# Supplementary material for: Multi-omics bioactivity profile-based chemical grouping and read-across: a case study with Daphnia magna and azo dyes
Source: Arch Toxicol. 2024 May 2;98(8):2577–88. doi: 10.1007/s00204-024-03759-6 (PMC11272716; doi:10.1007/s00204-024-03759-6)
Supplement: Supplementary file 2 — Supplementary file2 (XLSX 4967 KB) [file 204_2024_3759_MOESM2_ESM.xlsx]

## Sheet: Sample_Metadata
Filename	Injection order	Class label	Dye	Time point	Dose
QC62_pp.raw	1	QC	QC	QC	QC
QC63_pp.raw	2	QC	QC	QC	QC
QC64_pp.raw	3	QC	QC	QC	QC
QC65_pp.raw	4	QC	QC	QC	QC
S1L10_pp.raw	5	S	S1	24h	L
S1H04_pp.raw	6	S	S1	2h	H
S1L13_pp.raw	7	S	S1	48h	L
S1L09_pp.raw	8	S	S1	24h	L
S1M02_pp.raw	9	S	S1	2h	M
S1L03_pp.raw	10	S	S1	2h	L
S1C08_pp.raw	11	S	S1	24h	C
S1C11_pp.raw	12	S	S1	24h	C
QC67_pp.raw	13	QC	QC	QC	QC
S1M12_pp.raw	14	S	S1	24h	M
S1H12_pp.raw	15	S	S1	24h	H
S1C15_pp.raw	16	S	S1	48h	C
S1M05_pp.raw	17	S	S1	2h	M
S1C16_pp.raw	18	S	S1	48h	C
S1L12_pp.raw	19	S	S1	24h	L
S1M15_pp.raw	20	S	S1	48h	M
S1C12_pp.raw	21	S	S1	24h	C
QC68_pp.raw	22	QC	QC	QC	QC
S1C07_pp.raw	23	S	S1	24h	C
S1M09_pp.raw	24	S	S1	24h	M
S1L15_pp.raw	25	S	S1	48h	L
S1L18_pp.raw	26	S	S1	48h	L
S1H03_pp.raw	27	S	S1	2h	H
S1L05_pp.raw	28	S	S1	2h	L
S1L04_pp.raw	29	S	S1	2h	L
S1C14_pp.raw	30	S	S1	48h	C
S1L07_pp.raw	31	S	S1	24h	L
S1M07_pp.raw	32	S	S1	24h	M
S1L16_pp.raw	33	S	S1	48h	L
S1L01_pp.raw	34	S	S1	2h	L
S1H05_pp.raw	35	S	S1	2h	H
S1H09_pp.raw	36	S	S1	24h	H
S1C17_pp.raw	37	S	S1	48h	C
S1C10_pp.raw	38	S	S1	24h	C
QC70_pp.raw	39	QC	QC	QC	QC
S1H07_pp.raw	40	S	S1	24h	H
S1H02_pp.raw	41	S	S1	2h	H
S1H08_pp.raw	42	S	S1	24h	H
S1C13_pp.raw	43	S	S1	48h	C
S1L02_pp.raw	44	S	S1	2h	L
S1M08_pp.raw	45	S	S1	24h	M
S1M11_pp.raw	46	S	S1	24h	M
S1C05_pp.raw	47	S	S1	2h	C
QC71_pp.raw	48	QC	QC	QC	QC
S1C06_pp.raw	49	S	S1	2h	C
S1H01_pp.raw	50	S	S1	2h	H
S1M01_pp.raw	51	S	S1	2h	M
S1L08_pp.raw	52	S	S1	24h	L
S1H06_pp.raw	53	S	S1	2h	H
S1C04_pp.raw	54	S	S1	2h	C
S1H10_pp.raw	55	S	S1	24h	H
S1L17_pp.raw	56	S	S1	48h	L
QC72_pp.raw	57	QC	QC	QC	QC
S1C01_pp.raw	58	S	S1	2h	C
S1M04_pp.raw	59	S	S1	2h	M
S1C18_pp.raw	60	S	S1	48h	C
S1C02_pp.raw	61	S	S1	2h	C
QC73_pp.raw	62	QC	QC	QC	QC
QC74_pp.raw	63	QC	QC	QC	QC
QC75_pp.raw	64	QC	QC	QC	QC
QC76_pp.raw	65	QC	QC	QC	QC
R3M05_pp.raw	66	S	DR13	2h	M
R3M16_pp.raw	67	S	DR13	48h	M
R3M06_pp.raw	68	S	DR13	2h	M
R3H12_pp.raw	69	S	DR13	24h	H
R3H06_pp.raw	70	S	DR13	2h	H
R3C09_pp.raw	71	S	DR13	24h	C
R3L04_pp.raw	72	S	DR13	2h	L
R3C14_pp.raw	73	S	DR13	48h	C
QC77_pp.raw	74	QC	QC	QC	QC
R3L17_pp.raw	75	S	DR13	48h	L
R3M13_pp.raw	76	S	DR13	48h	M
R3C15_pp.raw	77	S	DR13	48h	C
R3L10_pp.raw	78	S	DR13	24h	L
R3C08_pp.raw	79	S	DR13	24h	C
R3M01_pp.raw	80	S	DR13	2h	M
R3L14_pp.raw	81	S	DR13	48h	L
R3C16_pp.raw	82	S	DR13	48h	C
QC78_pp.raw	83	QC	QC	QC	QC
R3M15_pp.raw	84	S	DR13	48h	M
R3C12_pp.raw	85	S	DR13	24h	C
R3M02_pp.raw	86	S	DR13	2h	M
R3C07_pp.raw	87	S	DR13	24h	C
R3M08_pp.raw	88	S	DR13	24h	M
R3H08_pp.raw	89	S	DR13	24h	H
R3M11_pp.raw	90	S	DR13	24h	M
R3H07_pp.raw	91	S	DR13	24h	H
QC79_pp.raw	92	QC	QC	QC	QC
R3M17_pp.raw	93	S	DR13	48h	M
R3L18_pp.raw	94	S	DR13	48h	L
R3M09_pp.raw	95	S	DR13	24h	M
R3C01_pp.raw	96	S	DR13	2h	C
R3M10_pp.raw	97	S	DR13	24h	M
R3L07_pp.raw	98	S	DR13	24h	L
R3L12_pp.raw	99	S	DR13	24h	L
R3C18_pp.raw	100	S	DR13	48h	C
QC80_pp.raw	101	QC	QC	QC	QC
R3C05_pp.raw	102	S	DR13	2h	C
R3M14_pp.raw	103	S	DR13	48h	M
R3C13_pp.raw	104	S	DR13	48h	C
R3H05_pp.raw	105	S	DR13	2h	H
R3L02_pp.raw	106	S	DR13	2h	L
R3C04_pp.raw	107	S	DR13	2h	C
R3C17_pp.raw	108	S	DR13	48h	C
R3H09_pp.raw	109	S	DR13	24h	H
R3M18_pp.raw	110	S	DR13	48h	M
QC81_pp.raw	111	QC	QC	QC	QC
R3C11_pp.raw	112	S	DR13	24h	C
R3L03_pp.raw	113	S	DR13	2h	L
R3L11_pp.raw	114	S	DR13	24h	L
R3C06_pp.raw	115	S	DR13	2h	C
R3L05_pp.raw	116	S	DR13	2h	L
R3H03_pp.raw	117	S	DR13	2h	H
R3C10_pp.raw	118	S	DR13	24h	C
QC82_pp.raw	119	QC	QC	QC	QC
R3M12_pp.raw	120	S	DR13	24h	M
R3H13_pp.raw	121	S	DR13	48h	H
R3L06_pp.raw	122	S	DR13	2h	L
R3M07_pp.raw	123	S	DR13	24h	M
R3L01_pp.raw	124	S	DR13	2h	L
R3L09_pp.raw	125	S	DR13	24h	L
R3C02_pp.raw	126	S	DR13	2h	C
R3H16_pp.raw	127	S	DR13	48h	H
QC83_pp.raw	128	QC	QC	QC	QC
R3H11_pp.raw	129	S	DR13	24h	H
R3H01_pp.raw	130	S	DR13	2h	H
R3H18_pp.raw	131	S	DR13	48h	H
R3L13_pp.raw	132	S	DR13	48h	L
R3M04_pp.raw	133	S	DR13	2h	M
R3L08_pp.raw	134	S	DR13	24h	L
R3H02_pp.raw	135	S	DR13	2h	H
R3M03_pp.raw	136	S	DR13	2h	M
QC84_pp.raw	137	QC	QC	QC	QC
R3H10_pp.raw	138	S	DR13	24h	H
R3L15_pp.raw	139	S	DR13	48h	L
R3H15_pp.raw	140	S	DR13	48h	H
R3H04_pp.raw	141	S	DR13	2h	H
R3H17_pp.raw	142	S	DR13	48h	H
R3C03_pp.raw	143	S	DR13	2h	C
R3L16_pp.raw	144	S	DR13	48h	L
R3H14_pp.raw	145	S	DR13	48h	H
QC85_pp.raw	146	QC	QC	QC	QC
QC86_pp.raw	147	QC	QC	QC	QC
QC87_pp.raw	148	QC	QC	QC	QC
QC35_pp.raw	149	QC	QC	QC	QC
QC36_pp.raw	150	QC	QC	QC	QC
QC37_pp.raw	151	QC	QC	QC	QC
QC38_pp.raw	152	QC	QC	QC	QC
O6L09_pp.raw	153	S	DO61	24h	L
O6L16_pp.raw	154	S	DO61	48h	L
O6C15_pp.raw	155	S	DO61	48h	C
O6H07_pp.raw	156	S	DO61	24h	H
O6H09_pp.raw	157	S	DO61	24h	H
O6H03_pp.raw	158	S	DO61	2h	H
O6C04_pp.raw	159	S	DO61	2h	C
O6C14_pp.raw	160	S	DO61	48h	C
QC39_pp.raw	161	QC	QC	QC	QC
O6L07_pp.raw	162	S	DO61	24h	L
O6C11_pp.raw	163	S	DO61	24h	C
O6C03_pp.raw	164	S	DO61	2h	C
O6M05_pp.raw	165	S	DO61	2h	M
O6C18_pp.raw	166	S	DO61	48h	C
O6H11_pp.raw	167	S	DO61	24h	H
O6C05_pp.raw	168	S	DO61	2h	C
QC40_pp.raw	169	QC	QC	QC	QC
O6C01_pp.raw	170	S	DO61	2h	C
O6M18_pp.raw	171	S	DO61	48h	M
O6H17_pp.raw	172	S	DO61	48h	H
O6C16_pp.raw	173	S	DO61	48h	C
O6M15_pp.raw	174	S	DO61	48h	M
O6H04_pp.raw	175	S	DO61	2h	H
O6M03_pp.raw	176	S	DO61	2h	M
O6M02_pp.raw	177	S	DO61	2h	M
QC41_pp.raw	178	QC	QC	QC	QC
O6L04_pp.raw	179	S	DO61	2h	L
O6H06_pp.raw	180	S	DO61	2h	H
O6L03_pp.raw	181	S	DO61	2h	L
O6H02_pp.raw	182	S	DO61	2h	H
O6M11_pp.raw	183	S	DO61	24h	M
O6L01_pp.raw	184	S	DO61	2h	L
O6M08_pp.raw	185	S	DO61	24h	M
O6C06_pp.raw	186	S	DO61	2h	C
QC42_pp.raw	187	QC	QC	QC	QC
O6L11_pp.raw	188	S	DO61	24h	L
O6H14_pp.raw	189	S	DO61	48h	H
O6L14_pp.raw	190	S	DO61	48h	L
O6L10_pp.raw	191	S	DO61	24h	L
O6C10_pp.raw	192	S	DO61	24h	C
O6M06_pp.raw	193	S	DO61	2h	M
O6L12_pp.raw	194	S	DO61	24h	L
O6L05_pp.raw	195	S	DO61	2h	L
QC43_pp.raw	196	QC	QC	QC	QC
O6C13_pp.raw	197	S	DO61	48h	C
O6C12_pp.raw	198	S	DO61	24h	C
O6L17_pp.raw	199	S	DO61	48h	L
O6M01_pp.raw	200	S	DO61	2h	M
O6C09_pp.raw	201	S	DO61	24h	C
O6L15_pp.raw	202	S	DO61	48h	L
O6M14_pp.raw	203	S	DO61	48h	M
O6C17_pp.raw	204	S	DO61	48h	C
QC44_pp.raw	205	QC	QC	QC	QC
O6M07_pp.raw	206	S	DO61	24h	M
O6L18_pp.raw	207	S	DO61	48h	L
O6M16_pp.raw	208	S	DO61	48h	M
O6M12_pp.raw	209	S	DO61	24h	M
O6L08_pp.raw	210	S	DO61	24h	L
O6H08_pp.raw	211	S	DO61	24h	H
O6M17_pp.raw	212	S	DO61	48h	M
QC45_pp.raw	213	QC	QC	QC	QC
O6H12_pp.raw	214	S	DO61	24h	H
O6M10_pp.raw	215	S	DO61	24h	M
O6M09_pp.raw	216	S	DO61	24h	M
O6H16_pp.raw	217	S	DO61	48h	H
O6C07_pp.raw	218	S	DO61	24h	C
O6L02_pp.raw	219	S	DO61	2h	L
O6C02_pp.raw	220	S	DO61	2h	C
O6L13_pp.raw	221	S	DO61	48h	L
QC46_pp.raw	222	QC	QC	QC	QC
O6H10_pp.raw	223	S	DO61	24h	H
O6H01_pp.raw	224	S	DO61	2h	H
O6L06_pp.raw	225	S	DO61	2h	L
O6M04_pp.raw	226	S	DO61	2h	M
O6M13_pp.raw	227	S	DO61	48h	M
QC47_pp.raw	228	QC	QC	QC	QC
QC48_pp.raw	229	QC	QC	QC	QC
QC49_pp.raw	230	QC	QC	QC	QC
QC50_pp.raw	231	QC	QC	QC	QC
Y3M07_pp.raw	232	S	DY3	24h	M
Y3H16_pp.raw	233	S	DY3	48h	H
Y3L13_pp.raw	234	S	DY3	48h	L
Y3H03_pp.raw	235	S	DY3	2h	H
Y3L17_pp.raw	236	S	DY3	48h	L
Y3M06_pp.raw	237	S	DY3	2h	M
Y3C15_pp.raw	238	S	DY3	48h	C
Y3L08_pp.raw	239	S	DY3	24h	L
QC51_pp.raw	240	QC	QC	QC	QC
Y3L12_pp.raw	241	S	DY3	24h	L
Y3H09_pp.raw	242	S	DY3	24h	H
Y3M13_pp.raw	243	S	DY3	48h	M
Y3M09_pp.raw	244	S	DY3	24h	M
Y3C18_pp.raw	245	S	DY3	48h	C
Y3M18_pp.raw	246	S	DY3	48h	M
Y3C07_pp.raw	247	S	DY3	24h	C
Y3L01_pp.raw	248	S	DY3	2h	L
QC52_pp.raw	249	QC	QC	QC	QC
Y3M08_pp.raw	250	S	DY3	24h	M
Y3L18_pp.raw	251	S	DY3	48h	L
Y3C04_pp.raw	252	S	DY3	2h	C
Y3C17_pp.raw	253	S	DY3	48h	C
Y3H10_pp.raw	254	S	DY3	24h	H
Y3C14_pp.raw	255	S	DY3	48h	C
Y3M05_pp.raw	256	S	DY3	2h	M
Y3L07_pp.raw	257	S	DY3	24h	L
QC53_pp.raw	258	QC	QC	QC	QC
Y3L14_pp.raw	259	S	DY3	48h	L
Y3L03_pp.raw	260	S	DY3	2h	L
Y3C03_pp.raw	261	S	DY3	2h	C
Y3C09_pp.raw	262	S	DY3	24h	C
Y3M02_pp.raw	263	S	DY3	2h	M
Y3C01_pp.raw	264	S	DY3	2h	C
QC54_pp.raw	265	QC	QC	QC	QC
Y3L02_pp.raw	266	S	DY3	2h	L
Y3M15_pp.raw	267	S	DY3	48h	M
Y3C08_pp.raw	268	S	DY3	24h	C
Y3H15_pp.raw	269	S	DY3	48h	H
Y3M11_pp.raw	270	S	DY3	24h	M
Y3L11_pp.raw	271	S	DY3	24h	L
Y3M16_pp.raw	272	S	DY3	48h	M
Y3L04_pp.raw	273	S	DY3	2h	L
QC55_pp.raw	274	QC	QC	QC	QC
Y3M04_pp.raw	275	S	DY3	2h	M
Y3C12_pp.raw	276	S	DY3	24h	C
Y3M14_pp.raw	277	S	DY3	48h	M
Y3L10_pp.raw	278	S	DY3	24h	L
Y3C02_pp.raw	279	S	DY3	2h	C
Y3C05_pp.raw	280	S	DY3	2h	C
Y3M17_pp.raw	281	S	DY3	48h	M
QC56_pp.raw	282	QC	QC	QC	QC
Y3L09_pp.raw	283	S	DY3	24h	L
Y3H07_pp.raw	284	S	DY3	24h	H
Y3M01_pp.raw	285	S	DY3	2h	M
Y3L05_pp.raw	286	S	DY3	2h	L
Y3H18_pp.raw	287	S	DY3	48h	H
Y3C10_pp.raw	288	S	DY3	24h	C
Y3H04_pp.raw	289	S	DY3	2h	H
Y3M03_pp.raw	290	S	DY3	2h	M
QC57_pp.raw	291	QC	QC	QC	QC
Y3H05_pp.raw	292	S	DY3	2h	H
Y3C16_pp.raw	293	S	DY3	48h	C
Y3C13_pp.raw	294	S	DY3	48h	C
Y3L06_pp.raw	295	S	DY3	2h	L
Y3H01_pp.raw	296	S	DY3	2h	H
Y3H14_pp.raw	297	S	DY3	48h	H
Y3H06_pp.raw	298	S	DY3	2h	H
Y3H11_pp.raw	299	S	DY3	24h	H
QC58_pp.raw	300	QC	QC	QC	QC
Y3H17_pp.raw	301	S	DY3	48h	H
Y3C06_pp.raw	302	S	DY3	2h	C
Y3H13_pp.raw	303	S	DY3	48h	H
Y3H12_pp.raw	304	S	DY3	24h	H
Y3L15_pp.raw	305	S	DY3	48h	L
Y3M10_pp.raw	306	S	DY3	24h	M
Y3H02_pp.raw	307	S	DY3	2h	H
Y3H08_pp.raw	308	S	DY3	24h	H
QC59_pp.raw	309	QC	QC	QC	QC
QC60_pp.raw	310	QC	QC	QC	QC
QC61_pp.raw	311	QC	QC	QC	QC
QC01_pp.raw	312	QC	QC	QC	QC
QC02_pp.raw	313	QC	QC	QC	QC
QC03_pp.raw	314	QC	QC	QC	QC
QC04_pp.raw	315	QC	QC	QC	QC
O25H08_pp.raw	316	S	DO25	24h	H
O25C13_pp.raw	317	S	DO25	48h	C
O25L01_pp.raw	318	S	DO25	2h	L
O25H14_pp.raw	319	S	DO25	48h	H
O25H12_pp.raw	320	S	DO25	24h	H
O25L14_pp.raw	321	S	DO25	48h	L
QC05_pp.raw	322	QC	QC	QC	QC
O25L17_pp.raw	323	S	DO25	48h	L
O25L18_pp.raw	324	S	DO25	48h	L
O25M14_pp.raw	325	S	DO25	48h	M
O25L15_pp.raw	326	S	DO25	48h	L
O25C03_pp.raw	327	S	DO25	2h	C
O25C14_pp.raw	328	S	DO25	48h	C
QC06_pp.raw	329	QC	QC	QC	QC
O25H09_pp.raw	330	S	DO25	24h	H
O25M11_pp.raw	331	S	DO25	24h	M
O25L13_pp.raw	332	S	DO25	48h	L
O25M17_pp.raw	333	S	DO25	48h	M
O25C08_pp.raw	334	S	DO25	24h	C
QC07_pp.raw	335	QC	QC	QC	QC
O25M06_pp.raw	336	S	DO25	2h	M
O25H18_pp.raw	337	S	DO25	48h	H
O25C17_pp.raw	338	S	DO25	48h	C
O25C16_pp.raw	339	S	DO25	48h	C
O25C18_pp.raw	340	S	DO25	48h	C
O25M08_pp.raw	341	S	DO25	24h	M
QC08_pp.raw	342	QC	QC	QC	QC
O25C05_pp.raw	343	S	DO25	2h	C
O25M16_pp.raw	344	S	DO25	48h	M
O25H13_pp.raw	345	S	DO25	48h	H
O25M18_pp.raw	346	S	DO25	48h	M
O25L12_pp.raw	347	S	DO25	24h	L
O25H05_pp.raw	348	S	DO25	2h	H
QC09_pp.raw	349	QC	QC	QC	QC
O25H04_pp.raw	350	S	DO25	2h	H
O25C10_pp.raw	351	S	DO25	24h	C
O25L08_pp.raw	352	S	DO25	24h	L
O25C15_pp.raw	353	S	DO25	48h	C
QC10_pp.raw	354	QC	QC	QC	QC
O25L07_pp.raw	355	S	DO25	24h	L
O25H17_pp.raw	356	S	DO25	48h	H
O25H10_pp.raw	357	S	DO25	24h	H
O25C11_pp.raw	358	S	DO25	24h	C
QC11_pp.raw	359	QC	QC	QC	QC
O25L10_pp.raw	360	S	DO25	24h	L
O25C02_pp.raw	361	S	DO25	2h	C
O25M15_pp.raw	362	S	DO25	48h	M
O25C07_pp.raw	363	S	DO25	24h	C
O25H15_pp.raw	364	S	DO25	48h	H
QC12_pp.raw	365	QC	QC	QC	QC
O25M13_pp.raw	366	S	DO25	48h	M
O25L16_pp.raw	367	S	DO25	48h	L
O25L09_pp.raw	368	S	DO25	24h	L
O25M09_pp.raw	369	S	DO25	24h	M
O25H01_pp.raw	370	S	DO25	2h	H
O25L04_pp.raw	371	S	DO25	2h	L
O25H16_pp.raw	372	S	DO25	48h	H
QC13_pp.raw	373	QC	QC	QC	QC
QC14_pp.raw	374	QC	QC	QC	QC
QC15_pp.raw	375	QC	QC	QC	QC
QC16_pp.raw	376	QC	QC	QC	QC
QC17_pp.raw	377	QC	QC	QC	QC
C211_pp.raw	378	S	SRG_DR1	24h	C
RGH06_pp.raw	379	S	SRG	2h	H
C214_pp.raw	380	S	SRG_DR1	48h	C
R1L18_pp.raw	381	S	DR1	48h	L
R1M15_pp.raw	382	S	DR1	48h	M
RGM09_pp.raw	383	S	SRG	24h	M
R1M01_pp.raw	384	S	DR1	2h	M
RGL02_pp.raw	385	S	SRG	2h	L
QC18_pp.raw	386	QC	QC	QC	QC
R1H02_pp.raw	387	S	DR1	2h	H
R1L02_pp.raw	388	S	DR1	2h	L
R1L05_pp.raw	389	S	DR1	2h	L
R1M02_pp.raw	390	S	DR1	2h	M
RGL07_pp.raw	391	S	SRG	24h	L
R1M13_pp.raw	392	S	DR1	48h	M
RGL14_pp.raw	393	S	SRG	48h	L
RGL03_pp.raw	394	S	SRG	2h	L
QC19_pp.raw	395	QC	QC	QC	QC
R1H11_pp.raw	396	S	DR1	24h	H
R1L11_pp.raw	397	S	DR1	24h	L
R1L16_pp.raw	398	S	DR1	48h	L
C215_pp.raw	399	S	SRG_DR1	48h	C
R1M05_pp.raw	400	S	DR1	2h	M
R1L09_pp.raw	401	S	DR1	24h	L
C216_pp.raw	402	S	SRG_DR1	48h	C
QC20_pp.raw	403	QC	QC	QC	QC
RGL09_pp.raw	404	S	SRG	24h	L
RGM17_pp.raw	405	S	SRG	48h	M
C204_pp.raw	406	S	SRG_DR1	2h	C
RGL17_pp.raw	407	S	SRG	48h	L
R1L04_pp.raw	408	S	DR1	2h	L
R1M16_pp.raw	409	S	DR1	48h	M
R1H05_pp.raw	410	S	DR1	2h	H
R1M14_pp.raw	411	S	DR1	48h	M
QC21_pp.raw	412	QC	QC	QC	QC
RGM07_pp.raw	413	S	SRG	24h	M
R1L13_pp.raw	414	S	DR1	48h	L
R1H01_pp.raw	415	S	DR1	2h	H
RGH01_pp.raw	416	S	SRG	2h	H
C209_pp.raw	417	S	SRG_DR1	24h	C
RGM05_pp.raw	418	S	SRG	2h	M
C207_pp.raw	419	S	SRG_DR1	24h	C
C217_pp.raw	420	S	SRG_DR1	48h	C
QC22_pp.raw	421	QC	QC	QC	QC
R1H16_pp.raw	422	S	DR1	48h	H
RGL08_pp.raw	423	S	SRG	24h	L
C202_pp.raw	424	S	SRG_DR1	2h	C
RGM04_pp.raw	425	S	SRG	2h	M
R1M11_pp.raw	426	S	DR1	24h	M
R1M12_pp.raw	427	S	DR1	24h	M
R1M18_pp.raw	428	S	DR1	48h	M
R1M03_pp.raw	429	S	DR1	2h	M
QC23_pp.raw	430	QC	QC	QC	QC
RGL11_pp.raw	431	S	SRG	24h	L
RGH08_pp.raw	432	S	SRG	24h	H
RGL06_pp.raw	433	S	SRG	2h	L
RGM13_pp.raw	434	S	SRG	48h	M
C203_pp.raw	435	S	SRG_DR1	2h	C
R1H12_pp.raw	436	S	DR1	24h	H
RGL15_pp.raw	437	S	SRG	48h	L
RGH11_pp.raw	438	S	SRG	24h	H
QC24_pp.raw	439	QC	QC	QC	QC
R1M07_pp.raw	440	S	DR1	24h	M
R1H10_pp.raw	441	S	DR1	24h	H
R1L14_pp.raw	442	S	DR1	48h	L
R1H17_pp.raw	443	S	DR1	48h	H
RGM06_pp.raw	444	S	SRG	2h	M
R1M10_pp.raw	445	S	DR1	24h	M
R1H06_pp.raw	446	S	DR1	2h	H
QC25_pp.raw	447	QC	QC	QC	QC
R1M09_pp.raw	448	S	DR1	24h	M
RGH04_pp.raw	449	S	SRG	2h	H
RGH14_pp.raw	450	S	SRG	48h	H
R1M04_pp.raw	451	S	DR1	2h	M
RGL01_pp.raw	452	S	SRG	2h	L
R1H09_pp.raw	453	S	DR1	24h	H
QC26_pp.raw	454	QC	QC	QC	QC
RGM03_pp.raw	455	S	SRG	2h	M
C212_pp.raw	456	S	SRG_DR1	24h	C
R1L12_pp.raw	457	S	DR1	24h	L
R1H18_pp.raw	458	S	DR1	48h	H
R1H07_pp.raw	459	S	DR1	24h	H
RGH07_pp.raw	460	S	SRG	24h	H
RGH03_pp.raw	461	S	SRG	2h	H
RGL05_pp.raw	462	S	SRG	2h	L
QC27_pp.raw	463	QC	QC	QC	QC
RGM02_pp.raw	464	S	SRG	2h	M
RGH09_pp.raw	465	S	SRG	24h	H
C208_pp.raw	466	S	SRG_DR1	24h	C
C206_pp.raw	467	S	SRG_DR1	2h	C
C210_pp.raw	468	S	SRG_DR1	24h	C
RGM12_pp.raw	469	S	SRG	24h	M
RGH17_pp.raw	470	S	SRG	48h	H
QC28_pp.raw	471	QC	QC	QC	QC
RGH18_pp.raw	472	S	SRG	48h	H
RGL10_pp.raw	473	S	SRG	24h	L
C201_pp.raw	474	S	SRG_DR1	2h	C
RGH02_pp.raw	475	S	SRG	2h	H
RGL13_pp.raw	476	S	SRG	48h	L
R1L17_pp.raw	477	S	DR1	48h	L
RGH12_pp.raw	478	S	SRG	24h	H
R1L06_pp.raw	479	S	DR1	2h	L
QC29_pp.raw	480	QC	QC	QC	QC
R1L03_pp.raw	481	S	DR1	2h	L
RGL18_pp.raw	482	S	SRG	48h	L
C213_pp.raw	483	S	SRG_DR1	48h	C
RGH15_pp.raw	484	S	SRG	48h	H
R1H13_pp.raw	485	S	DR1	48h	H
C205_pp.raw	486	S	SRG_DR1	2h	C
R1H08_pp.raw	487	S	DR1	24h	H
RGM11_pp.raw	488	S	SRG	24h	M
QC30_pp.raw	489	QC	QC	QC	QC
RGH16_pp.raw	490	S	SRG	48h	H
R1M06_pp.raw	491	S	DR1	2h	M
R1H04_pp.raw	492	S	DR1	2h	H
R1H03_pp.raw	493	S	DR1	2h	H
RGM10_pp.raw	494	S	SRG	24h	M
RGL16_pp.raw	495	S	SRG	48h	L
R1H14_pp.raw	496	S	DR1	48h	H
R1H15_pp.raw	497	S	DR1	48h	H
QC31_pp.raw	498	QC	QC	QC	QC
R1L01_pp.raw	499	S	DR1	2h	L
R1M17_pp.raw	500	S	DR1	48h	M
R1L08_pp.raw	501	S	DR1	24h	L
R1L10_pp.raw	502	S	DR1	24h	L
R1M08_pp.raw	503	S	DR1	24h	M
RGM16_pp.raw	504	S	SRG	48h	M
R1L15_pp.raw	505	S	DR1	48h	L
RGH10_pp.raw	506	S	SRG	24h	H
QC32_pp.raw	507	QC	QC	QC	QC
RGL04_pp.raw	508	S	SRG	2h	L
RGL12_pp.raw	509	S	SRG	24h	L
RGH05_pp.raw	510	S	SRG	2h	H
RGM18_pp.raw	511	S	SRG	48h	M
QC33_pp.raw	512	QC	QC	QC	QC
QC34_pp.raw	513	QC	QC	QC	QC

## Sheet: Variable_Metadata
Name	m/z
M1	101.031
M2	114.563
M3	121.024
M4	123.014
M5	123.595
M6	124.94
M7	126.078
M8	128.025
M9	129.577
M10	130.603
M11	131.102
M12	136.051
M13	138.973
M14	143.58
M15	144.606
M16	146.039
M17	146.101
M18	150.066
M19	152.585
M20	155.969
M21	158.037
M22	164.083
M23	171.088
M24	172.052
M25	173.936
M26	174.068
M27	174.932
M28	175.065
M29	176.126
M30	176.903
M31	179.988
M32	181.021
M33	183.964
M34	184.961
M35	184.968
M36	185.103
M37	185.962
M38	186.969
M39	188.083
M40	188.117
M41	189.916
M42	191.91
M43	191.946
M44	192.078
M45	192.905
M46	192.907
M47	192.943
M48	193.072
M49	193.091
M50	193.513
M51	193.625
M52	195.088
M53	199.119
M54	199.954
M55	200.078
M56	200.945
M57	201.975
M58	201.978
M59	202.519
M60	202.934
M61	202.978
M62	203.057
M63	203.114
M64	204.144
M65	205.036
M66	205.962
M67	206.959
M68	207.052
M69	209.921
M70	209.957
M71	210.108
M72	210.918
M73	210.953
M74	211.524
M75	212.943
M76	215.115
M77	215.991
M78	216.099
M79	217.094
M80	217.13
M81	217.953
M82	218.985
M83	219.986
M84	220.983
M85	226.931
M86	228.113
M87	231.971
M88	234.002
M89	234.129
M90	234.998
M91	235.672
M92	236.988
M93	237.062
M94	237.092
M95	238.128
M96	238.895
M97	239.115
M98	244.659
M99	246.001
M100	247.016
M101	247.15
M102	250.871
M103	251.078
M104	251.114
M105	257.979
M106	258.121
M107	259.14
M108	260.087
M109	261.032
M110	261.157
M111	261.165
M112	262.12
M113	263.064
M114	263.099
M115	263.144
M116	264.662
M117	266.934
M118	268.027
M119	269.126
M120	270.662
M121	271.14
M122	271.67
M123	274.994
M124	275.064
M125	276.067
M126	276.077
M127	278.098
M128	278.988
M129	279.139
M130	280.95
M131	282.154
M132	283.14
M133	286.124
M134	286.675
M135	287.181
M136	289.197
M137	289.208
M138	291.043
M139	291.176
M140	292.062
M141	292.114
M142	292.873
M143	293.11
M144	295.14
M145	296.134
M146	296.17
M147	298.002
M148	300.181
M149	300.193
M150	301.112
M151	302.083
M152	302.173
M153	302.209
M154	303.176
M155	303.212
M156	304.805
M157	305.005
M158	307.054
M159	307.681
M160	308.094
M161	309.07
M162	310.109
M163	312.837
M164	314.983
M165	315.684
M166	316.091
M167	316.188
M168	316.225
M169	316.243
M170	319.171
M171	319.207
M172	320.093
M173	320.636
M174	321.035
M175	321.696
M176	322.816
M177	324.827
M178	327.134
M179	327.644
M180	329.184
M181	330.034
M182	332.183
M183	332.203
M184	334.182
M185	336.161
M186	337.065
M187	340.149
M188	341.641
M189	342.497
M190	342.649
M191	343.013
M192	343.051
M193	343.513
M194	345.046
M195	346.218
M196	348.139
M197	351.502
M198	352.518
M199	352.62
M200	355.111
M201	356.114
M202	360.234
M203	360.507
M204	361.024
M205	361.316
M206	361.675
M207	363.153
M208	363.189
M209	364.078
M210	368.844
M211	370.152
M212	375.226
M213	376.173
M214	377.205
M215	377.71
M216	381.127
M217	382.13
M218	385.246
M219	386.205
M220	389.241
M221	390.012
M222	390.208
M223	392.223
M224	393.127
M225	399.487
M226	400.576
M227	404.224
M228	405.236
M229	407.476
M230	408.251
M231	411.21
M232	418.993
M233	420.211
M234	431.288
M235	443.252
M236	462.731
M237	465.273
M238	485.31
M239	495.768
M240	515.147
M241	545.296
M242	559.311
M243	572.306
M244	573.326
M245	616.179

## Sheet: Normalised feature intensities
Name	QC62_pp.raw	QC63_pp.raw	QC64_pp.raw	QC65_pp.raw	S1L10_pp.raw	S1H04_pp.raw	S1L13_pp.raw	S1L09_pp.raw	S1M02_pp.raw	S1L03_pp.raw	S1C08_pp.raw	S1C11_pp.raw	QC67_pp.raw	S1M12_pp.raw	S1H12_pp.raw	S1C15_pp.raw	S1M05_pp.raw	S1C16_pp.raw	S1L12_pp.raw	S1M15_pp.raw	S1C12_pp.raw	QC68_pp.raw	S1C07_pp.raw	S1M09_pp.raw	S1L15_pp.raw	S1L18_pp.raw	S1H03_pp.raw	S1L05_pp.raw	S1L04_pp.raw	S1C14_pp.raw	S1L07_pp.raw	S1M07_pp.raw	S1L16_pp.raw	S1L01_pp.raw	S1H05_pp.raw	S1H09_pp.raw	S1C17_pp.raw	S1C10_pp.raw	QC70_pp.raw	S1H07_pp.raw	S1H02_pp.raw	S1H08_pp.raw	S1C13_pp.raw	S1L02_pp.raw	S1M08_pp.raw	S1M11_pp.raw	S1C05_pp.raw	QC71_pp.raw	S1C06_pp.raw
M1	NA	NA	NA	NA	48179.3	3723.39	7303.45	77029.8	9360.79	NA	83431	76570.5	NA	91903.1	63935.3	16719.6	51980.2	4499.62	5279.63	11010.4	10341.3	4042.53	5630.83	19254.6	99239.5	9551.19	196126	15128.6	24710.3	135092	142245	13726.5	14339.9	222300	7540.19	64060.7	82343.7	NA	NA	61731.4	26205.9	31417.8	7149.86	35641.1	26493	8519.54	18376.3	NA	16306.6
M2	40194.9	38829.3	39520.6	37373.1	46111.5	29858	25841.4	29825.2	12384.9	29509.1	32150	18759.6	10088.8	34981	28776	7753.22	15352.5	19070.9	17140.1	12450.5	17296.6	27195.3	13481.6	24807.7	15608.1	13077.3	11819.7	36097.3	16600.5	20858.8	19136.7	24941.6	14559.4	22103.8	14893.2	28425.9	25541.4	23042	14295.7	21270	17939.9	42679.7	24630.2	27158.5	39370.6	39184.9	22876	24795	30716.8
M3	19327.8	25896.5	23401	21735.7	22141.2	27034.4	44634	34145.5	76794.5	43210.1	20856.5	14317	20590.6	15613.8	29874.7	30892.5	13745.8	10907	23212.5	26799.8	38018.2	14926.2	22196	27283.4	15338.8	21704	18618.8	8919.72	21364.9	10750	NA	32679.9	33837.3	19919.4	34659.6	20120.2	10555.6	17692.1	20297.8	24544.7	35997.5	40922	22310.4	17280.5	29852.2	23315	33546.6	19582.9	18474.2
M4	23625.1	23052.1	18214.3	18069.9	14226.6	21636.3	34412.7	22422.5	54295.5	51619	15848.2	8607.28	15249.2	11296.1	24681.6	23104.4	8339.21	10639.7	22936.1	21545.2	41867.5	12804.6	26977.7	25837.9	9910.71	21437	14336	23483.5	31822.8	9255.5	12004.1	32768.6	60202.9	13877.8	34732.8	22767.4	10180.4	15410.4	18554.7	22429.2	35849.2	46360.7	21764.9	18752.7	42626.3	24876	62304.1	19145.2	19822.5
M5	32660.4	26084.1	30047.1	25537.6	20667.8	22576.7	20483.7	19316.4	15990.9	25089	15525.8	12455.5	20198.4	19335.1	18004.8	20259.9	17256.2	27209.5	18278	17841.7	22133.2	23256.7	18686.8	23306	11424.2	23222.2	10724.6	15075.7	18579.2	8183.29	11652.6	21200.4	27625.2	NA	20234.3	17262.6	16870.4	29986.6	18739.4	17062.2	13935.3	38139.5	32400.6	22963	30277.6	32763.1	22023.8	22297.1	32577.9
M6	20794.9	28473.3	23479.2	20860	18457.7	22062.7	51005.8	45147.1	89273.5	34940.8	15838.5	9883.4	27866.8	11923.8	24147.4	22660.7	NA	10698.6	22012.9	22092	48486.7	21987.8	34379.1	29714	13531.6	20300.8	17182.7	24758.3	31232.3	7950.1	14783.9	32343.5	44109.6	16305.3	32239.8	25935.3	9136.73	14082.6	22111.6	27222.3	41759.6	30087.3	20804.4	13741.4	37639.9	22767	44735.7	22359.4	14139
M7	16512.3	21630.6	18225.4	15989.2	72225	34913.9	26237.8	40251.5	39748.5	36458.1	61834	38676	19301.6	25774.9	78080.3	25528.1	42418.2	34721.5	29566.7	33725.8	24499.2	NA	NA	115474	30344.9	24308	30734.4	70761.7	49812.2	23915.8	40565	51697.1	43967	54688.3	66163.4	39685.1	21400	57495.9	14879.4	43227.2	47592.4	63992.3	46609	75904.1	40181.7	73578.2	42785.6	20887.5	71405.6
M8	20038.3	19197	15998.7	18789.8	18029.3	12281.5	31294.4	29945	31525.3	22391.3	21489.7	22357.9	21706.2	20429.1	33874.5	50243.6	31717.2	25364.9	19927.3	50124.5	32002.1	20721.6	20858.9	24111.6	27181.1	55069	22750.5	17532.2	34227.1	22635.4	14384	25471.4	60444	25401	38241.3	28341.8	23883.4	31727.3	19749.1	24729.9	29775.6	32536	26568	21105.3	42098.4	40205.8	33144.9	18773.8	16204.2
M9	71314.3	71868	69488.1	66055.9	34466	34316	47515.9	40079	13132.6	36250.1	42852.2	21687.4	40558.5	40016.3	23331.1	17997.5	25423	65012.1	32742.1	37891.3	29576.8	58130.7	23794.3	26571.7	30635.2	33396.1	14980.6	24574.4	24820	17095.4	16880.4	17719.9	54385.3	19046.1	24577.6	26826.6	39504.5	37797	38245.5	15509.7	30869.4	42456.7	54727.9	26267.8	33726.5	32807	27427.1	52972.4	48308.6
M10	39524.9	35066.1	33212.4	38590.7	19077	34186.9	29686.6	26802.5	20909.7	29870.6	19341	11753	29068.3	14484.7	14764.3	25310.9	22488.6	40654.6	29107.3	23978	29172.2	30510.9	24109.6	31557.8	13500.4	38035.7	NA	23664.1	27297.2	14236.7	11504.9	24029.2	36433.9	NA	25890.5	12676.7	23729.3	30644.8	24581.7	10098.7	20546	47595.6	47530.2	25434.7	29512.8	35285.5	25628.1	30179.5	49483.7
M11	27213.3	25134.8	26930.6	25419.4	25356.4	21415.6	15055	17040.3	13006.8	22484.3	24687.5	18074.7	17045.3	22201.4	14467.3	11136	23292.3	21849.9	15897.2	14829.1	13322.3	22648.3	15285.2	17467.4	15110.2	15782	17484.2	14293.4	15372.2	18297.9	15836	14619	19735.9	16867.2	16220.6	17581.9	19856.1	20797	18912	17963.5	15755.4	19016.1	22476.1	16445.6	16987.9	20895.7	16340.7	21859.4	23252
M12	41322.4	39127	35681	34541.4	31182.6	17962.3	17820.8	21980.8	14893.4	27033.1	35895.1	20566.6	27138.1	17740.6	22512.7	17538.9	19098	18776.4	14721.9	10446.2	17821.1	28611.7	19307.1	16719.3	14671	18441.3	16591.6	13537	15677.6	16136.6	22986.9	14007.3	16350	15432.8	16858.6	20762.6	20002.8	24309.8	25180.4	12174.6	15107.7	19988.1	21758.2	13292.8	20193.5	18828	26194	30245.9	29078.4
M13	14836.2	18778	16179.1	18658.4	17183.3	24649.8	48287	44151.2	80587.2	29039.8	17544.7	8368.98	13236.2	12935.7	20998.4	24371.9	NA	7420.73	19770.1	27809.2	33824.7	15922.5	19968.5	34298.4	13635.5	15750.9	26285.2	21196	38380.7	13673.9	19696.3	29696.7	25565.7	21622	25120.9	19669.1	9638.33	NA	13870.4	24131.2	34290.3	36981.4	14107.2	20572.4	40546.4	16227.2	35277.2	16340.6	13432.3
M14	58722.4	55158.8	54809.7	56235.7	27132.9	26670.1	42589.4	27792.9	NA	22513.1	42140.7	14207.1	36731.3	33019.8	14595.6	18253.9	20547.2	63506	26504.3	32786.3	24302.7	56550.9	19294.6	26536.6	23501.4	39991.1	NA	17405.1	23107.1	10209.4	13223.3	15794.1	49700.7	12871.3	16493.2	19364.1	29477	34955.5	34169.9	14410.7	24444.3	27303.5	45620.6	20937.3	26582.6	30105.4	27399.2	46470.1	39788.7
M15	23233	25695.7	25142	19884.3	NA	21941.5	20865	16823.2	17127.3	20678.4	NA	NA	20983.5	NA	NA	22646.7	15622.7	31011.5	18508.2	22438.5	18679.1	20569.7	17860.8	25422	7746.2	27440.3	NA	16939.8	20725.6	6427.86	NA	22083	29430	NA	19031.3	9850.7	13228.4	26369	19232.2	NA	17953.7	29097.6	29442.6	11932.5	23259.5	23375.2	19714.9	20166.1	36612.4
M16	12844.2	11986.4	9663.2	9446.47	11197.6	7942.91	15647.6	17311.4	23707.6	16536	11260.6	16014	16040	16845.5	26282.2	30626.6	22895.7	13662.5	18043.5	28398.3	29652.1	14782.5	19982.2	23432.1	16167.7	31615.7	20455.2	16222.8	30146.8	13656.4	13549.2	28186.3	47080.6	26142.2	34865	25034.3	16729	24934.5	16874.9	25003.7	34360.2	34522.7	19294.6	17445.5	35603.6	28295.2	41192.1	17113.5	14124.5
M17	113814	115577	110348	112515	25764.2	22629.5	16239.7	32791.6	18239.4	11489.4	28841.7	8707.55	116391	NA	NA	15685.1	11494.7	6856.21	30440.8	11709.1	13917.1	107517	61759.1	35596.7	NA	15306.5	16129.6	15721.1	46714.6	12951	17718.2	17857.6	15168.8	14835.5	15646.6	11796.5	NA	17333	96468.5	15236.4	41024	33262.5	34600.8	NA	24127.2	31302.6	24712.4	112115	7417.4
M18	17482	17729.7	16983.6	16183.5	15712	17191.4	13046.9	13032.7	NA	17755.8	14526.2	16744.1	12879.6	NA	11387.1	12102.7	24989.6	18945.4	7513.96	12899	9276.69	13545.9	11586.3	13746.1	17080.6	12377.5	15979.3	17934.8	12251.3	12649.7	10194.8	11152.1	16490.6	16798.8	12932.4	10965.8	16401.4	19680.4	14205	9485.17	15021	12374	15359.9	17614.2	10667.5	14416.9	13525.8	15215.2	17210.2
M19	112060	105691	110725	109239	54022.7	36964.1	48354.3	33208.8	NA	39481.1	53571.5	29133	57583.3	82659.7	31817.4	16657.7	38937.1	70476.4	32959.1	46804.1	33342	99656.6	20715	31560.3	28202.4	37129.5	22060.6	30181.7	31447.1	21599.5	25798.2	23586.9	37880.3	29939.6	26262.5	49051	40119.2	58016.8	64304.7	23045.2	38919.6	65200.6	48169.3	47896.8	24715.8	35621.8	40360.3	81382.7	105709
M20	9065.74	9903.5	10235	11123.9	NA	17971.6	30712.8	26205.9	46910.4	23922.8	NA	12807.3	8719.99	9854.19	18310.7	33646.8	11345.7	7669.96	14981	21437.8	24193.2	11291.1	11354.8	23175	11240.1	26595.4	18085.8	21573.1	39026.6	14123.4	13591.6	23743.6	14660	15989.3	22723.7	17107.3	10667.9	13747.1	9109.11	20622.7	19689	27185.9	9963.09	18908.3	33949.7	23604.2	19636.7	9000.71	9698.73
M21	30070.8	22694.9	25048.5	24412.8	NA	16585	28749.5	NA	32826.9	36064.8	NA	NA	23972.5	NA	NA	NA	NA	14362.6	25316.5	NA	39888.7	24234.9	29297.9	NA	20909.6	NA	24541.7	27996.3	NA	15929.2	19247.3	39019.9	45715.6	32066.8	35620.2	NA	NA	23293.9	21200	NA	41195.1	NA	22779.5	NA	NA	29799.9	52712.1	23678.6	19479.5
M22	58653.5	57222.2	55001	56905	90318.5	60379.6	38881.9	51124.9	45862.4	52507.5	68248.9	66190	52796.1	94312.7	63106.6	28319.3	73106.8	57049.3	53481	37705.1	48431.6	51568.3	56886.5	53637.7	47812.7	41325.7	50536.6	48482.3	41391.6	48772.9	57034.7	62539.4	49393.3	53960.2	56290.7	83252.9	56949.5	79881.8	54516.2	79509.2	45531.5	67603.6	67276.7	48466.2	60638.9	80918.4	53258.9	52148.5	72017.7
M23	20085.5	17131.9	15874.2	20157.4	44751.1	10444.9	16752.8	45747.2	20192.7	15120	62655.1	32336.2	20839.3	47367.5	85088.2	25351	32982.3	10857.5	17755.3	24305.1	23511	19374.4	21249.6	19448.7	42351.3	20884.2	55432.5	14891.8	24227.6	32060.8	35941.7	27500.2	29314.4	71212.4	24182.7	55230.6	37535	16018.2	22014.3	67267.5	27029.3	34011.1	14051.1	43843.5	27969.1	18791.4	30522.3	21316.5	41439.4
M24	11646.2	11341.1	9824.64	12972.6	16856.4	6374.38	11261.2	12543.3	15661.4	10670.9	20518.2	16206.4	11551.1	13108.7	17293.2	17375.2	27322.2	5909.46	10014.5	11537.1	12552.9	10469.7	10652.5	10361.8	16117.7	10979.2	22331.7	8138.76	11963.9	14496.4	11606.1	13298.5	14045.5	20467	13979.9	18971.3	11553.2	10496.8	11787.4	17727.5	11153.8	14765.6	7281.72	11058.9	13213.7	13143.3	13701.6	10487.5	7502.04
M25	6784.25	9023.18	9383.06	10414.9	13446.3	20619.2	29326.4	23968	35628.4	12539	10607.5	13083	10173.9	15606.3	19320.7	29427.1	9557.78	6818.63	18382	37236.2	21577.2	11065.5	12454.5	29098.4	12125	18610.8	28281.1	18860.3	32294	17419.5	17586.6	34608.4	14198.9	26300.1	15157	15844.9	13032.6	7389.06	9920.97	16310.8	24978.9	33161.7	11410.9	23363.8	20830	14089.9	18943.1	10425.5	12177.4
M26	6809.29	7800.79	5311.08	7023.36	9691.25	NA	8975.85	8458.06	11407.3	11080.6	11452	26195.7	16985.7	38385.7	54748.9	39091.7	38262.9	17158.2	25091.8	33832.5	29091.7	17077.6	19028.8	19501.4	25082.8	26397.1	38172.7	21937.4	29455.4	22706.3	19130.9	23123.3	29096.4	34724	24566.7	30276.1	19699.7	15249.6	14037.2	24764	21005.5	23041	11899.8	18153.9	25514.1	20176.4	25210.9	10789.9	12192.8
M27	6051.64	7554.12	7457.88	8514.83	9844.2	15512.2	25007.1	22502.7	26758.1	10835	9366.98	8819.05	7073.12	13331.8	17619.4	24079.3	NA	5953.87	15663.2	30856.5	17059.9	8943.54	10815.5	25706.6	12238.4	14783.3	26050.4	15095.5	25519.6	16225.7	15526.8	30608.6	12361.3	21011.5	12848.8	13908	10445.7	NA	6776.24	14272.1	20642.7	27837.7	9061.22	18789.3	17707.1	10222.4	15818.5	8375.61	10920.1
M28	6954.77	7113.63	6445.66	9418.93	9584.34	5747.63	9004.05	9022.13	11635.4	11966.7	10895.6	28956.3	16109.7	37231	58205.1	41140.6	42079.6	16306.9	26210	33934.7	29499.3	17123.7	20434.3	19880.8	27910.6	28963.8	42005.3	21916.4	28843.2	24544.2	20168.5	25128.3	29453.1	40540	24813	30218.7	18915	18696.3	13912.8	29206.5	20802.3	24736.5	11598	18072.9	22955.1	22711.2	26138.5	11309.3	14119.9
M29	16168.9	15865.8	12534.1	14724.9	15635.5	11347.1	9743.01	10934.4	6417.16	9948.85	15240.4	13483.7	12900.8	16164.8	10132.6	9166.49	14317.3	15577.5	10016.1	9043.81	9449.41	14566.4	10643.3	9559.33	12759.7	10690.9	10824.8	11800.2	9949.38	13120.4	12254.4	9922.88	9907.3	NA	9701.17	11498.7	14835.8	14980.6	14420.1	9441.42	9671.79	10400.3	14291.9	10481.9	9064.57	10439.5	9399.56	14014.9	15243.3
M30	8728.45	8545.54	8521.7	10963.2	8055.84	13881.2	13015.1	13237.1	14398.2	17469.8	NA	17195.7	10940.2	9583.58	12672.7	29398.2	33626.6	13951.6	12588.9	21681.2	11715.5	11162.9	13025.2	14013.5	12800.6	26583	14688.9	20135.7	25845.1	19887.9	12891.9	15554.8	10891.7	16860.5	18974.9	14942.2	16374.5	26579.8	11265.2	13169.1	15351.1	19440.5	9462.21	22074.2	16783.5	29260.1	11248.7	10760.6	9210.64
M31	19462.3	18313.7	17962.5	20054.8	32531.7	24924.9	35739.6	23864.6	38211.6	45839.9	47428.6	NA	21516.9	NA	9695.38	24546	22055.3	23345.9	24685.4	48599.2	28031.4	16049.9	17003.4	24778.8	12615.5	25522.3	28870.6	15589.9	17242	11926.2	18505.5	26189.2	44725	24423.3	35883.6	NA	NA	26585.7	20934.9	13010.8	28343.5	11424.2	17422.9	NA	30423.4	28196.4	42711	18422.5	6614.51
M32	NA	4095.01	NA	NA	150518	12002.7	20318.3	174111	43874.5	12981.1	165213	93628.8	5687.46	165647	118039	17010.6	63882.6	6787.82	15062.4	22070.3	22071.5	4182.83	26695.1	23673.9	162989	12766.3	395050	5857.22	12620.3	130781	104451	22325.8	20699	281871	18941.3	123337	78629.1	7222.42	5698.5	182503	33583.6	24296.2	15907.7	32986.7	12770.5	12826.8	13475	5149.17	24888.4
M33	124569	184838	156100	175104	169896	248599	511705	458141	881510	245860	129098	104871	208882	174727	262660	335125	62344.2	71760.5	290842	367094	452616	201948	268010	430583	171357	201686	351537	252388	437856	198157	220512	422680	280615	293986	250276	238038	128908	68868.4	171146	298843	388573	457132	161795	224947	375293	164256	349842	203141	167343
M34	147734	219463	188501	213609	202103	300650	608505	552660	1.05606e+06	287303	160405	112998	234184	207420	313409	382650	76056	78147.6	333077	440615	530100	232987	319682	506456	196455	230516	421878	287607	511425	235105	261696	485497	320543	338018	285290	274625	154139	74413.6	196037	333997	445473	542452	197348	258397	444590	190965	403275	235899	191933
M35	9970.63	14382.9	13716.4	14043.6	13729.8	19212.3	40967.2	37269.7	74102.5	20203.6	11215.9	7924.5	15889.7	14017.9	22507.8	26359.9	NA	6109.16	23657.2	27947.1	34555.3	15351.3	21738	31609	14018.5	16562.1	29666	18636.4	37422.8	17281.1	17435.5	33120.4	22651.8	25354.1	18433.1	20079.8	10942.7	NA	14410.2	23809.9	30632.8	36183	12330.5	19112.1	29992.4	12778	27168.7	15353.5	12484
M36	22468.1	18203.8	15338	19934.4	483403	34969.8	62389.3	403440	103700	70414.3	690438	334608	31969.4	441208	831741	77722.7	358020	23516.7	49055.5	43073	70971.9	29777.9	58577.2	52334.7	386832	51338.1	543485	52615.4	75972.1	374220	481455	60870.4	69936.8	838434	53731.2	614160	455848	38533.8	32626.6	522686	58180.2	124277	32781.9	711813	70429.9	47710.6	80948.8	29026.5	319874
M37	19417.4	27582.4	24000.8	26797.2	28052.5	36644.1	73922.3	71245.4	134439	35733.7	20026.9	14695.8	27716	26554.6	38132.2	48346.9	NA	12068.8	42002	51780.1	63772.9	26596.4	38161.9	61816.8	24084.3	27905.8	52049	35701.1	63505.5	29486.9	32881.1	59335.7	39846.1	43935.1	36167.7	34436.7	20271.8	11764.3	24286.8	41643.9	54435	65583.5	24041.7	31263.3	53847.1	24768.3	51912.5	27266.2	23007.8
M38	13447.1	15484.4	12088	15324	24214.8	10836.3	NA	14922.5	5772.72	9015.15	NA	18419.5	12965.2	29173.2	14876.6	NA	13647	7429.28	7035.07	NA	NA	11627.1	7659.16	6196.27	26324.6	NA	38636.6	NA	NA	19605	21231.5	9615.82	NA	38139.6	NA	15339	23896.3	8199.9	13752.6	20525	7383.43	6588.23	10247.3	8738.28	NA	NA	NA	10907	17212.6
M39	22027.2	19602.6	14263.1	16689.6	12562.1	9345.93	15595.5	14883.6	21254.3	14710.7	14546.2	12010.7	19944.1	17909.4	29514	26405	15273	11624.2	20171.8	27314.3	27253.9	21868.6	21856.6	21170.9	17972.1	20551.2	27943.8	19800.6	24195.8	16392.6	16203.7	30912	36771.5	29253.9	27541.6	20415.9	14717.8	15758.5	20115	26207.6	27597.3	31921.3	17324.2	18929.1	27218.4	20762.6	33703.9	21156.7	17066.4
M40	54365.9	56220.3	48367.6	55106.6	40511.6	37234	37169.2	28421	21770.7	36692.2	53259.2	34078	42239.3	52553	44045.6	29305.8	44229.4	52551.1	42706.7	37861.7	38347.5	55879	38371.5	43263.3	34158.8	40358.8	26364.2	36908.5	34957.1	30705.6	29441	41112.9	45666.7	28961.4	32080.9	43341.6	38721.1	54893.3	46087.4	31442.4	35202.3	57365	50186.6	37587.9	46629.3	58895.5	37094.6	50547.2	39957.3
M41	6790.41	8487.33	8620.9	8702.1	9923.58	15532.6	23705.6	19403.2	25362.3	13050.5	NA	8748.53	8820.01	11602.2	14179.7	13169.6	NA	6958.24	16306.3	21836	18272.1	10257	15502.8	19656.6	11133.8	11850.2	15715.4	15359.5	20880.3	10868.1	12621.6	22511.9	15201.8	15457.8	13948	13552.6	9119.23	NA	8838.33	14916.8	19390.1	20693.1	10154.4	14338.6	15325.1	13095	17895	9717.35	11064.8
M42	12672.9	15926.6	14725.7	17660.8	19935.3	25504.8	40331.6	36111.7	46619.1	21266.4	12623.7	16082.5	17952.9	21916.9	25858.4	25354.2	11130.7	14677.2	27848.8	39431.2	32120.6	17036	26855.3	37094.9	18494.7	24001.4	24986.7	29885.6	37494.6	16799.4	24699.3	44354.7	26644.5	27306.8	24963.5	23811.1	15885.4	12045.2	17009.5	27671.3	34775.2	37800.1	22081.2	28288.3	30419.5	22684.5	30593.2	17895.2	20940
M43	17751.4	19556	20955.6	24601.3	28525.5	41512.4	69515.2	64172	71889.8	35428.8	23033.1	22924.4	16734.8	36264.6	44912.7	57284.8	20605.6	14056.5	43108.4	77398	46295.8	24340.6	29605.1	67202.9	32275.6	39501	71129.1	63894	87306.3	48284	49569.9	80369.9	37962.2	70786.2	37097	46474.6	32768	14318.8	19275.7	43377.8	58640.2	73875.6	26652.2	62906.6	60576.9	28586.9	55579.8	23144.4	29351.6
M44	18866.3	19794.6	17290.7	21085.2	34572.3	19851.4	14083.4	19036.5	11540.5	18932.1	34435.9	28504.5	22728.2	37178.7	23593.7	11377.9	30204.1	24053.6	21025.8	14238.6	15006.5	17794.6	23359.5	21549.7	24275.9	15768.7	24315.5	20074	14451.3	27771.1	25951.4	24861.2	17646.3	27885.8	20947.6	28317.4	23939.4	35308.7	22964.9	32944.3	16771.9	23023	22384.3	18263	18169.5	31017.6	15967.7	21307.6	25412.3
M45	7342.34	10426.8	8504.43	10364.7	11233.9	16961.2	26120.3	20658.2	28180.8	14028.3	10244.1	8571.14	10691.7	13485.2	16729.4	16380.4	NA	9055.6	19069.3	24008.7	19920	10451.6	14868.1	21558.2	10719.8	14926.7	19130.5	20330.9	21932.3	12095	13618.9	26745.9	17105	17920.3	15562.8	12387.8	9158.24	8842.18	10738.7	16527.3	20592.1	24244.1	13000.3	16867.9	17845	13770.9	18208.4	11247.8	12312.4
M46	13394.2	19124.1	15595	22044	21689.2	28929.1	47424.5	38141.5	55011.7	25302.7	14840.2	16267.3	20217.2	19528.7	30494.9	30549.1	12945.9	11360.3	31311.6	38030	34239.1	20345.4	30223.9	40848.7	18742.2	24107.8	27397.6	34791.8	39865.8	19016.4	25265.4	47170.5	29279.8	31102	26476.2	28302.7	16637	14357.5	17845.3	29078.8	37704.8	42238.1	23725	29391.2	35568.7	23527.2	35542.2	19452.5	23696.5
M47	17145.2	21159	19456.6	23450.5	26441.6	40616.8	79597.7	64913.5	84953.1	35065.1	20475.2	23519.6	17157.7	31720.1	44907.5	65466.7	21702.7	14450.8	45557	76524.7	49973.4	24815.2	31610.2	74883.4	32593.1	42795	68240.3	63467.1	99138.8	46455.1	49168.4	84816.9	38674.6	63293.5	34093.6	45650	28368.2	15225.8	18068.8	41857.1	61902.5	88427.8	27296	64229.1	62377.3	29090	56367.7	21708.3	31667.7
M48	11113.1	10679.5	8296.14	10801.1	10933.7	11695.6	16585.1	14580.7	24658.4	17242.1	12761	15706.9	13155.5	13715.4	21808.5	35094.5	35652.3	12872.9	13605.3	20246.6	21643.9	13141.5	18377.3	16500.2	13680.5	43401.9	21047.1	19094.2	32342.8	14968.4	13594.4	22212.3	27195.5	19418.3	27410	19023.8	13845.4	29864.6	14963.5	20634.5	20959.9	24438.5	11095.9	16183.3	35172.9	23477.1	26768.5	13609.6	11910.1
M49	11851.7	12090.2	11599.5	14312.6	16841.1	15742.1	15493.1	13539.4	11521.9	16254.2	13045.9	14744.4	12900.3	12911.5	14791.3	10561.1	15391.8	19842.1	15255.4	13266.3	13032.3	12412.8	19625.1	15308.5	12939.6	14891	NA	13277	12882.7	13967.8	16637.8	12479.6	11696.2	13552.8	12658.5	11734.6	14652.9	20122.1	13954.4	9967.03	12540.2	10956.8	12549.5	17705.2	12895.1	18345.2	11783.8	12386.3	15007.9
M50	59748.1	49657.4	39175	51314.2	23827.6	38759.2	25216.9	18137	18329.6	56513.3	39600.6	14235.3	26981.1	11163.9	16033.1	14170.7	15846.7	30756.5	28075.3	11361.1	29634.7	31769	31388.9	22969.5	NA	13243.7	NA	35793.6	29914.7	NA	10278.7	29517.9	20594.3	NA	28320.8	15613.7	NA	20202.6	30876.2	13831.9	40987.4	36502.9	33565.6	14173.2	25221.5	28787.8	45614.2	29962.4	19735.5
M51	28468.4	27623.1	21933.8	23833.5	17856.6	23138.4	18411	16771	12304.1	27452.7	17029.9	16430.7	22733.9	22292	14545.6	20145.6	19847	21422	20713	17218.6	19155.3	24521.8	20372.1	20657	11387.6	22749.3	11433.7	23633.9	18921.4	14664	10465.3	18294.8	21889.8	13246.1	23946.3	14864.6	17691.3	25042.6	22332.6	11392.6	23007.2	28302.9	22836.6	19795.1	21938.3	26851.4	22326.3	25624.9	27943.5
M52	19282.1	14528.9	9864.56	16181.7	40905.3	18655.6	29114.2	42155.6	37069.8	36092.9	51608.1	36489.3	17685.4	52450.8	96995.8	62924.5	67647.7	14688.3	30597.5	37585.1	44624.9	15028.1	34196.4	31147.2	40685	32459.7	55366.9	28923.9	45939.3	21811	33703.5	22859.5	24458.8	73692.6	23666.4	75445.4	30817.1	23397.8	23626.7	51718.9	31641.4	22300.2	18783.7	47639	49706.1	23607.2	43322.5	21519.8	21205.3
M53	47640	45423.4	39978.8	46213.9	565562	44106.4	74820.8	458542	124372	74306.2	535898	400224	42822.4	502567	837970	88993	351348	20902.6	50470.6	45359.2	76065.8	39106.6	54472.5	49575.1	382090	53953.3	465372	35661.7	61290.3	230347	278343	58645.8	57499.1	710291	53482.7	478409	423043	43768.4	43044.6	470646	47734.5	57419.1	32665.7	508714	63005.2	48839.8	66928.2	40244.9	357657
M54	6769.53	9285.76	10097	12468.5	15502.5	25489.9	87129.6	50376.3	142786	72747.5	13011.9	8714.26	7644.69	16471	25239.5	166590	22454.9	11654.3	25182.4	38406.4	47551.7	11812.6	15871.8	37834.4	16853.9	91261.6	53412.8	30831	113555	28799.1	22993.4	37972	15519.4	34243.8	38481.6	21683.1	16425.6	19528	7841.98	22008.1	34709	47829.1	10715.8	39185	102292	49664.7	28474.4	10957.3	12215
M55	23084.6	26130.4	20963.9	21974.8	27663	27440.8	47794.6	44883.6	60583.8	42552.7	26514.2	28383	37683.3	34373.5	44154.6	51234.8	38985.4	32628.9	45163.7	48502.3	59029.5	29103.3	46390.8	48851.8	37965.6	98383.9	36875.7	37772.6	66956	41701.1	32191.2	46249.5	63329.8	37479.8	65907.5	41197.4	38939.9	41372.9	34685.7	38290.8	44254.2	47935.1	39418.6	40505.7	70233.9	58043.3	51124.3	33215.2	30159.9
M56	30738.5	43003.9	30423.8	33671.5	31974.9	32623.7	68464.3	69810.3	123340	53096.9	27054.2	16702.3	46228.7	24095.3	42588.6	33199.8	NA	16162	40435.7	34973.9	75257	36774	58115.5	44935.9	24806.8	28899.3	36163.1	35742.3	47766.2	22656.1	28616.1	48413.4	68690.8	33165	41579.3	37236.5	13961.5	15905.9	40301.8	47252.9	58655.2	45954.3	30124.1	21903.9	50370.8	31116.9	72039.8	39473.7	23663.5
M57	127088	179091	149284	166570	172596	225426	489905	464387	870933	266701	117769	99307.7	189447	179923	281481	310390	68577	69481.9	281309	349609	474106	199681	278099	439305	179508	197564	365790	294767	476391	222946	250881	416266	302223	306813	248988	264863	135428	66505.3	172669	311172	397405	462144	170302	245051	409168	181082	386004	204347	165804
M58	14923.9	20751.8	19879.1	20779.8	23690.4	27363.8	57018.6	56273.5	98753.1	30673.4	14666.9	12844.5	23370.3	25585.7	33371.6	38109.9	NA	8210.97	35201.5	39984.6	53298.6	24028.9	32820.6	51940.2	20755.9	23745.9	46651.1	37532.1	58605.9	23619.5	31025.9	48481.8	37667.1	40872.9	29621.8	33190.6	16278	9732.23	20224.2	40296.7	45298.3	55830	19469.3	31168.7	48352	21410.5	45742.6	22172.5	20421.3
M59	101284	92971.3	75105.1	94261.8	45459.8	81563.8	47185.1	42199.5	38281.6	124311	68416.4	33148.2	57678.3	25457.9	39247	32874.5	28712.1	57583.6	58714.3	28552.6	67387.8	63338.9	77357.2	48379.3	NA	30576.5	21126.6	76033.6	66276.3	NA	22538.8	69467.2	45440.4	23277.6	61623.8	32842.2	11681.7	44397.6	66222.3	25295.5	86874.1	71643	70626.6	28590.1	58928	60898	95532	58172.9	39786.5
M60	37665.9	52541.1	38096.9	43235.7	40901.9	40661.6	92724.1	89457.1	155351	68543.8	36483.1	20608.5	60883.9	28951.3	52494.5	41407.7	12033	18975.2	51214.7	42276.2	97751.7	45000.2	76774.5	58836	31020.3	33557.4	42314.8	46780.8	59141.3	27701.8	35558.6	61304.3	84774.6	41698.9	57719.3	47064.2	18083.3	19927.1	51985.9	60722.3	73438.6	58525.1	40802.5	25780.9	68464.2	40137	90018.1	50120.7	30440.4
M61	10396.6	15774.7	11567.3	14007.1	14594.5	17241.6	39298	42273	73119.2	23520.2	10900.5	9474.15	15475.7	13520.2	21220	25367.1	NA	NA	21840.3	29036.1	36530.7	15418.2	24823.4	34588	16304.3	15964.7	28265.6	24262.3	37931.2	19368.8	20045.4	31836.7	26185.8	23290.5	19069.1	24048.9	10693.9	NA	13324.4	25032.1	33443.3	39600.3	14989.5	18799.6	32123.3	11295.6	33006.3	17245.4	12996.8
M62	19724.1	20498.8	16436	20870	22146.3	18252.9	31864.9	31251.6	41590.6	36612.3	33800.2	33758.1	26734.6	27771.8	48063.6	61451.4	78726.6	18541.8	29759.2	36996.3	46058.9	26253	33054.6	34559	25958.5	40074	44096.5	33457.5	44864.1	26642	29028.5	46359.7	58786.6	43192.9	47410.5	44051.2	27658.6	32840	29319.7	43593.6	45929.2	49419	27091.6	30854.7	51492.3	39840.4	59427	26049.6	25020.8
M63	49528.3	44919	37890.8	45648.2	757385	43595.2	90024.3	661079	149276	62833.6	853757	282522	47458.2	380837	1.35389e+06	64990.2	557585	32834.8	72688.8	59124.7	62475.5	47049.8	86241.9	77394.8	633510	78891.2	859057	85127.7	112889	599994	796483	87816.6	107236	1.36773e+06	80543.4	1.0353e+06	374618	58444.3	52091.6	873627	85739.3	81156.9	48344.1	602841	60139.7	70084.1	131652	45432.9	272677
M64	16422.6	18148.9	13513.6	17682.4	41309.7	15389.6	14640.4	25260.2	8949.97	12828.8	31860.8	28438.2	16762.9	35042.2	21746.6	14930	27488.7	19726.9	16163.6	17025.3	11378.3	17037.7	14411.5	16103.3	37657.1	23670.5	28003.5	11945.7	15092.5	53927	35515.8	13590.7	20667.5	21964.4	15166.8	25159.1	43602.5	21496.9	16314.2	25822.9	12820.8	16097.9	21883.4	27738.6	15363.2	18889	8853.01	15235.5	36191.6
M65	13582.9	12025.6	9478.22	13276.8	54551.2	16980.3	30192.7	51700.6	61994.3	47244.4	58210.7	148836	14830.8	55973.5	122401	170650	269477	13562.4	22568.3	23237.8	37968.9	13725.9	26059.6	24333.1	38320.3	40116.2	63251	19432.9	54337.1	35680.1	32688.3	29223.7	29220.1	91655.3	28983	114923	80431.8	58297.5	14568.1	57256.8	23891.7	28064.8	16194.3	73355.4	32013.4	45095.9	26844.5	12901.9	35631.4
M66	7991.6	12756.6	12674.1	15797.5	17684	26178	44884.3	35866.5	50659.7	14901.3	NA	15102.2	10783.3	22291.3	28613	35976.8	12944.3	7445.41	21971.5	51017	23166.2	12712.4	15137.9	35849.8	19734.6	19152.5	38264.4	9921.46	27747.6	19098.6	18134.9	42820.3	13798.3	33487.7	16266.1	20974.3	17268.8	9050.22	10401.2	23717.8	27772.1	39775.4	14493.2	27465.7	19744.6	12565.7	15262.6	12142.1	19766.8
M67	9591.36	15246.7	14326.9	17484.4	23978.8	31984.3	54728.2	46504.7	61361.8	17211.6	11943.2	19098.9	12556.2	25132.6	31622.6	43887.5	14078.2	NA	23513.2	54202.6	29210.5	13038.8	18111	45582.9	22096.9	23945.3	46299.8	9523.87	34301.2	20788.5	19164.1	51690.9	14227.6	40550.6	18940.3	22173.2	21148.5	9395.5	10275.5	24861.3	33883.1	47502.6	15242	33038.5	23897.3	14707.6	16764.4	14238.3	19873.5
M68	21174.8	20657.5	15260.2	19818.6	17851.6	18442.5	29783.5	24439.5	35222.2	34906.3	25438.4	29508.8	26718.2	26082.8	44186.3	54326.3	59926.6	19318.5	30342	40318.7	49318.2	27916.2	35909.7	31576.9	21918.4	44793.4	34657.4	33644.2	43151.4	24178.7	22200.7	43533.4	53253.7	37259.2	43190.9	36786.6	26587.2	31115.4	26394.9	38589.4	41051.7	43851.3	23539.9	27874.5	51222.5	34253.3	54969.4	23168.2	22296.8
M69	7131.02	10057.4	8865.06	9477.54	10954.1	14033.9	23205.8	23015.7	27789.9	14822.4	NA	NA	8799.85	12952.1	15545.2	14614.9	NA	7811.04	16487.5	18788.2	18561.7	10710.8	15909	20863.5	10039.6	9835.96	15342.4	20825.6	22894.8	10474.6	16411.5	22530.1	16663.9	14623.2	12980.3	15587.1	9623.38	NA	10359.7	18408.5	19160	21953.7	12246.8	15367.6	18204.6	13578.5	19407.7	10723.8	12993.7
M70	16742.7	20115.5	19638.8	22501.4	26371.1	38118	65362.3	58358.3	72445.5	37210	17305.9	19775.4	14787.5	32363.8	40816.7	48537.4	18495.5	11629.8	38538	64690.9	44489.1	22801.8	28685.2	61989.7	31776.1	33695.7	71806.2	63393.2	82578.7	44825.7	46317.3	75392.1	37183	61979.7	29132	42786.7	25045.1	13059.8	16658.4	41148.9	54782	73972.6	25777.9	59531.7	56052	29255.4	54110.5	19504.9	29487.1
M71	14106.2	18138.9	13777.7	16064.1	29251.7	16954	12112.1	13952.9	9292.56	15831.1	23263.5	21353.5	14822	31760.2	20101.1	NA	23514.2	19216.9	14772.7	8971.2	13294.7	15137.4	16484	14094.8	17403	11131.2	19949.7	14269.6	10707.1	22587.5	19302.7	14285.1	12425	18957.3	13896.8	24037.5	18275.3	22501.5	16687.1	24604.1	10488.8	16976.7	18134.8	15731.2	15831.4	26328.4	12880.3	16129.3	20495.9
M72	8425.05	10270.6	10653.2	11822.5	22361.1	18032.5	27453.2	34276.6	33012.3	17694	19588.2	11535.7	9494.65	23520.6	25889.7	15877.4	NA	NA	18483.3	24368.9	20583	12039.2	18818.5	24547.8	24104.5	14490.5	42794.6	22202.5	24900.1	28215.9	29375.6	28124.2	19425.4	33259.7	16372	29673.9	16171.1	NA	11062.1	41291.8	25537.4	28580.1	14331	19640.5	19761.5	16149.6	23261.2	12630.6	14224.7
M73	18817.4	24347.8	22724.5	25353.8	27952.5	45423.2	87659.9	69102.3	94778.3	46350.8	19338.1	23309.1	17102.2	35839.3	47844.4	58478.6	19362.6	13524	48683.1	79313.9	62270.5	26591.6	34372	75295.5	33843.5	42272.5	78500	77236.5	108568	52343.5	56135	90737.8	43415.4	75155.7	38763.7	49020.6	33847.7	13357.1	19762.3	47847.1	68905.3	86871	29572.9	73580.7	70801.9	33780.6	65731.1	24186.4	34727
M74	37303.4	37892.2	28588.7	38877.9	22131.8	38572.6	22705.3	18147.6	15997.8	65698.8	18590.4	14559.4	26555	15144.2	17182.6	16347.9	14242.5	26716.8	30767.7	15584.7	35646.9	25752.5	36770.7	23538.1	NA	14636	NA	37903.2	30850.6	NA	11108.8	33542.4	22075.6	NA	30692.4	16738.3	NA	22859.2	32992.1	13274.7	43667.3	38314.9	36064.5	15784.3	30507.7	29767.8	46687.1	25620.1	20629.3
M75	7347.24	8999.97	10477.1	14295.6	19956.2	32910.3	44738.2	38643.9	40807.8	13506.5	NA	21126.2	8124.11	30894.4	31655	38872.1	18930.7	8394.71	24633.1	66305.1	23029	12499.2	14364.7	38999.9	21782.9	22409.6	43565.7	11524.6	32017.8	21932.1	19937.3	52938.8	11338.8	43032.5	18107.7	21040.8	22733.1	NA	9238.62	21515.3	26232.5	48787.8	16712.9	33215.7	20353.9	15581.6	13343.8	11388.4	23359
M76	21845.6	20303.1	16577	20957.2	25714.7	14368.4	17942.8	24600.9	20995.6	19853	28112.1	27134.6	23500.2	39048.7	50370.7	28974.9	36443.7	18657.9	24914.7	31632.6	30801	25639.1	28466.8	26608.8	37675.8	30558.2	51620.7	26487.2	31877	36971.4	35152.9	37962.5	47802.8	56612.2	31121.2	46326.3	32767.3	25721.5	29335.3	43648.7	37021.3	38272.6	23884.9	34130.4	34786.5	31082.8	41182.4	25049	32711.9
M77	12078	25665.7	20686.5	20224.9	32600.1	38186.4	67836.9	75074.6	119037	30805.3	16740.2	14998.6	10682.3	31679.5	45970.5	20680.2	NA	NA	24312.3	24944.7	48772.4	17958	23501.9	33354.3	29815.3	13630.3	50081.2	12983.2	28803.5	24882.1	30608.5	34460.3	17886.2	56716.9	18619.7	38266.2	24753.8	NA	14002.6	35335.7	33692.5	44365	20606.5	40864.9	32249.8	16288.8	22819.1	19849.4	27773.3
M78	162214	79265.9	119865	77061.1	62664	50854.5	64503.1	80700.6	36184.8	63985.2	154328	34779.3	115371	68621	45778.8	53298.7	41984.4	50095.3	44987.8	29804.3	61612.4	114195	64484	39689.5	61243.6	75450.7	62106.5	50604.6	61095.9	73188.4	71868.7	23931	60420.5	36386.8	53678.7	39982.2	37041.4	65362.8	124734	32113.7	49692	48569.9	75821.7	25156.6	65618.8	69862.6	97189.1	119768	68407.2
M79	98643.8	81268.5	50139.5	71868	67552.6	39683.6	61140.8	70931.4	90842.9	72000.7	67761.9	108137	86724.6	114083	177702	141071	134317	56299.5	100050	126291	153273	82605	120742	107218	110014	114801	180889	112587	128608	105706	98917.8	152351	176483	197758	133542	165269	98645.7	87183.8	90896.1	148973	137474	150616	80625.5	104914	146267	110270	168827	76947.9	77620.2
M80	46056.7	37921	35798.3	41677	560935	38793.2	70088.6	440314	122704	69400.7	396771	448908	41776.4	559908	934990	91346.5	410884	22566.7	50208.8	46949.5	76463.9	37855.1	54704.7	53943.6	414571	50280.8	506193	36172.7	60620.8	248665	293824	62428.3	57948.5	774985	49615	515549	451016	40739.2	43152.2	515200	54348.5	54293.2	32322	538465	63110.8	47780.1	64000.6	38607.9	386281
M81	58427	87346.7	60091.1	63850.4	64102.8	66050	140892	139546	256435	117122	37461.7	35760.8	105778	52219.4	96884.3	69534	19722	35135.3	88121.7	73793.6	169806	75881.6	132069	102223	56248.4	52445.4	76942	80368	100912	49681	53079.9	106436	142860	69085.5	98805.9	90451.2	29987.9	33836.5	87517.5	109981	124038	101622	64228.6	44481.8	113079	73138.4	147549	84150.8	52456.9
M82	118303	163364	134370	153531	150125	204337	448938	426768	797384	283848	74367.6	96151.3	172563	185129	270925	291692	65444.3	69500.8	281480	334569	463745	191552	267306	422714	178154	184692	356668	307353	481032	221854	252696	402898	302155	303765	237872	274436	133897	64087.9	170610	309001	386782	447282	161829	251719	414249	179484	403535	188913	162616
M83	32063.6	41380	34380.3	38431.8	38843.3	50761.2	119060	110276	202127	72526.1	24061.5	25579.2	45618.6	48951.9	71129.1	72778.4	16186.5	17283	73357.7	83397.5	120023	49044.9	67437.3	108761	45953	50071.9	95221.1	80935.1	121263	57221.9	67374.3	105446	73207.1	78312.5	62887.3	68480.6	32261.3	17996.2	42059.2	79927.8	95374.8	112646	40625.3	61865.3	101132	47940.2	103473	48392.7	42387.1
M84	35354.8	48398.3	39427.6	44396.4	43812.2	61332.8	133065	129553	238164	82132.6	22528.6	29749.8	51441.4	51696.5	76467.8	82134.6	19675.1	18289.9	82710	98559.7	138488	54655.2	75505.9	121156	49747.9	52317.8	109862	84725.4	136180	60813.8	69681.1	114433	83781.3	84875.5	69004.1	75904.3	38630.7	18023.6	47849.1	87170	109516	130193	49890.3	69901.9	118778	53944.9	113895	54226.2	48759.2
M85	4662.74	6247.06	5745.3	5084.83	6515.86	8748.17	14840.3	11877.4	16973.2	8869.13	NA	5675.36	5501.38	7768.95	8691.31	9473.52	NA	5416.25	10678.5	14274.4	12288.4	6485.21	10322.5	13073.8	7228.81	8941.88	9116.91	12449.9	13910.7	7047.86	10212.6	15996.9	11135	9904.93	9103.64	8451.23	6264.14	NA	6699.07	10552.2	13671.2	14273.1	7214.91	11219.4	12090	9351.97	12500.1	6487.93	7110.86
M86	18309.5	20690.7	21241.2	17290.2	32776.3	18575.6	11837.9	17464.8	12312.1	18310.2	27786.7	26250.3	19376.4	38212	23916.6	8711.84	34114.3	21951.8	18405.9	13036.1	17816.5	18059.3	22227.1	16864.3	23176.3	15470.5	24173.5	16564.9	13867.8	26468.1	24290.2	20922.8	16553.9	25046.2	20021	31389.7	24484.3	31395.8	21289.9	32260.8	13831.3	22758.5	20592.7	17689.9	20044.7	30523	16644.3	19753.6	24780.8
M87	7660.82	13546.5	12877.8	8364.5	11829.3	10782.2	21546.8	22453.9	38088.3	12545.9	8378.67	7072.63	17324.5	9683.98	11837.5	9016.46	NA	5296.85	8057.52	10566	13986.8	6053.43	10129	11184	8426.45	6792.1	10750.4	7888.05	12258.9	7182.93	6407.19	12785.4	9448.95	10129.6	8130.39	9681.77	5239.03	NA	10800.9	10655.2	11831.9	12532.3	6788.8	8082.58	8838.53	7797.01	8898.3	8192.69	6539.37
M88	10544.3	18157.4	19526.5	15169.3	17700.9	24842.7	46500	40762.5	85681.7	19027.6	8464.57	14684.7	23019.3	21497.1	30409.7	35069.6	9711.47	7354.31	26384.6	39590.2	45343.5	17166.4	23536.5	41905.5	18864.4	19404.6	34117.5	9645.08	30494.7	16090.6	19493.6	40491.1	19366	34754.9	21603.6	23881.4	14436.9	8710.36	17557.4	29839.2	32603.7	46287.6	17987.7	23084.7	27870	15258.3	19747.6	22368.2	21212.7
M89	85440	80868	79291.3	64638.8	53185	25957.2	34667.7	44594.8	20526.4	32962.7	85187.4	34635.2	69361.6	40399.1	34080.3	34513.1	25490.9	26285.7	25498.2	21674.4	37765.5	66849.5	40769.9	25288.5	32765.5	43395.3	35168.5	30680.2	35988.6	43570.9	43714.3	14354.5	32971.8	31180.7	29991.2	42292.4	34238.3	36772.4	72994.3	29687.3	29698.7	24516.6	40127.7	22519.1	36602.4	36436.7	57335.3	71576.4	74893.5
M90	11239.9	19327.9	21214.7	15049.5	17246.7	27747.8	50484.9	44729.2	99065.1	21159.4	8728.46	12910.2	25379.3	20678.7	29145.2	33663.9	NA	7434.07	32305	41466.7	49708.4	19637	28761.3	46816.2	16748	17891.9	31674.4	9075.63	33121.4	15683.4	17305.8	46032	20053.6	30713.1	24334.5	23298.1	12148.3	6545.85	17496.9	30459.8	37019	50853.7	19054.3	22004.5	27572.1	14014.2	21809.8	24373.6	20074
M91	14738.4	15755.2	15291.4	13069.9	13190.5	9545.01	12120.5	11597.1	4384.02	8424.81	12713.2	8818.95	16080.5	11566.4	7429.73	10179.6	10206.3	17909.2	10791.9	10117.4	9356.09	14692.2	9507.01	8668.2	11982	16360.1	NA	8725.9	5686.2	13333.1	9861.13	6039.86	11024.2	8556.31	8890.78	9563.64	16631.7	14250	14595	8418.11	6592.15	7839.82	15214.6	11052.6	9378.71	10105.3	5242.88	14567.8	21190.4
M92	5265.36	8617.09	10915.3	9473.22	15627.3	21337.3	34499	28367.5	36512.7	9494.45	6667.6	17287.7	10853.3	21817.3	25197.7	30415.5	9520.76	6097.43	19459.1	42121.5	19931.2	8901.68	11850.9	29673.7	18054.3	15408.6	33786	NA	17480.2	12429.8	12697.5	32515	7834.77	33225.8	12007.6	14445.3	17229.9	7571	8794.55	19052.4	19690.1	29041.3	11463.4	20870.5	12045.7	10292.1	8321.23	11794	18726.1
M93	9176.19	8095.79	7913.95	7607.03	23666.2	9491.56	17891.6	21580.9	32158.2	21444.1	21571.4	100920	10744.6	31088.1	66873.7	101218	171858	7448.94	13594.4	15443.8	20243.4	9256.75	15575.5	14116.4	18436.8	30097.3	NA	11065.6	29155.8	14874.7	14113.8	17456.5	17002.7	43013.1	20634.5	59790.1	49413	40294.2	9649.2	30019.3	14084	17561.7	8374.83	40164.8	20812.6	26055.2	17595.5	8710.02	20105.7
M94	10116.7	15676.6	12923.6	10723.2	26384	7121.53	9794.1	14503	NA	6265.67	21404.5	21933.7	11242.7	27663.1	13634.4	7953.29	13690	16882	8309.6	9000.34	7786.08	12008.6	8506.05	9718.96	24806.7	10914.2	12396.9	9077.67	6861.2	27446	16893.9	6850.81	15008.9	12063.4	6548.03	18522.6	24216.3	12307.7	9435.04	11898.9	6610.59	7743.52	15738.8	10272.7	8873.83	13998.4	5465.18	12336.8	21533.7
M95	7691.79	6633.98	8071.13	6239.69	13057.6	6263.29	7611.86	9245.65	NA	5249.34	11686	12704.4	7480.82	11458.4	9989.68	7353.43	10829.2	10119.8	7338.7	7523.02	5513.53	7128.24	4836.35	7647.82	14368.5	9145.27	8084.61	4936.34	5775.39	16717.4	10874.4	5998.71	7778.01	7476.78	5879.87	8948.1	15817.5	8331.47	7587.23	7852.21	4272.02	6568.41	10778.9	9499.51	6725.92	7664.18	NA	7892.12	14517.4
M96	13751.2	14894.4	15185	12778.5	12325.3	10080.6	9499.11	6219.93	9236.18	13281.3	6462.81	6995.16	16065.8	10126.9	7453.16	6977.92	NA	9349.33	8229.24	11324	7710.67	15039.8	11255	9054.39	7322.53	NA	NA	13281.4	9415.55	7386.8	9891.3	11576.6	7006.39	NA	8146.64	6888.1	5752.52	7969.92	15727.3	11062	10766.2	6114.49	11110.3	6356.76	12334.4	9820.98	11768.9	13606.3	13961.1
M97	39709.9	37886.7	42713.6	34727.5	36913.6	23729.3	24841.8	34576.3	10072	16633.3	46152.8	21806.8	29487.5	28677.5	21563.9	21804	28633.3	19660.7	38137	44156.9	16957.2	34663.4	46572.2	69305.2	22309.5	22283	25745.4	16980.2	23711	28795.3	29324.7	43419.1	28437	22132.9	13725	35131.7	28753.9	32551.3	30783.2	28360.4	45651.4	27564.9	34926	13377.1	23930.5	29060.1	24413.4	34546.7	36927.2
M98	19181.6	17288.5	19542.4	15176.5	16238.7	18200.9	19583.4	11900	11700.1	16352.1	17723.9	6555.6	16787.8	9478.27	7826.49	16696.9	13651	26166.1	18887	18534	14742.3	16985.7	14322.8	17867.8	11874.8	25115	17375	18022.6	19720.8	10734.6	11559.2	13289.2	23124.3	12138.2	16852.2	7154.42	15038.2	19729.5	16360.9	7192.96	15064.5	16883.4	20575.8	7993.91	17867.8	19982.2	15368.7	17501.2	12369
M99	8797.48	10279.8	11236.4	8699.87	8625.72	20008.9	33643.6	29806.9	64504.1	25378.3	8112.27	24507.3	11961.3	13825.3	24445.9	39594.9	47993.4	16983.9	14729.4	24568.3	21238.8	11265.1	16621	18737.5	6660.83	99604.9	16702.8	21851.2	98171.4	35857.4	11290.6	25604.2	16246.3	12343	61496.5	42239.2	21653	38431.7	12020.4	15980.4	18237.9	30859.2	8962.3	30061.2	90249.7	76825.4	26283.4	12026.7	9228.08
M100	10576.5	17537.9	21961	16026.9	34572.7	33684.5	63026	71053.9	121746	21636.1	10177.5	29314.5	29074	49599.4	62380.6	56968	16863.6	9118.6	38931.9	61759	55838.9	21678.7	32285.1	57875.4	33563.4	31918.7	65549.9	11037.5	47919.6	23994.3	29395.5	56256.7	23924.8	59862.9	33960.1	42533.4	31339	12356.8	20362	44819.8	38213	61673.8	20383.5	41119.5	50455	24894	33167.4	28887	35674.4
M101	16492.7	14323.4	15906.2	12864.4	22585.8	8866.11	10719.2	12859.2	NA	7762.43	19568.8	20922.3	14071.8	24611.5	13408.7	9686.85	11390.7	17750.4	9064.37	11379.6	7635.13	13534.6	8612.03	10234.8	21822.8	14769.7	12690.9	9096.31	9126.52	22832.4	15961.3	8247.84	13328	12526.2	8562.42	15563.5	26179.3	12913.4	14604.9	12110.1	7724.36	8206.89	16672.6	13787.6	6928.9	12358.3	7479.18	14003.1	23903.2
M102	5938.54	7208.95	9759.95	7642.18	7934.31	14828.8	11480.7	15075.4	18169.2	9519.69	NA	11716.9	11971.4	12351.1	10754	16726.3	22472.4	11916.2	13073.8	13392.2	15629.9	12634	15781.7	13805.3	10020.1	17890.1	12954.3	13482.1	19453	13274.5	13657.6	12362.4	8586.78	12196.2	14583.2	12806.6	14252.4	18887.1	10739.1	14284.4	13985.7	16290.4	9386.16	16456.6	11762.1	21685.7	10060.8	10715.2	8888.03
M103	12585.7	10953.8	13465.7	11148.1	14313.3	9135.71	14341.2	14652.9	23465.3	19923.5	15767.4	75984.1	13476.4	19299.4	50487.2	96374.4	243691	8341.62	14111.6	15367.7	17313	11855.9	13661.8	13703.1	13830.7	30077.6	21546	13892.7	34099.2	11098.7	11974.6	20683.7	20149	29797.5	23346.4	53219.9	36836.9	37189.2	13600.8	23072.3	15869.3	17540.8	8469.99	27111	23969.3	25106.2	19715.3	11212.5	12660.6
M104	10028.1	10719.2	12896.8	7943.02	12656.3	7600.37	12813.8	11402.2	19872	12856.1	13359.5	29961.4	10705	16740.9	34325	43488.7	52433.9	6413.87	11043.7	16098.8	16816.1	9108.77	13275.2	11890.6	14493.6	18554.2	22180.6	11573	17706.7	13547.3	12084.4	18287.8	18896.3	25277	17035.3	25642.7	24197.4	13937.2	12086.7	20629	16620.3	16791.4	9687.53	18467.7	17791.4	16093.1	20108.4	9849.11	12471.2
M105	11047.8	18126.4	14665.5	10538.6	169508	17478.2	34269.4	215611	57083.3	19540.4	211142	98144.1	28904.8	262649	168641	17070.6	129920	32106.7	19881.6	20410.2	37651.3	17428.8	36582.4	23608.6	479030	85573.9	1.74422e+06	18916.3	52805.3	757879	731824	24486.3	48821.1	1.44553e+06	97376.6	208983	217171	61143.5	25333.3	300625	27213.4	25937.9	23368.9	98992.1	91155.9	104471	37374.5	22457.5	18301.2
M106	12343.8	12893	14123.5	11066.9	27331	20932.6	8181.71	14762.3	13053.7	17111.1	16365.4	16840.9	13573.9	24236.8	26277.4	21996.2	53830	18826.4	13081.2	12219.3	9386.46	11770.4	12884	33570.9	18885.2	14514.4	21818.1	31085.6	18595.6	26405.7	22294.3	21400.7	16392.9	27898.9	22527.6	17621.5	23422.8	33777.2	10878.1	22989.1	16142.5	23050.1	17312	38022.7	21632	32446.7	18961.8	14041.7	28794.8
M107	22064.4	25468.2	25007.8	20843.7	38567.8	18369	29749.4	59052.1	48647.9	30344.5	37344.3	87729.5	25401.7	84003.3	146352	43343	150447	9900.12	22232.2	27778.4	39623.6	21491.8	26521.2	24720.3	61027.8	28734.9	84616.7	23099	35307.6	31324.7	51702.3	38657.8	37436.3	126812	32606.9	105387	46208	16783.5	26263.1	81734.8	28208.6	34926.7	16402.1	94702.3	37617.9	27278.3	38099.9	23099.7	34960.3
M108	19862.5	23214.7	24267.2	22467.1	30760.4	23249.9	21987.9	27604	23281.1	19173.1	26720.6	28169.1	23840	12796.8	13976.7	18284	17405.9	19762	23541.1	14213	25821.1	21191.2	27614.5	17023.1	23570.2	16334.8	18221	23266	24917.9	19996.9	25143.9	16861.5	12336.9	14924.9	20656.8	25199.6	26243.5	18450.1	24595.1	15568.4	19722.3	11218.7	13514.2	18469.4	14008.9	17298.6	14131.1	24017.5	16104.6
M109	7873.73	14331.6	14865.7	11730.2	23480.2	14745.2	43856	38628.9	80052.5	13498	8723.82	17175.7	32066.9	39290	58373.9	39438.5	NA	11410.6	40538.6	58859.5	73300.1	34301	38369.5	77812.8	34016.8	35853.4	72247.3	43575.5	77102.9	44237.7	48445.2	66699.4	50881.6	64783.7	42168.8	46174.3	35522.4	NA	31556.6	56605.5	71634	74307.4	27150.5	53617.9	60931.7	25955	54119.2	34281.9	32296.6
M110	84359	86989.4	90165	76952.2	67781.1	49875.5	50425.1	57691.2	22245.1	43407.6	85195.3	44557.7	76985.8	68308.2	42129.2	NA	51228.4	89701	42259.2	45189.5	46250.6	76030.8	44338.7	40988.8	60166.8	55223.5	48361.5	44775.6	36602.2	48244.9	44408.8	36865.7	63970.1	47913.7	44103.7	47973	59603.1	67084.5	76682.7	35545.2	40880.8	54466.6	67618.1	30970.9	46209.3	57036.8	48816.4	76497.2	76933.9
M111	19253.3	18348.8	18930.4	15955.1	24146.4	12919	14804.8	16804.4	NA	11938.2	20293.5	24636.6	17911.8	23854.7	14603.2	NA	19079.5	21624.6	13461.9	14485.5	10651.2	16536.8	13012	14041.5	21878	NA	12115.6	NA	NA	23930.7	16390.8	11342.1	16987.5	14225.6	11556.3	17996.8	26828	NA	16261.4	12458.6	10656.5	16968.4	21166.2	17498.9	13631.7	14906.1	9446.06	18152.7	27893.3
M112	12668.6	15709.7	14867.1	14162.2	23353.5	11374.6	13537.2	15735	10022	12975.9	19465.2	23281.5	13516.7	22322.6	15938	18840.4	20128	20996.4	10819.7	13649.8	12895.9	9473.48	9658.98	13630.9	22440.4	20728.5	14874.8	16231.9	14435.7	23664.6	16554.3	11085.3	16379.2	13732.5	13155.1	14768.7	24524.6	22932.2	12059.9	14608.7	10820	14150.1	17132.3	17157.8	12725.8	21718.7	10716.1	13212.2	17509.1
M113	33219.6	33012.9	39428.6	30993.4	111901	75271.7	55615.5	57244.8	58669.5	57735.2	NA	NA	30476.3	NA	NA	16901.1	43510.1	41997.1	89879.9	40264.8	55520.1	30840.1	75983.1	55716	72839.3	40255.9	45835.1	72720.9	74289.8	46933	NA	58922.4	37605.8	50774.9	45676	66166.9	47661.2	60319.9	32972.9	40695.4	49338.6	40425.1	60165.8	53144.1	47491.2	64308.9	42473.3	30688.7	81258.9
M114	10224.6	13804.1	10862.6	9962.73	9549.18	11354.4	21938.8	24639.2	26289.7	24950.5	10993.4	14610.7	12232.7	19706.8	20262.2	33165.9	39592.8	26836.5	11868.7	50978.6	14576.9	7566.98	14391.7	11562.2	39640	34164.2	17683.8	14211.3	23045.2	11941.7	8886.22	20470	30031.7	NA	23628.9	20656.4	22410.5	18425.6	14759.6	15124.6	15168.7	16979.5	22026.3	12005.3	20935.7	23134.6	19570.5	11031	7579.93
M115	20481	24427.9	23311.6	16662.8	72028.9	11327.8	13214.9	50590.4	8193.84	7456.94	51526.7	44627.9	30093.6	75137	39173.1	NA	39651.5	31002.5	11349.6	11207.7	22356.2	NA	17901.7	21850.8	54637.3	23630	35276.3	NA	14913.6	90211.4	35735.4	7618.47	22729.7	31733.5	12513.2	49368.8	79113.1	19439.1	17820.9	41077.2	15627.8	19023.9	20533.9	53153.9	12149.4	23534.6	13295.6	25929.1	71084.5
M116	36657.6	36383.1	34984.1	29936.5	30313.5	34810.7	18573.7	19553.7	32783.6	37923.5	30950.1	13649.2	27942.6	17885.7	23472.3	20049.3	30960.1	23663.7	28154.6	16707	31139.1	31108.2	28910.7	30891.6	13065.5	20796.9	26196	39738.8	38251.6	19555.6	18240.8	28181.3	23074.9	24889.5	32549.8	17152.2	15269.3	28258.1	29445.4	15323.9	35240.1	37865	22097.2	21139.8	29806.7	31016	33497.4	28982.6	18727.6
M117	15715.2	17621	19313.5	14294.6	22247.4	16934.6	27752.7	19784.1	27377.8	32529	15801.1	10944.6	16650.9	NA	NA	17466.7	30351.5	18980.4	14823.4	24902	20669.7	15691.9	14588.5	18935.2	8531.11	31665.2	17838.1	28668.4	31901	18558.5	20096.7	20704.7	31319.3	17849.9	30034	10341.6	8729.88	32468.8	14334.3	10209.8	22496.6	14049.5	11947.2	10502.8	35544.7	34200	34183.9	15600	NA
M118	46686.1	49130.8	50113.8	43813	102016	43453.1	65066.7	65476.1	55271.3	51227	60466.3	72971	43102.7	34945.2	58938.9	26719.3	31322.9	49947.4	135628	18780.4	96947.6	42207.5	111063	83938.3	8009.92	33535.6	27056.6	55526.6	53978.1	12228	65668.8	87411.1	39660.1	37190.5	58199.4	38933.9	15213.7	84107.9	40362.9	28591.9	62038.1	84983	54957.6	43739	85604.8	81007	74391.9	40346.5	19255.6
M119	21978.3	19930.4	19863.9	17013.7	38876.2	11620.4	11526.3	17185.8	NA	8715.97	41655.8	11091.3	13569.2	25957.8	12113.5	NA	13022.4	25890.9	20171.1	13984.7	9227.06	16790.9	17514.4	17240.6	22022.7	15101.7	29006.4	9115.75	NA	31866.4	28907.7	12357.5	13030.5	22510.4	NA	16098.1	18975.6	25558.1	16315.2	31531.7	10789.2	13545.7	26641.9	NA	12679.5	22477.7	NA	17093.6	13236.3
M120	21807.4	23974.9	23082.7	20109.4	13990.6	16762.1	12777.5	11235.3	11388.9	14015.7	16154	12856.5	18476.4	16152.1	8103.58	11792.9	19986.8	14902.5	14081	10326.9	16203.3	19776.7	15577.2	15849.5	8438.24	15304.8	16073.2	14892.1	13011.1	16928.6	10390.4	12744.3	15346.8	10870.8	13914	12476.3	11599.6	17101.5	15625.9	11370.1	16644.8	15712.5	17360.3	15432.4	15945	18285.1	14085.5	19427.1	16980.6
M121	9148.63	8257.99	8918.74	7630.22	16029.2	7835.14	11054.5	21137.9	20888.6	13388.7	12485	24893	9199.96	18876.9	42145.3	30298.1	64835.6	9064.13	8167.79	17829.1	17485.6	8795.18	14470.5	16012	44851.2	35948.5	25380	14256.7	26111.8	26030.7	17553.4	20271.4	21226.9	32740.4	24532.4	32712	38369.9	18547.5	12839.1	23935.2	17470.2	18281.3	8142.56	26771.6	25869.5	17924.8	21617.1	8832.87	10569.7
M122	22992.4	25836.9	29220	22608.1	23653.4	19169	15547.9	14899.1	17598.4	21950.1	20728.9	18927	20570.3	21028.3	13942.1	18069.6	24059.4	21084.2	20237.1	13496.7	23531.6	23164.7	20304	21980.5	13196.5	18988.8	17055.7	22245	22899.1	20185.7	19828.6	17573.1	20476.1	18482.8	17642.1	19444.8	14523.3	24520.8	21329.1	14785.1	19901.5	26195.5	17617.1	21609.1	19032.7	20166.3	21489.6	22964.9	19478.9
M123	11596.7	14570.2	14311	10861.5	18806.5	6954.63	23744.4	37766	24016.2	11294.4	13984.9	22176	24033	27927.7	31415	24130.1	17861.2	19786.7	15247.7	39815.1	28364.3	19904.5	21630.5	18352.9	46262.6	33839.4	91488.1	15036.1	27715.1	46019.2	40988.9	22410.1	50339.3	75898.4	29284.7	34711.9	23927.9	17748.3	23061.5	35942.5	22375.4	22594.9	25359.6	20112.2	32124.3	26978.1	27235.5	22933.7	11596.6
M124	512842	574435	623815	537918	718951	555772	467865	511673	435228	421754	500187	661478	571137	300295	319126	315252	390866	767509	626691	354052	527787	523312	670725	453198	541454	295346	263917	539173	456832	359666	602525	406977	280191	281606	400976	540717	667991	582042	580061	284542	412843	299853	373176	411473	320505	430362	304610	556661	529608
M125	52244.8	59878.7	64731.8	54606.3	75323	57981	47233.5	50721.5	43571	44343.1	52766.7	69630.6	57182	32113	32650.6	33963.2	37614.2	78488.9	64678.1	40564.8	54490	52852.9	67980.9	45917.3	56452.8	30741.9	28911.9	55943.1	46755.1	40232.9	58186.6	42144.1	29100	28801.2	41398.7	55115.4	67444.5	57924.4	62035.1	29630.5	43716.2	30698.5	38566	42691.4	34300.9	46288.4	30135	56181.2	55587
M126	12732.4	13885.5	13071.3	11688.8	14907.5	9981.99	12026.9	13961.9	11497.9	11041.3	9144.63	20277.9	24435.2	20846.3	22762.9	17075	30242.7	29392	21122.1	18585.9	17926.5	17881.9	24595.2	17070.4	22177.7	22680.1	19037.8	18167.9	16570.9	20928.8	18661.7	18943.9	22439.3	15017.8	18825	20362.8	19334.7	23665.1	20992.9	17432.6	14813.1	14737.4	20188.4	16664.8	16336.7	26019.8	14666.9	16057.7	20165.1
M127	15831.6	17938.6	19535.1	16727.5	25669.7	16725.7	16779.8	23599.1	18353.1	14602.8	14813.6	NA	18745.8	11755.8	12439.2	14034.5	NA	16391.4	19345.4	11446.6	23013.8	17687	23368.3	15827.8	22227.9	15388.3	18662.6	18655.3	21995.2	18382.9	22835.1	13998.2	9768.06	14113.4	18822.8	21213.4	21888.4	18077	19433.4	13624.2	15191.3	10007.1	11135.5	15165.4	13818.6	13676.2	11936.1	18985.1	14592.1
M128	5097.07	7088.92	8304.76	6260.46	58392.6	13325.2	24109.8	118159	56151.3	17312.6	34789.7	27460.7	9105.04	81331.1	52125.2	22408.5	24468.3	10926.8	17112.8	25955.6	27608.7	9572.37	17313.7	29499.1	105912	34389	462630	12632	36698.2	161872	143233	21601.8	16512.3	237448	31964.5	85451.8	48987.4	19926	9615.69	115755	23170.9	21969.3	10396.6	26438.2	36956	35777.5	20066.3	10159.3	11154.9
M129	29445.7	17865.3	27228.4	27428	33336.9	26950.8	27492.5	16112.2	8469.87	23502.9	34408	23419.4	20823.7	18846.1	23413.7	23898.9	20368.9	29687.6	32063.3	30594.4	15580.9	24092.3	21956.9	24503.9	40444.1	26625	15870.8	19995	16621.5	33905.2	42241.4	24982.7	31982.4	27477.9	21620.2	15869.1	36348.4	29467.6	29190.3	19145.5	17100.2	24406.1	41398.8	24290.2	18674.3	25708.6	19389.7	19547.4	17331.7
M130	9554.95	9189.94	11091.2	9561.61	13117.8	11202.7	19235.4	10355.6	19819.7	16546.7	NA	5206.16	12684.3	NA	NA	14250.2	NA	11333.4	10438.1	20188.1	13693.6	10179.3	8601.47	11609.6	4347.5	13003.1	7347.6	7226.94	11453.5	5733.25	6918.04	11964	15057.4	8575.9	13257.9	NA	NA	11428.1	8919.86	6476.47	12463.8	5965.45	7173.3	NA	14048.3	14589.8	17442.6	10447	NA
M131	5501	5262.77	5199.19	5445.31	12108.9	6734.45	6766.6	8305.47	NA	NA	12343.8	11948.3	5353.06	13136.7	9192.59	NA	9743.86	8503.04	5946.78	7203.11	4850.9	4876.93	NA	7135.35	12819.6	9489.36	6906.58	6008.67	5451.15	14128.3	10098.4	5744.07	6598.23	8669.18	5848.82	8868.89	14434.1	9068.04	5153.42	8883.48	5355.07	5620.87	8125.23	10449.7	5979.12	6822.76	3830.22	5347.58	11975.4
M132	11585.8	23576.4	12725.3	27813.8	NA	8008.52	16828.2	18182.5	27809.2	19750.9	NA	22985.4	20014.2	20549	43657.1	27025.3	43259.7	7011.17	19622.5	25327.6	31645.9	18610.5	24385.6	22004.1	16114.5	29792.9	30876.8	72353.5	31787.4	19084.8	19476	37104	42789.6	38190.2	33973.6	39262.3	23313.4	21475.7	23235.2	34233.8	34542.2	36897.7	15093.3	30377.7	39064.9	29056.5	46513.6	18615.9	18900.8
M133	28128.7	27370.4	28703.1	27796.4	23550.9	16268.5	15839.6	17035.2	10865.1	19627.2	22003.2	13210.9	20808.3	20260.1	15280.8	19138.4	14325	18038.8	18422.4	16466.3	16100.3	24762.6	21139.5	24719	13432.3	22230.7	15370.1	14784.9	14629.2	19081.6	19832.9	20483.8	12545.6	15595	13904.6	18532.6	16324.4	35392	22357.5	18458.9	16794.7	18939.1	19776.7	10204.5	23579.9	33052.4	26681.2	23781.8	26726.6
M134	15051	14327.2	15283.5	14572.2	14044	12378.9	12137.5	13505.6	11587.1	12033.4	14530.2	9132.12	11957.1	8336.64	8003.31	14789.1	7569.59	13571.8	12862.8	9148.75	14697.8	15062.7	15158	15110.4	8712.69	13096.6	12250.1	14549	11294.6	11686.2	7993.97	10433.1	10511.5	8108.04	14590.2	8736.67	10173	11221.4	11658.7	7336.57	14294.4	20137.6	15879	NA	17281.6	14641.6	16708.6	13846.1	10637.3
M135	12593.2	12338.1	12896.2	12154.5	15685.9	7667.45	7749	10548	4677.91	7088.27	15470.6	18199.6	13240.4	23245.9	12037.3	NA	10764.7	14679	8006.16	7912.63	5939	11717.3	7773.38	7239.78	13098.9	8685.99	10614.9	7113.3	6968.58	16240.2	13414.7	6230.57	8571.67	9744.86	6142.68	12947	20960.7	9405.84	12702.3	10510	6815.35	6713	10747.1	14174.4	6880.02	7707.74	4972.82	12135.5	19875.4
M136	8535.39	8502.49	10649.6	9030.67	7219.77	8196.69	7765.49	7717.89	NA	6252.62	7432.04	10635.5	9427.68	6912.81	NA	7686.18	12760.2	11860	9135.72	9591.83	6739.02	8873.27	8325.78	8851.16	5617.66	9656.24	NA	7393.47	7559.21	7105.63	5634.03	7598.75	9906.3	NA	6409.57	NA	8650.51	10952.9	8921.54	4639.15	7326.38	6269.41	11684.7	8415.14	8018.21	9845.98	5337.51	9843.43	7655.64
M137	8918.38	9321.91	9299.62	8158.07	11387.9	9911.17	7810.01	11871.9	5743.39	9687.37	10039.7	7741.08	8763.46	9472.24	9669.77	9421.35	12452.8	15215.3	9585.44	10763.2	8369.7	7992.4	8221.32	10911	13583.9	13248.5	9903.78	9650.65	9598.24	13769.2	10689.2	8699.21	12880.6	8238.94	9561.71	8644.88	14250.9	13715.3	8666.88	8871.37	8929.56	10864.3	11506.1	10839.6	9860.84	12994.7	7428.61	8937.95	17535.2
M138	4398.97	7246.51	6960.77	6668.07	12422.5	38886.4	21187.4	42178.5	22718	25827.1	8382.61	13947.6	14686	31730.6	37975.1	31314.3	10194.5	16336.6	43725.2	49883.4	50791.1	15837.8	22998.8	25441.2	38685.4	20096.6	23295.5	31252.6	42946.3	9097.25	15216.6	25761.1	18453.7	15904	25379.5	18666.1	30528.5	NA	9075.42	25243	19705	41436.1	28316	14776	30530.2	34901.6	28413.9	9146.78	18021.4
M139	10787	11967.9	12121.7	10688.2	8991.45	8159.51	9481.49	8678.47	4550.1	7543.07	12022.1	13835.2	11639.2	10784.7	6821.97	8807.95	9292.69	13131.5	8461.44	9136.57	7023.62	11771.3	8878.87	8726.98	7711.37	7623.18	7963.66	8225.84	6049.8	10326.4	6677.03	8691.7	9700.02	8121.94	7333.24	6635.32	8910.86	10139.6	11773.5	5606.12	7042.73	7340.11	11432.9	11445.3	9624.65	9947.38	6332.97	11086	10932.1
M140	9321.95	9141.79	8288.72	9179.85	11529.9	9091.07	9443.35	10725.8	6904.96	7332.21	7963.31	11298.4	7702.79	11095.1	10755.1	NA	16301.8	11485.1	9646.08	7105.36	8715.65	7877.15	12612.2	9793.83	11064.1	9264.35	12148.1	8312.45	7918.72	13937.7	14754.1	7617.28	9054.54	16324.9	6591.25	11542.4	13438.7	11464.8	10405.4	11715.1	7748.01	6299.95	9216.65	10315	6539.46	9905.96	6386.45	8440.3	9567.49
M141	12004.6	17140.7	18572.7	20988.1	35341.2	20651	17962	27635.2	20046	12535.1	28299.2	24047.4	19126.7	21860.1	17123.4	15103.1	13197.2	14354.7	18555.5	11862.9	20816.1	18024.8	20049.4	14157.4	30035.7	14175.3	34635.9	7973.09	13449.2	19730.6	20521.7	14545.7	5789.11	34944.3	13827.6	23318.6	24182	14508.3	18438.3	19632.5	12229.1	9072.08	10533.7	10726.6	9548.1	9956.26	6625.94	19294.9	14027.3
M142	8644.92	12769.4	12110.1	9396.48	10022.3	13800.9	26481.5	27314.9	38709.1	14638.2	6058.55	5729.43	15520.7	6369.36	14261.4	10719.4	NA	6884.14	16837.7	15171.8	30121.4	14297.5	24279.4	21635.2	7661.48	6716.15	12011	20912.2	18842.9	6704.18	10770	23311.1	24146.4	10687.2	13984.1	13095.4	5799.12	NA	11609.1	19231	25999.8	24325.2	12760.2	7577.44	16696.9	10997.4	29428.4	14404.5	8553.66
M143	15199.7	20092.9	20810.5	21960.9	50301.4	24253.4	19849.1	34528.4	23189.5	14825.4	36711.5	35933	22080.8	56975	49214.5	19341.2	19873.2	17505.8	21466.5	16403	23061.1	19979.1	22741.9	16162.9	54409.4	13912.4	83237.1	8411.59	15291.1	41386.3	55478	14986.2	6966.3	112949	14837.9	46847	42801.5	15970.7	19967.5	53806.9	16324.7	9653.22	13487	20176.5	8527.7	13593.4	8011.63	21719.8	18235.5
M144	37060.7	35887.2	36532.4	39086	20137.9	22104.7	29090.3	26465.9	43935.3	31578.7	24357.9	23152.9	37229.6	17671.9	41646.6	35229.6	32428.5	10658.2	22774	32384.1	33374.5	23665.5	28691.6	24875.3	19199.2	31871.4	26780.4	24228.4	31580.5	16921.6	16651.9	34449.5	36932.4	29745.2	36483.7	30988.2	17498.7	22589.8	32680.8	31897.6	31687.6	35002.6	15173.5	20556.7	28930.9	24676.3	36952.6	24604.3	12539
M145	17137.5	17116.2	18025.9	16673.4	18981.1	16470.9	13291.5	14127.3	NA	8405.46	25913.8	16167.5	14392.2	23322.4	12174.9	8079.04	15915.3	19248.5	10444.3	13829.9	8625.33	16811.4	9166	9226.04	20198.7	14888.2	12544.9	9016.49	8765.39	18327.5	13500.2	8629.42	13261.9	11478.8	9398	13709.7	19291.3	15204.1	15221.3	10380	7650.14	9189.49	14260.7	15543.7	8146.02	12221.3	8889.1	16127.2	18507.5
M146	13716.2	12973.3	13220.1	12764.7	20126.5	14351	12255.9	17476.2	7464.33	NA	20194.3	18976.2	15129.5	23645.9	16699.8	12409.6	19249.2	21022.2	12885.9	14854.3	9708.29	10469.7	8231.6	13703.7	25173	17590.8	15776.2	12570.4	11281.8	26915.2	18333.4	13078	15373.5	14403.6	10450.3	13013.7	28516.6	14912.2	12774.6	14129.3	10095	13602.2	20367.8	19486.9	10849.7	15065.5	7569.52	14762	18621.5
M147	11650.7	10614.3	10970.2	11654.9	14455.7	9368.07	6304.06	7732.84	NA	11802.3	10870.7	11779.1	8900.72	9813.56	9333.47	NA	8677.75	11171.4	10677.1	6157.4	5721.57	6630.91	12410.2	7463.84	6823.21	NA	6854.74	10455.1	5233.86	8764.6	6607.64	14847	7224.04	7324.54	9553.86	8063.2	6719.73	10701.9	11166.4	9228.23	8660.77	9536.61	13187.6	8215.11	5506.36	14090.9	8219.62	8322.1	10907.5
M148	19597.4	18019.8	20385.2	20351.4	18279.2	19398.9	11467.9	13208	20851.4	26242.9	22198.2	6078.52	13649.4	10021.6	12052.5	12662.8	14308.3	15357.4	17432.3	11303.4	20059.1	17667.9	18150.6	18745.2	9720.8	10973	17934.7	23372.9	23641	13625	13279.5	19612.2	12866.5	17386.7	17106.8	11812.5	10046.5	15328.1	13534.3	10866.8	22611.2	24316.9	13218.8	10988.4	18653	21030.4	23493.9	15854.6	10636.7
M149	44725.5	45318	48579.5	45300.1	63786.6	31465	30316.1	44836.1	12576	18459.2	59912.6	66516.5	47939.6	87347.8	41259.5	26046.5	48413.8	52527.1	34039.5	42609.2	22974.4	46824.5	34454.3	39407.1	57361.6	42336.8	29572.6	31730.2	27159.8	72729.5	48634.8	28352.2	37708.5	32327.5	26018.3	47893.9	88183.9	39487.4	44389.1	30322.4	29857.3	29067.1	48715.6	48408.8	27072.8	35029.9	19690.7	46361	71280.9
M150	23128.6	20941.2	19158.3	23362.9	15155.8	12191.1	18316.9	13992.2	16697.9	18693.2	19487	15856.3	17799.7	12560.1	15521.1	NA	14239.5	15295.9	13992.8	16239.3	15292.6	15815.1	15422.9	12113.9	11072.6	NA	9924	11271.2	NA	9494.59	8405.99	14201.5	20035.2	12460.9	13582.7	11026.9	9772.11	NA	15616.2	11425.9	14527.3	14608.3	15236.1	NA	13133.5	13232.3	15964.2	14323.6	13400.1
M151	10393.2	12448.9	11981.7	12011	20819.1	24627.9	15759.1	19875.5	16364.1	21016.4	17985.1	19753.5	12732.6	18139.3	18659	9895.28	25691.3	21540.5	22192.8	14442.6	20676.2	11505	27134.6	22180.4	14812.6	10066.9	14466.2	26118.7	22775.9	14474.8	21823.8	19994.7	12074.2	15263.5	18700.6	16560.4	16515.4	20040.4	11851.1	9447.1	19850.7	16249.9	12114.5	21694.1	17596.8	17932.3	13421.2	11341.3	24155.9
M152	87254.8	82762.4	88135.4	87393.1	102222	61126.8	65872	74670.9	32689.3	54243.6	116309	76896.3	79861.8	102975	77710.7	59061	76749.4	77823.4	58834.2	66665.7	53633.7	83236.1	64421.3	72780.5	85798.6	82636	68717.6	64874.4	62216.5	93499.3	81993.7	50271.9	73003.3	73886.7	58092	79714.5	102219	83447.8	80034.7	68813	58718.5	65280.9	82237.3	80786.2	66847.5	84922.9	64138.8	80469.1	100807
M153	80520.2	77917	81029.6	75909.3	56912.1	73831.3	71116.7	61216.2	38259	56548.1	76484.1	86225.3	84650.3	52840.8	42447.6	73203.3	102654	98375.5	74287.9	81088.4	52992.1	79897.6	74442.5	78997.3	48455.2	100854	50569.5	70381.4	68795.6	59700.5	47833.5	59176.3	78418.9	51187.5	64591.6	34564.6	62161.8	100765	81376	36502.4	59357.6	62424.7	96772.1	84074	69879.6	97182.3	53551.9	85674.2	80630.3
M154	11283.2	11756.5	10840.1	10541.8	13267.6	7321.25	8254.8	9382.53	NA	8739.57	14394.8	9845.89	8917.56	12467	9844.24	NA	NA	9293.12	7414.12	9325	6726.4	10175.4	8454.29	10056.3	11073.8	NA	9883.32	8213.15	8485.51	12155.7	10364.1	6340.55	9816.65	8130.34	7144.14	9683.74	12284.5	NA	11115.8	7684.24	7752.9	7650.58	10771.4	11765.2	7127.03	10465.9	8102.65	10520.5	14743.3
M155	11651.4	10138.1	12581.7	11268.7	8457.63	9711.58	11195.8	9143.34	5512.04	6666.02	10579.2	13120	12481.9	8267	7494.38	10620.4	10798.6	12953.6	11098.1	12057.2	8083.29	11562.4	11481.4	11396.6	6557.67	12257.5	7609.21	9956.06	9708.3	7467.25	6800.04	8818.4	10510.8	7781.11	9053.76	5872.6	8768.37	14667.4	12164.7	5799.89	9361.04	9539.35	14479	11909.2	10334.7	13005.3	6873.91	11906.4	12265.3
M156	NA	NA	4922.98	NA	5376.2	6919.95	6190.17	4725.41	8229.9	NA	NA	NA	7014.89	5522.45	NA	NA	NA	6813.6	5799.16	8863.16	4486.89	5302.99	5156.65	7756.86	6245.9	NA	6487.47	5788.05	6318.94	NA	6100.12	6570.8	4769	7622.15	6013.97	NA	NA	NA	6036.66	6768.59	4933.35	5964.56	4378.68	NA	7072.74	8575.71	4830.8	5692.62	6431.21
M157	10167.7	11143.3	10114.2	9249.69	14917	8191.92	14536.3	28548.5	30123	11994.8	11130.9	28258.5	15003.7	20750.5	24612.3	17383.2	57043.8	11786	9453.32	11849	15884.3	10206.9	12623.3	12797.3	13684.5	74157.1	46806.3	11911.7	35358.7	67749.8	18524.1	13983.9	14904.4	31562.4	39714.1	38600.4	23592.4	50369.2	13011.2	24190.4	12586.2	13108.9	6453.05	22412.4	42042.7	63271.4	17010	13737.7	7656.01
M158	7006.61	4972.67	NA	5270.23	18005.2	6443.75	NA	22701.3	5138.56	NA	19551.9	18653.6	5453.61	19902.5	27567.6	NA	26440.9	9216.13	6585.6	8687.85	3928.14	NA	7695.71	5753.18	105186	NA	38326.8	NA	6183.62	37111.1	28458.1	6574.97	7341.28	39681.3	5155.03	29030.9	31138.4	9149.36	6209.64	32585.6	4714.92	5146.71	6363.42	10950	NA	NA	NA	4614.52	7561.55
M159	24389.6	26177	24196.6	23044.3	14619.6	16953.6	21243.7	12753.1	10257.5	13888.6	20391.8	9013.05	20782.9	10961.2	9095.08	10083.1	14821.6	30727	15801.7	19554.1	14728	24128.5	15205.5	14675.9	12331.8	21305.7	8532.08	14568.6	14365	12353.9	9796.18	12843.5	18650.8	9632.23	15433.7	8801.2	13996.3	21605.1	20017.6	8022.75	15868.8	14561.3	23799.9	10657.1	14311.1	16074.2	13212.6	20758.1	12010
M160	12709.7	17142.7	18410.5	19481.3	72098.3	18414.4	16920.5	39112.3	14405.4	12168.7	45452.3	50786.7	19847.5	82715.2	61153.1	12228.3	27133.5	24629.3	21301.2	14951.2	16258	16368.2	20101	17287.4	72778.6	9535.35	79656.8	10210.2	10328.9	47069	60675.7	14541.8	9040.7	138501	12532	53415.7	60038.4	16383.8	18588.6	58208	12621.9	11285	15840.2	29539	10076.4	16444.4	6843.57	18452.5	28578.2
M161	16550.6	6752.47	8456.13	12162.9	27985.3	14728.2	11339.3	19761.9	8165.76	12862.6	25218.6	31363.5	7191.6	30818.5	34204.2	8578.57	38458.6	8967.54	20226.9	11999.4	7488.89	7781.32	11897.3	9070.62	45258.8	8544.53	61574.6	6866.39	8252.71	42633.2	37928.2	16909	7458.84	58151.1	7996.07	34310.6	33244.5	13245.2	14492.6	34589.4	9130.17	8066.12	9138.8	23167	NA	9185.97	7015.41	5898.81	12051.1
M162	6988.38	8056.64	7424.34	8213.61	13272.8	9556.51	6779.37	9157.82	6950.17	8172.11	9110.01	11088.8	7910.38	15944.7	11925	NA	9500.07	9150.31	10870.5	8961.47	8070.9	6528.49	11280.1	10149.9	13228	NA	16586.5	11422.5	8186.61	13849.1	13904.6	8882.85	5565.4	18695.9	7981.44	14059.6	12009	10585.4	9602.84	14898.8	8428.63	7492.2	10268.5	9952.22	8056.72	13235	5586.66	7750.89	11746.3
M163	5586.21	7418.81	8388.16	7958.9	9303.44	13579.1	20850.4	15598.7	26659.2	9244.52	3969.53	6211.71	8257.41	10278.7	8997.56	9584.26	NA	5718.1	14191.2	16446.6	14720.6	8936.23	13341.5	19010.1	8613.44	7116.8	12923.9	16194.2	17152.9	7762.44	10936.4	21132.4	12803.2	10653.9	12052.4	9927.66	6257.65	NA	8849.75	12758	16716.4	22396.7	11146.4	12970	12473.6	8280.76	13776.9	8936.01	11618.1
M164	10775.4	16524.5	14671.5	14228.6	11646.9	11198.3	15008.5	18354.5	12344	11241.2	7315.32	8320.67	33206.2	9808.8	16127.5	NA	11523.6	14334.1	9295.64	8139.43	13636.2	16299.7	24190.4	12852	10867.4	15218.2	7391.66	12026.7	9188.96	10328.6	7903.79	10688.1	37022.5	NA	14738.9	13773.6	6644.5	14645.8	25215.7	13993.4	10365	9550.2	21163.1	8300.35	11658.6	14743	12411.9	22656.9	10669
M165	25013.4	24575.3	25317.9	25110.3	12795.9	15939	15993.2	12232.1	12276.9	11732.7	21176.8	NA	17506.8	NA	9530.24	9503.94	10228.4	26749.1	11279.5	16756.2	15133.1	22597	13179.5	16077.1	13106.6	18724.1	15981.8	11806	17196.6	6502.09	8859	11605.3	18750.9	10772.4	10869.9	7538.17	6911.74	14634	18874.2	9083.71	14142.2	15110.8	23447.2	NA	13847.7	14968.5	13265.4	20304.8	11746.8
M166	12983.5	14616.3	16683.8	15663.9	19490	15525.8	10557.8	16321.8	9448.48	10546.6	9259.31	38936.6	34053.2	19530.1	17630.6	21601.7	18052.8	51797.7	39629	21884.4	36481.6	39048.6	46847.9	28232	39257	19310.9	13900.8	41670	30837.4	30416.5	37248.2	27308.3	17195.6	15181	21678	28818.4	39729.7	37522	35678.7	17643	25303.2	19290.2	28844.4	25782.8	19226.2	27364.4	18636.8	34657.7	34826.6
M167	53693.5	53531	55560.7	54905.9	70719.1	35468.5	39113	47315.2	14318.8	29948.3	69644.7	69960.4	51360.3	87785	44100.2	28644.6	48746.5	62578.8	38233.6	47469.7	25313.2	52856.7	35856.9	42684.3	59333.4	49140.6	36831	35425.3	32479.4	76124.2	53140.6	29893.6	46072.5	39746.7	28401	48535.6	88602.6	47464.4	52443.9	35464.7	34613.3	29062.8	54471.9	54108.3	31231.1	39993.9	24261.2	52436.3	74225.4
M168	36976.3	34806.8	21594.4	20234.4	14580.9	24338.2	19814.7	29566.5	16914.3	33792.8	28154.7	40027.9	35876.2	14008.7	13780	26237	63071.7	53017.2	39540.3	40325	29320	21058	40531.1	23793.2	12975.2	55410.9	18341.6	35304.2	21343	10858.3	12246.6	22385.5	38908	22123.8	33924.5	10165	11644.5	33457.4	19968.7	10356.3	31709.7	33707.9	48672.6	22951.3	21441.9	29355.6	16549	20378.6	28762.1
M169	11334.5	9517.36	9841.62	8085.15	5808	16107.5	23453	14615.9	23902.7	73472.9	5910.73	5965.92	7435.5	8578.24	12975.1	20051.9	13060.3	12792.6	6487.67	12682.8	8775.75	9604.08	7547.91	5923.06	7315.87	24237	7480.09	12801.6	29552.5	11000.7	10983.5	13223.9	16589.1	12164.5	19207.2	7383.85	7186.74	21236.5	8724.72	40807.6	16059.9	9055.81	NA	14147.9	19835.8	22752.7	21528.4	9136.71	6116.91
M170	15780.5	15074.1	15603.2	15847.3	17357	8642.81	12517.9	13743.2	NA	7665.47	18159.2	19821	11803.7	20379.7	9634.44	NA	14163.2	17906.7	9349.35	14169.6	7397.18	14558.3	8057.77	10888.3	17901.2	NA	6857.88	6927.89	7892.49	18395.8	12869	8490.07	13866.3	9127.84	6579.29	10058.3	20604.7	10029.8	11872.3	9006.77	7781.49	8403.07	16171.3	12377.7	8077.1	10679.4	7224.68	13215.7	20969.3
M171	10777.1	8174.64	9221.96	10481.6	6656.9	11502.7	10599.8	7983.99	5013.01	8351.01	8933.89	9136.69	10468.9	NA	5448.34	12403.7	9576.95	12070.5	9892.05	10154.8	7884.64	10050.8	10020.5	12593.6	NA	12661.3	6413.44	9508.42	9499.64	NA	5082.66	8164.75	11502.3	NA	8337.34	NA	5756.71	12178.9	10461.9	NA	7634.15	10435.6	12222.7	8397.87	11602	15190.8	8596.18	10053.4	8143.5
M172	6465.13	7423.16	6241.01	8266.56	13495.7	12178	8815.1	13452.1	8905.7	11181.4	10479.3	14235.4	8461.68	14717.1	15382.9	NA	14039.3	13049.8	13100.7	9599.84	10778.8	7203.41	15559.6	13090.3	11682.6	8305.21	15868.7	12874	10412.3	13843.4	16264.4	11644	6296.48	16881.5	9987.5	13302.4	16086	12623.5	7425.06	12059.7	10905.5	8545.58	8787.25	13662.5	14451.8	10831.6	8014.01	7418.35	14329.3
M173	18605.6	16393.6	16522.4	14124	19218.3	8971.52	13489.8	10757.9	5785.37	10845.4	17613.6	15728	13098.8	9326.28	10424.9	9117.99	12306.1	16803.1	11764.9	11844	8767.79	15174.4	10397.9	9220.08	13093.7	8373.46	8205.92	8746.18	8074.03	14890.6	9606.51	8771.62	14028.2	9799.44	7992.11	10311.1	9680.66	12563.5	15682.4	8447.21	10702.2	8934.47	15576.7	9871.26	8541.67	9812.52	8040.15	15202.9	14883.1
M174	5797.25	6690.34	9076.49	8371.77	13297.1	43038.5	23611	49667.6	26780.5	26821.3	11168.6	11525.1	9009.6	27958.1	27877.7	12513	NA	13025.7	33191.3	30631.9	39733.8	10791.1	19676.8	13070.1	38050.3	13517.5	48152.6	26672.1	32164	17262.5	21804.7	19428.2	16285.1	28399.7	21795	18354.3	27533.6	NA	9687.28	27068.4	15199.3	36613.4	27775	11195	26285.7	28603.6	25262.9	9312.36	17364.8
M175	27937	28503.2	28370.1	26818.6	20679.7	26019.3	16863.2	17111.7	8163.48	14914	33676.7	22209.4	24791.9	17551.4	12605.5	8763.92	25025.6	24943.2	19155.9	15088.3	18034.8	27949.2	13258.9	13532.4	24292.4	18086.3	20587.2	16854.6	17140.4	20781.7	15629.6	11537.5	17329	19747	15247.3	13655.7	20951.3	24189.7	25299.7	11012.9	19430.1	11948.1	22992.9	22923.4	12319.4	13740.5	14281.3	26605.1	15455.8
M176	NA	4770.41	5325.78	5051.07	5031.4	7935.94	5474.66	6541.92	8265.49	NA	NA	NA	8548.39	6769.74	6516.65	NA	NA	6662.38	5792.38	8544.74	5943.52	6843.92	5640.24	7575.73	6229.92	NA	7445.46	6028.91	5991.3	5856.5	6969.81	6559.84	5062.62	8006.86	6217.18	5168.6	5770.72	NA	6800.95	8771.04	6577.71	5998.1	5014.34	6443.91	6657.23	8970.47	5897.93	7233.19	6371.14
M177	7368.49	8773.86	11220.9	11824.6	8240.14	22796.9	17705.4	17341.8	26340.2	10726.8	4299.6	6598.76	11317	8986.79	8666.43	18244.7	NA	8532.5	21374.6	25041.4	20640.4	12817.9	20185.4	26987.6	10785	11918.6	16050.9	26556.1	23374.3	12720.7	13465.5	26652.7	12721.8	15595.5	16477.6	11245.1	8985.56	8779.22	12319.3	14754.6	24636.6	35537	14411.4	19659.9	12987.6	12618.4	13479.3	12597.9	10592.3
M178	13640.4	15350.4	16793.6	17348	18052	15769.3	11682	14753.4	11911.6	11424.4	7544.6	18189.8	18674.2	13011	11473.8	12456.7	10666.3	11902.4	14412.7	12089.3	15389.5	14355	13949.9	11459.5	15471.7	9499.01	11362.9	8757.69	12115.2	11451.2	11570.7	11497.7	8087.19	9598.8	11835.4	12374.5	13755.2	13498.5	17641.5	8525.72	12448.6	7767.28	12507.9	9220.53	7750.13	9911.07	8442.26	16972.1	12392.7
M179	16989.5	15676	16295.2	17337	13399.3	15804.7	12716.1	13204.6	9794.1	15834.6	15256.3	9756.59	14552.4	7731.33	7273.38	7952.33	15636.4	18416	13422.5	11845.5	12752.4	13795.5	15977.8	14194	8908.13	10024.2	9330.83	17532.9	13399.4	11021	9016.76	12847.3	13587.3	10462	14531.8	7756.63	9019.09	15287	15204.6	6323.1	14236.8	14850.9	15710.6	10635.5	12605	16687.9	15668.3	13864	14494.6
M180	207778	201697	215047	204719	223398	154622	136550	139796	71132.6	113325	194608	218689	174402	224422	135569	96816.3	148564	185231	147539	133852	114312	190068	133018	114131	160405	121952	114658	130827	111314	182589	159773	94234.3	126652	137280	103858	144597	209116	160454	176645	104544	114721	92809.8	181484	146145	104423	133398	96072.4	188848	200885
M181	28054	29960.9	29760.1	27992.4	17324.4	17610.4	10881.8	12535.7	13045.7	25570.7	20787.5	13864.7	32349.6	9551.43	8080.56	NA	11776.4	15493.4	14067.8	7088.1	14458.9	20534.1	18371	7144.43	14913.7	9766.07	11264.4	19496.1	13506.4	9488.69	7357.08	10199.9	17420.6	11603.5	19033.1	11408.9	9644.1	17146.7	30024.6	6029.17	21661.9	7761.78	19396.2	12575.2	8618.87	11862.6	19963.5	24528	22758.7
M182	59787.4	59961.2	63280.3	62632.9	72380.2	41274.4	46817.2	56299.4	13716.1	31246.6	81948	77489.9	53893.5	89786.1	41461.9	31467.4	59390.1	74418.2	41655.1	56485.9	28506.7	57881.3	36100.3	39390.9	69455.6	54313.8	33570.9	34689.7	31837.7	72645.2	54547.1	32138.5	52165.8	42980.1	27258.2	45409.6	95582.8	49845	54729.2	39604.2	29133.7	31201.7	62195.9	59475.9	33898.1	49081.6	27234.9	56121.3	79096
M183	10197	9772.29	9565.74	11264.7	7494.61	7625.36	8297.06	7536.41	NA	5978.28	8460.14	9686.68	8457.81	8098.44	NA	8031.93	9699.38	12696.7	8634.4	7772.71	6714.83	10502.5	7852.3	7768.42	5376.38	9620.3	5908.94	5921.3	6704.69	6575.66	NA	6376.01	8512.71	7475.01	6601.45	NA	6195.49	10894.3	9572.81	NA	5676.85	7360.15	10397.5	8070.97	7890.35	9104.98	5541.4	9664.13	13084.1
M184	12341.3	13198.1	13057.5	10710.1	9056.48	7842.68	7929.92	8008.91	5558.04	8421.05	9997.62	6770.72	9911.8	5672.99	NA	10466.1	13391.1	12460	6978.33	7730.3	9340.04	11691.7	8130.13	7996.94	5143.91	13141.9	NA	8703.67	9089.28	6559.79	5923.96	6675.2	8778.37	NA	8277.39	NA	6088.53	11856.2	9679.63	NA	8028.15	8211.61	9771.17	7726.87	9353.66	12704.4	8286.11	11264	11009.2
M185	7234.97	7767.89	7450.64	7363.12	4409.66	8544.85	6477.3	5483.6	NA	7101.87	6546.26	7861.92	5485.24	NA	NA	14146.2	9723.03	9566.77	7727.47	7047.7	6762.54	7269.12	7958.93	6929.4	3542.9	8123.73	5072.41	NA	5468.25	4988.91	3918.13	6382.64	8814.76	4670.63	7029.15	NA	4457.76	11636.3	7440.69	NA	6968.49	7950.96	9373.22	7141.09	8343.2	10649.9	7583	6257.46	8296.37
M186	58708	71103	62245.8	63947.7	27121.7	17040.8	52284.9	43636.3	7015.57	17952.3	56956.5	43839.8	72097.9	34625.2	23131.4	15251.3	33028.7	33960.9	22933.8	32757.7	31301.1	52428.9	25606.9	19027	41948	39009.9	28110.2	13515.6	16536	25156.9	18204.3	16700.7	60764.9	23219	21564.3	37345.5	19359.8	33594	73291.6	37940.2	17398.2	21175.9	41380.1	16671.6	26887.9	32102.7	20685.9	61191.5	9631.71
M187	11039.6	10843.9	12319.2	11373.7	5518.42	7425.22	8778.57	6780.27	NA	8989.56	4792.59	9118.45	13190.3	6775.61	NA	13176.8	14828.5	12762.7	6424.11	6263.65	5562.08	12043	7546.73	5679.13	4772.21	15181.5	4339.23	7053.01	9396.19	5269.79	5462.64	NA	5636.29	4295.21	6642.35	3482.59	7928.15	16000.9	12731.7	NA	3949.04	3103.59	9383.92	9246.74	7942.17	13888.4	5208.22	13064.3	8900.66
M188	15364.7	15186.9	17074.6	15321.4	13694.2	9661.16	9580.44	9851.07	5388.41	8031	13445.2	6647.64	12238	6790.94	8356.31	NA	NA	13958.5	11547	10857.9	10387.8	12713.4	10729.6	9131.39	8330.88	7892.62	7456.76	6952.17	6203.03	9230.68	8802.86	8095.89	12181.3	7995.84	7862.13	8062.72	6725.87	9285.4	14475.9	8221.71	8542.51	7730.11	14134.1	5789.47	8536.18	10628.7	8494.95	12482.9	8361.28
M189	42490.9	44787.4	42909.3	43889.5	28449.1	30838.9	11661.2	14587.4	15746.7	48636.1	34128.7	19701.1	23824.9	10392	11796.9	7636.14	14937	14458.1	18603.8	6848.67	15238.8	27488.8	26740.7	13927.7	4655.77	NA	11798.7	43114.2	21174	8551.12	12839.6	18996	12378.3	16305.3	21906.4	12693.5	7401.09	15559.5	27785.9	6785.51	33975.1	13838	20386	20095	12841.6	14909	31506.3	26078.3	32863.3
M190	13848.9	12215.9	13061.5	12928	10564.3	9770.63	12110.1	9410.32	5298.31	8493.9	12196.7	7686.06	12609.4	5993.22	6829.64	6643.41	9240.37	12441.2	9971.01	9310.54	10957.6	12211.5	11020.3	8981.92	8357.1	9753.37	5510.99	8967.33	8322.46	7665.74	7028.09	8374.65	12187	7729.92	7551.69	7380.22	8078.42	10340.2	12473.6	5190.01	8668.2	8820.03	13359.8	6713.34	9276.72	7795.32	6764.17	11695.6	12946.2
M191	21586.7	25452.5	30238	30663.7	11614	11947	28313.9	15536.9	NA	5887.03	20386.8	25673.8	23115.4	14707	7040.66	NA	9266.5	41934.4	14365.8	31679.6	11866.4	30184.4	9385.49	12552.7	20525.7	16736.3	4216.93	9792.83	6973.46	8309.73	8027.03	10987.6	20730.9	4572	6215.02	13948.1	9823.01	18890.4	29804.6	11073.3	7584.36	15565.8	30199.6	10485.1	10467.1	19543.9	7073.03	29579	7129.21
M192	9303.75	13052.5	18714	15637	14736.9	28241.2	15408.2	14334.4	24311.2	11732.2	3904.47	24938.6	30191.4	11416	4843.67	55845.1	16354.4	49050.2	31885.5	15239.1	21301	26429.6	24272.8	33761.7	15978	44887.4	4531.32	29384.3	48159.4	13628.7	28620.2	9902.32	7064.61	4721.66	22809.9	11615.7	36102.8	52531.9	25288.8	7684.6	10484.3	9336.31	14722.4	41656	19059.2	27693.7	5796.97	28945.7	24163.5
M193	44280.9	44549	41483.2	43479.8	28669.5	31263.5	14101.2	19237	19901	59028.1	42575.4	19900	24822.7	11702.7	14778.2	10419	21275.8	8751.37	15080.4	6787.97	19965	24353.5	23450.4	13924.7	4737.49	7660.11	16311.6	36993.6	25253.2	11636.7	9452.81	18464.3	13098.3	15758.9	29530.4	14451.6	5071.26	15173.3	29834.4	8326.87	43776.1	14960.9	18703.5	14897	14658.1	17753.6	39984.1	24166.1	23972.4
M194	22341.7	10108.1	14393.6	17799.8	12869.4	13509.7	13708.4	12500.9	NA	11488.6	12012	16512	8855.38	18342.7	15304.5	NA	18146.2	10228.6	16172.4	16743	6555.78	10704.1	4475.29	6919.46	20096.7	9878.23	15899.7	4176.5	NA	13839.2	15966.3	14339.3	7858.63	21737.3	6330.89	13811.9	15263.8	NA	18765.6	14322.8	5646.97	8488.56	10055.6	16121.1	5852.72	6862.32	NA	9741.5	7697.77
M195	9520.12	8089.54	8858.42	9110.01	7385.23	7236.2	8248.39	6882.89	NA	5588.54	10033.5	8508.13	8640.29	7323.7	NA	8394.19	10217.7	13001.7	7838.19	7641.22	5971.79	8401.1	6788.13	7093.83	7260.38	10140.4	5308.74	6002.49	5965.29	7199.42	4876.36	5247.2	9290.45	5979.02	6844.15	4885.04	8802.78	11898.1	9189.92	NA	5436.27	6177.67	10814.7	9982.26	7409.72	9508.33	4467.54	8670.54	9644.92
M196	25897.7	23149.4	24856.9	24630	18968.9	22306.4	32534.8	28284.6	44854.4	35486.7	34153.7	14496.2	23442.5	13934	20976	20568.1	16659.1	12682.8	18341.2	18701.7	26955	18540.7	23788.1	20668.9	17761	22710	30347.5	20952.2	25971.6	16760.7	14723.7	32887.6	38550.5	23512.2	27608	20927.5	14658.5	21929.2	26035.6	26496.9	25489.9	27146	20116.8	13623.8	27092.7	18983.2	32489.4	19620.9	13622.6
M197	55266.9	54718.6	50743.3	55364.1	38022.7	35931	15460.9	19592	19424.1	66096.2	34753.8	28933.4	34678.8	15001.2	15860.6	9721.64	18530.9	22018.1	23423.6	9319.77	20075.7	34873.5	36702.2	15637.5	6078.6	7259.03	12886.6	61787	26783.5	10420.3	16679.6	27496.2	13775.9	22561.7	33826.6	16635.5	10637.4	21569.6	38667.4	9593.72	53042.3	19686.3	28474.5	23921.2	19379	22216.1	49892.6	34526.3	45002.3
M198	28578.2	28376.8	24156.4	27668.6	20423.2	19896	8437.21	12164	13273.9	50688.6	17272.5	15063.1	16785.2	8632.33	10775.6	8406.73	15523.9	7292.78	10701.2	6035.58	11904.6	15155.7	16988.7	9665.06	NA	NA	11698	28039.8	19154.5	6567.71	7594.17	13880.1	8564.7	12907.1	20229.5	10568.4	4878.94	10493.7	21154.2	6187.41	28159	10553.7	12825.1	11828.1	10339.8	11632	30702.1	17168	18098.5
M199	154377	131749	131281	145121	64587.1	36046.5	32845.8	27560.9	13524.4	73015.2	95873.2	100134	78772.8	34286.9	6382.97	33560.2	52373.8	56194.7	56856.2	41427.7	39746.7	92081.6	61312.9	10587.9	33888.1	24366.8	20495	44089.9	25529.8	78102.5	25156.1	21928.2	41813.5	24790.7	31400.5	14138.7	25457.2	79747.8	92472.9	8944.32	38618	8159.48	96787.9	17450.3	24606.3	48566.7	41219.1	82262.9	37495.3
M200	5175.49	3813.98	4417.94	NA	24486	9459.81	7020.62	19765.7	8722.93	NA	19023.3	31122.3	NA	20106.2	19204.9	NA	35056.2	8177.93	9735.55	7858.84	6866.18	NA	9353.76	6776.28	44074	9036	46182.3	7663.95	11767.1	33143	37537.4	6327.5	3621.71	39966.1	8506.56	28926	36645.9	17113.6	4541.3	20080.4	4995.61	5441.21	5813.23	10835.9	7811.34	13063.8	5988.37	4412.99	9986.26
M201	10453.3	12140.6	11839	12363.9	9423.71	8398.2	9422.67	9590.08	6039.39	7286.67	8358.48	14028.3	12456.8	10107.6	6577.11	NA	14439.1	13235.9	10189.8	10023.1	7289.78	11427.9	11736.9	8239.95	10551.2	13048.1	10264.2	9636.39	7397.29	10423.5	8095.53	6472.27	10863.9	8181.09	11027.6	9786.36	12723.4	14162.2	15158.4	7027.81	6489.92	6341.45	12338.8	10042.3	9078.63	11546.5	6760.29	12189.6	13561.8
M202	13600.4	11807.8	12258	11040.8	9793.36	NA	11022	11636.7	6129.82	8677.62	17682.6	14336.2	13213.3	10690.3	8276.68	10914.2	17569.8	16530.8	10348.9	11553.6	8383.94	14154.4	8681.57	11023	9548.36	15291.2	10190.6	9036.03	10219.3	11121.8	8186.21	9641.62	11707.9	11163.5	8960.12	6749.66	11636.4	15068.9	11226.4	10893.4	9001.14	10395.8	14305.6	12686.3	8667.31	14185.3	7720.55	11010.9	13962.5
M203	26631	26653.9	26527.8	28643.6	20765.7	23317.1	7782.41	9472.28	9761.72	39210.6	11586.2	15718.2	18895	6240.68	9731.85	NA	12333.1	10017.2	13080.1	NA	11629.1	19628.5	19183.9	10468.4	4677.83	NA	8613.03	35090.7	17971.9	6559.48	9090.46	15282.1	9388.03	9701.15	17092.8	8721.37	5612.5	11911.2	21847.4	5942.43	26413.4	12182	14637.1	14096.8	10157.4	14218.1	24195.9	18829.6	26001.6
M204	15851.3	17961.1	18775.6	22060.4	7501.61	7086.06	17588.8	11233	NA	NA	7953.78	18392	17971.3	13597.7	5399.28	NA	NA	29658.2	11223.5	22290.3	8599.19	20001.8	7815.73	9705.06	13678.9	13901	NA	6754.51	6936.35	7190.77	7847.59	9250.35	14281.7	4614.5	6595.16	11499.4	9643.67	13242.6	22448.9	9138.42	5688.23	11727.6	21659.1	5882.25	9003.25	13212.9	5471.07	19449.4	5028.12
M205	48309.3	49623.3	63469	61037.2	35029.1	390133	37341.9	39177.1	43508.7	26127	31506.1	15867.6	76836.6	25079.1	45733.8	29513.5	44930.5	11301.5	34596.9	44556.8	36413	66300.9	29293.8	50311.4	23723.6	31859.2	76844	11693.6	10897.7	18101.6	12954.1	38552.9	18918.3	25120	42985.9	33907.3	29376.1	36785.9	66790.8	62919.2	22158.8	14196.9	12173.7	23713.1	24534.5	18474.2	45173	54305.9	28551.7
M206	15833.5	14732.7	16760.1	16092.7	7909.35	12403.9	12796.2	11487	8232.39	9322.66	7868.79	7841.18	15234.2	9547.05	10512.9	7575.22	9992.14	23118.7	11774.4	16450	7490.99	14947.1	8790.83	7780.85	10061.8	8897.87	5724.81	9950.45	7595.32	11284.1	6829.86	6925.24	12654.5	6891.26	7096.61	8305.88	14569.5	9026.12	15024.2	8832.84	8504.07	7339.27	18373.7	5482.07	7443.72	8180.84	6180.71	13660.6	8993.03
M207	11204.3	11492.8	10132.2	9830.06	35149.2	NA	8782.94	18647.1	NA	NA	37318.5	24423.2	7484.93	51683.3	31360.9	NA	19506.9	11009.9	5734.28	9630.58	4479.85	8707.62	7242.9	6786.07	46292	NA	52142	5960.23	7020.42	30969.6	39684.5	6347.98	9133.04	88021.3	6480.07	26278.8	28716.3	8538.81	8820.3	30161.3	5627.82	5084.59	9555.23	16853.5	7606.51	8239.94	6264.18	6828.61	14775.6
M208	28201.9	25339.8	27623.5	26277.5	16243.7	22084.9	20440.2	18453.7	10597.7	23042.1	24173.7	19108.1	21313.8	16844.4	10781.5	21356.5	21309.5	28939.7	18390.4	22044	16452.8	23750.8	19608.1	17886.9	14811	27399.6	14931.1	21297.6	19038.1	12385.8	12305.6	18254.4	22415.7	16420.9	20193.1	9615.29	14085.2	31766.9	21126.8	10110	19074.4	22149.4	24789.9	13793.1	22125.1	28655.9	22381.3	21583.3	20161.8
M209	34752.4	36402.3	36336.5	32797.1	27544.5	41356.8	16075	19117.6	35804	55447.7	20368	4904.53	30178.3	32170.5	14000.2	11788.9	10424.6	10188.1	8723.49	14149.7	15207	27201.5	15887.8	13395.5	12687.4	12508.4	35881.3	42625.1	31432.2	14142.3	9573.72	14469	15990.9	15360.5	33247.7	30944.8	6375.72	8631.13	31192.4	29069.4	62955.3	18675.4	20865.2	7849.7	19167.4	21216.3	44820.9	27384.9	16370.8
M210	12787.3	20244.9	21176.8	19274.5	11653.2	20410.6	23857.7	22027	40013.8	22144.1	NA	6600.59	34949.6	7133.49	8541.18	12795.1	10705.6	10263.9	27541.2	15052.8	40770.3	25077.1	44280.8	27141.5	8717.41	NA	9624.47	26439	14687.8	6349.82	12687.2	25789.9	26041	9648.46	18688.3	11905.1	5411.13	NA	27611.3	21204.2	30293.6	32133.9	20484.8	9756.8	13246.7	13011.8	27739.7	26200.7	10541.2
M211	18136.1	17466.4	17550.7	19153	15061.9	12046.9	13329	10818.5	5353.97	10864.3	19496.1	8745.23	15068.4	8499.99	12473.9	10176.8	11403.6	14358.6	11106.8	13481.3	12883.3	15521.4	9422.91	10271.5	12604.7	9787.87	8286.1	11366.3	8787.66	9995.96	11044.1	8318.22	13356.6	10649.4	9236.79	12067.9	10832.8	12454.4	15560.4	10648	11778.5	10461.5	15159.9	9192.25	10156.8	9424.77	11311.8	15506.5	9475.9
M212	63111.1	65828.8	68135.5	68234.3	52430.7	69338.2	61677.4	56163.8	30684.5	55824.3	66731.1	49911.9	63615.2	47560.8	32829.4	58603.7	55498.7	81483.2	62035.9	55787.8	53761.9	60899.7	62258.2	63686.2	42982.1	77003.3	35424.3	58957	61002	44745.1	38231.2	51521.5	71985.1	38723.8	55842.2	35919.6	48916.2	88422.3	62163	27312.4	54110.3	62426.8	74244.7	41248.5	66090.6	76752.6	56034	58832.6	56435.6
M213	37229.6	33807	33304.5	34004.4	46161.4	19106.3	25436.7	27708.2	19820.1	50278.8	61977.3	53674.3	27784	48068.6	29665.5	30774.7	44012.9	40502.3	20187.1	25154.4	17173.5	28124.3	19374.1	17755.1	40685.4	29470.7	24238.8	21099.1	29022.7	37395.8	29838	17726.9	26995.1	27627.2	20807.7	29322.7	41475.8	36077.6	28938.1	24694.2	16688.4	16773	28238.5	29705	23373.3	41641.4	17586.4	28375.2	46322.5
M214	30954.7	29654	30317	31407	16398.5	20269.2	22216.3	15337.6	8408.27	20612.5	25320.9	21612.1	23442.2	15585.8	10506.4	NA	20953.3	32088.8	20435	21540.6	16707.1	25422.2	17360.4	18298.2	12616	28586.7	10770.3	19155.9	18034.6	13179.8	8803.17	16126.4	24616.6	10892.1	18127.4	11223.4	13585.7	30782.3	25842.1	NA	16271.4	19866.4	29371.6	14012.1	18139.5	25267.9	17820.1	23616	20951.8
M215	30836.4	34129.5	33554	32311.2	18542.1	29774.5	17660.4	16114.7	8959.55	13727.4	36135.7	15105.1	26442.2	20018.4	12544.6	11604.8	31161.2	27710.3	17146.7	14093.4	20227.5	33131.2	12534.2	13396.2	20987.3	23357.4	24035.2	20484.3	15505.2	18436.6	17057.1	10629.5	14657.6	23680.4	16759.7	14692.8	20307.7	21037.2	23932.7	12210.9	16570.7	12337.3	21593.7	26143	12560.7	12094.9	15581.9	30028.5	25263.8
M216	25877.1	25334.7	28515.6	28576.3	29948.2	24457.2	14075.4	22425.3	12606.7	15165.8	19246.6	50762.8	29987.1	26146.2	27963.1	16726.9	66007.6	35132.6	28197.8	24143.4	16417	32822.3	22758	18900	38477.3	21258.7	28889.2	27125.7	24271	32077.3	37976.7	21685.9	8904	30907.2	19155.6	43705.9	63292.9	45685.8	34060.2	21911.4	15079.4	13329.7	14849	28000.6	16581.7	29785	11835.2	32355.5	24098.5
M217	12117.1	11005.5	11510.7	11645.9	10752.1	NA	6155.62	8284.05	NA	NA	8781.56	13861.5	12516.6	10737	6574	NA	13557.2	10462.4	8236.8	8623.45	6222.73	10555	9413.32	8078.76	10426.2	10527.4	6772.25	8422.32	7224.92	9934.38	10133.3	6161.78	6272.45	8013.88	8063.92	11232.9	16016.1	11965.9	13356.2	6465.83	6308.11	4973.62	8951.2	8832.43	7080.19	9824.21	5854.1	11305.2	12094.2
M218	53042.7	52672.6	52862.1	53705.9	60324.1	37298.3	42224.3	48418.3	12996.1	27917.5	63918.8	65975	54230.4	74015.7	43307.4	33060.1	44080.3	67788.4	39283.9	46085	29442.1	52394.4	32876.6	33490.7	64455.7	50427	25669.4	28208.9	29822.4	58558.3	43326.5	26845.4	44168.3	30806.6	28680.2	46619.8	79636.3	53117.3	54019.3	34801	24386.2	25276.1	58023.8	46221	31635.3	40174.1	21258.6	54184.8	59302
M219	23101.8	22082	24094.3	23852.4	19644.7	13557.4	16279	14321.7	7084.15	12194.1	23128.4	22023.4	17818.6	27229.9	11777.5	13592.1	12828.8	21020.2	12874.1	15182.4	12532	20811.8	11344.4	11337.8	17713.9	14633.9	10373.1	13955.8	10481	19032.1	12522.3	11233.6	16535.5	10349.9	11664.2	15135.5	20969.3	16078.7	17984.5	8547.44	14217.3	15320.9	19174.7	14335.1	11191.5	12914.3	13600	18765	21512.4
M220	48680.2	50157.5	49093.9	50385.7	30209.8	53549.3	48550.9	40117.7	23616.8	45488.4	42207.5	37020.7	47923.3	27024.8	18281.8	54396.5	47434	65858.5	48598.6	45605.9	41500.9	45504.7	48495.8	46836	23615.3	76370.8	22603	48137.9	49712.5	26867.6	19948.8	38976.2	53449.1	22010.5	44944.9	20284.2	28073.1	73847.6	45721.9	16816.8	38730.7	47191.4	60467.6	33877.8	47536.7	67389.2	41708.2	45050	39597.1
M221	12874.7	12943.7	12374.8	13579.2	15164.5	13094.9	5579.39	7117.6	5450.06	13022.7	11452.1	10548.9	14284.3	8434.11	9107.27	NA	15561	7140.23	6966.86	NA	6270.63	11490.3	9216.03	8747.6	5727.38	NA	9753.73	13341.2	9859.93	6305.86	7360.06	8641.87	7829.33	10681.9	15140.2	7886.37	4405.89	11159.7	13378.8	9195.73	13155.3	7040.23	8439.69	13024.3	7582.72	11655	12819.2	11962.3	13939.8
M222	13577.6	12579.6	12896.3	13820.2	12548.3	8547.41	9143.91	9637.26	NA	9011.97	15648.2	15632.6	10986.9	15764.6	9388.46	7268.01	8575.76	12958.6	7662.14	10073.4	5902.85	11492.1	6769.74	7207.06	13772.8	8290.04	7397.15	7844.91	6141.98	12300.6	10980.8	6151.98	10296	9638.87	6827.46	9230.43	15353	9599.39	12101.8	8650.64	6798.99	6612.35	11077.5	11338	9445.52	9457.81	6457.34	11013.4	16961.3
M223	9468.86	8019.18	9862.77	8672.93	6053.62	8750.75	8476.21	5226.87	4375.6	9246.85	8727.46	5763.8	7789.94	4735.3	3846.57	12721.2	7763.25	8906.52	9285.44	7715.3	6444.67	9086.94	9314.61	8457.45	4214.44	12857.9	4643.39	9736.65	8401.55	5127.61	5488.86	7295.3	8584.6	5044.6	7169.62	3216.28	6018.73	9764.16	7744.52	4029.73	7759	9066.41	10573.1	5222.75	7558.88	9744.19	8841.5	8583.66	6247.83
M224	3846.14	3685.97	4228.23	NA	13415.6	6532.67	3946.72	8124.14	NA	4501.53	10113.1	18961.8	3921.1	11993	13880.2	NA	31370	10966.5	6071.78	7224.61	4363.62	NA	6741.93	6430.37	17842.4	9686.41	13001.5	NA	8598.77	12803.8	15436.3	5617.94	3556.79	15290.7	8365.96	14944.9	18084.7	23431.8	4901.34	11390.1	4339.2	4462.28	4602.57	9200.15	10935.8	13822.7	5362.58	4482.16	7690.1
M225	27684.3	33455	26693.6	29937.2	17219.5	24191.3	11714.4	16111.5	23709.7	41949.8	15387.8	10847.6	28511.6	6822.9	8216.5	5775.56	NA	6630.4	12440.6	4898.34	17470.7	19936.7	26640.9	10233.3	3962.23	NA	8759.79	26772.5	14617.3	4750.93	4294.44	13158.9	11277.1	8709.64	25559.5	8926.8	NA	NA	27855.2	6629.52	33983.1	8776.53	13402.2	8040.13	10665.6	9358.52	33037.3	22493.9	16550.9
M226	26219.3	24735.3	28595.7	27235	7305.46	28343.4	25356.3	16655	11308.3	4905.87	11654.7	NA	26029.8	NA	3604.64	NA	NA	31752.8	32115.8	34441.5	25246.5	26037.1	17727.8	20752.7	NA	34060.6	16024.3	20514.5	13947	NA	8450.24	12331.1	32428.3	NA	17376.9	NA	NA	NA	20863.7	7183.08	22154.5	22862.7	38214.8	NA	22395.5	6920.18	18537.6	25153.5	NA
M227	11945.2	10815.3	11844.1	11265.4	9041.68	7027.17	7913.41	8823.23	NA	6572.74	12550.6	11276.2	9497.02	12867.5	6433.15	10639.5	8991.32	12295.1	7980.26	8271.4	5910.7	10324.4	6994.37	7335.54	10329.6	8097.99	5573.56	5644.56	6090.13	8655.82	7106.5	5206.67	8517.61	6406.77	5403.29	6416.12	12154.5	9252.51	10950	6792.93	5680.2	5386.64	10338.6	8921.02	6136.86	7847.25	5501.96	8732.79	11980.7
M228	19009.3	17428.8	18854.1	18890.2	5816.74	15736	16427.4	9320.36	7047.07	16436.3	12658.1	11707.5	17337.9	5266.59	4806.09	20760.4	NA	18544.8	14946.8	15591	14271.6	17248.9	14885.6	16870.3	5363.79	NA	7357.85	14470.8	17781.4	4834.4	4321.59	11259.4	17552.5	8775.29	14579.8	4565.02	5747.48	24906.9	16967	NA	12942.8	15534.5	18499.2	12710.7	17721.7	20952.5	16922.4	16432	12782.7
M229	26349.8	31975.1	27018.7	28135.7	16295.7	24068.9	11138.1	11763.7	20046.6	38085	11237.2	8972.39	30118.1	5401.36	6642.6	14205.6	7185.94	8437.78	15225	NA	17492.6	20955.7	31242.8	10740.5	NA	NA	5139.86	30814.6	16043.3	3944.46	6648.94	13176.2	10065.2	8160.67	19552.3	8955.97	NA	11672	28587.4	5716.58	31421.8	10916.6	16495.7	10992.9	9455.47	13586.5	30317.3	26656.2	23196.3
M230	6533.74	4667.19	5049.31	5523.89	NA	9049.76	5485.89	4644.19	4010.93	7672.39	NA	NA	6436.58	NA	NA	8782.68	12191.5	8860.17	7363.2	6810.85	4517.38	3743.27	5322.08	7256.4	NA	8349.32	NA	8905.8	7531.8	NA	NA	5665.22	5727.06	NA	8516.61	NA	NA	10338.3	5215.08	NA	6207.6	3613.48	8563.86	NA	6714.46	9354.81	6859.89	5503.67	NA
M231	7208.75	8025.1	9716.53	7923.9	7340.96	17780.8	30859.9	19796.9	35263	NA	NA	NA	7223.85	12151.9	15874.3	15387.3	NA	7622.36	7230.68	17074.3	9717.37	11906.9	8614	9425.9	10236.5	13324.5	13041.3	8752.95	28005.9	12212.8	17159.5	14442.6	9592.2	20820.3	10854.9	8715.35	9718.5	6822.17	8460.35	NA	16264.1	12081	5173.96	22348.8	19631.5	11627	13800.5	9705.47	8537.39
M232	9586.06	14357.1	14706.7	15418	28058	32931.5	27791.2	23706.2	23460.9	14101.6	14044.2	22825	15950.4	17360.5	14357.5	8444.72	13641.7	25031.3	31815.8	20727	26439.3	15932.7	35337.1	36358.1	18843.7	11652.8	13260.8	38051.5	25432.5	11385.8	26911.4	26658.7	13312.2	17294.4	21600.8	14768.4	15996.8	21930.8	14977	9140.74	29175.7	20804.4	12436.4	29067.2	19300.8	16783.8	17462.5	15791	37222.1
M233	19118.5	17425.4	17376.9	18889.6	11560	9977.29	11087.2	9574.34	NA	13182.1	19960.9	14370.1	13392.6	12907.1	7073.01	NA	12096	18500.2	9730.01	15032	9244.2	15170.4	8398.33	7207.14	10234.3	12491.2	7623.88	10302.5	7769.81	9853.2	6604.12	7974.38	13385.5	8508.39	9118.02	7659.99	10612.8	16678.2	13922.8	6188.34	8057.43	9678.35	15171.8	9818.65	10879	12319.9	9559.47	13710.7	9649.49
M234	13285.2	12415.3	12577	12792.1	3931.24	19770.1	16181.6	11724.5	8408.17	17090.8	9805.25	9684.19	13599.4	5702.49	4870.29	20939	18472.1	21513	15626.6	14216.5	13734	11952.3	16528	16229.9	4674.18	27343.8	6094.01	16164.3	20049.6	3549.22	3533.75	12694	19306.4	6687.15	16363.8	4963.74	6138.29	26709.3	12465.4	NA	13924.2	16784.3	19448.5	11733.5	18486	22896.2	15765.4	13211.5	10010.5
M235	14111.1	12285.6	13259.4	13985.1	17588.1	7762.15	9978.71	11383.7	NA	6959.15	18393	28271.5	13168	33012.8	13006.9	8988.03	14841.9	17743.1	10994.4	11705.6	6847.68	11821.5	7905.26	10202.1	15045.3	15782.6	8007.3	8189.19	7677.14	12623.5	12792.1	7510.35	11922.4	9526.75	5930.11	13186	28446.1	13542.5	13422.7	7647.43	7786.83	6933.48	12892	21972.1	9344.45	11197.9	5385.84	12605.9	25977.1
M236	3298.58	3262.45	4416.92	3517.69	4245.29	7456.87	6554.14	5531.13	8495.62	NA	4485.92	2776.03	3594.06	3438.38	3029.32	NA	NA	4980.58	7657.54	5827.93	7924.99	4419.95	7945.04	8857.79	4597.39	NA	4387.77	6283.41	5594.07	4056.88	6088.07	7054.81	3742.23	3456.4	2695.84	3887.61	3535.43	NA	4347.84	4436.1	5480.15	10260.2	5397.64	3633.49	4620.04	NA	3248.32	5314.94	5197.71
M237	5449.43	5408.25	5343.54	5250.28	NA	3769.15	6377.5	4198.04	3590.07	7660.07	3906.39	2037.17	5255.4	2541.05	2657.24	10766.6	NA	10531.3	5160.19	6478.32	5929.18	4908.46	6002.31	7908.97	3724.72	NA	7944.98	5461.94	8354.8	NA	NA	4885.22	8572.57	7897.12	6774.81	NA	3058.11	11245	5142.83	15522.1	6914.74	8342.96	7485.12	NA	6322.97	8738.88	6752.24	5501.87	6058.77
M238	8504.65	8015.87	8966.84	8560.87	7132.53	10238.5	4260.81	6004.35	4801.58	7321.61	5822.36	7622.99	8540.09	5982.47	4880.8	7846.24	14829.8	7047.27	7320.81	4170.54	7449.17	9670.11	8462.81	7102.41	4061.67	11267.5	5791.04	11603.5	7679.78	5656.93	5280.7	5648.88	6632.79	5743.8	9426.91	3442.42	4384.68	11595	7655.47	4963.68	7518.73	6218.74	6759.61	6115.54	8742.54	7050.63	6120.26	8724.49	4523.94
M239	8676.3	9926.96	9099.5	10148.2	NA	12790.4	12215.5	7831.08	9538.56	10349	2736.82	NA	8254.7	NA	NA	9461.97	9163.85	19982.7	13385.5	8361.82	11129.8	8749.97	13511.2	12620.1	NA	16942.6	NA	13770.5	10417.6	NA	NA	12658.2	13318.9	NA	7658.89	NA	NA	16906.5	8112.36	NA	8525.9	10940.6	14703.4	NA	10492	14327.5	8497.64	7775.56	2609.51
M240	58651.8	51634.9	50443.3	53802.4	39225.1	41609.8	18161.8	19738.7	NA	71842.3	43679.7	61268	33764.4	58275.4	12693.2	NA	42753.5	21070.5	13385.5	29632.6	10570.6	34712.9	23671.2	NA	14776	NA	32362.2	45632.7	24131	19251.5	12688.8	13898.4	22018.9	19376.9	35639.1	27412.8	16525.2	NA	39313.1	20330.8	63280.7	19478.4	27322	15276.1	20860.7	31928.4	46918.6	32049.4	19642.6
M241	26461.9	25665.6	25914.3	27284.4	16396.7	16245.9	18649.5	13744.5	NA	NA	22637.1	16639.5	20401	16254	10453.1	NA	NA	19065.8	16867	17602.4	13331.6	24570.7	14770.7	15085.7	13743	NA	11522.3	19746.3	NA	13971.6	10689.2	11758.6	20592.1	11055.2	14326.1	9776.58	16138.1	NA	21138.7	NA	13673.9	13630.3	25537.1	NA	NA	NA	13266.7	20865.4	17068.5
M242	16078	15725.2	15949.9	16633.8	10719.5	10456.4	11874.2	9043.47	NA	NA	15620.7	12613.2	13494.4	12114.5	6771.9	42531.9	17333.2	15589.6	10551.1	11396.3	7758.77	14771.4	8371.72	11319.7	10130.7	23997.4	7017.15	13399.4	NA	9961.67	9350.59	7104.37	13289.4	6336.72	8487.05	7492.2	13363.7	20530.6	13033.5	6081.76	8360.66	8760.14	13553.7	10385.1	10995.2	NA	7624.78	13425	13138.3
M243	14256.1	12966.9	13593.4	13218.4	6134.23	8221.36	6815.33	5034.78	NA	7773.34	11204	5925.3	11510.6	5762.87	4610.3	NA	NA	11083.2	7754.53	7411.46	7183.34	12985.5	7021.82	8359.33	4488.28	NA	5998.27	9186.56	NA	4299.42	5586.19	5024.78	8116.45	5817.87	7464.76	NA	5425.13	NA	11014	3812.12	7097.05	7401.46	9702.69	NA	NA	NA	7690.49	12674	8260.99
M244	12784.7	13144.4	14084.4	12592.8	9633.02	8814.82	9224.72	8486.67	NA	NA	14713.6	10686	10294.3	10622.3	6743.02	NA	15889.9	12371	8909.2	9955.53	6229.71	13152.1	7583.32	8749.08	9180.31	NA	6294.76	10055.6	NA	9218.02	7906.08	5647.94	10654.8	6814.32	7854.72	7242.53	13061.8	NA	10550.8	5059.03	6376.83	7956.48	12955.2	8931.55	10040.9	NA	6093.28	10750.1	11166.6
M245	196769	159358	184966	146981	114071	119818	52527.9	71971.4	72743.8	49253.4	81106	156156	222865	85522.5	48301.4	NA	94108.4	78614.2	85532.7	47473.5	55497.9	74831.2	35842.5	55603.8	43473	42620.3	34936.5	37555.9	45293.6	27839.8	15602.9	77007.8	77113.5	33103.7	107682	56549.5	51157.2	58650.6	180841	43756.8	82982	45498.8	92242.8	40151.9	33623.6	41639.6	76094.5	187910	52973.9
[truncated: 464 more columns]

## Sheet: Norm+missing value imputed ints
Name	QC62_pp.raw	QC63_pp.raw	QC64_pp.raw	QC65_pp.raw	S1L10_pp.raw	S1H04_pp.raw	S1L13_pp.raw	S1L09_pp.raw	S1M02_pp.raw	S1L03_pp.raw	S1C08_pp.raw	S1C11_pp.raw	QC67_pp.raw	S1M12_pp.raw	S1H12_pp.raw	S1C15_pp.raw	S1M05_pp.raw	S1C16_pp.raw	S1L12_pp.raw	S1M15_pp.raw	S1C12_pp.raw	QC68_pp.raw	S1C07_pp.raw	S1M09_pp.raw	S1L15_pp.raw	S1L18_pp.raw	S1H03_pp.raw	S1L05_pp.raw	S1L04_pp.raw	S1C14_pp.raw	S1L07_pp.raw	S1M07_pp.raw	S1L16_pp.raw	S1L01_pp.raw	S1H05_pp.raw	S1H09_pp.raw	S1C17_pp.raw	S1C10_pp.raw	QC70_pp.raw	S1H07_pp.raw	S1H02_pp.raw	S1H08_pp.raw	S1C13_pp.raw	S1L02_pp.raw	S1M08_pp.raw	S1M11_pp.raw	S1C05_pp.raw	QC71_pp.raw	S1C06_pp.raw
M1	46482.5	36580.3	44871.7	41928.4	48179.3	3723.39	7303.45	77029.8	9360.79	23502.3	83431	76570.5	24831.8	91903.1	63935.3	16719.6	51980.2	4499.62	5279.63	11010.4	10341.3	4042.53	5630.83	19254.6	99239.5	9551.19	196126	15128.6	24710.3	135092	142245	13726.5	14339.9	222300	7540.19	64060.7	82343.7	27266.1	23217.1	61731.4	26205.9	31417.8	7149.86	35641.1	26493	8519.54	18376.3	29411	16306.6
M2	40194.9	38829.3	39520.6	37373.1	46111.5	29858	25841.4	29825.2	12384.9	29509.1	32150	18759.6	10088.8	34981	28776	7753.22	15352.5	19070.9	17140.1	12450.5	17296.6	27195.3	13481.6	24807.7	15608.1	13077.3	11819.7	36097.3	16600.5	20858.8	19136.7	24941.6	14559.4	22103.8	14893.2	28425.9	25541.4	23042	14295.7	21270	17939.9	42679.7	24630.2	27158.5	39370.6	39184.9	22876	24795	30716.8
M3	19327.8	25896.5	23401	21735.7	22141.2	27034.4	44634	34145.5	76794.5	43210.1	20856.5	14317	20590.6	15613.8	29874.7	30892.5	13745.8	10907	23212.5	26799.8	38018.2	14926.2	22196	27283.4	15338.8	21704	18618.8	8919.72	21364.9	10750	19289.8	32679.9	33837.3	19919.4	34659.6	20120.2	10555.6	17692.1	20297.8	24544.7	35997.5	40922	22310.4	17280.5	29852.2	23315	33546.6	19582.9	18474.2
M4	23625.1	23052.1	18214.3	18069.9	14226.6	21636.3	34412.7	22422.5	54295.5	51619	15848.2	8607.28	15249.2	11296.1	24681.6	23104.4	8339.21	10639.7	22936.1	21545.2	41867.5	12804.6	26977.7	25837.9	9910.71	21437	14336	23483.5	31822.8	9255.5	12004.1	32768.6	60202.9	13877.8	34732.8	22767.4	10180.4	15410.4	18554.7	22429.2	35849.2	46360.7	21764.9	18752.7	42626.3	24876	62304.1	19145.2	19822.5
M5	32660.4	26084.1	30047.1	25537.6	20667.8	22576.7	20483.7	19316.4	15990.9	25089	15525.8	12455.5	20198.4	19335.1	18004.8	20259.9	17256.2	27209.5	18278	17841.7	22133.2	23256.7	18686.8	23306	11424.2	23222.2	10724.6	15075.7	18579.2	8183.29	11652.6	21200.4	27625.2	18635	20234.3	17262.6	16870.4	29986.6	18739.4	17062.2	13935.3	38139.5	32400.6	22963	30277.6	32763.1	22023.8	22297.1	32577.9
M6	20794.9	28473.3	23479.2	20860	18457.7	22062.7	51005.8	45147.1	89273.5	34940.8	15838.5	9883.4	27866.8	11923.8	24147.4	22660.7	12583.2	10698.6	22012.9	22092	48486.7	21987.8	34379.1	29714	13531.6	20300.8	17182.7	24758.3	31232.3	7950.1	14783.9	32343.5	44109.6	16305.3	32239.8	25935.3	9136.73	14082.6	22111.6	27222.3	41759.6	30087.3	20804.4	13741.4	37639.9	22767	44735.7	22359.4	14139
M7	16512.3	21630.6	18225.4	15989.2	72225	34913.9	26237.8	40251.5	39748.5	36458.1	61834	38676	19301.6	25774.9	78080.3	25528.1	42418.2	34721.5	29566.7	33725.8	24499.2	26896.5	39345.9	115474	30344.9	24308	30734.4	70761.7	49812.2	23915.8	40565	51697.1	43967	54688.3	66163.4	39685.1	21400	57495.9	14879.4	43227.2	47592.4	63992.3	46609	75904.1	40181.7	73578.2	42785.6	20887.5	71405.6
M8	20038.3	19197	15998.7	18789.8	18029.3	12281.5	31294.4	29945	31525.3	22391.3	21489.7	22357.9	21706.2	20429.1	33874.5	50243.6	31717.2	25364.9	19927.3	50124.5	32002.1	20721.6	20858.9	24111.6	27181.1	55069	22750.5	17532.2	34227.1	22635.4	14384	25471.4	60444	25401	38241.3	28341.8	23883.4	31727.3	19749.1	24729.9	29775.6	32536	26568	21105.3	42098.4	40205.8	33144.9	18773.8	16204.2
M9	71314.3	71868	69488.1	66055.9	34466	34316	47515.9	40079	13132.6	36250.1	42852.2	21687.4	40558.5	40016.3	23331.1	17997.5	25423	65012.1	32742.1	37891.3	29576.8	58130.7	23794.3	26571.7	30635.2	33396.1	14980.6	24574.4	24820	17095.4	16880.4	17719.9	54385.3	19046.1	24577.6	26826.6	39504.5	37797	38245.5	15509.7	30869.4	42456.7	54727.9	26267.8	33726.5	32807	27427.1	52972.4	48308.6
M10	39524.9	35066.1	33212.4	38590.7	19077	34186.9	29686.6	26802.5	20909.7	29870.6	19341	11753	29068.3	14484.7	14764.3	25310.9	22488.6	40654.6	29107.3	23978	29172.2	30510.9	24109.6	31557.8	13500.4	38035.7	15702.3	23664.1	27297.2	14236.7	11504.9	24029.2	36433.9	22082.1	25890.5	12676.7	23729.3	30644.8	24581.7	10098.7	20546	47595.6	47530.2	25434.7	29512.8	35285.5	25628.1	30179.5	49483.7
M11	27213.3	25134.8	26930.6	25419.4	25356.4	21415.6	15055	17040.3	13006.8	22484.3	24687.5	18074.7	17045.3	22201.4	14467.3	11136	23292.3	21849.9	15897.2	14829.1	13322.3	22648.3	15285.2	17467.4	15110.2	15782	17484.2	14293.4	15372.2	18297.9	15836	14619	19735.9	16867.2	16220.6	17581.9	19856.1	20797	18912	17963.5	15755.4	19016.1	22476.1	16445.6	16987.9	20895.7	16340.7	21859.4	23252
M12	41322.4	39127	35681	34541.4	31182.6	17962.3	17820.8	21980.8	14893.4	27033.1	35895.1	20566.6	27138.1	17740.6	22512.7	17538.9	19098	18776.4	14721.9	10446.2	17821.1	28611.7	19307.1	16719.3	14671	18441.3	16591.6	13537	15677.6	16136.6	22986.9	14007.3	16350	15432.8	16858.6	20762.6	20002.8	24309.8	25180.4	12174.6	15107.7	19988.1	21758.2	13292.8	20193.5	18828	26194	30245.9	29078.4
M13	14836.2	18778	16179.1	18658.4	17183.3	24649.8	48287	44151.2	80587.2	29039.8	17544.7	8368.98	13236.2	12935.7	20998.4	24371.9	12038.3	7420.73	19770.1	27809.2	33824.7	15922.5	19968.5	34298.4	13635.5	15750.9	26285.2	21196	38380.7	13673.9	19696.3	29696.7	25565.7	21622	25120.9	19669.1	9638.33	12045	13870.4	24131.2	34290.3	36981.4	14107.2	20572.4	40546.4	16227.2	35277.2	16340.6	13432.3
M14	58722.4	55158.8	54809.7	56235.7	27132.9	26670.1	42589.4	27792.9	12349	22513.1	42140.7	14207.1	36731.3	33019.8	14595.6	18253.9	20547.2	63506	26504.3	32786.3	24302.7	56550.9	19294.6	26536.6	23501.4	39991.1	14252.1	17405.1	23107.1	10209.4	13223.3	15794.1	49700.7	12871.3	16493.2	19364.1	29477	34955.5	34169.9	14410.7	24444.3	27303.5	45620.6	20937.3	26582.6	30105.4	27399.2	46470.1	39788.7
M15	23233	25695.7	25142	19884.3	25506.3	21941.5	20865	16823.2	17127.3	20678.4	24520.3	16805.9	20983.5	20112.1	18780.7	22646.7	15622.7	31011.5	18508.2	22438.5	18679.1	20569.7	17860.8	25422	7746.2	27440.3	16341.8	16939.8	20725.6	6427.86	19687.2	22083	29430	20620.2	19031.3	9850.7	13228.4	26369	19232.2	16177.5	17953.7	29097.6	29442.6	11932.5	23259.5	23375.2	19714.9	20166.1	36612.4
M16	12844.2	11986.4	9663.2	9446.47	11197.6	7942.91	15647.6	17311.4	23707.6	16536	11260.6	16014	16040	16845.5	26282.2	30626.6	22895.7	13662.5	18043.5	28398.3	29652.1	14782.5	19982.2	23432.1	16167.7	31615.7	20455.2	16222.8	30146.8	13656.4	13549.2	28186.3	47080.6	26142.2	34865	25034.3	16729	24934.5	16874.9	25003.7	34360.2	34522.7	19294.6	17445.5	35603.6	28295.2	41192.1	17113.5	14124.5
M17	113814	115577	110348	112515	25764.2	22629.5	16239.7	32791.6	18239.4	11489.4	28841.7	8707.55	116391	76888.3	46169.8	15685.1	11494.7	6856.21	30440.8	11709.1	13917.1	107517	61759.1	35596.7	55493.1	15306.5	16129.6	15721.1	46714.6	12951	17718.2	17857.6	15168.8	14835.5	15646.6	11796.5	61840.1	17333	96468.5	15236.4	41024	33262.5	34600.8	47166.9	24127.2	31302.6	24712.4	112115	7417.4
M18	17482	17729.7	16983.6	16183.5	15712	17191.4	13046.9	13032.7	14715.2	17755.8	14526.2	16744.1	12879.6	16601.4	11387.1	12102.7	24989.6	18945.4	7513.96	12899	9276.69	13545.9	11586.3	13746.1	17080.6	12377.5	15979.3	17934.8	12251.3	12649.7	10194.8	11152.1	16490.6	16798.8	12932.4	10965.8	16401.4	19680.4	14205	9485.17	15021	12374	15359.9	17614.2	10667.5	14416.9	13525.8	15215.2	17210.2
M19	112060	105691	110725	109239	54022.7	36964.1	48354.3	33208.8	18088.6	39481.1	53571.5	29133	57583.3	82659.7	31817.4	16657.7	38937.1	70476.4	32959.1	46804.1	33342	99656.6	20715	31560.3	28202.4	37129.5	22060.6	30181.7	31447.1	21599.5	25798.2	23586.9	37880.3	29939.6	26262.5	49051	40119.2	58016.8	64304.7	23045.2	38919.6	65200.6	48169.3	47896.8	24715.8	35621.8	40360.3	81382.7	105709
M20	9065.74	9903.5	10235	11123.9	10039.2	17971.6	30712.8	26205.9	46910.4	23922.8	7970.24	12807.3	8719.99	9854.19	18310.7	33646.8	11345.7	7669.96	14981	21437.8	24193.2	11291.1	11354.8	23175	11240.1	26595.4	18085.8	21573.1	39026.6	14123.4	13591.6	23743.6	14660	15989.3	22723.7	17107.3	10667.9	13747.1	9109.11	20622.7	19689	27185.9	9963.09	18908.3	33949.7	23604.2	19636.7	9000.71	9698.73
M21	30070.8	22694.9	25048.5	24412.8	14979.9	16585	28749.5	16748.8	32826.9	36064.8	15457.8	16271.3	23972.5	18636.5	22650.2	26685.2	24333.8	14362.6	25316.5	20743.7	39888.7	24234.9	29297.9	19212.3	20909.6	23307.2	24541.7	27996.3	24057.5	15929.2	19247.3	39019.9	45715.6	32066.8	35620.2	20819.7	14638.2	23293.9	21200	22971.7	41195.1	25962.6	22779.5	16731.3	26406.2	29799.9	52712.1	23678.6	19479.5
M22	58653.5	57222.2	55001	56905	90318.5	60379.6	38881.9	51124.9	45862.4	52507.5	68248.9	66190	52796.1	94312.7	63106.6	28319.3	73106.8	57049.3	53481	37705.1	48431.6	51568.3	56886.5	53637.7	47812.7	41325.7	50536.6	48482.3	41391.6	48772.9	57034.7	62539.4	49393.3	53960.2	56290.7	83252.9	56949.5	79881.8	54516.2	79509.2	45531.5	67603.6	67276.7	48466.2	60638.9	80918.4	53258.9	52148.5	72017.7
M23	20085.5	17131.9	15874.2	20157.4	44751.1	10444.9	16752.8	45747.2	20192.7	15120	62655.1	32336.2	20839.3	47367.5	85088.2	25351	32982.3	10857.5	17755.3	24305.1	23511	19374.4	21249.6	19448.7	42351.3	20884.2	55432.5	14891.8	24227.6	32060.8	35941.7	27500.2	29314.4	71212.4	24182.7	55230.6	37535	16018.2	22014.3	67267.5	27029.3	34011.1	14051.1	43843.5	27969.1	18791.4	30522.3	21316.5	41439.4
M24	11646.2	11341.1	9824.64	12972.6	16856.4	6374.38	11261.2	12543.3	15661.4	10670.9	20518.2	16206.4	11551.1	13108.7	17293.2	17375.2	27322.2	5909.46	10014.5	11537.1	12552.9	10469.7	10652.5	10361.8	16117.7	10979.2	22331.7	8138.76	11963.9	14496.4	11606.1	13298.5	14045.5	20467	13979.9	18971.3	11553.2	10496.8	11787.4	17727.5	11153.8	14765.6	7281.72	11058.9	13213.7	13143.3	13701.6	10487.5	7502.04
M25	6784.25	9023.18	9383.06	10414.9	13446.3	20619.2	29326.4	23968	35628.4	12539	10607.5	13083	10173.9	15606.3	19320.7	29427.1	9557.78	6818.63	18382	37236.2	21577.2	11065.5	12454.5	29098.4	12125	18610.8	28281.1	18860.3	32294	17419.5	17586.6	34608.4	14198.9	26300.1	15157	15844.9	13032.6	7389.06	9920.97	16310.8	24978.9	33161.7	11410.9	23363.8	20830	14089.9	18943.1	10425.5	12177.4
M26	6809.29	7800.79	5311.08	7023.36	9691.25	7238.1	8975.85	8458.06	11407.3	11080.6	11452	26195.7	16985.7	38385.7	54748.9	39091.7	38262.9	17158.2	25091.8	33832.5	29091.7	17077.6	19028.8	19501.4	25082.8	26397.1	38172.7	21937.4	29455.4	22706.3	19130.9	23123.3	29096.4	34724	24566.7	30276.1	19699.7	15249.6	14037.2	24764	21005.5	23041	11899.8	18153.9	25514.1	20176.4	25210.9	10789.9	12192.8
M27	6051.64	7554.12	7457.88	8514.83	9844.2	15512.2	25007.1	22502.7	26758.1	10835	9366.98	8819.05	7073.12	13331.8	17619.4	24079.3	10451.8	5953.87	15663.2	30856.5	17059.9	8943.54	10815.5	25706.6	12238.4	14783.3	26050.4	15095.5	25519.6	16225.7	15526.8	30608.6	12361.3	21011.5	12848.8	13908	10445.7	9689.39	6776.24	14272.1	20642.7	27837.7	9061.22	18789.3	17707.1	10222.4	15818.5	8375.61	10920.1
M28	6954.77	7113.63	6445.66	9418.93	9584.34	5747.63	9004.05	9022.13	11635.4	11966.7	10895.6	28956.3	16109.7	37231	58205.1	41140.6	42079.6	16306.9	26210	33934.7	29499.3	17123.7	20434.3	19880.8	27910.6	28963.8	42005.3	21916.4	28843.2	24544.2	20168.5	25128.3	29453.1	40540	24813	30218.7	18915	18696.3	13912.8	29206.5	20802.3	24736.5	11598	18072.9	22955.1	22711.2	26138.5	11309.3	14119.9
M29	16168.9	15865.8	12534.1	14724.9	15635.5	11347.1	9743.01	10934.4	6417.16	9948.85	15240.4	13483.7	12900.8	16164.8	10132.6	9166.49	14317.3	15577.5	10016.1	9043.81	9449.41	14566.4	10643.3	9559.33	12759.7	10690.9	10824.8	11800.2	9949.38	13120.4	12254.4	9922.88	9907.3	10719.8	9701.17	11498.7	14835.8	14980.6	14420.1	9441.42	9671.79	10400.3	14291.9	10481.9	9064.57	10439.5	9399.56	14014.9	15243.3
M30	8728.45	8545.54	8521.7	10963.2	8055.84	13881.2	13015.1	13237.1	14398.2	17469.8	13769.3	17195.7	10940.2	9583.58	12672.7	29398.2	33626.6	13951.6	12588.9	21681.2	11715.5	11162.9	13025.2	14013.5	12800.6	26583	14688.9	20135.7	25845.1	19887.9	12891.9	15554.8	10891.7	16860.5	18974.9	14942.2	16374.5	26579.8	11265.2	13169.1	15351.1	19440.5	9462.21	22074.2	16783.5	29260.1	11248.7	10760.6	9210.64
M31	19462.3	18313.7	17962.5	20054.8	32531.7	24924.9	35739.6	23864.6	38211.6	45839.9	47428.6	21312.3	21516.9	23825.1	9695.38	24546	22055.3	23345.9	24685.4	48599.2	28031.4	16049.9	17003.4	24778.8	12615.5	25522.3	28870.6	15589.9	17242	11926.2	18505.5	26189.2	44725	24423.3	35883.6	28658.7	19099.6	26585.7	20934.9	13010.8	28343.5	11424.2	17422.9	25382.3	30423.4	28196.4	42711	18422.5	6614.51
M32	25128.8	4095.01	24176.6	22568.3	150518	12002.7	20318.3	174111	43874.5	12981.1	165213	93628.8	5687.46	165647	118039	17010.6	63882.6	6787.82	15062.4	22070.3	22071.5	4182.83	26695.1	23673.9	162989	12766.3	395050	5857.22	12620.3	130781	104451	22325.8	20699	281871	18941.3	123337	78629.1	7222.42	5698.5	182503	33583.6	24296.2	15907.7	32986.7	12770.5	12826.8	13475	5149.17	24888.4
M33	124569	184838	156100	175104	169896	248599	511705	458141	881510	245860	129098	104871	208882	174727	262660	335125	62344.2	71760.5	290842	367094	452616	201948	268010	430583	171357	201686	351537	252388	437856	198157	220512	422680	280615	293986	250276	238038	128908	68868.4	171146	298843	388573	457132	161795	224947	375293	164256	349842	203141	167343
M34	147734	219463	188501	213609	202103	300650	608505	552660	1.05606e+06	287303	160405	112998	234184	207420	313409	382650	76056	78147.6	333077	440615	530100	232987	319682	506456	196455	230516	421878	287607	511425	235105	261696	485497	320543	338018	285290	274625	154139	74413.6	196037	333997	445473	542452	197348	258397	444590	190965	403275	235899	191933
M35	9970.63	14382.9	13716.4	14043.6	13729.8	19212.3	40967.2	37269.7	74102.5	20203.6	11215.9	7924.5	15889.7	14017.9	22507.8	26359.9	10678.1	6109.16	23657.2	27947.1	34555.3	15351.3	21738	31609	14018.5	16562.1	29666	18636.4	37422.8	17281.1	17435.5	33120.4	22651.8	25354.1	18433.1	20079.8	10942.7	11816	14410.2	23809.9	30632.8	36183	12330.5	19112.1	29992.4	12778	27168.7	15353.5	12484
M36	22468.1	18203.8	15338	19934.4	483403	34969.8	62389.3	403440	103700	70414.3	690438	334608	31969.4	441208	831741	77722.7	358020	23516.7	49055.5	43073	70971.9	29777.9	58577.2	52334.7	386832	51338.1	543485	52615.4	75972.1	374220	481455	60870.4	69936.8	838434	53731.2	614160	455848	38533.8	32626.6	522686	58180.2	124277	32781.9	711813	70429.9	47710.6	80948.8	29026.5	319874
M37	19417.4	27582.4	24000.8	26797.2	28052.5	36644.1	73922.3	71245.4	134439	35733.7	20026.9	14695.8	27716	26554.6	38132.2	48346.9	19550.5	12068.8	42002	51780.1	63772.9	26596.4	38161.9	61816.8	24084.3	27905.8	52049	35701.1	63505.5	29486.9	32881.1	59335.7	39846.1	43935.1	36167.7	34436.7	20271.8	11764.3	24286.8	41643.9	54435	65583.5	24041.7	31263.3	53847.1	24768.3	51912.5	27266.2	23007.8
M38	13447.1	15484.4	12088	15324	24214.8	10836.3	18307.5	14922.5	5772.72	9015.15	16030.9	18419.5	12965.2	29173.2	14876.6	18857.7	13647	7429.28	7035.07	16770.9	18808.9	11627.1	7659.16	6196.27	26324.6	18291.1	38636.6	16414.7	22015.4	19605	21231.5	9615.82	16575	38139.6	17428.2	15339	23896.3	8199.9	13752.6	20525	7383.43	6588.23	10247.3	8738.28	19147	15394	17941.8	10907	17212.6
M39	22027.2	19602.6	14263.1	16689.6	12562.1	9345.93	15595.5	14883.6	21254.3	14710.7	14546.2	12010.7	19944.1	17909.4	29514	26405	15273	11624.2	20171.8	27314.3	27253.9	21868.6	21856.6	21170.9	17972.1	20551.2	27943.8	19800.6	24195.8	16392.6	16203.7	30912	36771.5	29253.9	27541.6	20415.9	14717.8	15758.5	20115	26207.6	27597.3	31921.3	17324.2	18929.1	27218.4	20762.6	33703.9	21156.7	17066.4
M40	54365.9	56220.3	48367.6	55106.6	40511.6	37234	37169.2	28421	21770.7	36692.2	53259.2	34078	42239.3	52553	44045.6	29305.8	44229.4	52551.1	42706.7	37861.7	38347.5	55879	38371.5	43263.3	34158.8	40358.8	26364.2	36908.5	34957.1	30705.6	29441	41112.9	45666.7	28961.4	32080.9	43341.6	38721.1	54893.3	46087.4	31442.4	35202.3	57365	50186.6	37587.9	46629.3	58895.5	37094.6	50547.2	39957.3
M41	6790.41	8487.33	8620.9	8702.1	9923.58	15532.6	23705.6	19403.2	25362.3	13050.5	6171.09	8748.53	8820.01	11602.2	14179.7	13169.6	40477.2	6958.24	16306.3	21836	18272.1	10257	15502.8	19656.6	11133.8	11850.2	15715.4	15359.5	20880.3	10868.1	12621.6	22511.9	15201.8	15457.8	13948	13552.6	9119.23	8810.7	8838.33	14916.8	19390.1	20693.1	10154.4	14338.6	15325.1	13095	17895	9717.35	11064.8
M42	12672.9	15926.6	14725.7	17660.8	19935.3	25504.8	40331.6	36111.7	46619.1	21266.4	12623.7	16082.5	17952.9	21916.9	25858.4	25354.2	11130.7	14677.2	27848.8	39431.2	32120.6	17036	26855.3	37094.9	18494.7	24001.4	24986.7	29885.6	37494.6	16799.4	24699.3	44354.7	26644.5	27306.8	24963.5	23811.1	15885.4	12045.2	17009.5	27671.3	34775.2	37800.1	22081.2	28288.3	30419.5	22684.5	30593.2	17895.2	20940
M43	17751.4	19556	20955.6	24601.3	28525.5	41512.4	69515.2	64172	71889.8	35428.8	23033.1	22924.4	16734.8	36264.6	44912.7	57284.8	20605.6	14056.5	43108.4	77398	46295.8	24340.6	29605.1	67202.9	32275.6	39501	71129.1	63894	87306.3	48284	49569.9	80369.9	37962.2	70786.2	37097	46474.6	32768	14318.8	19275.7	43377.8	58640.2	73875.6	26652.2	62906.6	60576.9	28586.9	55579.8	23144.4	29351.6
M44	18866.3	19794.6	17290.7	21085.2	34572.3	19851.4	14083.4	19036.5	11540.5	18932.1	34435.9	28504.5	22728.2	37178.7	23593.7	11377.9	30204.1	24053.6	21025.8	14238.6	15006.5	17794.6	23359.5	21549.7	24275.9	15768.7	24315.5	20074	14451.3	27771.1	25951.4	24861.2	17646.3	27885.8	20947.6	28317.4	23939.4	35308.7	22964.9	32944.3	16771.9	23023	22384.3	18263	18169.5	31017.6	15967.7	21307.6	25412.3
M45	7342.34	10426.8	8504.43	10364.7	11233.9	16961.2	26120.3	20658.2	28180.8	14028.3	10244.1	8571.14	10691.7	13485.2	16729.4	16380.4	40477.2	9055.6	19069.3	24008.7	19920	10451.6	14868.1	21558.2	10719.8	14926.7	19130.5	20330.9	21932.3	12095	13618.9	26745.9	17105	17920.3	15562.8	12387.8	9158.24	8842.18	10738.7	16527.3	20592.1	24244.1	13000.3	16867.9	17845	13770.9	18208.4	11247.8	12312.4
M46	13394.2	19124.1	15595	22044	21689.2	28929.1	47424.5	38141.5	55011.7	25302.7	14840.2	16267.3	20217.2	19528.7	30494.9	30549.1	12945.9	11360.3	31311.6	38030	34239.1	20345.4	30223.9	40848.7	18742.2	24107.8	27397.6	34791.8	39865.8	19016.4	25265.4	47170.5	29279.8	31102	26476.2	28302.7	16637	14357.5	17845.3	29078.8	37704.8	42238.1	23725	29391.2	35568.7	23527.2	35542.2	19452.5	23696.5
M47	17145.2	21159	19456.6	23450.5	26441.6	40616.8	79597.7	64913.5	84953.1	35065.1	20475.2	23519.6	17157.7	31720.1	44907.5	65466.7	21702.7	14450.8	45557	76524.7	49973.4	24815.2	31610.2	74883.4	32593.1	42795	68240.3	63467.1	99138.8	46455.1	49168.4	84816.9	38674.6	63293.5	34093.6	45650	28368.2	15225.8	18068.8	41857.1	61902.5	88427.8	27296	64229.1	62377.3	29090	56367.7	21708.3	31667.7
M48	11113.1	10679.5	8296.14	10801.1	10933.7	11695.6	16585.1	14580.7	24658.4	17242.1	12761	15706.9	13155.5	13715.4	21808.5	35094.5	35652.3	12872.9	13605.3	20246.6	21643.9	13141.5	18377.3	16500.2	13680.5	43401.9	21047.1	19094.2	32342.8	14968.4	13594.4	22212.3	27195.5	19418.3	27410	19023.8	13845.4	29864.6	14963.5	20634.5	20959.9	24438.5	11095.9	16183.3	35172.9	23477.1	26768.5	13609.6	11910.1
M49	11851.7	12090.2	11599.5	14312.6	16841.1	15742.1	15493.1	13539.4	11521.9	16254.2	13045.9	14744.4	12900.3	12911.5	14791.3	10561.1	15391.8	19842.1	15255.4	13266.3	13032.3	12412.8	19625.1	15308.5	12939.6	14891	11443.5	13277	12882.7	13967.8	16637.8	12479.6	11696.2	13552.8	12658.5	11734.6	14652.9	20122.1	13954.4	9967.03	12540.2	10956.8	12549.5	17705.2	12895.1	18345.2	11783.8	12386.3	15007.9
M50	59748.1	49657.4	39175	51314.2	23827.6	38759.2	25216.9	18137	18329.6	56513.3	39600.6	14235.3	26981.1	11163.9	16033.1	14170.7	15846.7	30756.5	28075.3	11361.1	29634.7	31769	31388.9	22969.5	10945	13243.7	16505	35793.6	29914.7	14726.8	10278.7	29517.9	20594.3	17468.4	28320.8	15613.7	15091.1	20202.6	30876.2	13831.9	40987.4	36502.9	33565.6	14173.2	25221.5	28787.8	45614.2	29962.4	19735.5
M51	28468.4	27623.1	21933.8	23833.5	17856.6	23138.4	18411	16771	12304.1	27452.7	17029.9	16430.7	22733.9	22292	14545.6	20145.6	19847	21422	20713	17218.6	19155.3	24521.8	20372.1	20657	11387.6	22749.3	11433.7	23633.9	18921.4	14664	10465.3	18294.8	21889.8	13246.1	23946.3	14864.6	17691.3	25042.6	22332.6	11392.6	23007.2	28302.9	22836.6	19795.1	21938.3	26851.4	22326.3	25624.9	27943.5
M52	19282.1	14528.9	9864.56	16181.7	40905.3	18655.6	29114.2	42155.6	37069.8	36092.9	51608.1	36489.3	17685.4	52450.8	96995.8	62924.5	67647.7	14688.3	30597.5	37585.1	44624.9	15028.1	34196.4	31147.2	40685	32459.7	55366.9	28923.9	45939.3	21811	33703.5	22859.5	24458.8	73692.6	23666.4	75445.4	30817.1	23397.8	23626.7	51718.9	31641.4	22300.2	18783.7	47639	49706.1	23607.2	43322.5	21519.8	21205.3
M53	47640	45423.4	39978.8	46213.9	565562	44106.4	74820.8	458542	124372	74306.2	535898	400224	42822.4	502567	837970	88993	351348	20902.6	50470.6	45359.2	76065.8	39106.6	54472.5	49575.1	382090	53953.3	465372	35661.7	61290.3	230347	278343	58645.8	57499.1	710291	53482.7	478409	423043	43768.4	43044.6	470646	47734.5	57419.1	32665.7	508714	63005.2	48839.8	66928.2	40244.9	357657
M54	6769.53	9285.76	10097	12468.5	15502.5	25489.9	87129.6	50376.3	142786	72747.5	13011.9	8714.26	7644.69	16471	25239.5	166590	22454.9	11654.3	25182.4	38406.4	47551.7	11812.6	15871.8	37834.4	16853.9	91261.6	53412.8	30831	113555	28799.1	22993.4	37972	15519.4	34243.8	38481.6	21683.1	16425.6	19528	7841.98	22008.1	34709	47829.1	10715.8	39185	102292	49664.7	28474.4	10957.3	12215
M55	23084.6	26130.4	20963.9	21974.8	27663	27440.8	47794.6	44883.6	60583.8	42552.7	26514.2	28383	37683.3	34373.5	44154.6	51234.8	38985.4	32628.9	45163.7	48502.3	59029.5	29103.3	46390.8	48851.8	37965.6	98383.9	36875.7	37772.6	66956	41701.1	32191.2	46249.5	63329.8	37479.8	65907.5	41197.4	38939.9	41372.9	34685.7	38290.8	44254.2	47935.1	39418.6	40505.7	70233.9	58043.3	51124.3	33215.2	30159.9
M56	30738.5	43003.9	30423.8	33671.5	31974.9	32623.7	68464.3	69810.3	123340	53096.9	27054.2	16702.3	46228.7	24095.3	42588.6	33199.8	21321.4	16162	40435.7	34973.9	75257	36774	58115.5	44935.9	24806.8	28899.3	36163.1	35742.3	47766.2	22656.1	28616.1	48413.4	68690.8	33165	41579.3	37236.5	13961.5	15905.9	40301.8	47252.9	58655.2	45954.3	30124.1	21903.9	50370.8	31116.9	72039.8	39473.7	23663.5
M57	127088	179091	149284	166570	172596	225426	489905	464387	870933	266701	117769	99307.7	189447	179923	281481	310390	68577	69481.9	281309	349609	474106	199681	278099	439305	179508	197564	365790	294767	476391	222946	250881	416266	302223	306813	248988	264863	135428	66505.3	172669	311172	397405	462144	170302	245051	409168	181082	386004	204347	165804
M58	14923.9	20751.8	19879.1	20779.8	23690.4	27363.8	57018.6	56273.5	98753.1	30673.4	14666.9	12844.5	23370.3	25585.7	33371.6	38109.9	12038.3	8210.97	35201.5	39984.6	53298.6	24028.9	32820.6	51940.2	20755.9	23745.9	46651.1	37532.1	58605.9	23619.5	31025.9	48481.8	37667.1	40872.9	29621.8	33190.6	16278	9732.23	20224.2	40296.7	45298.3	55830	19469.3	31168.7	48352	21410.5	45742.6	22172.5	20421.3
M59	101284	92971.3	75105.1	94261.8	45459.8	81563.8	47185.1	42199.5	38281.6	124311	68416.4	33148.2	57678.3	25457.9	39247	32874.5	28712.1	57583.6	58714.3	28552.6	67387.8	63338.9	77357.2	48379.3	41747.1	30576.5	21126.6	76033.6	66276.3	39867.2	22538.8	69467.2	45440.4	23277.6	61623.8	32842.2	11681.7	44397.6	66222.3	25295.5	86874.1	71643	70626.6	28590.1	58928	60898	95532	58172.9	39786.5
M60	37665.9	52541.1	38096.9	43235.7	40901.9	40661.6	92724.1	89457.1	155351	68543.8	36483.1	20608.5	60883.9	28951.3	52494.5	41407.7	12033	18975.2	51214.7	42276.2	97751.7	45000.2	76774.5	58836	31020.3	33557.4	42314.8	46780.8	59141.3	27701.8	35558.6	61304.3	84774.6	41698.9	57719.3	47064.2	18083.3	19927.1	51985.9	60722.3	73438.6	58525.1	40802.5	25780.9	68464.2	40137	90018.1	50120.7	30440.4
M61	10396.6	15774.7	11567.3	14007.1	14594.5	17241.6	39298	42273	73119.2	23520.2	10900.5	9474.15	15475.7	13520.2	21220	25367.1	10678.1	9194.69	21840.3	29036.1	36530.7	15418.2	24823.4	34588	16304.3	15964.7	28265.6	24262.3	37931.2	19368.8	20045.4	31836.7	26185.8	23290.5	19069.1	24048.9	10693.9	11816	13324.4	25032.1	33443.3	39600.3	14989.5	18799.6	32123.3	11295.6	33006.3	17245.4	12996.8
M62	19724.1	20498.8	16436	20870	22146.3	18252.9	31864.9	31251.6	41590.6	36612.3	33800.2	33758.1	26734.6	27771.8	48063.6	61451.4	78726.6	18541.8	29759.2	36996.3	46058.9	26253	33054.6	34559	25958.5	40074	44096.5	33457.5	44864.1	26642	29028.5	46359.7	58786.6	43192.9	47410.5	44051.2	27658.6	32840	29319.7	43593.6	45929.2	49419	27091.6	30854.7	51492.3	39840.4	59427	26049.6	25020.8
M63	49528.3	44919	37890.8	45648.2	757385	43595.2	90024.3	661079	149276	62833.6	853757	282522	47458.2	380837	1.35389e+06	64990.2	557585	32834.8	72688.8	59124.7	62475.5	47049.8	86241.9	77394.8	633510	78891.2	859057	85127.7	112889	599994	796483	87816.6	107236	1.36773e+06	80543.4	1.0353e+06	374618	58444.3	52091.6	873627	85739.3	81156.9	48344.1	602841	60139.7	70084.1	131652	45432.9	272677
M64	16422.6	18148.9	13513.6	17682.4	41309.7	15389.6	14640.4	25260.2	8949.97	12828.8	31860.8	28438.2	16762.9	35042.2	21746.6	14930	27488.7	19726.9	16163.6	17025.3	11378.3	17037.7	14411.5	16103.3	37657.1	23670.5	28003.5	11945.7	15092.5	53927	35515.8	13590.7	20667.5	21964.4	15166.8	25159.1	43602.5	21496.9	16314.2	25822.9	12820.8	16097.9	21883.4	27738.6	15363.2	18889	8853.01	15235.5	36191.6
M65	13582.9	12025.6	9478.22	13276.8	54551.2	16980.3	30192.7	51700.6	61994.3	47244.4	58210.7	148836	14830.8	55973.5	122401	170650	269477	13562.4	22568.3	23237.8	37968.9	13725.9	26059.6	24333.1	38320.3	40116.2	63251	19432.9	54337.1	35680.1	32688.3	29223.7	29220.1	91655.3	28983	114923	80431.8	58297.5	14568.1	57256.8	23891.7	28064.8	16194.3	73355.4	32013.4	45095.9	26844.5	12901.9	35631.4
M66	7991.6	12756.6	12674.1	15797.5	17684	26178	44884.3	35866.5	50659.7	14901.3	12320.6	15102.2	10783.3	22291.3	28613	35976.8	12944.3	7445.41	21971.5	51017	23166.2	12712.4	15137.9	35849.8	19734.6	19152.5	38264.4	9921.46	27747.6	19098.6	18134.9	42820.3	13798.3	33487.7	16266.1	20974.3	17268.8	9050.22	10401.2	23717.8	27772.1	39775.4	14493.2	27465.7	19744.6	12565.7	15262.6	12142.1	19766.8
M67	9591.36	15246.7	14326.9	17484.4	23978.8	31984.3	54728.2	46504.7	61361.8	17211.6	11943.2	19098.9	12556.2	25132.6	31622.6	43887.5	14078.2	9132.11	23513.2	54202.6	29210.5	13038.8	18111	45582.9	22096.9	23945.3	46299.8	9523.87	34301.2	20788.5	19164.1	51690.9	14227.6	40550.6	18940.3	22173.2	21148.5	9395.5	10275.5	24861.3	33883.1	47502.6	15242	33038.5	23897.3	14707.6	16764.4	14238.3	19873.5
M68	21174.8	20657.5	15260.2	19818.6	17851.6	18442.5	29783.5	24439.5	35222.2	34906.3	25438.4	29508.8	26718.2	26082.8	44186.3	54326.3	59926.6	19318.5	30342	40318.7	49318.2	27916.2	35909.7	31576.9	21918.4	44793.4	34657.4	33644.2	43151.4	24178.7	22200.7	43533.4	53253.7	37259.2	43190.9	36786.6	26587.2	31115.4	26394.9	38589.4	41051.7	43851.3	23539.9	27874.5	51222.5	34253.3	54969.4	23168.2	22296.8
M69	7131.02	10057.4	8865.06	9477.54	10954.1	14033.9	23205.8	23015.7	27789.9	14822.4	6757.4	6987.24	8799.85	12952.1	15545.2	14614.9	40477.2	7811.04	16487.5	18788.2	18561.7	10710.8	15909	20863.5	10039.6	9835.96	15342.4	20825.6	22894.8	10474.6	16411.5	22530.1	16663.9	14623.2	12980.3	15587.1	9623.38	8842.18	10359.7	18408.5	19160	21953.7	12246.8	15367.6	18204.6	13578.5	19407.7	10723.8	12993.7
M70	16742.7	20115.5	19638.8	22501.4	26371.1	38118	65362.3	58358.3	72445.5	37210	17305.9	19775.4	14787.5	32363.8	40816.7	48537.4	18495.5	11629.8	38538	64690.9	44489.1	22801.8	28685.2	61989.7	31776.1	33695.7	71806.2	63393.2	82578.7	44825.7	46317.3	75392.1	37183	61979.7	29132	42786.7	25045.1	13059.8	16658.4	41148.9	54782	73972.6	25777.9	59531.7	56052	29255.4	54110.5	19504.9	29487.1
M71	14106.2	18138.9	13777.7	16064.1	29251.7	16954	12112.1	13952.9	9292.56	15831.1	23263.5	21353.5	14822	31760.2	20101.1	11978.5	23514.2	19216.9	14772.7	8971.2	13294.7	15137.4	16484	14094.8	17403	11131.2	19949.7	14269.6	10707.1	22587.5	19302.7	14285.1	12425	18957.3	13896.8	24037.5	18275.3	22501.5	16687.1	24604.1	10488.8	16976.7	18134.8	15731.2	15831.4	26328.4	12880.3	16129.3	20495.9
M72	8425.05	10270.6	10653.2	11822.5	22361.1	18032.5	27453.2	34276.6	33012.3	17694	19588.2	11535.7	9494.65	23520.6	25889.7	15877.4	19045.5	10298	18483.3	24368.9	20583	12039.2	18818.5	24547.8	24104.5	14490.5	42794.6	22202.5	24900.1	28215.9	29375.6	28124.2	19425.4	33259.7	16372	29673.9	16171.1	11338	11062.1	41291.8	25537.4	28580.1	14331	19640.5	19761.5	16149.6	23261.2	12630.6	14224.7
M73	18817.4	24347.8	22724.5	25353.8	27952.5	45423.2	87659.9	69102.3	94778.3	46350.8	19338.1	23309.1	17102.2	35839.3	47844.4	58478.6	19362.6	13524	48683.1	79313.9	62270.5	26591.6	34372	75295.5	33843.5	42272.5	78500	77236.5	108568	52343.5	56135	90737.8	43415.4	75155.7	38763.7	49020.6	33847.7	13357.1	19762.3	47847.1	68905.3	86871	29572.9	73580.7	70801.9	33780.6	65731.1	24186.4	34727
M74	37303.4	37892.2	28588.7	38877.9	22131.8	38572.6	22705.3	18147.6	15997.8	65698.8	18590.4	14559.4	26555	15144.2	17182.6	16347.9	14242.5	26716.8	30767.7	15584.7	35646.9	25752.5	36770.7	23538.1	10980	14636	16089.9	37903.2	30850.6	13789.1	11108.8	33542.4	22075.6	17715.4	30692.4	16738.3	13611.7	22859.2	32992.1	13274.7	43667.3	38314.9	36064.5	15784.3	30507.7	29767.8	46687.1	25620.1	20629.3
M75	7347.24	8999.97	10477.1	14295.6	19956.2	32910.3	44738.2	38643.9	40807.8	13506.5	14737.5	21126.2	8124.11	30894.4	31655	38872.1	18930.7	8394.71	24633.1	66305.1	23029	12499.2	14364.7	38999.9	21782.9	22409.6	43565.7	11524.6	32017.8	21932.1	19937.3	52938.8	11338.8	43032.5	18107.7	21040.8	22733.1	10679.1	9238.62	21515.3	26232.5	48787.8	16712.9	33215.7	20353.9	15581.6	13343.8	11388.4	23359
M76	21845.6	20303.1	16577	20957.2	25714.7	14368.4	17942.8	24600.9	20995.6	19853	28112.1	27134.6	23500.2	39048.7	50370.7	28974.9	36443.7	18657.9	24914.7	31632.6	30801	25639.1	28466.8	26608.8	37675.8	30558.2	51620.7	26487.2	31877	36971.4	35152.9	37962.5	47802.8	56612.2	31121.2	46326.3	32767.3	25721.5	29335.3	43648.7	37021.3	38272.6	23884.9	34130.4	34786.5	31082.8	41182.4	25049	32711.9
M77	12078	25665.7	20686.5	20224.9	32600.1	38186.4	67836.9	75074.6	119037	30805.3	16740.2	14998.6	10682.3	31679.5	45970.5	20680.2	11894.8	9566.95	24312.3	24944.7	48772.4	17958	23501.9	33354.3	29815.3	13630.3	50081.2	12983.2	28803.5	24882.1	30608.5	34460.3	17886.2	56716.9	18619.7	38266.2	24753.8	9104	14002.6	35335.7	33692.5	44365	20606.5	40864.9	32249.8	16288.8	22819.1	19849.4	27773.3
M78	162214	79265.9	119865	77061.1	62664	50854.5	64503.1	80700.6	36184.8	63985.2	154328	34779.3	115371	68621	45778.8	53298.7	41984.4	50095.3	44987.8	29804.3	61612.4	114195	64484	39689.5	61243.6	75450.7	62106.5	50604.6	61095.9	73188.4	71868.7	23931	60420.5	36386.8	53678.7	39982.2	37041.4	65362.8	124734	32113.7	49692	48569.9	75821.7	25156.6	65618.8	69862.6	97189.1	119768	68407.2
M79	98643.8	81268.5	50139.5	71868	67552.6	39683.6	61140.8	70931.4	90842.9	72000.7	67761.9	108137	86724.6	114083	177702	141071	134317	56299.5	100050	126291	153273	82605	120742	107218	110014	114801	180889	112587	128608	105706	98917.8	152351	176483	197758	133542	165269	98645.7	87183.8	90896.1	148973	137474	150616	80625.5	104914	146267	110270	168827	76947.9	77620.2
M80	46056.7	37921	35798.3	41677	560935	38793.2	70088.6	440314	122704	69400.7	396771	448908	41776.4	559908	934990	91346.5	410884	22566.7	50208.8	46949.5	76463.9	37855.1	54704.7	53943.6	414571	50280.8	506193	36172.7	60620.8	248665	293824	62428.3	57948.5	774985	49615	515549	451016	40739.2	43152.2	515200	54348.5	54293.2	32322	538465	63110.8	47780.1	64000.6	38607.9	386281
M81	58427	87346.7	60091.1	63850.4	64102.8	66050	140892	139546	256435	117122	37461.7	35760.8	105778	52219.4	96884.3	69534	19722	35135.3	88121.7	73793.6	169806	75881.6	132069	102223	56248.4	52445.4	76942	80368	100912	49681	53079.9	106436	142860	69085.5	98805.9	90451.2	29987.9	33836.5	87517.5	109981	124038	101622	64228.6	44481.8	113079	73138.4	147549	84150.8	52456.9
M82	118303	163364	134370	153531	150125	204337	448938	426768	797384	283848	74367.6	96151.3	172563	185129	270925	291692	65444.3	69500.8	281480	334569	463745	191552	267306	422714	178154	184692	356668	307353	481032	221854	252696	402898	302155	303765	237872	274436	133897	64087.9	170610	309001	386782	447282	161829	251719	414249	179484	403535	188913	162616
M83	32063.6	41380	34380.3	38431.8	38843.3	50761.2	119060	110276	202127	72526.1	24061.5	25579.2	45618.6	48951.9	71129.1	72778.4	16186.5	17283	73357.7	83397.5	120023	49044.9	67437.3	108761	45953	50071.9	95221.1	80935.1	121263	57221.9	67374.3	105446	73207.1	78312.5	62887.3	68480.6	32261.3	17996.2	42059.2	79927.8	95374.8	112646	40625.3	61865.3	101132	47940.2	103473	48392.7	42387.1
M84	35354.8	48398.3	39427.6	44396.4	43812.2	61332.8	133065	129553	238164	82132.6	22528.6	29749.8	51441.4	51696.5	76467.8	82134.6	19675.1	18289.9	82710	98559.7	138488	54655.2	75505.9	121156	49747.9	52317.8	109862	84725.4	136180	60813.8	69681.1	114433	83781.3	84875.5	69004.1	75904.3	38630.7	18023.6	47849.1	87170	109516	130193	49890.3	69901.9	118778	53944.9	113895	54226.2	48759.2
M85	4662.74	6247.06	5745.3	5084.83	6515.86	8748.17	14840.3	11877.4	16973.2	8869.13	3969.53	5675.36	5501.38	7768.95	8691.31	9473.52	22472.4	5416.25	10678.5	14274.4	12288.4	6485.21	10322.5	13073.8	7228.81	8941.88	9116.91	12449.9	13910.7	7047.86	10212.6	15996.9	11135	9904.93	9103.64	8451.23	6264.14	18887.1	6699.07	10552.2	13671.2	14273.1	7214.91	11219.4	12090	9351.97	12500.1	6487.93	7110.86
M86	18309.5	20690.7	21241.2	17290.2	32776.3	18575.6	11837.9	17464.8	12312.1	18310.2	27786.7	26250.3	19376.4	38212	23916.6	8711.84	34114.3	21951.8	18405.9	13036.1	17816.5	18059.3	22227.1	16864.3	23176.3	15470.5	24173.5	16564.9	13867.8	26468.1	24290.2	20922.8	16553.9	25046.2	20021	31389.7	24484.3	31395.8	21289.9	32260.8	13831.3	22758.5	20592.7	17689.9	20044.7	30523	16644.3	19753.6	24780.8
M87	7660.82	13546.5	12877.8	8364.5	11829.3	10782.2	21546.8	22453.9	38088.3	12545.9	8378.67	7072.63	17324.5	9683.98	11837.5	9016.46	14317.3	5296.85	8057.52	10566	13986.8	6053.43	10129	11184	8426.45	6792.1	10750.4	7888.05	12258.9	7182.93	6407.19	12785.4	9448.95	10129.6	8130.39	9681.77	5239.03	14980.6	10800.9	10655.2	11831.9	12532.3	6788.8	8082.58	8838.53	7797.01	8898.3	8192.69	6539.37
M88	10544.3	18157.4	19526.5	15169.3	17700.9	24842.7	46500	40762.5	85681.7	19027.6	8464.57	14684.7	23019.3	21497.1	30409.7	35069.6	9711.47	7354.31	26384.6	39590.2	45343.5	17166.4	23536.5	41905.5	18864.4	19404.6	34117.5	9645.08	30494.7	16090.6	19493.6	40491.1	19366	34754.9	21603.6	23881.4	14436.9	8710.36	17557.4	29839.2	32603.7	46287.6	17987.7	23084.7	27870	15258.3	19747.6	22368.2	21212.7
M89	85440	80868	79291.3	64638.8	53185	25957.2	34667.7	44594.8	20526.4	32962.7	85187.4	34635.2	69361.6	40399.1	34080.3	34513.1	25490.9	26285.7	25498.2	21674.4	37765.5	66849.5	40769.9	25288.5	32765.5	43395.3	35168.5	30680.2	35988.6	43570.9	43714.3	14354.5	32971.8	31180.7	29991.2	42292.4	34238.3	36772.4	72994.3	29687.3	29698.7	24516.6	40127.7	22519.1	36602.4	36436.7	57335.3	71576.4	74893.5
M90	11239.9	19327.9	21214.7	15049.5	17246.7	27747.8	50484.9	44729.2	99065.1	21159.4	8728.46	12910.2	25379.3	20678.7	29145.2	33663.9	13551.1	7434.07	32305	41466.7	49708.4	19637	28761.3	46816.2	16748	17891.9	31674.4	9075.63	33121.4	15683.4	17305.8	46032	20053.6	30713.1	24334.5	23298.1	12148.3	6545.85	17496.9	30459.8	37019	50853.7	19054.3	22004.5	27572.1	14014.2	21809.8	24373.6	20074
M91	14738.4	15755.2	15291.4	13069.9	13190.5	9545.01	12120.5	11597.1	4384.02	8424.81	12713.2	8818.95	16080.5	11566.4	7429.73	10179.6	10206.3	17909.2	10791.9	10117.4	9356.09	14692.2	9507.01	8668.2	11982	16360.1	8253.26	8725.9	5686.2	13333.1	9861.13	6039.86	11024.2	8556.31	8890.78	9563.64	16631.7	14250	14595	8418.11	6592.15	7839.82	15214.6	11052.6	9378.71	10105.3	5242.88	14567.8	21190.4
M92	5265.36	8617.09	10915.3	9473.22	15627.3	21337.3	34499	28367.5	36512.7	9494.45	6667.6	17287.7	10853.3	21817.3	25197.7	30415.5	9520.76	6097.43	19459.1	42121.5	19931.2	8901.68	11850.9	29673.7	18054.3	15408.6	33786	16599.4	17480.2	12429.8	12697.5	32515	7834.77	33225.8	12007.6	14445.3	17229.9	7571	8794.55	19052.4	19690.1	29041.3	11463.4	20870.5	12045.7	10292.1	8321.23	11794	18726.1
M93	9176.19	8095.79	7913.95	7607.03	23666.2	9491.56	17891.6	21580.9	32158.2	21444.1	21571.4	100920	10744.6	31088.1	66873.7	101218	171858	7448.94	13594.4	15443.8	20243.4	9256.75	15575.5	14116.4	18436.8	30097.3	8516.87	11065.6	29155.8	14874.7	14113.8	17456.5	17002.7	43013.1	20634.5	59790.1	49413	40294.2	9649.2	30019.3	14084	17561.7	8374.83	40164.8	20812.6	26055.2	17595.5	8710.02	20105.7
M94	10116.7	15676.6	12923.6	10723.2	26384	7121.53	9794.1	14503	7349.94	6265.67	21404.5	21933.7	11242.7	27663.1	13634.4	7953.29	13690	16882	8309.6	9000.34	7786.08	12008.6	8506.05	9718.96	24806.7	10914.2	12396.9	9077.67	6861.2	27446	16893.9	6850.81	15008.9	12063.4	6548.03	18522.6	24216.3	12307.7	9435.04	11898.9	6610.59	7743.52	15738.8	10272.7	8873.83	13998.4	5465.18	12336.8	21533.7
M95	7691.79	6633.98	8071.13	6239.69	13057.6	6263.29	7611.86	9245.65	52499.2	5249.34	11686	12704.4	7480.82	11458.4	9989.68	7353.43	10829.2	10119.8	7338.7	7523.02	5513.53	7128.24	4836.35	7647.82	14368.5	9145.27	8084.61	4936.34	5775.39	16717.4	10874.4	5998.71	7778.01	7476.78	5879.87	8948.1	15817.5	8331.47	7587.23	7852.21	4272.02	6568.41	10778.9	9499.51	6725.92	7664.18	5488.75	7892.12	14517.4
M96	13751.2	14894.4	15185	12778.5	12325.3	10080.6	9499.11	6219.93	9236.18	13281.3	6462.81	6995.16	16065.8	10126.9	7453.16	6977.92	16220.9	9349.33	8229.24	11324	7710.67	15039.8	11255	9054.39	7322.53	14510.4	9448.61	13281.4	9415.55	7386.8	9891.3	11576.6	7006.39	10047.3	8146.64	6888.1	5752.52	7969.92	15727.3	11062	10766.2	6114.49	11110.3	6356.76	12334.4	9820.98	11768.9	13606.3	13961.1
M97	39709.9	37886.7	42713.6	34727.5	36913.6	23729.3	24841.8	34576.3	10072	16633.3	46152.8	21806.8	29487.5	28677.5	21563.9	21804	28633.3	19660.7	38137	44156.9	16957.2	34663.4	46572.2	69305.2	22309.5	22283	25745.4	16980.2	23711	28795.3	29324.7	43419.1	28437	22132.9	13725	35131.7	28753.9	32551.3	30783.2	28360.4	45651.4	27564.9	34926	13377.1	23930.5	29060.1	24413.4	34546.7	36927.2
M98	19181.6	17288.5	19542.4	15176.5	16238.7	18200.9	19583.4	11900	11700.1	16352.1	17723.9	6555.6	16787.8	9478.27	7826.49	16696.9	13651	26166.1	18887	18534	14742.3	16985.7	14322.8	17867.8	11874.8	25115	17375	18022.6	19720.8	10734.6	11559.2	13289.2	23124.3	12138.2	16852.2	7154.42	15038.2	19729.5	16360.9	7192.96	15064.5	16883.4	20575.8	7993.91	17867.8	19982.2	15368.7	17501.2	12369
M99	8797.48	10279.8	11236.4	8699.87	8625.72	20008.9	33643.6	29806.9	64504.1	25378.3	8112.27	24507.3	11961.3	13825.3	24445.9	39594.9	47993.4	16983.9	14729.4	24568.3	21238.8	11265.1	16621	18737.5	6660.83	99604.9	16702.8	21851.2	98171.4	35857.4	11290.6	25604.2	16246.3	12343	61496.5	42239.2	21653	38431.7	12020.4	15980.4	18237.9	30859.2	8962.3	30061.2	90249.7	76825.4	26283.4	12026.7	9228.08
M100	10576.5	17537.9	21961	16026.9	34572.7	33684.5	63026	71053.9	121746	21636.1	10177.5	29314.5	29074	49599.4	62380.6	56968	16863.6	9118.6	38931.9	61759	55838.9	21678.7	32285.1	57875.4	33563.4	31918.7	65549.9	11037.5	47919.6	23994.3	29395.5	56256.7	23924.8	59862.9	33960.1	42533.4	31339	12356.8	20362	44819.8	38213	61673.8	20383.5	41119.5	50455	24894	33167.4	28887	35674.4
M101	16492.7	14323.4	15906.2	12864.4	22585.8	8866.11	10719.2	12859.2	8219.56	7762.43	19568.8	20922.3	14071.8	24611.5	13408.7	9686.85	11390.7	17750.4	9064.37	11379.6	7635.13	13534.6	8612.03	10234.8	21822.8	14769.7	12690.9	9096.31	9126.52	22832.4	15961.3	8247.84	13328	12526.2	8562.42	15563.5	26179.3	12913.4	14604.9	12110.1	7724.36	8206.89	16672.6	13787.6	6928.9	12358.3	7479.18	14003.1	23903.2
M102	5938.54	7208.95	9759.95	7642.18	7934.31	14828.8	11480.7	15075.4	18169.2	9519.69	11289.7	11716.9	11971.4	12351.1	10754	16726.3	22472.4	11916.2	13073.8	13392.2	15629.9	12634	15781.7	13805.3	10020.1	17890.1	12954.3	13482.1	19453	13274.5	13657.6	12362.4	8586.78	12196.2	14583.2	12806.6	14252.4	18887.1	10739.1	14284.4	13985.7	16290.4	9386.16	16456.6	11762.1	21685.7	10060.8	10715.2	8888.03
M103	12585.7	10953.8	13465.7	11148.1	14313.3	9135.71	14341.2	14652.9	23465.3	19923.5	15767.4	75984.1	13476.4	19299.4	50487.2	96374.4	243691	8341.62	14111.6	15367.7	17313	11855.9	13661.8	13703.1	13830.7	30077.6	21546	13892.7	34099.2	11098.7	11974.6	20683.7	20149	29797.5	23346.4	53219.9	36836.9	37189.2	13600.8	23072.3	15869.3	17540.8	8469.99	27111	23969.3	25106.2	19715.3	11212.5	12660.6
M104	10028.1	10719.2	12896.8	7943.02	12656.3	7600.37	12813.8	11402.2	19872	12856.1	13359.5	29961.4	10705	16740.9	34325	43488.7	52433.9	6413.87	11043.7	16098.8	16816.1	9108.77	13275.2	11890.6	14493.6	18554.2	22180.6	11573	17706.7	13547.3	12084.4	18287.8	18896.3	25277	17035.3	25642.7	24197.4	13937.2	12086.7	20629	16620.3	16791.4	9687.53	18467.7	17791.4	16093.1	20108.4	9849.11	12471.2
M105	11047.8	18126.4	14665.5	10538.6	169508	17478.2	34269.4	215611	57083.3	19540.4	211142	98144.1	28904.8	262649	168641	17070.6	129920	32106.7	19881.6	20410.2	37651.3	17428.8	36582.4	23608.6	479030	85573.9	1.74422e+06	18916.3	52805.3	757879	731824	24486.3	48821.1	1.44553e+06	97376.6	208983	217171	61143.5	25333.3	300625	27213.4	25937.9	23368.9	98992.1	91155.9	104471	37374.5	22457.5	18301.2
M106	12343.8	12893	14123.5	11066.9	27331	20932.6	8181.71	14762.3	13053.7	17111.1	16365.4	16840.9	13573.9	24236.8	26277.4	21996.2	53830	18826.4	13081.2	12219.3	9386.46	11770.4	12884	33570.9	18885.2	14514.4	21818.1	31085.6	18595.6	26405.7	22294.3	21400.7	16392.9	27898.9	22527.6	17621.5	23422.8	33777.2	10878.1	22989.1	16142.5	23050.1	17312	38022.7	21632	32446.7	18961.8	14041.7	28794.8
M107	22064.4	25468.2	25007.8	20843.7	38567.8	18369	29749.4	59052.1	48647.9	30344.5	37344.3	87729.5	25401.7	84003.3	146352	43343	150447	9900.12	22232.2	27778.4	39623.6	21491.8	26521.2	24720.3	61027.8	28734.9	84616.7	23099	35307.6	31324.7	51702.3	38657.8	37436.3	126812	32606.9	105387	46208	16783.5	26263.1	81734.8	28208.6	34926.7	16402.1	94702.3	37617.9	27278.3	38099.9	23099.7	34960.3
M108	19862.5	23214.7	24267.2	22467.1	30760.4	23249.9	21987.9	27604	23281.1	19173.1	26720.6	28169.1	23840	12796.8	13976.7	18284	17405.9	19762	23541.1	14213	25821.1	21191.2	27614.5	17023.1	23570.2	16334.8	18221	23266	24917.9	19996.9	25143.9	16861.5	12336.9	14924.9	20656.8	25199.6	26243.5	18450.1	24595.1	15568.4	19722.3	11218.7	13514.2	18469.4	14008.9	17298.6	14131.1	24017.5	16104.6
M109	7873.73	14331.6	14865.7	11730.2	23480.2	14745.2	43856	38628.9	80052.5	13498	8723.82	17175.7	32066.9	39290	58373.9	39438.5	11894.8	11410.6	40538.6	58859.5	73300.1	34301	38369.5	77812.8	34016.8	35853.4	72247.3	43575.5	77102.9	44237.7	48445.2	66699.4	50881.6	64783.7	42168.8	46174.3	35522.4	9900.6	31556.6	56605.5	71634	74307.4	27150.5	53617.9	60931.7	25955	54119.2	34281.9	32296.6
M110	84359	86989.4	90165	76952.2	67781.1	49875.5	50425.1	57691.2	22245.1	43407.6	85195.3	44557.7	76985.8	68308.2	42129.2	34723	51228.4	89701	42259.2	45189.5	46250.6	76030.8	44338.7	40988.8	60166.8	55223.5	48361.5	44775.6	36602.2	48244.9	44408.8	36865.7	63970.1	47913.7	44103.7	47973	59603.1	67084.5	76682.7	35545.2	40880.8	54466.6	67618.1	30970.9	46209.3	57036.8	48816.4	76497.2	76933.9
M111	19253.3	18348.8	18930.4	15955.1	24146.4	12919	14804.8	16804.4	8088.63	11938.2	20293.5	24636.6	17911.8	23854.7	14603.2	11329.6	19079.5	21624.6	13461.9	14485.5	10651.2	16536.8	13012	14041.5	21878	14598	12115.6	12463	10770	23930.7	16390.8	11342.1	16987.5	14225.6	11556.3	17996.8	26828	15197.3	16261.4	12458.6	10656.5	16968.4	21166.2	17498.9	13631.7	14906.1	9446.06	18152.7	27893.3
M112	12668.6	15709.7	14867.1	14162.2	23353.5	11374.6	13537.2	15735	10022	12975.9	19465.2	23281.5	13516.7	22322.6	15938	18840.4	20128	20996.4	10819.7	13649.8	12895.9	9473.48	9658.98	13630.9	22440.4	20728.5	14874.8	16231.9	14435.7	23664.6	16554.3	11085.3	16379.2	13732.5	13155.1	14768.7	24524.6	22932.2	12059.9	14608.7	10820	14150.1	17132.3	17157.8	12725.8	21718.7	10716.1	13212.2	17509.1
M113	33219.6	33012.9	39428.6	30993.4	111901	75271.7	55615.5	57244.8	58669.5	57735.2	49065.9	54838.4	30476.3	52518.6	39558.4	16901.1	43510.1	41997.1	89879.9	40264.8	55520.1	30840.1	75983.1	55716	72839.3	40255.9	45835.1	72720.9	74289.8	46933	42559.9	58922.4	37605.8	50774.9	45676	66166.9	47661.2	60319.9	32972.9	40695.4	49338.6	40425.1	60165.8	53144.1	47491.2	64308.9	42473.3	30688.7	81258.9
M114	10224.6	13804.1	10862.6	9962.73	9549.18	11354.4	21938.8	24639.2	26289.7	24950.5	10993.4	14610.7	12232.7	19706.8	20262.2	33165.9	39592.8	26836.5	11868.7	50978.6	14576.9	7566.98	14391.7	11562.2	39640	34164.2	17683.8	14211.3	23045.2	11941.7	8886.22	20470	30031.7	14448.4	23628.9	20656.4	22410.5	18425.6	14759.6	15124.6	15168.7	16979.5	22026.3	12005.3	20935.7	23134.6	19570.5	11031	7579.93
M115	20481	24427.9	23311.6	16662.8	72028.9	11327.8	13214.9	50590.4	8193.84	7456.94	51526.7	44627.9	30093.6	75137	39173.1	16448.6	39651.5	31002.5	11349.6	11207.7	22356.2	21410.6	17901.7	21850.8	54637.3	23630	35276.3	18039.6	14913.6	90211.4	35735.4	7618.47	22729.7	31733.5	12513.2	49368.8	79113.1	19439.1	17820.9	41077.2	15627.8	19023.9	20533.9	53153.9	12149.4	23534.6	13295.6	25929.1	71084.5
M116	36657.6	36383.1	34984.1	29936.5	30313.5	34810.7	18573.7	19553.7	32783.6	37923.5	30950.1	13649.2	27942.6	17885.7	23472.3	20049.3	30960.1	23663.7	28154.6	16707	31139.1	31108.2	28910.7	30891.6	13065.5	20796.9	26196	39738.8	38251.6	19555.6	18240.8	28181.3	23074.9	24889.5	32549.8	17152.2	15269.3	28258.1	29445.4	15323.9	35240.1	37865	22097.2	21139.8	29806.7	31016	33497.4	28982.6	18727.6
M117	15715.2	17621	19313.5	14294.6	22247.4	16934.6	27752.7	19784.1	27377.8	32529	15801.1	10944.6	16650.9	21354.7	24029.8	17466.7	30351.5	18980.4	14823.4	24902	20669.7	15691.9	14588.5	18935.2	8531.11	31665.2	17838.1	28668.4	31901	18558.5	20096.7	20704.7	31319.3	17849.9	30034	10341.6	8729.88	32468.8	14334.3	10209.8	22496.6	14049.5	11947.2	10502.8	35544.7	34200	34183.9	15600	17228.9
M118	46686.1	49130.8	50113.8	43813	102016	43453.1	65066.7	65476.1	55271.3	51227	60466.3	72971	43102.7	34945.2	58938.9	26719.3	31322.9	49947.4	135628	18780.4	96947.6	42207.5	111063	83938.3	8009.92	33535.6	27056.6	55526.6	53978.1	12228	65668.8	87411.1	39660.1	37190.5	58199.4	38933.9	15213.7	84107.9	40362.9	28591.9	62038.1	84983	54957.6	43739	85604.8	81007	74391.9	40346.5	19255.6
M119	21978.3	19930.4	19863.9	17013.7	38876.2	11620.4	11526.3	17185.8	10716.4	8715.97	41655.8	11091.3	13569.2	25957.8	12113.5	12402.8	13022.4	25890.9	20171.1	13984.7	9227.06	16790.9	17514.4	17240.6	22022.7	15101.7	29006.4	9115.75	14470.4	31866.4	28907.7	12357.5	13030.5	22510.4	14558.8	16098.1	18975.6	25558.1	16315.2	31531.7	10789.2	13545.7	26641.9	15620.4	12679.5	22477.7	12622.8	17093.6	13236.3
M120	21807.4	23974.9	23082.7	20109.4	13990.6	16762.1	12777.5	11235.3	11388.9	14015.7	16154	12856.5	18476.4	16152.1	8103.58	11792.9	19986.8	14902.5	14081	10326.9	16203.3	19776.7	15577.2	15849.5	8438.24	15304.8	16073.2	14892.1	13011.1	16928.6	10390.4	12744.3	15346.8	10870.8	13914	12476.3	11599.6	17101.5	15625.9	11370.1	16644.8	15712.5	17360.3	15432.4	15945	18285.1	14085.5	19427.1	16980.6
M121	9148.63	8257.99	8918.74	7630.22	16029.2	7835.14	11054.5	21137.9	20888.6	13388.7	12485	24893	9199.96	18876.9	42145.3	30298.1	64835.6	9064.13	8167.79	17829.1	17485.6	8795.18	14470.5	16012	44851.2	35948.5	25380	14256.7	26111.8	26030.7	17553.4	20271.4	21226.9	32740.4	24532.4	32712	38369.9	18547.5	12839.1	23935.2	17470.2	18281.3	8142.56	26771.6	25869.5	17924.8	21617.1	8832.87	10569.7
M122	22992.4	25836.9	29220	22608.1	23653.4	19169	15547.9	14899.1	17598.4	21950.1	20728.9	18927	20570.3	21028.3	13942.1	18069.6	24059.4	21084.2	20237.1	13496.7	23531.6	23164.7	20304	21980.5	13196.5	18988.8	17055.7	22245	22899.1	20185.7	19828.6	17573.1	20476.1	18482.8	17642.1	19444.8	14523.3	24520.8	21329.1	14785.1	19901.5	26195.5	17617.1	21609.1	19032.7	20166.3	21489.6	22964.9	19478.9
M123	11596.7	14570.2	14311	10861.5	18806.5	6954.63	23744.4	37766	24016.2	11294.4	13984.9	22176	24033	27927.7	31415	24130.1	17861.2	19786.7	15247.7	39815.1	28364.3	19904.5	21630.5	18352.9	46262.6	33839.4	91488.1	15036.1	27715.1	46019.2	40988.9	22410.1	50339.3	75898.4	29284.7	34711.9	23927.9	17748.3	23061.5	35942.5	22375.4	22594.9	25359.6	20112.2	32124.3	26978.1	27235.5	22933.7	11596.6
M124	512842	574435	623815	537918	718951	555772	467865	511673	435228	421754	500187	661478	571137	300295	319126	315252	390866	767509	626691	354052	527787	523312	670725	453198	541454	295346	263917	539173	456832	359666	602525	406977	280191	281606	400976	540717	667991	582042	580061	284542	412843	299853	373176	411473	320505	430362	304610	556661	529608
M125	52244.8	59878.7	64731.8	54606.3	75323	57981	47233.5	50721.5	43571	44343.1	52766.7	69630.6	57182	32113	32650.6	33963.2	37614.2	78488.9	64678.1	40564.8	54490	52852.9	67980.9	45917.3	56452.8	30741.9	28911.9	55943.1	46755.1	40232.9	58186.6	42144.1	29100	28801.2	41398.7	55115.4	67444.5	57924.4	62035.1	29630.5	43716.2	30698.5	38566	42691.4	34300.9	46288.4	30135	56181.2	55587
M126	12732.4	13885.5	13071.3	11688.8	14907.5	9981.99	12026.9	13961.9	11497.9	11041.3	9144.63	20277.9	24435.2	20846.3	22762.9	17075	30242.7	29392	21122.1	18585.9	17926.5	17881.9	24595.2	17070.4	22177.7	22680.1	19037.8	18167.9	16570.9	20928.8	18661.7	18943.9	22439.3	15017.8	18825	20362.8	19334.7	23665.1	20992.9	17432.6	14813.1	14737.4	20188.4	16664.8	16336.7	26019.8	14666.9	16057.7	20165.1
M127	15831.6	17938.6	19535.1	16727.5	25669.7	16725.7	16779.8	23599.1	18353.1	14602.8	14813.6	22302.7	18745.8	11755.8	12439.2	14034.5	18095	16391.4	19345.4	11446.6	23013.8	17687	23368.3	15827.8	22227.9	15388.3	18662.6	18655.3	21995.2	18382.9	22835.1	13998.2	9768.06	14113.4	18822.8	21213.4	21888.4	18077	19433.4	13624.2	15191.3	10007.1	11135.5	15165.4	13818.6	13676.2	11936.1	18985.1	14592.1
M128	5097.07	7088.92	8304.76	6260.46	58392.6	13325.2	24109.8	118159	56151.3	17312.6	34789.7	27460.7	9105.04	81331.1	52125.2	22408.5	24468.3	10926.8	17112.8	25955.6	27608.7	9572.37	17313.7	29499.1	105912	34389	462630	12632	36698.2	161872	143233	21601.8	16512.3	237448	31964.5	85451.8	48987.4	19926	9615.69	115755	23170.9	21969.3	10396.6	26438.2	36956	35777.5	20066.3	10159.3	11154.9
M129	29445.7	17865.3	27228.4	27428	33336.9	26950.8	27492.5	16112.2	8469.87	23502.9	34408	23419.4	20823.7	18846.1	23413.7	23898.9	20368.9	29687.6	32063.3	30594.4	15580.9	24092.3	21956.9	24503.9	40444.1	26625	15870.8	19995	16621.5	33905.2	42241.4	24982.7	31982.4	27477.9	21620.2	15869.1	36348.4	29467.6	29190.3	19145.5	17100.2	24406.1	41398.8	24290.2	18674.3	25708.6	19389.7	19547.4	17331.7
M130	9554.95	9189.94	11091.2	9561.61	13117.8	11202.7	19235.4	10355.6	19819.7	16546.7	12599.2	5206.16	12684.3	14452.6	10977.8	14250.2	15848.6	11333.4	10438.1	20188.1	13693.6	10179.3	8601.47	11609.6	4347.5	13003.1	7347.6	7226.94	11453.5	5733.25	6918.04	11964	15057.4	8575.9	13257.9	11224.6	15156.4	11428.1	8919.86	6476.47	12463.8	5965.45	7173.3	12106.8	14048.3	14589.8	17442.6	10447	14763.1
M131	5501	5262.77	5199.19	5445.31	12108.9	6734.45	6766.6	8305.47	4010.93	6436.98	12343.8	11948.3	5353.06	13136.7	9192.59	9863.21	9743.86	8503.04	5946.78	7203.11	4850.9	4876.93	6379.97	7135.35	12819.6	9489.36	6906.58	6008.67	5451.15	14128.3	10098.4	5744.07	6598.23	8669.18	5848.82	8868.89	14434.1	9068.04	5153.42	8883.48	5355.07	5620.87	8125.23	10449.7	5979.12	6822.76	3830.22	5347.58	11975.4
M132	11585.8	23576.4	12725.3	27813.8	14760.1	8008.52	16828.2	18182.5	27809.2	19750.9	19415.9	22985.4	20014.2	20549	43657.1	27025.3	43259.7	7011.17	19622.5	25327.6	31645.9	18610.5	24385.6	22004.1	16114.5	29792.9	30876.8	72353.5	31787.4	19084.8	19476	37104	42789.6	38190.2	33973.6	39262.3	23313.4	21475.7	23235.2	34233.8	34542.2	36897.7	15093.3	30377.7	39064.9	29056.5	46513.6	18615.9	18900.8
M133	28128.7	27370.4	28703.1	27796.4	23550.9	16268.5	15839.6	17035.2	10865.1	19627.2	22003.2	13210.9	20808.3	20260.1	15280.8	19138.4	14325	18038.8	18422.4	16466.3	16100.3	24762.6	21139.5	24719	13432.3	22230.7	15370.1	14784.9	14629.2	19081.6	19832.9	20483.8	12545.6	15595	13904.6	18532.6	16324.4	35392	22357.5	18458.9	16794.7	18939.1	19776.7	10204.5	23579.9	33052.4	26681.2	23781.8	26726.6
M134	15051	14327.2	15283.5	14572.2	14044	12378.9	12137.5	13505.6	11587.1	12033.4	14530.2	9132.12	11957.1	8336.64	8003.31	14789.1	7569.59	13571.8	12862.8	9148.75	14697.8	15062.7	15158	15110.4	8712.69	13096.6	12250.1	14549	11294.6	11686.2	7993.97	10433.1	10511.5	8108.04	14590.2	8736.67	10173	11221.4	11658.7	7336.57	14294.4	20137.6	15879	9511.06	17281.6	14641.6	16708.6	13846.1	10637.3
M135	12593.2	12338.1	12896.2	12154.5	15685.9	7667.45	7749	10548	4677.91	7088.27	15470.6	18199.6	13240.4	23245.9	12037.3	8354.66	10764.7	14679	8006.16	7912.63	5939	11717.3	7773.38	7239.78	13098.9	8685.99	10614.9	7113.3	6968.58	16240.2	13414.7	6230.57	8571.67	9744.86	6142.68	12947	20960.7	9405.84	12702.3	10510	6815.35	6713	10747.1	14174.4	6880.02	7707.74	4972.82	12135.5	19875.4
M136	8535.39	8502.49	10649.6	9030.67	7219.77	8196.69	7765.49	7717.89	5040.38	6252.62	7432.04	10635.5	9427.68	6912.81	7371.52	7686.18	12760.2	11860	9135.72	9591.83	6739.02	8873.27	8325.78	8851.16	5617.66	9656.24	7542.34	7393.47	7559.21	7105.63	5634.03	7598.75	9906.3	7909.1	6409.57	8159.53	8650.51	10952.9	8921.54	4639.15	7326.38	6269.41	11684.7	8415.14	8018.21	9845.98	5337.51	9843.43	7655.64
M137	8918.38	9321.91	9299.62	8158.07	11387.9	9911.17	7810.01	11871.9	5743.39	9687.37	10039.7	7741.08	8763.46	9472.24	9669.77	9421.35	12452.8	15215.3	9585.44	10763.2	8369.7	7992.4	8221.32	10911	13583.9	13248.5	9903.78	9650.65	9598.24	13769.2	10689.2	8699.21	12880.6	8238.94	9561.71	8644.88	14250.9	13715.3	8666.88	8871.37	8929.56	10864.3	11506.1	10839.6	9860.84	12994.7	7428.61	8937.95	17535.2
M138	4398.97	7246.51	6960.77	6668.07	12422.5	38886.4	21187.4	42178.5	22718	25827.1	8382.61	13947.6	14686	31730.6	37975.1	31314.3	10194.5	16336.6	43725.2	49883.4	50791.1	15837.8	22998.8	25441.2	38685.4	20096.6	23295.5	31252.6	42946.3	9097.25	15216.6	25761.1	18453.7	15904	25379.5	18666.1	30528.5	20269.1	9075.42	25243	19705	41436.1	28316	14776	30530.2	34901.6	28413.9	9146.78	18021.4
M139	10787	11967.9	12121.7	10688.2	8991.45	8159.51	9481.49	8678.47	4550.1	7543.07	12022.1	13835.2	11639.2	10784.7	6821.97	8807.95	9292.69	13131.5	8461.44	9136.57	7023.62	11771.3	8878.87	8726.98	7711.37	7623.18	7963.66	8225.84	6049.8	10326.4	6677.03	8691.7	9700.02	8121.94	7333.24	6635.32	8910.86	10139.6	11773.5	5606.12	7042.73	7340.11	11432.9	11445.3	9624.65	9947.38	6332.97	11086	10932.1
M140	9321.95	9141.79	8288.72	9179.85	11529.9	9091.07	9443.35	10725.8	6904.96	7332.21	7963.31	11298.4	7702.79	11095.1	10755.1	10913.1	16301.8	11485.1	9646.08	7105.36	8715.65	7877.15	12612.2	9793.83	11064.1	9264.35	12148.1	8312.45	7918.72	13937.7	14754.1	7617.28	9054.54	16324.9	6591.25	11542.4	13438.7	11464.8	10405.4	11715.1	7748.01	6299.95	9216.65	10315	6539.46	9905.96	6386.45	8440.3	9567.49
M141	12004.6	17140.7	18572.7	20988.1	35341.2	20651	17962	27635.2	20046	12535.1	28299.2	24047.4	19126.7	21860.1	17123.4	15103.1	13197.2	14354.7	18555.5	11862.9	20816.1	18024.8	20049.4	14157.4	30035.7	14175.3	34635.9	7973.09	13449.2	19730.6	20521.7	14545.7	5789.11	34944.3	13827.6	23318.6	24182	14508.3	18438.3	19632.5	12229.1	9072.08	10533.7	10726.6	9548.1	9956.26	6625.94	19294.9	14027.3
M142	8644.92	12769.4	12110.1	9396.48	10022.3	13800.9	26481.5	27314.9	38709.1	14638.2	6058.55	5729.43	15520.7	6369.36	14261.4	10719.4	16659.1	6884.14	16837.7	15171.8	30121.4	14297.5	24279.4	21635.2	7661.48	6716.15	12011	20912.2	18842.9	6704.18	10770	23311.1	24146.4	10687.2	13984.1	13095.4	5799.12	21929.2	11609.1	19231	25999.8	24325.2	12760.2	7577.44	16696.9	10997.4	29428.4	14404.5	8553.66
M143	15199.7	20092.9	20810.5	21960.9	50301.4	24253.4	19849.1	34528.4	23189.5	14825.4	36711.5	35933	22080.8	56975	49214.5	19341.2	19873.2	17505.8	21466.5	16403	23061.1	19979.1	22741.9	16162.9	54409.4	13912.4	83237.1	8411.59	15291.1	41386.3	55478	14986.2	6966.3	112949	14837.9	46847	42801.5	15970.7	19967.5	53806.9	16324.7	9653.22	13487	20176.5	8527.7	13593.4	8011.63	21719.8	18235.5
M144	37060.7	35887.2	36532.4	39086	20137.9	22104.7	29090.3	26465.9	43935.3	31578.7	24357.9	23152.9	37229.6	17671.9	41646.6	35229.6	32428.5	10658.2	22774	32384.1	33374.5	23665.5	28691.6	24875.3	19199.2	31871.4	26780.4	24228.4	31580.5	16921.6	16651.9	34449.5	36932.4	29745.2	36483.7	30988.2	17498.7	22589.8	32680.8	31897.6	31687.6	35002.6	15173.5	20556.7	28930.9	24676.3	36952.6	24604.3	12539
M145	17137.5	17116.2	18025.9	16673.4	18981.1	16470.9	13291.5	14127.3	5015.94	8405.46	25913.8	16167.5	14392.2	23322.4	12174.9	8079.04	15915.3	19248.5	10444.3	13829.9	8625.33	16811.4	9166	9226.04	20198.7	14888.2	12544.9	9016.49	8765.39	18327.5	13500.2	8629.42	13261.9	11478.8	9398	13709.7	19291.3	15204.1	15221.3	10380	7650.14	9189.49	14260.7	15543.7	8146.02	12221.3	8889.1	16127.2	18507.5
M146	13716.2	12973.3	13220.1	12764.7	20126.5	14351	12255.9	17476.2	7464.33	9778.22	20194.3	18976.2	15129.5	23645.9	16699.8	12409.6	19249.2	21022.2	12885.9	14854.3	9708.29	10469.7	8231.6	13703.7	25173	17590.8	15776.2	12570.4	11281.8	26915.2	18333.4	13078	15373.5	14403.6	10450.3	13013.7	28516.6	14912.2	12774.6	14129.3	10095	13602.2	20367.8	19486.9	10849.7	15065.5	7569.52	14762	18621.5
M147	11650.7	10614.3	10970.2	11654.9	14455.7	9368.07	6304.06	7732.84	4550.1	11802.3	10870.7	11779.1	8900.72	9813.56	9333.47	8175.35	8677.75	11171.4	10677.1	6157.4	5721.57	6630.91	12410.2	7463.84	6823.21	9356.79	6854.74	10455.1	5233.86	8764.6	6607.64	14847	7224.04	7324.54	9553.86	8063.2	6719.73	10701.9	11166.4	9228.23	8660.77	9536.61	13187.6	8215.11	5506.36	14090.9	8219.62	8322.1	10907.5
M148	19597.4	18019.8	20385.2	20351.4	18279.2	19398.9	11467.9	13208	20851.4	26242.9	22198.2	6078.52	13649.4	10021.6	12052.5	12662.8	14308.3	15357.4	17432.3	11303.4	20059.1	17667.9	18150.6	18745.2	9720.8	10973	17934.7	23372.9	23641	13625	13279.5	19612.2	12866.5	17386.7	17106.8	11812.5	10046.5	15328.1	13534.3	10866.8	22611.2	24316.9	13218.8	10988.4	18653	21030.4	23493.9	15854.6	10636.7
M149	44725.5	45318	48579.5	45300.1	63786.6	31465	30316.1	44836.1	12576	18459.2	59912.6	66516.5	47939.6	87347.8	41259.5	26046.5	48413.8	52527.1	34039.5	42609.2	22974.4	46824.5	34454.3	39407.1	57361.6	42336.8	29572.6	31730.2	27159.8	72729.5	48634.8	28352.2	37708.5	32327.5	26018.3	47893.9	88183.9	39487.4	44389.1	30322.4	29857.3	29067.1	48715.6	48408.8	27072.8	35029.9	19690.7	46361	71280.9
M150	23128.6	20941.2	19158.3	23362.9	15155.8	12191.1	18316.9	13992.2	16697.9	18693.2	19487	15856.3	17799.7	12560.1	15521.1	20608.9	14239.5	15295.9	13992.8	16239.3	15292.6	15815.1	15422.9	12113.9	11072.6	12508.5	9924	11271.2	7708.63	9494.59	8405.99	14201.5	20035.2	12460.9	13582.7	11026.9	9772.11	14302.4	15616.2	11425.9	14527.3	14608.3	15236.1	9011.35	13133.5	13232.3	15964.2	14323.6	13400.1
M151	10393.2	12448.9	11981.7	12011	20819.1	24627.9	15759.1	19875.5	16364.1	21016.4	17985.1	19753.5	12732.6	18139.3	18659	9895.28	25691.3	21540.5	22192.8	14442.6	20676.2	11505	27134.6	22180.4	14812.6	10066.9	14466.2	26118.7	22775.9	14474.8	21823.8	19994.7	12074.2	15263.5	18700.6	16560.4	16515.4	20040.4	11851.1	9447.1	19850.7	16249.9	12114.5	21694.1	17596.8	17932.3	13421.2	11341.3	24155.9
M152	87254.8	82762.4	88135.4	87393.1	102222	61126.8	65872	74670.9	32689.3	54243.6	116309	76896.3	79861.8	102975	77710.7	59061	76749.4	77823.4	58834.2	66665.7	53633.7	83236.1	64421.3	72780.5	85798.6	82636	68717.6	64874.4	62216.5	93499.3	81993.7	50271.9	73003.3	73886.7	58092	79714.5	102219	83447.8	80034.7	68813	58718.5	65280.9	82237.3	80786.2	66847.5	84922.9	64138.8	80469.1	100807
M153	80520.2	77917	81029.6	75909.3	56912.1	73831.3	71116.7	61216.2	38259	56548.1	76484.1	86225.3	84650.3	52840.8	42447.6	73203.3	102654	98375.5	74287.9	81088.4	52992.1	79897.6	74442.5	78997.3	48455.2	100854	50569.5	70381.4	68795.6	59700.5	47833.5	59176.3	78418.9	51187.5	64591.6	34564.6	62161.8	100765	81376	36502.4	59357.6	62424.7	96772.1	84074	69879.6	97182.3	53551.9	85674.2	80630.3
M154	11283.2	11756.5	10840.1	10541.8	13267.6	7321.25	8254.8	9382.53	5040.38	8739.57	14394.8	9845.89	8917.56	12467	9844.24	9479.18	10944.1	9293.12	7414.12	9325	6726.4	10175.4	8454.29	10056.3	11073.8	10540.6	9883.32	8213.15	8485.51	12155.7	10364.1	6340.55	9816.65	8130.34	7144.14	9683.74	12284.5	11204.4	11115.8	7684.24	7752.9	7650.58	10771.4	11765.2	7127.03	10465.9	8102.65	10520.5	14743.3
M155	11651.4	10138.1	12581.7	11268.7	8457.63	9711.58	11195.8	9143.34	5512.04	6666.02	10579.2	13120	12481.9	8267	7494.38	10620.4	10798.6	12953.6	11098.1	12057.2	8083.29	11562.4	11481.4	11396.6	6557.67	12257.5	7609.21	9956.06	9708.3	7467.25	6800.04	8818.4	10510.8	7781.11	9053.76	5872.6	8768.37	14667.4	12164.7	5799.89	9361.04	9539.35	14479	11909.2	10334.7	13005.3	6873.91	11906.4	12265.3
M156	8113.27	7132.58	4922.98	7646.84	5376.2	6919.95	6190.17	4725.41	8229.9	6222.89	9345.91	9501.26	7014.89	5522.45	7854.62	10190.8	9845.99	6813.6	5799.16	8863.16	4486.89	5302.99	5156.65	7756.86	6245.9	9343.45	6487.47	5788.05	6318.94	7749.76	6100.12	6570.8	4769	7622.15	6013.97	6307.51	7932.17	10874.2	6036.66	6768.59	4933.35	5964.56	4378.68	8417.58	7072.74	8575.71	4830.8	5692.62	6431.21
M157	10167.7	11143.3	10114.2	9249.69	14917	8191.92	14536.3	28548.5	30123	11994.8	11130.9	28258.5	15003.7	20750.5	24612.3	17383.2	57043.8	11786	9453.32	11849	15884.3	10206.9	12623.3	12797.3	13684.5	74157.1	46806.3	11911.7	35358.7	67749.8	18524.1	13983.9	14904.4	31562.4	39714.1	38600.4	23592.4	50369.2	13011.2	24190.4	12586.2	13108.9	6453.05	22412.4	42042.7	63271.4	17010	13737.7	7656.01
M158	7006.61	4972.67	9122.67	5270.23	18005.2	6443.75	13494.5	22701.3	5138.56	13799.7	19551.9	18653.6	5453.61	19902.5	27567.6	22601.1	26440.9	9216.13	6585.6	8687.85	3928.14	12383.8	7695.71	5753.18	105186	23705.5	38326.8	10924.2	6183.62	37111.1	28458.1	6574.97	7341.28	39681.3	5155.03	29030.9	31138.4	9149.36	6209.64	32585.6	4714.92	5146.71	6363.42	10950	20678.7	16189	14654.4	4614.52	7561.55
M159	24389.6	26177	24196.6	23044.3	14619.6	16953.6	21243.7	12753.1	10257.5	13888.6	20391.8	9013.05	20782.9	10961.2	9095.08	10083.1	14821.6	30727	15801.7	19554.1	14728	24128.5	15205.5	14675.9	12331.8	21305.7	8532.08	14568.6	14365	12353.9	9796.18	12843.5	18650.8	9632.23	15433.7	8801.2	13996.3	21605.1	20017.6	8022.75	15868.8	14561.3	23799.9	10657.1	14311.1	16074.2	13212.6	20758.1	12010
M160	12709.7	17142.7	18410.5	19481.3	72098.3	18414.4	16920.5	39112.3	14405.4	12168.7	45452.3	50786.7	19847.5	82715.2	61153.1	12228.3	27133.5	24629.3	21301.2	14951.2	16258	16368.2	20101	17287.4	72778.6	9535.35	79656.8	10210.2	10328.9	47069	60675.7	14541.8	9040.7	138501	12532	53415.7	60038.4	16383.8	18588.6	58208	12621.9	11285	15840.2	29539	10076.4	16444.4	6843.57	18452.5	28578.2
M161	16550.6	6752.47	8456.13	12162.9	27985.3	14728.2	11339.3	19761.9	8165.76	12862.6	25218.6	31363.5	7191.6	30818.5	34204.2	8578.57	38458.6	8967.54	20226.9	11999.4	7488.89	7781.32	11897.3	9070.62	45258.8	8544.53	61574.6	6866.39	8252.71	42633.2	37928.2	16909	7458.84	58151.1	7996.07	34310.6	33244.5	13245.2	14492.6	34589.4	9130.17	8066.12	9138.8	23167	19064.4	9185.97	7015.41	5898.81	12051.1
M162	6988.38	8056.64	7424.34	8213.61	13272.8	9556.51	6779.37	9157.82	6950.17	8172.11	9110.01	11088.8	7910.38	15944.7	11925	7353.43	9500.07	9150.31	10870.5	8961.47	8070.9	6528.49	11280.1	10149.9	13228	9940.74	16586.5	11422.5	8186.61	13849.1	13904.6	8882.85	5565.4	18695.9	7981.44	14059.6	12009	10585.4	9602.84	14898.8	8428.63	7492.2	10268.5	9952.22	8056.72	13235	5586.66	7750.89	11746.3
M163	5586.21	7418.81	8388.16	7958.9	9303.44	13579.1	20850.4	15598.7	26659.2	9244.52	3969.53	6211.71	8257.41	10278.7	8997.56	9584.26	40477.2	5718.1	14191.2	16446.6	14720.6	8936.23	13341.5	19010.1	8613.44	7116.8	12923.9	16194.2	17152.9	7762.44	10936.4	21132.4	12803.2	10653.9	12052.4	9927.66	6257.65	8810.7	8849.75	12758	16716.4	22396.7	11146.4	12970	12473.6	8280.76	13776.9	8936.01	11618.1
M164	10775.4	16524.5	14671.5	14228.6	11646.9	11198.3	15008.5	18354.5	12344	11241.2	7315.32	8320.67	33206.2	9808.8	16127.5	9082.36	11523.6	14334.1	9295.64	8139.43	13636.2	16299.7	24190.4	12852	10867.4	15218.2	7391.66	12026.7	9188.96	10328.6	7903.79	10688.1	37022.5	10376	14738.9	13773.6	6644.5	14645.8	25215.7	13993.4	10365	9550.2	21163.1	8300.35	11658.6	14743	12411.9	22656.9	10669
M165	25013.4	24575.3	25317.9	25110.3	12795.9	15939	15993.2	12232.1	12276.9	11732.7	21176.8	13417.6	17506.8	16015.1	9530.24	9503.94	10228.4	26749.1	11279.5	16756.2	15133.1	22597	13179.5	16077.1	13106.6	18724.1	15981.8	11806	17196.6	6502.09	8859	11605.3	18750.9	10772.4	10869.9	7538.17	6911.74	14634	18874.2	9083.71	14142.2	15110.8	23447.2	12104.6	13847.7	14968.5	13265.4	20304.8	11746.8
M166	12983.5	14616.3	16683.8	15663.9	19490	15525.8	10557.8	16321.8	9448.48	10546.6	9259.31	38936.6	34053.2	19530.1	17630.6	21601.7	18052.8	51797.7	39629	21884.4	36481.6	39048.6	46847.9	28232	39257	19310.9	13900.8	41670	30837.4	30416.5	37248.2	27308.3	17195.6	15181	21678	28818.4	39729.7	37522	35678.7	17643	25303.2	19290.2	28844.4	25782.8	19226.2	27364.4	18636.8	34657.7	34826.6
M167	53693.5	53531	55560.7	54905.9	70719.1	35468.5	39113	47315.2	14318.8	29948.3	69644.7	69960.4	51360.3	87785	44100.2	28644.6	48746.5	62578.8	38233.6	47469.7	25313.2	52856.7	35856.9	42684.3	59333.4	49140.6	36831	35425.3	32479.4	76124.2	53140.6	29893.6	46072.5	39746.7	28401	48535.6	88602.6	47464.4	52443.9	35464.7	34613.3	29062.8	54471.9	54108.3	31231.1	39993.9	24261.2	52436.3	74225.4
M168	36976.3	34806.8	21594.4	20234.4	14580.9	24338.2	19814.7	29566.5	16914.3	33792.8	28154.7	40027.9	35876.2	14008.7	13780	26237	63071.7	53017.2	39540.3	40325	29320	21058	40531.1	23793.2	12975.2	55410.9	18341.6	35304.2	21343	10858.3	12246.6	22385.5	38908	22123.8	33924.5	10165	11644.5	33457.4	19968.7	10356.3	31709.7	33707.9	48672.6	22951.3	21441.9	29355.6	16549	20378.6	28762.1
M169	11334.5	9517.36	9841.62	8085.15	5808	16107.5	23453	14615.9	23902.7	73472.9	5910.73	5965.92	7435.5	8578.24	12975.1	20051.9	13060.3	12792.6	6487.67	12682.8	8775.75	9604.08	7547.91	5923.06	7315.87	24237	7480.09	12801.6	29552.5	11000.7	10983.5	13223.9	16589.1	12164.5	19207.2	7383.85	7186.74	21236.5	8724.72	40807.6	16059.9	9055.81	16987.6	14147.9	19835.8	22752.7	21528.4	9136.71	6116.91
M170	15780.5	15074.1	15603.2	15847.3	17357	8642.81	12517.9	13743.2	5004.46	7665.47	18159.2	19821	11803.7	20379.7	9634.44	8720.2	14163.2	17906.7	9349.35	14169.6	7397.18	14558.3	8057.77	10888.3	17901.2	9548.48	6857.88	6927.89	7892.49	18395.8	12869	8490.07	13866.3	9127.84	6579.29	10058.3	20604.7	10029.8	11872.3	9006.77	7781.49	8403.07	16171.3	12377.7	8077.1	10679.4	7224.68	13215.7	20969.3
M171	10777.1	8174.64	9221.96	10481.6	6656.9	11502.7	10599.8	7983.99	5013.01	8351.01	8933.89	9136.69	10468.9	9061.94	5448.34	12403.7	9576.95	12070.5	9892.05	10154.8	7884.64	10050.8	10020.5	12593.6	8626.11	12661.3	6413.44	9508.42	9499.64	9983.35	5082.66	8164.75	11502.3	8163.74	8337.34	8321.32	5756.71	12178.9	10461.9	6700.22	7634.15	10435.6	12222.7	8397.87	11602	15190.8	8596.18	10053.4	8143.5
M172	6465.13	7423.16	6241.01	8266.56	13495.7	12178	8815.1	13452.1	8905.7	11181.4	10479.3	14235.4	8461.68	14717.1	15382.9	10912.5	14039.3	13049.8	13100.7	9599.84	10778.8	7203.41	15559.6	13090.3	11682.6	8305.21	15868.7	12874	10412.3	13843.4	16264.4	11644	6296.48	16881.5	9987.5	13302.4	16086	12623.5	7425.06	12059.7	10905.5	8545.58	8787.25	13662.5	14451.8	10831.6	8014.01	7418.35	14329.3
M173	18605.6	16393.6	16522.4	14124	19218.3	8971.52	13489.8	10757.9	5785.37	10845.4	17613.6	15728	13098.8	9326.28	10424.9	9117.99	12306.1	16803.1	11764.9	11844	8767.79	15174.4	10397.9	9220.08	13093.7	8373.46	8205.92	8746.18	8074.03	14890.6	9606.51	8771.62	14028.2	9799.44	7992.11	10311.1	9680.66	12563.5	15682.4	8447.21	10702.2	8934.47	15576.7	9871.26	8541.67	9812.52	8040.15	15202.9	14883.1
M174	5797.25	6690.34	9076.49	8371.77	13297.1	43038.5	23611	49667.6	26780.5	26821.3	11168.6	11525.1	9009.6	27958.1	27877.7	12513	10957.2	13025.7	33191.3	30631.9	39733.8	10791.1	19676.8	13070.1	38050.3	13517.5	48152.6	26672.1	32164	17262.5	21804.7	19428.2	16285.1	28399.7	21795	18354.3	27533.6	11263.9	9687.28	27068.4	15199.3	36613.4	27775	11195	26285.7	28603.6	25262.9	9312.36	17364.8
M175	27937	28503.2	28370.1	26818.6	20679.7	26019.3	16863.2	17111.7	8163.48	14914	33676.7	22209.4	24791.9	17551.4	12605.5	8763.92	25025.6	24943.2	19155.9	15088.3	18034.8	27949.2	13258.9	13532.4	24292.4	18086.3	20587.2	16854.6	17140.4	20781.7	15629.6	11537.5	17329	19747	15247.3	13655.7	20951.3	24189.7	25299.7	11012.9	19430.1	11948.1	22992.9	22923.4	12319.4	13740.5	14281.3	26605.1	15455.8
M176	8113.27	4770.41	5325.78	5051.07	5031.4	7935.94	5474.66	6541.92	8265.49	6222.89	9345.91	9501.26	8548.39	6769.74	6516.65	10190.8	9845.99	6662.38	5792.38	8544.74	5943.52	6843.92	5640.24	7575.73	6229.92	9343.45	7445.46	6028.91	5991.3	5856.5	6969.81	6559.84	5062.62	8006.86	6217.18	5168.6	5770.72	10874.2	6800.95	8771.04	6577.71	5998.1	5014.34	6443.91	6657.23	8970.47	5897.93	7233.19	6371.14
M177	7368.49	8773.86	11220.9	11824.6	8240.14	22796.9	17705.4	17341.8	26340.2	10726.8	4299.6	6598.76	11317	8986.79	8666.43	18244.7	11345.7	8532.5	21374.6	25041.4	20640.4	12817.9	20185.4	26987.6	10785	11918.6	16050.9	26556.1	23374.3	12720.7	13465.5	26652.7	12721.8	15595.5	16477.6	11245.1	8985.56	8779.22	12319.3	14754.6	24636.6	35537	14411.4	19659.9	12987.6	12618.4	13479.3	12597.9	10592.3
M178	13640.4	15350.4	16793.6	17348	18052	15769.3	11682	14753.4	11911.6	11424.4	7544.6	18189.8	18674.2	13011	11473.8	12456.7	10666.3	11902.4	14412.7	12089.3	15389.5	14355	13949.9	11459.5	15471.7	9499.01	11362.9	8757.69	12115.2	11451.2	11570.7	11497.7	8087.19	9598.8	11835.4	12374.5	13755.2	13498.5	17641.5	8525.72	12448.6	7767.28	12507.9	9220.53	7750.13	9911.07	8442.26	16972.1	12392.7
M179	16989.5	15676	16295.2	17337	13399.3	15804.7	12716.1	13204.6	9794.1	15834.6	15256.3	9756.59	14552.4	7731.33	7273.38	7952.33	15636.4	18416	13422.5	11845.5	12752.4	13795.5	15977.8	14194	8908.13	10024.2	9330.83	17532.9	13399.4	11021	9016.76	12847.3	13587.3	10462	14531.8	7756.63	9019.09	15287	15204.6	6323.1	14236.8	14850.9	15710.6	10635.5	12605	16687.9	15668.3	13864	14494.6
M180	207778	201697	215047	204719	223398	154622	136550	139796	71132.6	113325	194608	218689	174402	224422	135569	96816.3	148564	185231	147539	133852	114312	190068	133018	114131	160405	121952	114658	130827	111314	182589	159773	94234.3	126652	137280	103858	144597	209116	160454	176645	104544	114721	92809.8	181484	146145	104423	133398	96072.4	188848	200885
M181	28054	29960.9	29760.1	27992.4	17324.4	17610.4	10881.8	12535.7	13045.7	25570.7	20787.5	13864.7	32349.6	9551.43	8080.56	12273.7	11776.4	15493.4	14067.8	7088.1	14458.9	20534.1	18371	7144.43	14913.7	9766.07	11264.4	19496.1	13506.4	9488.69	7357.08	10199.9	17420.6	11603.5	19033.1	11408.9	9644.1	17146.7	30024.6	6029.17	21661.9	7761.78	19396.2	12575.2	8618.87	11862.6	19963.5	24528	22758.7
M182	59787.4	59961.2	63280.3	62632.9	72380.2	41274.4	46817.2	56299.4	13716.1	31246.6	81948	77489.9	53893.5	89786.1	41461.9	31467.4	59390.1	74418.2	41655.1	56485.9	28506.7	57881.3	36100.3	39390.9	69455.6	54313.8	33570.9	34689.7	31837.7	72645.2	54547.1	32138.5	52165.8	42980.1	27258.2	45409.6	95582.8	49845	54729.2	39604.2	29133.7	31201.7	62195.9	59475.9	33898.1	49081.6	27234.9	56121.3	79096
M183	10197	9772.29	9565.74	11264.7	7494.61	7625.36	8297.06	7536.41	5558.04	5978.28	8460.14	9686.68	8457.81	8098.44	6433.15	8031.93	9699.38	12696.7	8634.4	7772.71	6714.83	10502.5	7852.3	7768.42	5376.38	9620.3	5908.94	5921.3	6704.69	6575.66	5491.8	6376.01	8512.71	7475.01	6601.45	5650.58	6195.49	10894.3	9572.81	5716.04	5676.85	7360.15	10397.5	8070.97	7890.35	9104.98	5541.4	9664.13	13084.1
M184	12341.3	13198.1	13057.5	10710.1	9056.48	7842.68	7929.92	8008.91	5558.04	8421.05	9997.62	6770.72	9911.8	5672.99	6786.33	10466.1	13391.1	12460	6978.33	7730.3	9340.04	11691.7	8130.13	7996.94	5143.91	13141.9	5755.86	8703.67	9089.28	6559.79	5923.96	6675.2	8778.37	6999.57	8277.39	6502.6	6088.53	11856.2	9679.63	4962.73	8028.15	8211.61	9771.17	7726.87	9353.66	12704.4	8286.11	11264	11009.2
M185	7234.97	7767.89	7450.64	7363.12	4409.66	8544.85	6477.3	5483.6	4396.04	7101.87	6546.26	7861.92	5485.24	6534.98	4363.69	14146.2	9723.03	9566.77	7727.47	7047.7	6762.54	7269.12	7958.93	6929.4	3542.9	8123.73	5072.41	8433.94	5468.25	4988.91	3918.13	6382.64	8814.76	4670.63	7029.15	3847.91	4457.76	11636.3	7440.69	4496.71	6968.49	7950.96	9373.22	7141.09	8343.2	10649.9	7583	6257.46	8296.37
M186	58708	71103	62245.8	63947.7	27121.7	17040.8	52284.9	43636.3	7015.57	17952.3	56956.5	43839.8	72097.9	34625.2	23131.4	15251.3	33028.7	33960.9	22933.8	32757.7	31301.1	52428.9	25606.9	19027	41948	39009.9	28110.2	13515.6	16536	25156.9	18204.3	16700.7	60764.9	23219	21564.3	37345.5	19359.8	33594	73291.6	37940.2	17398.2	21175.9	41380.1	16671.6	26887.9	32102.7	20685.9	61191.5	9631.71
M187	11039.6	10843.9	12319.2	11373.7	5518.42	7425.22	8778.57	6780.27	5298.31	8989.56	4792.59	9118.45	13190.3	6775.61	5957.69	13176.8	14828.5	12762.7	6424.11	6263.65	5562.08	12043	7546.73	5679.13	4772.21	15181.5	4339.23	7053.01	9396.19	5269.79	5462.64	6045.86	5636.29	4295.21	6642.35	3482.59	7928.15	16000.9	12731.7	5265.02	3949.04	3103.59	9383.92	9246.74	7942.17	13888.4	5208.22	13064.3	8900.66
M188	15364.7	15186.9	17074.6	15321.4	13694.2	9661.16	9580.44	9851.07	5388.41	8031	13445.2	6647.64	12238	6790.94	8356.31	19431.1	13841.7	13958.5	11547	10857.9	10387.8	12713.4	10729.6	9131.39	8330.88	7892.62	7456.76	6952.17	6203.03	9230.68	8802.86	8095.89	12181.3	7995.84	7862.13	8062.72	6725.87	9285.4	14475.9	8221.71	8542.51	7730.11	14134.1	5789.47	8536.18	10628.7	8494.95	12482.9	8361.28
M189	42490.9	44787.4	42909.3	43889.5	28449.1	30838.9	11661.2	14587.4	15746.7	48636.1	34128.7	19701.1	23824.9	10392	11796.9	7636.14	14937	14458.1	18603.8	6848.67	15238.8	27488.8	26740.7	13927.7	4655.77	9851.72	11798.7	43114.2	21174	8551.12	12839.6	18996	12378.3	16305.3	21906.4	12693.5	7401.09	15559.5	27785.9	6785.51	33975.1	13838	20386	20095	12841.6	14909	31506.3	26078.3	32863.3
M190	13848.9	12215.9	13061.5	12928	10564.3	9770.63	12110.1	9410.32	5298.31	8493.9	12196.7	7686.06	12609.4	5993.22	6829.64	6643.41	9240.37	12441.2	9971.01	9310.54	10957.6	12211.5	11020.3	8981.92	8357.1	9753.37	5510.99	8967.33	8322.46	7665.74	7028.09	8374.65	12187	7729.92	7551.69	7380.22	8078.42	10340.2	12473.6	5190.01	8668.2	8820.03	13359.8	6713.34	9276.72	7795.32	6764.17	11695.6	12946.2
M191	21586.7	25452.5	30238	30663.7	11614	11947	28313.9	15536.9	9064.74	5887.03	20386.8	25673.8	23115.4	14707	7040.66	9035.4	9266.5	41934.4	14365.8	31679.6	11866.4	30184.4	9385.49	12552.7	20525.7	16736.3	4216.93	9792.83	6973.46	8309.73	8027.03	10987.6	20730.9	4572	6215.02	13948.1	9823.01	18890.4	29804.6	11073.3	7584.36	15565.8	30199.6	10485.1	10467.1	19543.9	7073.03	29579	7129.21
M192	9303.75	13052.5	18714	15637	14736.9	28241.2	15408.2	14334.4	24311.2	11732.2	3904.47	24938.6	30191.4	11416	4843.67	55845.1	16354.4	49050.2	31885.5	15239.1	21301	26429.6	24272.8	33761.7	15978	44887.4	4531.32	29384.3	48159.4	13628.7	28620.2	9902.32	7064.61	4721.66	22809.9	11615.7	36102.8	52531.9	25288.8	7684.6	10484.3	9336.31	14722.4	41656	19059.2	27693.7	5796.97	28945.7	24163.5
M193	44280.9	44549	41483.2	43479.8	28669.5	31263.5	14101.2	19237	19901	59028.1	42575.4	19900	24822.7	11702.7	14778.2	10419	21275.8	8751.37	15080.4	6787.97	19965	24353.5	23450.4	13924.7	4737.49	7660.11	16311.6	36993.6	25253.2	11636.7	9452.81	18464.3	13098.3	15758.9	29530.4	14451.6	5071.26	15173.3	29834.4	8326.87	43776.1	14960.9	18703.5	14897	14658.1	17753.6	39984.1	24166.1	23972.4
M194	22341.7	10108.1	14393.6	17799.8	12869.4	13509.7	13708.4	12500.9	18248.1	11488.6	12012	16512	8855.38	18342.7	15304.5	22525.8	18146.2	10228.6	16172.4	16743	6555.78	10704.1	4475.29	6919.46	20096.7	9878.23	15899.7	4176.5	22320	13839.2	15966.3	14339.3	7858.63	21737.3	6330.89	13811.9	15263.8	20781.1	18765.6	14322.8	5646.97	8488.56	10055.6	16121.1	5852.72	6862.32	14743.1	9741.5	7697.77
M195	9520.12	8089.54	8858.42	9110.01	7385.23	7236.2	8248.39	6882.89	4375.6	5588.54	10033.5	8508.13	8640.29	7323.7	4963.34	8394.19	10217.7	13001.7	7838.19	7641.22	5971.79	8401.1	6788.13	7093.83	7260.38	10140.4	5308.74	6002.49	5965.29	7199.42	4876.36	5247.2	9290.45	5979.02	6844.15	4885.04	8802.78	11898.1	9189.92	4878.26	5436.27	6177.67	10814.7	9982.26	7409.72	9508.33	4467.54	8670.54	9644.92
M196	25897.7	23149.4	24856.9	24630	18968.9	22306.4	32534.8	28284.6	44854.4	35486.7	34153.7	14496.2	23442.5	13934	20976	20568.1	16659.1	12682.8	18341.2	18701.7	26955	18540.7	23788.1	20668.9	17761	22710	30347.5	20952.2	25971.6	16760.7	14723.7	32887.6	38550.5	23512.2	27608	20927.5	14658.5	21929.2	26035.6	26496.9	25489.9	27146	20116.8	13623.8	27092.7	18983.2	32489.4	19620.9	13622.6
M197	55266.9	54718.6	50743.3	55364.1	38022.7	35931	15460.9	19592	19424.1	66096.2	34753.8	28933.4	34678.8	15001.2	15860.6	9721.64	18530.9	22018.1	23423.6	9319.77	20075.7	34873.5	36702.2	15637.5	6078.6	7259.03	12886.6	61787	26783.5	10420.3	16679.6	27496.2	13775.9	22561.7	33826.6	16635.5	10637.4	21569.6	38667.4	9593.72	53042.3	19686.3	28474.5	23921.2	19379	22216.1	49892.6	34526.3	45002.3
M198	28578.2	28376.8	24156.4	27668.6	20423.2	19896	8437.21	12164	13273.9	50688.6	17272.5	15063.1	16785.2	8632.33	10775.6	8406.73	15523.9	7292.78	10701.2	6035.58	11904.6	15155.7	16988.7	9665.06	5571.42	8842.14	11698	28039.8	19154.5	6567.71	7594.17	13880.1	8564.7	12907.1	20229.5	10568.4	4878.94	10493.7	21154.2	6187.41	28159	10553.7	12825.1	11828.1	10339.8	11632	30702.1	17168	18098.5
M199	154377	131749	131281	145121	64587.1	36046.5	32845.8	27560.9	13524.4	73015.2	95873.2	100134	78772.8	34286.9	6382.97	33560.2	52373.8	56194.7	56856.2	41427.7	39746.7	92081.6	61312.9	10587.9	33888.1	24366.8	20495	44089.9	25529.8	78102.5	25156.1	21928.2	41813.5	24790.7	31400.5	14138.7	25457.2	79747.8	92472.9	8944.32	38618	8159.48	96787.9	17450.3	24606.3	48566.7	41219.1	82262.9	37495.3
M200	5175.49	3813.98	4417.94	12066.9	24486	9459.81	7020.62	19765.7	8722.93	12590.1	19023.3	31122.3	11584.9	20106.2	19204.9	18384.2	35056.2	8177.93	9735.55	7858.84	6866.18	11904.9	9353.76	6776.28	44074	9036	46182.3	7663.95	11767.1	33143	37537.4	6327.5	3621.71	39966.1	8506.56	28926	36645.9	17113.6	4541.3	20080.4	4995.61	5441.21	5813.23	10835.9	7811.34	13063.8	5988.37	4412.99	9986.26
M201	10453.3	12140.6	11839	12363.9	9423.71	8398.2	9422.67	9590.08	6039.39	7286.67	8358.48	14028.3	12456.8	10107.6	6577.11	8554.76	14439.1	13235.9	10189.8	10023.1	7289.78	11427.9	11736.9	8239.95	10551.2	13048.1	10264.2	9636.39	7397.29	10423.5	8095.53	6472.27	10863.9	8181.09	11027.6	9786.36	12723.4	14162.2	15158.4	7027.81	6489.92	6341.45	12338.8	10042.3	9078.63	11546.5	6760.29	12189.6	13561.8
M202	13600.4	11807.8	12258	11040.8	9793.36	9437.55	11022	11636.7	6129.82	8677.62	17682.6	14336.2	13213.3	10690.3	8276.68	10914.2	17569.8	16530.8	10348.9	11553.6	8383.94	14154.4	8681.57	11023	9548.36	15291.2	10190.6	9036.03	10219.3	11121.8	8186.21	9641.62	11707.9	11163.5	8960.12	6749.66	11636.4	15068.9	11226.4	10893.4	9001.14	10395.8	14305.6	12686.3	8667.31	14185.3	7720.55	11010.9	13962.5
M203	26631	26653.9	26527.8	28643.6	20765.7	23317.1	7782.41	9472.28	9761.72	39210.6	11586.2	15718.2	18895	6240.68	9731.85	10727.8	12333.1	10017.2	13080.1	7818.95	11629.1	19628.5	19183.9	10468.4	4677.83	10369.5	8613.03	35090.7	17971.9	6559.48	9090.46	15282.1	9388.03	9701.15	17092.8	8721.37	5612.5	11911.2	21847.4	5942.43	26413.4	12182	14637.1	14096.8	10157.4	14218.1	24195.9	18829.6	26001.6
M204	15851.3	17961.1	18775.6	22060.4	7501.61	7086.06	17588.8	11233	6298.09	8378.44	7953.78	18392	17971.3	13597.7	5399.28	10763.9	12202.3	29658.2	11223.5	22290.3	8599.19	20001.8	7815.73	9705.06	13678.9	13901	8925.5	6754.51	6936.35	7190.77	7847.59	9250.35	14281.7	4614.5	6595.16	11499.4	9643.67	13242.6	22448.9	9138.42	5688.23	11727.6	21659.1	5882.25	9003.25	13212.9	5471.07	19449.4	5028.12
M205	48309.3	49623.3	63469	61037.2	35029.1	390133	37341.9	39177.1	43508.7	26127	31506.1	15867.6	76836.6	25079.1	45733.8	29513.5	44930.5	11301.5	34596.9	44556.8	36413	66300.9	29293.8	50311.4	23723.6	31859.2	76844	11693.6	10897.7	18101.6	12954.1	38552.9	18918.3	25120	42985.9	33907.3	29376.1	36785.9	66790.8	62919.2	22158.8	14196.9	12173.7	23713.1	24534.5	18474.2	45173	54305.9	28551.7
M206	15833.5	14732.7	16760.1	16092.7	7909.35	12403.9	12796.2	11487	8232.39	9322.66	7868.79	7841.18	15234.2	9547.05	10512.9	7575.22	9992.14	23118.7	11774.4	16450	7490.99	14947.1	8790.83	7780.85	10061.8	8897.87	5724.81	9950.45	7595.32	11284.1	6829.86	6925.24	12654.5	6891.26	7096.61	8305.88	14569.5	9026.12	15024.2	8832.84	8504.07	7339.27	18373.7	5482.07	7443.72	8180.84	6180.71	13660.6	8993.03
M207	11204.3	11492.8	10132.2	9830.06	35149.2	9622.49	8782.94	18647.1	9554.73	10441.9	37318.5	24423.2	7484.93	51683.3	31360.9	15127.4	19506.9	11009.9	5734.28	9630.58	4479.85	8707.62	7242.9	6786.07	46292	12858.6	52142	5960.23	7020.42	30969.6	39684.5	6347.98	9133.04	88021.3	6480.07	26278.8	28716.3	8538.81	8820.3	30161.3	5627.82	5084.59	9555.23	16853.5	7606.51	8239.94	6264.18	6828.61	14775.6
M208	28201.9	25339.8	27623.5	26277.5	16243.7	22084.9	20440.2	18453.7	10597.7	23042.1	24173.7	19108.1	21313.8	16844.4	10781.5	21356.5	21309.5	28939.7	18390.4	22044	16452.8	23750.8	19608.1	17886.9	14811	27399.6	14931.1	21297.6	19038.1	12385.8	12305.6	18254.4	22415.7	16420.9	20193.1	9615.29	14085.2	31766.9	21126.8	10110	19074.4	22149.4	24789.9	13793.1	22125.1	28655.9	22381.3	21583.3	20161.8
M209	34752.4	36402.3	36336.5	32797.1	27544.5	41356.8	16075	19117.6	35804	55447.7	20368	4904.53	30178.3	32170.5	14000.2	11788.9	10424.6	10188.1	8723.49	14149.7	15207	27201.5	15887.8	13395.5	12687.4	12508.4	35881.3	42625.1	31432.2	14142.3	9573.72	14469	15990.9	15360.5	33247.7	30944.8	6375.72	8631.13	31192.4	29069.4	62955.3	18675.4	20865.2	7849.7	19167.4	21216.3	44820.9	27384.9	16370.8
M210	12787.3	20244.9	21176.8	19274.5	11653.2	20410.6	23857.7	22027	40013.8	22144.1	18091.3	6600.59	34949.6	7133.49	8541.18	12795.1	10705.6	10263.9	27541.2	15052.8	40770.3	25077.1	44280.8	27141.5	8717.41	13466.4	9624.47	26439	14687.8	6349.82	12687.2	25789.9	26041	9648.46	18688.3	11905.1	5411.13	20721.4	27611.3	21204.2	30293.6	32133.9	20484.8	9756.8	13246.7	13011.8	27739.7	26200.7	10541.2
M211	18136.1	17466.4	17550.7	19153	15061.9	12046.9	13329	10818.5	5353.97	10864.3	19496.1	8745.23	15068.4	8499.99	12473.9	10176.8	11403.6	14358.6	11106.8	13481.3	12883.3	15521.4	9422.91	10271.5	12604.7	9787.87	8286.1	11366.3	8787.66	9995.96	11044.1	8318.22	13356.6	10649.4	9236.79	12067.9	10832.8	12454.4	15560.4	10648	11778.5	10461.5	15159.9	9192.25	10156.8	9424.77	11311.8	15506.5	9475.9
M212	63111.1	65828.8	68135.5	68234.3	52430.7	69338.2	61677.4	56163.8	30684.5	55824.3	66731.1	49911.9	63615.2	47560.8	32829.4	58603.7	55498.7	81483.2	62035.9	55787.8	53761.9	60899.7	62258.2	63686.2	42982.1	77003.3	35424.3	58957	61002	44745.1	38231.2	51521.5	71985.1	38723.8	55842.2	35919.6	48916.2	88422.3	62163	27312.4	54110.3	62426.8	74244.7	41248.5	66090.6	76752.6	56034	58832.6	56435.6
M213	37229.6	33807	33304.5	34004.4	46161.4	19106.3	25436.7	27708.2	19820.1	50278.8	61977.3	53674.3	27784	48068.6	29665.5	30774.7	44012.9	40502.3	20187.1	25154.4	17173.5	28124.3	19374.1	17755.1	40685.4	29470.7	24238.8	21099.1	29022.7	37395.8	29838	17726.9	26995.1	27627.2	20807.7	29322.7	41475.8	36077.6	28938.1	24694.2	16688.4	16773	28238.5	29705	23373.3	41641.4	17586.4	28375.2	46322.5
M214	30954.7	29654	30317	31407	16398.5	20269.2	22216.3	15337.6	8408.27	20612.5	25320.9	21612.1	23442.2	15585.8	10506.4	15325.5	20953.3	32088.8	20435	21540.6	16707.1	25422.2	17360.4	18298.2	12616	28586.7	10770.3	19155.9	18034.6	13179.8	8803.17	16126.4	24616.6	10892.1	18127.4	11223.4	13585.7	30782.3	25842.1	11072	16271.4	19866.4	29371.6	14012.1	18139.5	25267.9	17820.1	23616	20951.8
M215	30836.4	34129.5	33554	32311.2	18542.1	29774.5	17660.4	16114.7	8959.55	13727.4	36135.7	15105.1	26442.2	20018.4	12544.6	11604.8	31161.2	27710.3	17146.7	14093.4	20227.5	33131.2	12534.2	13396.2	20987.3	23357.4	24035.2	20484.3	15505.2	18436.6	17057.1	10629.5	14657.6	23680.4	16759.7	14692.8	20307.7	21037.2	23932.7	12210.9	16570.7	12337.3	21593.7	26143	12560.7	12094.9	15581.9	30028.5	25263.8
M216	25877.1	25334.7	28515.6	28576.3	29948.2	24457.2	14075.4	22425.3	12606.7	15165.8	19246.6	50762.8	29987.1	26146.2	27963.1	16726.9	66007.6	35132.6	28197.8	24143.4	16417	32822.3	22758	18900	38477.3	21258.7	28889.2	27125.7	24271	32077.3	37976.7	21685.9	8904	30907.2	19155.6	43705.9	63292.9	45685.8	34060.2	21911.4	15079.4	13329.7	14849	28000.6	16581.7	29785	11835.2	32355.5	24098.5
M217	12117.1	11005.5	11510.7	11645.9	10752.1	7875.74	6155.62	8284.05	5668.85	7149.55	8781.56	13861.5	12516.6	10737	6574	7342.92	13557.2	10462.4	8236.8	8623.45	6222.73	10555	9413.32	8078.76	10426.2	10527.4	6772.25	8422.32	7224.92	9934.38	10133.3	6161.78	6272.45	8013.88	8063.92	11232.9	16016.1	11965.9	13356.2	6465.83	6308.11	4973.62	8951.2	8832.43	7080.19	9824.21	5854.1	11305.2	12094.2
M218	53042.7	52672.6	52862.1	53705.9	60324.1	37298.3	42224.3	48418.3	12996.1	27917.5	63918.8	65975	54230.4	74015.7	43307.4	33060.1	44080.3	67788.4	39283.9	46085	29442.1	52394.4	32876.6	33490.7	64455.7	50427	25669.4	28208.9	29822.4	58558.3	43326.5	26845.4	44168.3	30806.6	28680.2	46619.8	79636.3	53117.3	54019.3	34801	24386.2	25276.1	58023.8	46221	31635.3	40174.1	21258.6	54184.8	59302
M219	23101.8	22082	24094.3	23852.4	19644.7	13557.4	16279	14321.7	7084.15	12194.1	23128.4	22023.4	17818.6	27229.9	11777.5	13592.1	12828.8	21020.2	12874.1	15182.4	12532	20811.8	11344.4	11337.8	17713.9	14633.9	10373.1	13955.8	10481	19032.1	12522.3	11233.6	16535.5	10349.9	11664.2	15135.5	20969.3	16078.7	17984.5	8547.44	14217.3	15320.9	19174.7	14335.1	11191.5	12914.3	13600	18765	21512.4
M220	48680.2	50157.5	49093.9	50385.7	30209.8	53549.3	48550.9	40117.7	23616.8	45488.4	42207.5	37020.7	47923.3	27024.8	18281.8	54396.5	47434	65858.5	48598.6	45605.9	41500.9	45504.7	48495.8	46836	23615.3	76370.8	22603	48137.9	49712.5	26867.6	19948.8	38976.2	53449.1	22010.5	44944.9	20284.2	28073.1	73847.6	45721.9	16816.8	38730.7	47191.4	60467.6	33877.8	47536.7	67389.2	41708.2	45050	39597.1
M221	12874.7	12943.7	12374.8	13579.2	15164.5	13094.9	5579.39	7117.6	5450.06	13022.7	11452.1	10548.9	14284.3	8434.11	9107.27	8380.48	15561	7140.23	6966.86	8999.28	6270.63	11490.3	9216.03	8747.6	5727.38	10102.1	9753.73	13341.2	9859.93	6305.86	7360.06	8641.87	7829.33	10681.9	15140.2	7886.37	4405.89	11159.7	13378.8	9195.73	13155.3	7040.23	8439.69	13024.3	7582.72	11655	12819.2	11962.3	13939.8
M222	13577.6	12579.6	12896.3	13820.2	12548.3	8547.41	9143.91	9637.26	4614	9011.97	15648.2	15632.6	10986.9	15764.6	9388.46	7268.01	8575.76	12958.6	7662.14	10073.4	5902.85	11492.1	6769.74	7207.06	13772.8	8290.04	7397.15	7844.91	6141.98	12300.6	10980.8	6151.98	10296	9638.87	6827.46	9230.43	15353	9599.39	12101.8	8650.64	6798.99	6612.35	11077.5	11338	9445.52	9457.81	6457.34	11013.4	16961.3
M223	9468.86	8019.18	9862.77	8672.93	6053.62	8750.75	8476.21	5226.87	4375.6	9246.85	8727.46	5763.8	7789.94	4735.3	3846.57	12721.2	7763.25	8906.52	9285.44	7715.3	6444.67	9086.94	9314.61	8457.45	4214.44	12857.9	4643.39	9736.65	8401.55	5127.61	5488.86	7295.3	8584.6	5044.6	7169.62	3216.28	6018.73	9764.16	7744.52	4029.73	7759	9066.41	10573.1	5222.75	7558.88	9744.19	8841.5	8583.66	6247.83
M224	3846.14	3685.97	4228.23	8293.08	13415.6	6532.67	3946.72	8124.14	5674.67	4501.53	10113.1	18961.8	3921.1	11993	13880.2	8519.15	31370	10966.5	6071.78	7224.61	4363.62	7633.8	6741.93	6430.37	17842.4	9686.41	13001.5	8288.33	8598.77	12803.8	15436.3	5617.94	3556.79	15290.7	8365.96	14944.9	18084.7	23431.8	4901.34	11390.1	4339.2	4462.28	4602.57	9200.15	10935.8	13822.7	5362.58	4482.16	7690.1
M225	27684.3	33455	26693.6	29937.2	17219.5	24191.3	11714.4	16111.5	23709.7	41949.8	15387.8	10847.6	28511.6	6822.9	8216.5	5775.56	12940.3	6630.4	12440.6	4898.34	17470.7	19936.7	26640.9	10233.3	3962.23	14598.3	8759.79	26772.5	14617.3	4750.93	4294.44	13158.9	11277.1	8709.64	25559.5	8926.8	8258.6	14209.6	27855.2	6629.52	33983.1	8776.53	13402.2	8040.13	10665.6	9358.52	33037.3	22493.9	16550.9
M226	26219.3	24735.3	28595.7	27235	7305.46	28343.4	25356.3	16655	11308.3	4905.87	11654.7	19071.7	26029.8	17428.1	3604.64	16310	19137.7	31752.8	32115.8	34441.5	25246.5	26037.1	17727.8	20752.7	13494.6	34060.6	16024.3	20514.5	13947	13245	8450.24	12331.1	32428.3	13524.7	17376.9	11519.7	13048.8	25426	20863.7	7183.08	22154.5	22862.7	38214.8	16471.4	22395.5	6920.18	18537.6	25153.5	17881.5
M227	11945.2	10815.3	11844.1	11265.4	9041.68	7027.17	7913.41	8823.23	5298.31	6572.74	12550.6	11276.2	9497.02	12867.5	6433.15	10639.5	8991.32	12295.1	7980.26	8271.4	5910.7	10324.4	6994.37	7335.54	10329.6	8097.99	5573.56	5644.56	6090.13	8655.82	7106.5	5206.67	8517.61	6406.77	5403.29	6416.12	12154.5	9252.51	10950	6792.93	5680.2	5386.64	10338.6	8921.02	6136.86	7847.25	5501.96	8732.79	11980.7
M228	19009.3	17428.8	18854.1	18890.2	5816.74	15736	16427.4	9320.36	7047.07	16436.3	12658.1	11707.5	17337.9	5266.59	4806.09	20760.4	15947.7	18544.8	14946.8	15591	14271.6	17248.9	14885.6	16870.3	5363.79	15615.2	7357.85	14470.8	17781.4	4834.4	4321.59	11259.4	17552.5	8775.29	14579.8	4565.02	5747.48	24906.9	16967	9941.77	12942.8	15534.5	18499.2	12710.7	17721.7	20952.5	16922.4	16432	12782.7
M229	26349.8	31975.1	27018.7	28135.7	16295.7	24068.9	11138.1	11763.7	20046.6	38085	11237.2	8972.39	30118.1	5401.36	6642.6	14205.6	7185.94	8437.78	15225	7331.37	17492.6	20955.7	31242.8	10740.5	8318.65	10369.5	5139.86	30814.6	16043.3	3944.46	6648.94	13176.2	10065.2	8160.67	19552.3	8955.97	7545.52	11672	28587.4	5716.58	31421.8	10916.6	16495.7	10992.9	9455.47	13586.5	30317.3	26656.2	23196.3
M230	6533.74	4667.19	5049.31	5523.89	7489.35	9049.76	5485.89	4644.19	4010.93	7672.39	8311.47	7223.86	6436.58	6934.19	5232.13	8782.68	12191.5	8860.17	7363.2	6810.85	4517.38	3743.27	5322.08	7256.4	6312.41	8349.32	5975.22	8905.8	7531.8	7861.06	6095.44	5665.22	5727.06	6452.11	8516.61	5656.73	7354.29	10338.3	5215.08	9478.43	6207.6	3613.48	8563.86	8198.95	6714.46	9354.81	6859.89	5503.67	8444.66
M231	7208.75	8025.1	9716.53	7923.9	7340.96	17780.8	30859.9	19796.9	35263	26597.2	7455.36	8552.44	7223.85	12151.9	15874.3	15387.3	12203	7622.36	7230.68	17074.3	9717.37	11906.9	8614	9425.9	10236.5	13324.5	13041.3	8752.95	28005.9	12212.8	17159.5	14442.6	9592.2	20820.3	10854.9	8715.35	9718.5	6822.17	8460.35	21396.9	16264.1	12081	5173.96	22348.8	19631.5	11627	13800.5	9705.47	8537.39
M232	9586.06	14357.1	14706.7	15418	28058	32931.5	27791.2	23706.2	23460.9	14101.6	14044.2	22825	15950.4	17360.5	14357.5	8444.72	13641.7	25031.3	31815.8	20727	26439.3	15932.7	35337.1	36358.1	18843.7	11652.8	13260.8	38051.5	25432.5	11385.8	26911.4	26658.7	13312.2	17294.4	21600.8	14768.4	15996.8	21930.8	14977	9140.74	29175.7	20804.4	12436.4	29067.2	19300.8	16783.8	17462.5	15791	37222.1
M233	19118.5	17425.4	17376.9	18889.6	11560	9977.29	11087.2	9574.34	9279.08	13182.1	19960.9	14370.1	13392.6	12907.1	7073.01	17273.7	12096	18500.2	9730.01	15032	9244.2	15170.4	8398.33	7207.14	10234.3	12491.2	7623.88	10302.5	7769.81	9853.2	6604.12	7974.38	13385.5	8508.39	9118.02	7659.99	10612.8	16678.2	13922.8	6188.34	8057.43	9678.35	15171.8	9818.65	10879	12319.9	9559.47	13710.7	9649.49
M234	13285.2	12415.3	12577	12792.1	3931.24	19770.1	16181.6	11724.5	8408.17	17090.8	9805.25	9684.19	13599.4	5702.49	4870.29	20939	18472.1	21513	15626.6	14216.5	13734	11952.3	16528	16229.9	4674.18	27343.8	6094.01	16164.3	20049.6	3549.22	3533.75	12694	19306.4	6687.15	16363.8	4963.74	6138.29	26709.3	12465.4	8610.57	13924.2	16784.3	19448.5	11733.5	18486	22896.2	15765.4	13211.5	10010.5
M235	14111.1	12285.6	13259.4	13985.1	17588.1	7762.15	9978.71	11383.7	4614	6959.15	18393	28271.5	13168	33012.8	13006.9	8988.03	14841.9	17743.1	10994.4	11705.6	6847.68	11821.5	7905.26	10202.1	15045.3	15782.6	8007.3	8189.19	7677.14	12623.5	12792.1	7510.35	11922.4	9526.75	5930.11	13186	28446.1	13542.5	13422.7	7647.43	7786.83	6933.48	12892	21972.1	9344.45	11197.9	5385.84	12605.9	25977.1
M236	3298.58	3262.45	4416.92	3517.69	4245.29	7456.87	6554.14	5531.13	8495.62	7438.99	4485.92	2776.03	3594.06	3438.38	3029.32	10385.4	11622	4980.58	7657.54	5827.93	7924.99	4419.95	7945.04	8857.79	4597.39	9307.48	4387.77	6283.41	5594.07	4056.88	6088.07	7054.81	3742.23	3456.4	2695.84	3887.61	3535.43	10776.5	4347.84	4436.1	5480.15	10260.2	5397.64	3633.49	4620.04	8523.39	3248.32	5314.94	5197.71
M237	5449.43	5408.25	5343.54	5250.28	6245.26	3769.15	6377.5	4198.04	3590.07	7660.07	3906.39	2037.17	5255.4	2541.05	2657.24	10766.6	10945.1	10531.3	5160.19	6478.32	5929.18	4908.46	6002.31	7908.97	3724.72	10147.8	7944.98	5461.94	8354.8	5743.22	4891.01	4885.22	8572.57	7897.12	6774.81	3847.91	3058.11	11245	5142.83	15522.1	6914.74	8342.96	7485.12	7115.41	6322.97	8738.88	6752.24	5501.87	6058.77
M238	8504.65	8015.87	8966.84	8560.87	7132.53	10238.5	4260.81	6004.35	4801.58	7321.61	5822.36	7622.99	8540.09	5982.47	4880.8	7846.24	14829.8	7047.27	7320.81	4170.54	7449.17	9670.11	8462.81	7102.41	4061.67	11267.5	5791.04	11603.5	7679.78	5656.93	5280.7	5648.88	6632.79	5743.8	9426.91	3442.42	4384.68	11595	7655.47	4963.68	7518.73	6218.74	6759.61	6115.54	8742.54	7050.63	6120.26	8724.49	4523.94
M239	8676.3	9926.96	9099.5	10148.2	7336.44	12790.4	12215.5	7831.08	9538.56	10349	2736.82	7763.37	8254.7	7435.33	6758.17	9461.97	9163.85	19982.7	13385.5	8361.82	11129.8	8749.97	13511.2	12620.1	6679.4	16942.6	6382.13	13770.5	10417.6	7615.35	6698.74	12658.2	13318.9	6357.29	7658.89	5930.58	7730.71	16906.5	8112.36	6450.55	8525.9	10940.6	14703.4	7818.6	10492	14327.5	8497.64	7775.56	2609.51
M240	58651.8	51634.9	50443.3	53802.4	39225.1	41609.8	18161.8	19738.7	20456.4	71842.3	43679.7	61268	33764.4	58275.4	12693.2	13585.1	42753.5	21070.5	13385.5	29632.6	10570.6	34712.9	23671.2	21392.9	14776	13983.9	32362.2	45632.7	24131	19251.5	12688.8	13898.4	22018.9	19376.9	35639.1	27412.8	16525.2	21689.8	39313.1	20330.8	63280.7	19478.4	27322	15276.1	20860.7	31928.4	46918.6	32049.4	19642.6
M241	26461.9	25665.6	25914.3	27284.4	16396.7	16245.9	18649.5	13744.5	9284.7	14529.8	22637.1	16639.5	20401	16254	10453.1	11822.7	17534	19065.8	16867	17602.4	13331.6	24570.7	14770.7	15085.7	13743	19957.8	11522.3	19746.3	13972.9	13971.6	10689.2	11758.6	20592.1	11055.2	14326.1	9776.58	16138.1	21391.9	21138.7	10099.7	13673.9	13630.3	25537.1	14387.1	14643.8	17489.5	13266.7	20865.4	17068.5
M242	16078	15725.2	15949.9	16633.8	10719.5	10456.4	11874.2	9043.47	5737.72	9836.28	15620.7	12613.2	13494.4	12114.5	6771.9	42531.9	17333.2	15589.6	10551.1	11396.3	7758.77	14771.4	8371.72	11319.7	10130.7	23997.4	7017.15	13399.4	7361.04	9961.67	9350.59	7104.37	13289.4	6336.72	8487.05	7492.2	13363.7	20530.6	13033.5	6081.76	8360.66	8760.14	13553.7	10385.1	10995.2	11076.9	7624.78	13425	13138.3
M243	14256.1	12966.9	13593.4	13218.4	6134.23	8221.36	6815.33	5034.78	5298.31	7773.34	11204	5925.3	11510.6	5762.87	4610.3	8427.26	10807.7	11083.2	7754.53	7411.46	7183.34	12985.5	7021.82	8359.33	4488.28	9403.02	5998.27	9186.56	6770.64	4299.42	5586.19	5024.78	8116.45	5817.87	7464.76	6480.98	5425.13	10596.3	11014	3812.12	7097.05	7401.46	9702.69	8523.83	8150.9	8563.97	7690.49	12674	8260.99
M244	12784.7	13144.4	14084.4	12592.8	9633.02	8814.82	9224.72	8486.67	5298.31	7204.56	14713.6	10686	10294.3	10622.3	6743.02	16961.7	15889.9	12371	8909.2	9955.53	6229.71	13152.1	7583.32	8749.08	9180.31	12867.3	6294.76	10055.6	7039.09	9218.02	7906.08	5647.94	10654.8	6814.32	7854.72	7242.53	13061.8	12754.4	10550.8	5059.03	6376.83	7956.48	12955.2	8931.55	10040.9	8249.18	6093.28	10750.1	11166.6
M245	196769	159358	184966	146981	114071	119818	52527.9	71971.4	72743.8	49253.4	81106	156156	222865	85522.5	48301.4	50959.5	94108.4	78614.2	85532.7	47473.5	55497.9	74831.2	35842.5	55603.8	43473	42620.3	34936.5	37555.9	45293.6	27839.8	15602.9	77007.8	77113.5	33103.7	107682	56549.5	51157.2	58650.6	180841	43756.8	82982	45498.8	92242.8	40151.9	33623.6	41639.6	76094.5	187910	52973.9
[truncated: 464 more columns]

## Sheet: Norm+mv imputed+glog ints
Name	QC62_pp.raw	QC63_pp.raw	QC64_pp.raw	QC65_pp.raw	S1L10_pp.raw	S1H04_pp.raw	S1L13_pp.raw	S1L09_pp.raw	S1M02_pp.raw	S1L03_pp.raw	S1C08_pp.raw	S1C11_pp.raw	QC67_pp.raw	S1M12_pp.raw	S1H12_pp.raw	S1C15_pp.raw	S1M05_pp.raw	S1C16_pp.raw	S1L12_pp.raw	S1M15_pp.raw	S1C12_pp.raw	QC68_pp.raw	S1C07_pp.raw	S1M09_pp.raw	S1L15_pp.raw	S1L18_pp.raw	S1H03_pp.raw	S1L05_pp.raw	S1L04_pp.raw	S1C14_pp.raw	S1L07_pp.raw	S1M07_pp.raw	S1L16_pp.raw	S1L01_pp.raw	S1H05_pp.raw	S1H09_pp.raw	S1C17_pp.raw	S1C10_pp.raw	QC70_pp.raw	S1H07_pp.raw	S1H02_pp.raw	S1H08_pp.raw	S1C13_pp.raw	S1L02_pp.raw	S1M08_pp.raw	S1M11_pp.raw	S1C05_pp.raw	QC71_pp.raw	S1C06_pp.raw
M1	11.4188	11.1792	11.3834	11.3154	11.4548	9.54433	9.83216	11.9283	9.98414	10.7477	12.009	11.9223	10.8001	12.1068	11.74	10.4358	11.5312	9.60871	9.67247	10.0977	10.0525	9.57089	9.70081	10.562	12.1844	9.99763	12.8717	10.3495	10.7954	12.4958	12.5479	10.2687	10.3046	12.9978	9.85021	11.742	11.9957	10.8902	10.7361	11.7046	10.8519	11.0287	9.82037	11.1534	10.8624	9.92335	10.5197	10.964	10.4139
M2	11.2731	11.2386	11.2562	11.2005	11.4107	10.9787	10.8384	10.9776	10.1867	10.9672	11.0514	10.5384	10.0352	11.1348	10.9427	9.86633	10.362	10.5533	10.4576	10.1908	10.4656	10.8877	10.254	10.7992	10.3761	10.2296	10.1507	11.166	10.4295	10.6356	10.5564	10.8044	10.3173	10.6898	10.3363	10.9307	10.8272	10.7289	10.3021	10.6538	10.4981	11.3331	10.7923	10.8864	11.2524	11.2477	10.7221	10.7987	11.0065
M3	10.5655	10.8404	10.7436	10.674	10.6913	10.882	11.378	11.1109	11.9252	11.3455	10.6355	10.3033	10.6236	10.3764	10.9793	11.0121	10.2698	10.0908	10.7359	10.8735	11.2176	10.3382	10.6937	10.8909	10.3613	10.6726	10.5315	9.95251	10.6579	10.0803	10.5637	11.0675	11.1019	10.5931	11.1257	10.6023	10.0671	10.4857	10.6104	10.789	11.1632	11.2911	10.6985	10.4648	10.9785	10.7401	11.0933	10.5775	10.5245
M4	10.7526	10.7293	10.5117	10.5046	10.2981	10.6697	11.1186	10.7032	11.5751	11.5242	10.3892	9.92978	10.3563	10.1166	10.7943	10.7315	9.91008	10.0728	10.7246	10.6658	11.3139	10.2128	10.8799	10.8383	10.0228	10.6611	10.3044	10.7469	11.0413	9.97664	10.1625	11.0702	11.6793	10.2776	11.1277	10.7176	10.0415	10.3652	10.5284	10.7035	11.1591	11.4161	10.6753	10.538	11.3319	10.8018	11.7139	10.5568	10.5886
M5	11.0669	10.8474	10.9849	10.827	10.6271	10.7097	10.6188	10.5649	10.397	10.81	10.3716	10.1911	10.6059	10.5658	10.5014	10.6087	10.4636	10.8882	10.5149	10.4932	10.691	10.7377	10.5348	10.7397	10.125	10.7363	10.0786	10.3466	10.5296	9.89852	10.1399	10.6507	10.9029	10.5323	10.6075	10.4639	10.4436	10.9829	10.5374	10.4536	10.281	11.2208	11.059	10.7257	10.9924	11.07	10.6863	10.6979	11.0644
M6	10.6328	10.9323	10.7467	10.6357	10.5237	10.688	11.5122	11.3895	12.0774	11.1337	10.3887	10.0209	10.9114	10.1574	10.7734	10.7132	10.1991	10.0768	10.6859	10.6893	11.4612	10.6848	11.1176	10.974	10.257	10.6105	10.4598	10.7973	11.0229	9.88113	10.3301	11.0573	11.3662	10.4138	11.0541	10.8419	9.96814	10.2897	10.6901	10.8887	11.3113	10.9862	10.6332	10.2696	11.2076	10.7176	11.3803	10.7006	10.293
M7	10.4248	10.6695	10.5123	10.3969	11.8632	11.1329	10.8531	11.2745	11.262	11.1759	11.7063	11.2347	10.5642	10.8359	11.942	10.8267	11.327	11.1274	10.9691	11.0986	10.7872	10.877	11.2518	12.3374	10.9946	10.7798	11.0071	11.8425	11.4883	10.7642	11.2823	11.5257	11.3629	11.5824	11.7746	11.2604	10.6595	11.6329	10.3355	11.3459	11.4425	11.7409	11.4215	11.9134	11.2728	11.882	11.3356	10.6369	11.8517
M8	10.5985	10.5593	10.3974	10.5398	10.5026	10.1801	11.0248	10.9816	11.0321	10.7019	10.6634	10.7005	10.6727	10.6164	11.103	11.497	11.038	10.8205	10.5934	11.4946	11.0468	10.6295	10.6356	10.772	10.8872	11.5894	10.7169	10.4776	11.1132	10.7121	10.3072	10.8245	11.6833	10.8219	11.2234	10.9278	10.763	11.0383	10.5852	10.7962	10.976	11.0631	10.8651	10.6465	11.3194	11.2734	11.0814	10.539	10.4084
M9	11.8504	11.8582	11.8242	11.773	11.1201	11.1158	11.4409	11.2702	10.2329	11.1702	11.3372	10.6719	11.2821	11.2687	10.7407	10.501	10.8227	11.7569	11.0694	11.2142	10.9695	11.644	10.7594	10.8653	11.0039	11.0889	10.3412	10.7902	10.7997	10.4553	10.4441	10.4871	11.5768	10.5521	10.7903	10.8745	11.2558	11.2118	11.2235	10.3707	11.0114	11.3279	11.5831	10.8542	11.0986	11.0713	10.896	11.5503	11.4575
M10	11.2563	11.1372	11.0835	11.2325	10.5536	11.1121	10.9731	10.8736	10.6379	10.9791	10.5661	10.1464	10.9525	10.313	10.329	10.8185	10.706	11.2845	10.9538	10.7667	10.956	10.9999	10.7719	11.0331	10.2552	11.218	10.3813	10.7542	10.8913	10.2987	10.1303	10.7688	11.1752	10.6888	10.8402	10.2049	10.7568	11.0042	10.7904	10.0359	10.6216	11.4425	11.4412	10.8231	10.9673	11.1434	10.8304	10.9892	11.4817
M11	10.8884	10.8118	10.8782	10.8226	10.8202	10.6601	10.3454	10.4524	10.2253	10.7058	10.7946	10.5048	10.4527	10.6939	10.312	10.106	10.7392	10.6789	10.3919	10.3327	10.2444	10.7127	10.3583	10.4743	10.3485	10.3856	10.4752	10.3019	10.3631	10.5159	10.3886	10.3207	10.5846	10.4435	10.4093	10.4802	10.5902	10.6329	10.5457	10.4993	10.3842	10.5507	10.7055	10.4213	10.4497	10.6373	10.4157	10.6793	10.7375
M12	11.3008	11.2462	11.1545	11.1223	11.0213	10.4993	10.4922	10.6845	10.3363	10.8819	11.1604	10.6226	10.8857	10.4882	10.707	10.478	10.5546	10.5392	10.3266	10.0597	10.4922	10.9371	10.5645	10.4357	10.3237	10.5229	10.429	10.2574	10.3799	10.4048	10.7267	10.2853	10.4162	10.3665	10.443	10.6313	10.5969	10.7798	10.8135	10.1734	10.3484	10.5962	10.675	10.2427	10.6057	10.5417	10.8514	10.9914	10.9529
M13	10.3331	10.5392	10.4071	10.5335	10.4598	10.7931	11.457	11.3671	11.9739	10.9516	10.4783	9.91227	10.2392	10.2209	10.6418	10.7823	10.1647	9.84112	10.5862	10.9094	11.1015	10.3933	10.5953	11.1153	10.2632	10.3839	10.8548	10.6505	11.227	10.2655	10.5827	10.9734	10.8281	10.6691	10.8112	10.5815	10.0038	10.1651	10.2772	10.7728	11.115	11.19	10.2911	10.6228	11.2818	10.4097	11.1432	10.4157	10.2511
M14	11.6542	11.591	11.5846	11.6105	10.8855	10.8688	11.331	10.9088	10.1844	10.707	11.3204	10.2969	11.1833	11.0777	10.3194	10.5137	10.6217	11.7332	10.8628	11.0707	10.7795	11.6162	10.5639	10.864	10.7476	11.2681	10.2995	10.4712	10.7316	10.0435	10.2385	10.3863	11.4861	10.2169	10.4238	10.5672	10.9662	11.1341	11.1116	10.3087	10.7851	10.8916	11.4	10.6391	10.8657	10.9868	10.895	11.4185	11.263
M15	10.7367	10.8329	10.812	10.5915	10.8258	10.6828	10.6359	10.4412	10.4569	10.6276	10.7881	10.4403	10.6412	10.6019	10.5394	10.7126	10.3769	11.0159	10.5262	10.7039	10.5345	10.6227	10.4942	10.8227	9.8658	10.8964	10.4158	10.4472	10.6297	9.7642	10.5823	10.6889	10.9646	10.625	10.5514	10.0187	10.2388	10.8579	10.561	10.407	10.4988	10.9535	10.965	10.1579	10.7378	10.7425	10.5836	10.6044	11.1801
M16	10.2153	10.1614	10.0055	9.99022	10.1101	9.88059	10.3783	10.4664	10.7559	10.4261	10.1143	10.3982	10.3996	10.4423	10.8547	11.0036	10.7229	10.2649	10.5033	10.9298	10.9719	10.33	10.596	10.7448	10.4065	11.0349	10.6175	10.4094	10.9881	10.2645	10.2581	10.9225	11.4316	10.8495	11.1315	10.8079	10.4362	10.8041	10.4439	10.8067	11.1171	11.1217	10.5639	10.4732	11.1523	10.9262	11.2976	10.4562	10.2921
M17	12.3228	12.3383	12.2916	12.3112	10.8355	10.7119	10.4103	11.0709	10.513	10.1293	10.9449	9.93711	12.3454	11.9265	11.412	10.3804	10.1296	9.79767	10.9977	10.1436	10.2799	12.2653	11.7051	11.1521	11.5971	10.3595	10.4044	10.3823	11.4238	10.2218	10.487	10.494	10.3518	10.333	10.3782	10.1492	11.7064	10.4675	12.1558	10.3556	11.2935	11.0849	11.124	11.4335	10.7726	11.0251	10.7955	12.3076	9.84086
M18	10.4751	10.4876	10.4495	10.4073	10.3818	10.4602	10.2277	10.2268	10.3262	10.4889	10.3154	10.437	10.2174	10.4295	10.1226	10.1688	10.8062	10.5473	9.84822	10.2186	9.97815	10.2579	10.1356	10.2698	10.4545	10.1862	10.3963	10.4979	10.1782	10.2032	10.0425	10.1071	10.4237	10.4399	10.2207	10.0947	10.419	10.582	10.2968	9.99297	10.3435	10.186	10.3624	10.4818	10.0747	10.3091	10.2567	10.3544	10.4612
M19	12.3071	12.248	12.295	12.2814	11.57	11.1896	11.4584	11.0833	10.5055	11.2552	11.5616	10.9547	11.6344	11.9996	11.0411	10.4325	11.2414	11.8384	11.0759	11.4257	11.0873	12.1886	10.6292	11.0331	10.923	11.194	10.6879	10.9893	11.0296	10.6681	10.8368	10.7511	11.214	10.9814	10.854	11.4728	11.2713	11.642	11.7459	10.7291	11.2409	11.7598	11.4546	11.4489	10.7956	11.1528	11.2772	11.9839	12.2482
M20	9.96304	10.0223	10.0453	10.1052	10.0318	10.4997	11.0064	10.8519	11.428	10.7645	9.88264	10.213	9.93801	10.0189	10.5165	11.0963	10.1199	9.86004	10.3413	10.6611	10.7752	10.1163	10.1205	10.7344	10.1129	10.8661	10.5054	10.667	11.2437	10.2921	10.2606	10.7574	10.323	10.3969	10.7158	10.4559	10.0747	10.2699	9.96616	10.6251	10.5824	10.8874	10.0265	10.5455	11.1052	10.7518	10.58	9.95836	10.008
M21	10.9857	10.7146	10.8085	10.7839	10.3412	10.4287	10.9418	10.4373	11.0719	11.1651	10.3679	10.412	10.7665	10.5324	10.7127	10.8694	10.7808	10.306	10.8187	10.6305	11.2655	10.7769	10.9602	10.56	10.6379	10.7398	10.7889	10.9159	10.7699	10.3936	10.5617	11.2435	11.4021	11.0488	11.1528	10.6339	10.3218	10.7392	10.6507	10.726	11.2977	10.8429	10.7181	10.4364	10.8592	10.9768	11.5453	10.7548	10.5726
M22	11.653	11.6281	11.5881	11.6225	12.0892	11.6823	11.24	11.5145	11.4053	11.5414	11.806	11.775	11.5469	12.1329	11.7269	10.9271	11.8755	11.625	11.5599	11.2093	11.4601	11.5232	11.6221	11.5628	11.4471	11.3009	11.5029	11.4611	11.3025	11.4671	11.6248	11.7178	11.4798	11.5689	11.6115	12.0068	11.6232	11.9651	11.5792	11.9603	11.398	11.7964	11.7915	11.4608	11.6866	11.9781	11.5557	11.5345	11.8603
M23	10.6007	10.4572	10.3907	10.604	11.3807	10.0596	10.4375	11.4028	10.6056	10.3491	11.7196	11.0571	10.6348	11.4377	12.0289	10.82	11.0766	10.0875	10.4889	10.7796	10.748	10.5677	10.6529	10.5712	11.3254	10.6368	11.596	10.3362	10.7766	11.0486	11.1617	10.8985	10.9607	11.8489	10.7748	11.5923	11.2048	10.3984	10.6859	11.7914	10.8818	11.107	10.2878	11.3601	10.915	10.5399	11.0003	10.6558	11.3036
M24	10.1395	10.1196	10.0168	10.2232	10.4429	9.75999	10.1143	10.1966	10.3791	10.0749	10.6204	10.4086	10.1333	10.2315	10.4655	10.4697	10.8922	9.72313	10.03	10.1324	10.1972	10.0613	10.0737	10.0539	10.4038	10.0956	10.6994	9.89521	10.16	10.3137	10.1369	10.243	10.2875	10.6181	10.2836	10.5485	10.1334	10.0631	10.1486	10.4875	10.1072	10.3291	9.83049	10.1009	10.2379	10.2336	10.2672	10.0625	9.84731
M25	9.79208	9.95998	9.98572	10.0576	10.2519	10.6249	10.9611	10.7663	11.153	10.1963	10.0707	10.2299	10.0411	10.376	10.5651	10.9645	9.9981	9.79475	10.52	11.1969	10.6672	10.1014	10.191	10.9535	10.1702	10.5312	10.9257	10.5432	11.0558	10.4719	10.4804	11.1242	10.2965	10.8554	10.3511	10.3891	10.2268	9.8387	10.0235	10.4141	10.8058	11.0819	10.1242	10.7421	10.6344	10.2901	10.5472	10.0583	10.1736
M26	9.79403	9.86992	9.67501	9.81062	10.0075	9.82715	9.95656	9.91884	10.1239	10.1024	10.1268	10.8515	10.4496	11.2272	11.5835	11.2453	11.224	10.4585	10.8101	11.1017	10.9533	10.4544	10.5513	10.5736	10.8098	10.8589	11.2216	10.6827	10.9654	10.7151	10.5561	10.7323	10.9535	11.1275	10.7899	10.9923	10.5829	10.3563	10.287	10.7975	10.6421	10.7289	10.1558	10.5088	10.8261	10.6049	10.8146	10.083	10.1745
M27	9.73445	9.85127	9.84395	9.92301	10.0182	10.3709	10.8069	10.7066	10.872	10.086	9.98458	9.94522	9.81446	10.245	10.4821	10.7707	10.0601	9.72667	10.3791	11.011	10.4535	9.95423	10.0847	10.8334	10.1774	10.3301	10.8462	10.3477	10.8263	10.4096	10.3717	11.0031	10.1852	10.6424	10.2155	10.2794	10.0597	10.0074	9.79145	10.3007	10.626	10.9104	9.96272	10.5398	10.4865	10.0444	10.3876	9.91276	10.0917
M28	9.80531	9.81758	9.7656	9.98827	9.99997	9.71019	9.9586	9.9599	10.1388	10.1601	10.09	10.9487	10.4034	11.1967	11.6453	11.2964	11.319	10.4139	10.852	11.1047	10.9669	10.4568	10.6166	10.5913	10.9129	10.949	11.3172	10.6818	10.9449	10.789	10.6045	10.8115	10.9654	11.2817	10.7994	10.9905	10.5458	10.5353	10.2797	10.9571	10.6331	10.7964	10.1364	10.5048	10.7254	10.7153	10.8494	10.1175	10.2918
M29	10.4066	10.3902	10.196	10.3267	10.3776	10.12	10.0111	10.0926	9.76335	10.0255	10.3558	10.2542	10.2187	10.4063	10.0382	9.97027	10.3033	10.3745	10.0302	9.96146	9.99043	10.3177	10.0731	9.99821	10.21	10.0763	10.0853	10.1494	10.0255	10.2322	10.1784	10.0237	10.0226	10.0782	10.0082	10.1299	10.3331	10.3412	10.3093	9.98987	10.0061	10.0566	10.3019	10.0621	9.96296	10.0593	9.9869	10.2857	10.356
M30	9.93863	9.92526	9.92351	10.0946	9.88903	10.2778	10.2258	10.2393	10.308	10.4745	10.2712	10.4605	10.093	9.99992	10.2046	10.9635	11.0957	10.282	10.1994	10.6717	10.144	10.1078	10.2264	10.2856	10.2126	10.8657	10.3247	10.603	10.8385	10.5916	10.2182	10.3732	10.0898	10.4431	10.5487	10.3391	10.4175	10.8656	10.1146	10.2352	10.3619	10.5708	9.99134	10.6885	10.4391	10.9589	10.1135	10.081	9.97343
M31	10.5718	10.5166	10.4993	10.5993	11.063	10.8037	11.1561	10.7622	11.2226	11.4048	11.439	10.6556	10.6646	10.7606	10.0078	10.7891	10.6877	10.7413	10.7945	11.4635	10.9171	10.4002	10.4505	10.7981	10.2011	10.8264	10.9459	10.3751	10.4628	10.1575	10.526	10.8513	11.3801	10.7843	11.1601	10.9387	10.5547	10.8658	10.639	10.2255	10.9279	10.125	10.4721	10.8212	10.9971	10.9228	11.3339	10.522	9.77884
M32	10.8115	9.57525	10.7746	10.7093	12.6049	10.1624	10.6113	12.7517	11.3608	10.2237	12.6988	12.1256	9.70536	12.7015	12.3596	10.4509	11.7392	9.79236	10.3458	10.6883	10.6884	9.58253	10.8697	10.7546	12.6852	10.2104	13.5757	9.71895	10.2014	12.4631	12.2361	10.6991	10.6285	13.2366	10.5471	12.4039	11.9491	9.82594	9.70625	12.7991	11.0944	10.7793	10.3925	11.0767	10.2107	10.2142	10.2536	9.66188	10.8023
M33	12.414	12.8119	12.6416	12.7574	12.727	13.1103	13.8354	13.7244	14.3806	13.0991	12.45	12.2401	12.9351	12.7553	13.1656	13.4105	11.7146	11.8567	13.2681	13.502	13.7123	12.9011	13.1859	13.6622	12.7356	12.8998	13.4585	13.1255	13.679	12.882	12.9896	13.6436	13.2321	13.2789	13.117	13.0666	12.4485	11.8151	12.7344	13.2954	13.5591	13.7222	12.6778	13.0097	13.5242	12.693	13.4537	12.907	12.7117
M34	12.5861	12.9848	12.8317	12.9576	12.9019	13.3014	14.0091	13.9126	14.5616	13.2558	12.6691	12.3155	13.0502	12.928	13.3432	13.5437	11.9155	11.9429	13.4043	13.6853	13.8708	13.045	13.3631	13.825	12.8733	13.0343	13.6417	13.2568	13.8348	13.0541	13.1619	13.7826	13.3658	13.4191	13.2487	13.2104	12.6289	11.8934	12.8712	13.4071	13.6963	13.8939	12.8779	13.1492	13.6943	12.8448	13.5964	13.0575	12.8499
M35	10.027	10.3071	10.2681	10.2874	10.2689	10.56	11.2922	11.1978	11.8892	10.6061	10.1113	9.87921	10.3915	10.2859	10.7068	10.8575	10.0754	9.73902	10.7539	10.9142	11.1227	10.362	10.6741	11.0347	10.2859	10.4275	10.9724	10.5324	11.2019	10.4648	10.4727	11.0807	10.7128	10.8201	10.5225	10.6005	10.0932	10.1505	10.3087	10.76	11.0038	11.1683	10.1832	10.5552	10.9831	10.2112	10.8868	10.3621	10.1929
M36	10.7051	10.5112	10.3612	10.5938	13.7783	11.1345	11.7153	13.5968	12.2288	11.8376	14.1358	13.409	11.0458	13.6866	14.3224	11.9374	13.4769	10.7483	11.4729	11.3423	11.8455	10.9761	11.6517	11.5381	13.5546	11.5187	13.8958	11.5435	11.9143	13.5213	13.7742	11.6904	11.8307	14.3304	11.5646	14.0184	13.7194	11.231	11.0659	13.8567	11.6448	12.4116	11.0706	14.1663	11.8378	11.445	11.9785	10.9511	13.3637
M37	10.5697	10.9014	10.7676	10.8734	10.9178	11.1809	11.8867	11.8494	12.4909	11.1559	10.598	10.3251	10.9061	10.8646	11.2206	11.4583	10.5759	10.1666	11.3171	11.5273	11.7375	10.8662	11.2213	11.706	10.7709	10.9127	11.5325	11.155	11.7332	10.9665	11.0736	11.6647	11.2644	11.3622	11.1679	11.1193	10.6092	10.1471	10.7789	11.3085	11.5777	11.7658	10.7693	11.0238	11.5668	10.7977	11.5299	10.8902	10.7275
M38	10.252	10.3693	10.1679	10.3604	10.7761	10.0861	10.5163	10.338	9.71219	9.9594	10.3991	10.5218	10.2227	10.956	10.3354	10.5431	10.2639	9.84177	9.81152	10.4384	10.5407	10.1382	9.85923	9.74592	10.8562	10.5155	11.2337	10.4197	10.686	10.5785	10.6521	10.0022	10.4281	11.2208	10.4724	10.3613	10.7635	9.89976	10.2702	10.6207	9.83827	9.77678	10.0461	9.93934	10.5569	10.3643	10.4982	10.0908	10.4613
M39	10.6865	10.5784	10.3002	10.4342	10.1978	9.98308	10.3754	10.3358	10.6531	10.3259	10.3165	10.1629	10.5942	10.4966	10.9674	10.8592	10.3576	10.1381	10.6047	10.892	10.8898	10.6797	10.6792	10.6494	10.4997	10.6219	10.9141	10.5876	10.7753	10.4185	10.4084	11.0127	11.1844	10.9587	10.9	10.6158	10.3263	10.3844	10.6021	10.852	10.902	11.0443	10.467	10.5465	10.8885	10.6313	11.098	10.6488	10.4538
M40	11.5764	11.6103	11.4587	11.5901	11.281	11.1968	11.1951	10.9306	10.6755	11.1822	11.5557	11.1089	11.3228	11.5423	11.3647	10.9605	11.3689	11.5422	11.3338	11.2135	11.2262	11.6041	11.2268	11.3468	11.1112	11.2772	10.8577	11.1881	11.1341	11.0062	10.965	11.2957	11.401	10.9489	11.0493	11.3486	11.2358	11.5862	11.4102	11.0295	11.1411	11.6306	11.4959	11.2062	11.4219	11.6571	11.1931	11.5031	11.2672
M41	9.79256	9.92099	9.93078	9.93671	10.0237	10.372	10.7559	10.569	10.8204	10.2279	9.74393	9.94009	9.94529	10.1366	10.2953	10.2352	11.2801	9.80558	10.4139	10.6783	10.5146	10.0468	10.3703	10.5809	10.1059	10.1527	10.382	10.3624	10.6366	10.0882	10.2015	10.707	10.3536	10.3679	10.2818	10.2583	9.96688	9.94461	9.94662	10.3376	10.5684	10.6282	10.0397	10.3046	10.3605	10.2306	10.4959	10.0093	10.1013
M42	10.2047	10.3935	10.3268	10.4841	10.5938	10.8258	11.2765	11.1664	11.4217	10.6536	10.2016	10.4019	10.4988	10.6818	10.839	10.8201	10.1057	10.324	10.9108	11.254	11.0505	10.4522	10.8755	11.1931	10.5255	10.7676	10.8061	10.9796	11.2038	10.4399	10.795	11.3717	10.8679	10.8917	10.8052	10.7601	10.3913	10.1651	10.4509	10.9046	11.129	11.2118	10.6888	10.926	10.997	10.7142	11.0026	10.4959	10.6392
M43	10.4887	10.5762	10.6399	10.7912	10.9341	11.3054	11.8246	11.7438	11.8585	11.1474	10.7286	10.7241	10.4365	11.1706	11.3843	11.6292	10.6243	10.2881	11.3432	11.9331	11.4147	10.781	10.9704	11.7904	11.0552	11.2557	11.8478	11.7394	12.0549	11.457	11.4834	11.9712	11.2161	11.8429	11.1932	11.4186	11.0701	10.3034	10.563	11.3494	11.6528	11.8861	10.8682	11.7237	11.6856	10.9362	11.5987	10.7331	10.962
M44	10.5435	10.5873	10.4653	10.6457	11.1232	10.5899	10.2897	10.5516	10.1326	10.5467	11.1192	10.9334	10.716	11.1953	10.7514	10.122	10.99	10.7697	10.643	10.2988	10.3427	10.4909	10.7419	10.666	10.7785	10.3849	10.78	10.6002	10.3111	10.9081	10.8425	10.8013	10.4834	10.9121	10.6396	10.927	10.7652	11.1441	10.7258	11.0754	10.4385	10.7282	10.7016	10.5142	10.5095	11.0161	10.3957	10.6554	10.8223
M45	9.83513	10.0584	9.92225	10.0541	10.1125	10.4483	10.8487	10.6267	10.9223	10.2865	10.0459	9.92714	10.0764	10.2543	10.4363	10.4178	11.2801	9.96231	10.5532	10.7679	10.5931	10.0601	10.3349	10.6663	10.0782	10.3382	10.5561	10.6119	10.6824	10.1683	10.2623	10.8716	10.4558	10.4972	10.3736	10.1868	9.96968	9.94689	10.0795	10.4256	10.6237	10.7772	10.2249	10.4435	10.4934	10.2713	10.5115	10.1134	10.1821
M46	10.2488	10.5558	10.3754	10.6872	10.672	10.9478	11.4389	11.2208	11.5883	10.8181	10.3333	10.4118	10.6067	10.5749	10.9994	11.0011	10.2215	10.1208	11.0254	11.2179	11.1136	10.6126	10.9907	11.2893	10.5375	10.7719	10.8949	11.1294	11.2649	10.5507	10.8167	11.4335	10.9596	11.0188	10.8618	10.9265	10.4314	10.3057	10.4934	10.9529	11.2093	11.3227	10.7566	10.9633	11.1513	10.7487	11.1506	10.5713	10.7555
M47	10.4579	10.6489	10.5715	10.7456	10.8605	11.2836	11.9615	11.7554	12.0273	11.1372	10.6184	10.7484	10.4585	11.0381	11.3842	11.764	10.6726	10.311	11.3986	11.9217	11.4916	10.7995	11.0347	11.8997	11.0649	11.3358	11.8059	11.7326	12.1833	11.4182	11.4752	12.0257	11.2346	11.7299	11.1093	11.4006	10.9287	10.355	10.5046	11.3137	11.7074	12.0678	10.8913	11.7447	11.7151	10.9532	11.6129	10.6728	11.0365
M48	10.1045	10.0755	9.90689	10.0837	10.0926	10.1427	10.4287	10.3185	10.7934	10.4628	10.2101	10.3815	10.2343	10.268	10.6771	11.138	11.1537	10.217	10.2614	10.6081	10.6701	10.2335	10.5198	10.4242	10.2659	11.35	10.644	10.5544	11.0573	10.3405	10.2608	10.6944	10.8877	10.5697	10.8953	10.551	10.2757	10.9789	10.3403	10.6256	10.6401	10.7849	10.1034	10.4073	11.1402	10.7467	10.8724	10.2617	10.1565
M49	10.1528	10.168	10.1365	10.3031	10.4421	10.3835	10.3698	10.2575	10.1314	10.4111	10.2276	10.3279	10.2187	10.2194	10.3305	10.0675	10.3642	10.5895	10.3566	10.2411	10.2268	10.1884	10.5794	10.3596	10.2211	10.3362	10.1263	10.2417	10.2176	10.2829	10.4315	10.1926	10.1427	10.2583	10.2038	10.1452	10.3226	10.6024	10.2821	10.0267	10.1964	10.0941	10.197	10.4864	10.2184	10.5182	10.1484	10.1867	10.3428
M50	11.6717	11.4852	11.2475	11.5182	10.7607	11.2368	10.8149	10.5079	10.5174	11.6155	11.2583	10.2986	10.8801	10.1079	10.3993	10.2948	10.3892	11.0078	10.9186	10.1209	10.9714	11.0396	11.0278	10.726	10.0933	10.2397	10.4245	11.1576	10.9806	10.3269	10.0483	10.9675	10.6238	10.4744	10.9271	10.3764	10.3474	10.6061	11.0116	10.2749	11.2927	11.1771	11.0939	10.295	10.8151	10.943	11.3998	10.9821	10.5846
M51	10.9322	10.9029	10.6825	10.761	10.494	10.7329	10.5214	10.4384	10.1816	10.8969	10.4519	10.4205	10.7162	10.6977	10.3165	10.6035	10.5897	10.6604	10.6291	10.4616	10.5573	10.7881	10.6138	10.6266	10.1226	10.7168	10.1256	10.753	10.5461	10.3233	10.061	10.5157	10.6806	10.2398	10.7655	10.3347	10.4857	10.8082	10.6994	10.123	10.7275	10.9265	10.7205	10.5873	10.6827	10.8754	10.6992	10.8303	10.9141
M52	10.5633	10.3155	10.0196	10.4072	11.2906	10.5333	10.9541	11.3208	11.1924	11.1659	11.524	11.1767	10.4854	11.5403	12.1613	11.7239	11.7971	10.3247	11.0027	11.2062	11.3778	10.3439	11.1123	11.0202	11.2852	11.0608	11.5948	10.9477	11.407	10.6773	11.098	10.7214	10.7857	11.8835	10.7543	11.9073	11.0097	10.7434	10.7527	11.5261	11.0357	10.6981	10.5395	11.4435	11.4862	10.7519	11.3481	10.6647	10.6509
M53	11.4435	11.3956	11.2677	11.4129	13.9357	11.3661	11.8989	13.7253	12.4124	11.8919	13.8817	13.5888	11.3365	13.8173	14.3299	12.0742	13.458	10.6376	11.5015	11.3942	11.9156	11.2457	11.5784	11.4835	13.5422	11.5688	13.7402	11.1539	11.6974	13.0336	13.2239	11.6529	11.6329	14.1642	11.5599	13.7679	13.6444	11.3584	11.3417	13.7515	11.4455	11.6315	11.0671	13.8295	11.7252	11.4685	11.7863	11.2744	13.4759
M54	9.79093	9.9788	10.0358	10.1919	10.3703	10.8252	12.0528	11.4997	12.5517	11.8705	10.2256	9.93759	9.85813	10.4227	10.8157	12.7072	10.7046	10.14	10.8136	11.2277	11.4416	10.1502	10.3905	11.2128	10.4428	12.0997	11.5586	11.0102	12.3205	10.9434	10.7269	11.2164	10.3713	11.1137	11.2297	10.6717	10.4202	10.5749	9.87302	10.6857	11.1271	11.4475	10.078	11.2477	12.215	11.4853	10.9324	10.0942	10.1759
M55	10.7307	10.8491	10.6403	10.6843	10.9043	10.8964	11.4467	11.3836	11.6857	11.3302	10.8632	10.9292	11.2088	11.1174	11.3672	11.5167	11.2426	11.066	11.3899	11.4615	11.6594	10.9537	11.4168	11.4687	11.2162	12.1756	11.1872	11.2111	11.7867	11.3099	11.0526	11.4137	11.7304	11.2034	11.7707	11.2978	11.2415	11.302	11.1264	11.2247	11.3695	11.4497	11.2537	11.2808	11.835	11.6424	11.5145	11.0835	10.9886
M56	11.0072	11.3407	10.9971	11.097	11.046	11.0658	11.8092	11.8289	12.404	11.5526	10.8827	10.4348	11.4133	10.7714	11.331	11.0831	10.656	10.4062	11.2791	11.1346	11.9048	11.1845	11.6437	11.3848	10.7992	10.9468	11.1678	11.1562	11.4461	10.713	10.9372	11.4597	11.8125	11.082	11.307	11.1969	10.2826	10.3924	11.2758	11.4353	11.653	11.4073	10.9874	10.6812	11.4996	11.0192	11.8606	11.2551	10.7542
M57	12.4342	12.7801	12.5966	12.7071	12.7429	13.0118	13.7917	13.738	14.3685	13.181	12.3573	12.1851	12.8368	12.7848	13.2352	13.3335	11.8108	11.8241	13.2346	13.453	13.7588	12.8897	13.223	13.6823	12.7825	12.879	13.4984	13.2816	13.7636	13.0007	13.1195	13.6282	13.3067	13.3218	13.1119	13.174	12.4983	11.7799	12.7433	13.336	13.5817	13.7332	12.7294	13.0958	13.611	12.7913	13.5525	12.913	12.7024
M58	10.338	10.6309	10.5912	10.6321	10.7552	10.8937	11.6245	11.6112	12.1794	11.0051	10.3234	10.2153	10.7423	10.8288	11.0882	11.22	10.1647	9.90058	11.141	11.2679	11.5564	10.7687	11.0717	11.5304	10.631	10.7575	11.4224	11.2048	11.6522	10.7524	11.0164	11.4611	11.2083	11.2899	10.9709	11.0828	10.4124	10.0104	10.6071	11.2757	11.3929	11.6032	10.5721	11.0209	11.4584	10.6599	11.4027	10.6927	10.616
M59	12.205	12.1184	11.9027	12.1324	11.3964	11.9861	11.4338	11.3218	11.2245	12.4119	11.8085	11.0815	11.6361	10.824	11.2493	11.0734	10.9405	11.6344	11.654	10.9351	11.7932	11.7306	11.9326	11.459	11.311	11.002	10.6475	11.9152	11.7764	11.265	10.7081	11.8239	11.396	10.7386	11.7029	11.0724	10.1418	11.3727	11.7755	10.8179	12.0499	11.855	11.8406	10.9363	11.6577	11.6909	12.1459	11.6447	11.2629
M60	11.2083	11.542	11.2196	11.3461	11.2906	11.2847	12.1157	12.0795	12.6368	11.8104	11.1766	10.6244	11.6907	10.9486	11.5411	11.3029	10.1644	10.5487	11.5163	11.3236	12.1691	11.3862	11.925	11.6561	11.0162	11.0937	11.3245	11.4252	11.6614	10.9056	11.1511	11.6976	12.0251	11.3099	11.6368	11.4313	10.5053	10.5934	11.5313	11.688	11.8801	11.6508	11.2881	10.8361	11.8092	11.2717	12.0858	11.4945	10.9976
M61	10.0563	10.3852	10.1344	10.2852	10.3193	10.4628	11.2506	11.3236	11.8757	10.7484	10.0904	9.99218	10.3688	10.2564	10.6516	10.8206	10.0754	9.97229	10.6785	10.9514	11.1778	10.3657	10.7998	11.1236	10.4138	10.3956	10.9252	10.778	11.2153	10.5674	10.5989	11.0417	10.8511	10.7391	10.5532	10.7695	10.0765	10.1505	10.2446	10.8078	11.0903	11.2582	10.3417	10.5403	11.0506	10.1166	11.0773	10.463	10.2246
M62	10.584	10.6195	10.4208	10.6361	10.6916	10.5137	11.0426	11.0235	11.3073	11.1801	11.1008	11.0996	10.8712	10.9081	11.4524	11.7	11.9503	10.5278	10.9755	11.1904	11.4096	10.8536	11.0787	11.1228	10.8427	11.2701	11.3659	11.0907	11.3832	10.8678	10.9512	11.4161	11.6553	11.3451	11.4386	11.3648	10.9041	11.0723	10.9609	11.3544	11.4067	11.4804	10.884	11.0109	11.5217	11.2643	11.6662	10.8461	10.8074
M63	11.4826	11.3844	11.2142	11.4006	14.2285	11.3544	12.0859	14.0922	12.5966	11.7225	14.3486	13.2389	11.4396	13.5389	14.8104	11.7566	13.9215	11.0722	11.8697	11.6611	11.7167	11.431	12.0425	11.9331	14.0495	11.9524	14.3548	12.0294	12.3146	13.995	14.279	12.0608	12.2627	14.8206	11.9734	14.5417	13.5224	11.6494	11.5334	14.3716	12.0366	11.9811	11.4582	13.9998	11.6782	11.8328	12.4698	11.3958	13.2033
M64	10.4201	10.5085	10.256	10.4852	11.3005	10.3641	10.3219	10.8165	9.9547	10.2143	11.0425	10.9311	10.438	11.1365	10.6745	10.3384	10.8981	10.5842	10.4063	10.4517	10.122	10.4523	10.3088	10.403	11.2081	10.7544	10.9161	10.1588	10.3475	11.5683	11.1499	10.2606	10.6271	10.6838	10.3517	10.8127	11.3546	10.6637	10.4143	10.8377	10.2138	10.4027	10.6804	10.9069	10.3626	10.5446	9.94768	10.3555	11.1686
M65	10.2601	10.1639	9.99247	10.2417	11.5799	10.4493	10.9896	11.5258	11.7089	11.4351	11.6453	12.5936	10.3328	11.6058	12.3963	12.7315	13.1914	10.2589	10.7093	10.7369	11.2163	10.2686	10.8465	10.7807	11.2255	11.2712	11.7292	10.5704	11.5759	11.1544	11.0677	10.9577	10.9576	12.104	10.9496	12.3326	11.972	11.6469	10.3178	11.6287	10.7633	10.9183	10.4079	11.8789	11.0472	11.3884	10.8751	10.2188	11.1531
M66	9.88424	10.2098	10.2047	10.3865	10.4853	10.8509	11.3836	11.1596	11.5053	10.3368	10.1826	10.3481	10.0825	10.6977	10.9371	11.1627	10.2214	9.843	10.6841	11.5124	10.734	10.2071	10.3501	11.1592	10.5845	10.5572	11.224	10.0236	10.9072	10.5546	10.5078	11.3364	10.2729	11.0916	10.4118	10.6408	10.4642	9.96192	10.0566	10.7563	10.9081	11.2627	10.3135	10.8973	10.585	10.198	10.357	10.1713	10.586
M67	10.0005	10.3561	10.3039	10.4752	10.7668	11.0463	11.5831	11.4192	11.6986	10.4613	10.1586	10.5546	10.1974	10.8117	11.0351	11.3611	10.2894	9.96781	10.7481	11.5734	10.9573	10.2272	10.5066	11.3991	10.6895	10.7654	11.4148	9.9957	11.1154	10.6325	10.5577	11.5256	10.2981	11.2819	10.547	10.6927	10.6485	9.98661	10.048	10.8013	11.1032	11.4406	10.3559	11.0783	10.7635	10.3258	10.4381	10.2987	10.591
M68	10.6496	10.6266	10.3569	10.5884	10.4937	10.523	10.9763	10.7849	11.1416	11.1327	10.8233	10.9672	10.8706	10.8473	11.3679	11.5757	11.6747	10.565	10.9945	11.2762	11.4783	10.9131	11.1608	11.0337	10.6818	11.3816	11.1256	11.0962	11.3442	10.7747	10.6939	11.353	11.5556	11.1975	11.3451	11.1848	10.8658	11.0192	10.8588	11.2324	11.2942	11.3603	10.7492	10.9117	11.5164	11.114	11.5876	10.7341	10.6979
M69	9.81892	10.033	9.94855	9.99242	10.094	10.2868	10.7356	10.7278	10.9087	10.3323	9.78999	9.80783	9.94382	10.2219	10.3727	10.3205	11.2801	9.87069	10.4235	10.5397	10.5288	10.0776	10.3925	10.6358	10.0318	10.0176	10.3615	10.6342	10.7229	10.0616	10.4195	10.7077	10.4328	10.3209	10.2236	10.375	10.0027	9.94689	10.0538	10.5213	10.5575	10.6834	10.1779	10.3629	10.5113	10.2598	10.5692	10.0785	10.2244
M70	10.437	10.6021	10.5801	10.7065	10.858	11.2202	11.7623	11.6479	11.8663	11.1962	10.4661	10.5864	10.3303	11.0579	11.2885	11.4622	10.5255	10.1384	11.2311	11.7519	11.3748	10.719	10.9396	11.7088	11.0398	11.0977	11.8573	11.7314	11.9986	11.3823	11.4152	11.9066	11.1955	11.7087	10.9546	11.3357	10.8083	10.2285	10.4325	11.2966	11.5841	11.8874	10.836	11.668	11.6072	10.9588	11.5717	10.5738	10.9665
M71	10.291	10.508	10.2717	10.4009	10.9587	10.448	10.1694	10.2821	9.97928	10.3883	10.738	10.6574	10.3323	11.0394	10.6014	10.1609	10.7482	10.5602	10.3295	9.95623	10.2428	10.35	10.4233	10.2904	10.4711	10.1057	10.5945	10.3006	10.0774	10.7101	10.5643	10.3015	10.1892	10.5479	10.2787	10.7691	10.5148	10.7065	10.434	10.7913	10.0626	10.4492	10.5078	10.3829	10.3883	10.8564	10.2175	10.4044	10.6194
M72	9.91641	10.0477	10.0737	10.1509	10.7006	10.5027	10.8969	11.1146	11.0775	10.4858	10.5777	10.1323	9.99364	10.7484	10.8402	10.3908	10.5521	10.0496	10.5249	10.7821	10.6233	10.1648	10.5412	10.7891	10.7717	10.3133	11.3358	10.6939	10.8028	10.9235	10.9628	10.9203	10.5701	11.0849	10.4174	10.9727	10.4067	10.1194	10.1011	11.3001	10.827	10.936	10.3041	10.5801	10.5858	10.4055	10.7379	10.202	10.298
M73	10.5411	10.7813	10.7158	10.8201	10.9144	11.3956	12.059	11.8186	12.1379	11.4159	10.566	10.7398	10.4556	11.1589	11.4478	11.65	10.5671	10.2566	11.4653	11.9578	11.7134	10.866	11.1174	11.9053	11.1021	11.3235	11.9474	11.931	12.2751	11.5382	11.6087	12.0939	11.3503	11.9034	11.2369	11.4722	11.1022	10.2465	10.5858	11.4478	11.8157	12.0498	10.9693	11.882	11.8431	11.1002	11.768	10.775	11.1276
M74	11.1987	11.2143	10.9363	11.2399	10.6909	11.232	10.715	10.5085	10.3973	11.7675	10.5302	10.3173	10.8647	10.3504	10.4598	10.4161	10.299	10.8705	11.0081	10.3748	11.1535	10.8351	11.1844	10.7491	10.0957	10.3217	10.4023	11.2146	11.0108	10.2724	10.1042	11.0932	10.6886	10.4869	11.0057	10.4367	10.2618	10.7214	11.0769	10.2416	11.3561	11.2253	11.1651	10.3858	10.9998	10.9758	11.4232	10.8301	10.6254
M75	9.83551	9.9583	10.0618	10.3021	10.5948	11.0744	11.3804	11.2339	11.2883	10.2555	10.3275	10.6475	9.89412	11.0122	11.0361	11.2397	10.5466	9.91417	10.7924	11.7768	10.7284	10.1938	10.3061	11.243	10.676	10.7027	11.3537	10.1316	11.0473	10.6824	10.5939	11.5496	10.1194	11.3414	10.5065	10.6437	10.7162	10.0755	9.97543	10.6645	10.8529	11.4674	10.4354	11.0835	10.6129	10.3747	10.2457	10.1227	10.7419
M76	10.6787	10.6106	10.4283	10.64	10.8337	10.3063	10.4983	10.7912	10.6417	10.59	10.9199	10.8856	10.7476	11.2442	11.4995	10.9494	11.1755	10.5334	10.8033	11.0354	11.0092	10.8308	10.9321	10.8666	11.2086	11.0014	11.5242	10.8622	11.043	11.1898	11.1397	11.2161	11.4469	11.6173	11.0194	11.4154	11.0701	10.8339	10.9614	11.3556	11.1911	11.2242	10.763	11.1104	11.1293	11.0182	11.2974	10.8085	11.0685
M77	10.1672	10.8318	10.6279	10.6071	11.0651	11.222	11.7999	11.9023	12.3681	11.0093	10.4368	10.3422	10.0757	11.0369	11.4076	10.6277	10.1555	9.99874	10.7799	10.8045	11.4671	10.499	10.7477	11.0877	10.9773	10.2629	11.4937	10.2238	10.9436	10.8021	11.0031	11.1199	10.4955	11.6191	10.5316	11.2241	10.7971	9.96579	10.285	11.1448	11.0976	11.372	10.6243	11.2897	11.0544	10.413	10.7197	10.5898	10.9081
M78	12.6804	11.9572	12.3751	11.9287	11.7198	11.5092	11.749	11.9754	11.1684	11.7408	12.6301	11.1291	12.3365	11.8115	11.4034	11.5565	11.3167	11.494	11.386	10.977	11.7027	12.3262	11.7487	11.2605	11.6966	11.9074	11.7107	11.5042	11.6942	11.8766	11.8582	10.7649	11.683	11.1739	11.5636	11.2678	11.1917	11.7623	12.4153	11.0503	11.4859	11.4629	11.9123	10.8126	11.7663	11.8296	12.1633	12.3743	11.8083
M79	12.1783	11.9825	11.4949	11.8582	11.7956	11.2603	11.6949	11.845	12.095	11.8601	11.7988	12.2711	12.0481	12.3252	12.7723	12.5395	12.49	11.6117	12.1926	12.4278	12.6232	11.9989	12.3825	12.2625	12.2885	12.3315	12.7902	12.3119	12.4462	12.2482	12.1811	12.6171	12.7653	12.88	12.4842	12.6992	12.1783	12.0535	12.0956	12.5945	12.5135	12.6056	11.9744	12.2406	12.576	12.2908	12.7206	11.9272	11.936
M80	11.4095	11.215	11.1577	11.3093	13.9275	11.2377	11.8329	13.6846	12.3987	11.8229	13.5801	13.704	11.3117	13.9257	14.4396	12.1006	13.6152	10.7093	11.4963	11.4288	11.9209	11.2133	11.5827	11.5686	13.6241	11.4977	13.8245	11.1681	11.6863	13.1105	13.2783	11.716	11.6408	14.2516	11.4843	13.8429	13.7087	11.2866	11.3442	13.8422	11.5761	11.5751	11.0566	13.8865	11.7269	11.4464	11.7411	11.2329	13.5532
M81	11.6491	12.0554	11.6774	11.7387	11.7427	11.7729	12.5382	12.5286	13.1415	12.3517	11.2029	11.1567	12.2488	11.5358	12.1601	11.8248	10.5839	11.1392	12.0643	11.8849	12.7265	11.9131	12.473	12.2143	11.6108	11.5402	11.9272	11.9712	12.2013	11.4857	11.5523	12.2551	12.5522	11.8183	12.1799	12.0907	10.983	11.1019	12.0573	12.2882	12.4097	12.2083	11.7447	11.3746	12.3163	11.8759	12.5848	12.0177	11.5404
M82	12.3619	12.6875	12.4904	12.6249	12.6023	12.913	13.7041	13.6532	14.2801	13.2436	11.8928	12.1524	12.7427	12.8135	13.1968	13.271	11.7636	11.8244	13.2352	13.4088	13.7366	12.8479	13.1832	13.6437	12.7748	12.8111	13.4731	13.3236	13.7734	12.9958	13.1267	13.5955	13.3064	13.3118	13.0659	13.2097	12.4869	11.7424	12.7312	13.329	13.5545	13.7004	12.678	13.1228	13.6234	12.7823	13.5971	12.8339	12.6829
M83	11.0487	11.3022	11.1176	11.2284	11.239	11.5073	12.3683	12.2909	12.902	11.8674	10.77	10.8286	11.3999	11.4708	11.8478	11.8709	10.4075	10.4649	11.8789	12.0086	12.3764	11.4727	11.7939	12.2769	11.4073	11.4936	12.1426	11.9783	12.3868	11.6281	11.793	12.2457	11.8769	11.945	11.7234	11.8094	11.0548	10.5009	11.3185	11.9656	12.1442	12.3124	11.2838	11.7068	12.2035	11.4498	12.2266	11.4592	11.3263
M84	11.1454	11.4594	11.2539	11.3727	11.3594	11.6981	12.4806	12.4536	13.0671	11.9931	10.7077	10.9752	11.5207	11.5257	11.9209	11.9932	10.5818	10.5155	12.0002	12.1774	12.5209	11.5818	11.9081	12.3859	11.487	11.5377	12.2871	12.0246	12.5039	11.6895	11.827	12.3283	12.0132	12.0264	11.8171	11.9134	11.2335	10.5023	11.4479	12.0533	12.2839	12.4586	11.4899	11.8302	12.3659	11.5686	12.3235	11.5738	11.4668
M85	9.62212	9.74994	9.71	9.65664	9.77111	9.94006	10.3333	10.1544	10.449	9.94885	9.56483	9.70439	9.69039	9.86752	9.93592	9.99214	10.7053	9.68352	10.0755	10.3008	10.1806	9.7687	10.0513	10.2293	9.82644	9.95411	9.96672	10.1907	10.2796	9.81251	10.0437	10.3973	10.106	10.0224	9.96576	9.91833	9.75129	10.5445	9.78544	10.0669	10.2654	10.3008	9.82537	10.1116	10.168	9.98351	10.1939	9.76892	9.81737
M86	10.5164	10.6281	10.6525	10.4653	11.0704	10.5294	10.1519	10.4742	10.1821	10.5165	10.9086	10.8535	10.5678	11.2226	10.7643	9.93742	11.11	10.6833	10.5212	10.227	10.492	10.5041	10.695	10.4433	10.7344	10.3686	10.7745	10.4276	10.277	10.8615	10.7791	10.6385	10.427	10.8084	10.5978	11.0278	10.7867	11.028	10.6547	11.0548	10.2749	10.7172	10.6237	10.4856	10.5988	11.0003	10.4318	10.5854	10.7982
M87	9.85935	10.2579	10.2173	9.91194	10.1513	10.0824	10.6658	10.7045	11.2194	10.1967	9.91299	9.81442	10.4671	10.007	10.1518	9.95949	10.3033	9.67386	9.88916	10.0678	10.284	9.73459	10.038	10.1092	9.91651	9.79269	10.0803	9.87648	10.1787	9.82291	9.76257	10.2116	9.9904	10.038	9.89459	10.0068	9.66917	10.3412	10.0837	10.0739	10.1515	10.1959	9.79243	9.89103	9.94663	9.86963	9.95096	9.89922	9.77295
M88	10.0664	10.5089	10.5748	10.3518	10.4862	10.8005	11.4191	11.2872	12.0359	10.5512	9.91932	10.3245	10.728	10.6637	10.9967	11.1373	10.0089	9.83605	10.8584	11.258	11.3939	10.459	10.7491	11.3148	10.5434	10.5691	11.11	10.0042	10.9994	10.4024	10.5733	11.2805	10.5673	11.1284	10.6683	10.7629	10.3102	9.93731	10.4789	10.9781	11.0652	11.4145	10.5005	10.7307	10.9115	10.3568	10.5851	10.7009	10.6513
M89	12.0331	11.9775	11.9576	11.7511	11.5543	10.8427	11.1259	11.3771	10.6207	11.076	12.0301	11.125	11.8223	11.2782	11.109	11.1215	10.8253	10.8548	10.8255	10.6714	11.2109	11.7851	11.2873	10.8176	11.0701	11.3498	11.1401	11.0053	11.163	11.3539	11.3571	10.3055	11.0763	11.0212	10.9831	11.324	11.1135	11.1844	11.8739	10.9731	10.9735	10.7879	11.2715	10.7073	11.1798	11.1753	11.6301	11.8541	11.8999
M90	10.1129	10.5655	10.6514	10.3451	10.4631	10.9072	11.5018	11.3802	12.1826	10.6489	9.93863	10.2193	10.821	10.6276	10.9551	11.0968	10.2582	9.84213	11.0561	11.3043	11.4862	10.58	10.9422	11.426	10.4372	10.4957	11.0367	9.96375	11.0807	10.3803	10.4661	11.409	10.5993	11.0064	10.7808	10.7394	10.1717	9.77346	10.4758	10.9983	11.1911	11.5092	10.5525	10.6855	10.9011	10.2857	10.6772	10.7823	10.6002
M91	10.3275	10.3842	10.3586	10.2291	10.2365	9.99719	10.1699	10.1363	9.59917	9.91639	10.2072	9.94521	10.4018	10.1343	9.8418	10.0414	10.0433	10.4966	10.0831	10.0372	9.98381	10.3249	9.99451	9.93424	10.1611	10.4168	9.90372	9.93844	9.70526	10.2451	10.0194	9.73351	10.0986	9.92605	9.95042	9.99851	10.4311	10.2994	10.3193	9.9159	9.77709	9.87285	10.3544	10.1005	9.98541	10.0363	9.66949	10.3178	10.6503
M92	9.67131	9.9305	10.0914	9.99212	10.3772	10.6567	11.1211	10.9287	11.1774	9.99362	9.78298	10.4652	10.0872	10.6775	10.8141	10.9968	9.99548	9.73808	10.5717	11.32	10.5936	9.9512	10.1527	10.9727	10.5038	10.3651	11.1004	10.4294	10.475	10.1895	10.2062	11.0625	9.87247	11.0838	10.1627	10.3107	10.4622	9.85255	9.94344	10.5524	10.5825	10.9516	10.1276	10.6361	10.1652	10.0492	9.90875	10.149	10.5367
M93	9.97097	9.89201	9.87842	9.85528	10.7543	9.99342	10.4957	10.6673	11.0516	10.6614	10.6669	12.2013	10.0799	11.0183	11.7854	12.2043	12.7386	9.84327	10.2608	10.3671	10.6079	9.97673	10.3743	10.2916	10.5227	10.9865	9.92316	10.1014	10.9554	10.3353	10.2915	10.4738	10.4505	11.3409	10.6256	11.6724	11.4802	11.2756	10.0045	10.984	10.2897	10.4791	9.91271	11.2724	10.6336	10.8463	10.4808	9.93729	10.6016
M94	10.0371	10.3799	10.2201	10.0785	10.8584	9.81819	10.0147	10.314	9.83571	9.75141	10.6597	10.6825	10.1131	10.9043	10.2632	9.88137	10.2665	10.4442	9.90789	9.95833	9.86881	10.1628	9.92236	10.0094	10.7992	10.0913	10.1874	9.9639	9.79806	10.8966	10.4449	9.79725	10.3428	10.1663	9.77363	10.5269	10.7761	10.1818	9.98941	10.1558	9.77853	9.8656	10.3833	10.0478	9.94919	10.2847	9.68747	10.1836	10.6653
M95	9.8617	9.78036	9.89018	9.74936	10.2284	9.75122	9.85565	9.97593	11.5412	9.67001	10.1421	10.2066	9.8457	10.1273	10.0283	9.83598	10.0856	10.0373	9.83485	9.8489	9.69137	9.8187	9.63636	9.85837	10.3063	9.96875	9.89118	9.64453	9.71241	10.4356	10.0886	9.73024	9.8682	9.84539	9.72076	9.95456	10.3876	9.9095	9.85378	9.87378	9.58992	9.77523	10.0822	9.99398	9.78753	9.85961	9.68937	9.87678	10.3149
M96	10.2701	10.3364	10.3527	10.2112	10.1829	10.0346	9.99395	9.74779	9.97526	10.242	9.76694	9.80844	10.401	10.0378	9.84359	9.80711	10.4093	9.98333	9.90194	10.1184	9.86312	10.3446	10.1139	9.96222	9.83362	10.3145	9.99038	10.242	9.98803	9.83853	10.0215	10.135	9.80931	10.0323	9.8958	9.80015	9.71058	9.88261	10.3827	10.1011	10.0814	9.73944	10.1043	9.7586	10.1835	10.0166	10.1474	10.2615	10.2825
M97	11.261	11.2141	11.3339	11.1276	11.1882	10.7568	10.8005	11.1233	10.034	10.4312	11.4116	10.6771	10.9665	10.9393	10.6666	10.6769	10.9378	10.5811	11.2207	11.3672	10.4481	11.1258	11.4207	11.8215	10.6985	10.6973	10.8348	10.4493	10.7561	10.9433	10.9611	11.3504	10.9311	10.691	10.2686	11.1391	10.9419	11.0636	11.0086	10.9285	11.4006	10.9008	11.1332	10.2478	10.7648	10.9522	10.7839	11.1224	11.1886
M98	10.5586	10.4652	10.5756	10.3522	10.4103	10.5111	10.5775	10.1559	10.143	10.4163	10.4873	9.77422	10.4393	9.99248	9.87185	10.4346	10.2642	10.8504	10.5445	10.5274	10.3277	10.4496	10.3037	10.4945	10.1542	10.811	10.4696	10.5023	10.5839	10.0792	10.1338	10.2424	10.7323	10.1711	10.4427	9.82072	10.3445	10.5843	10.4168	9.82368	10.346	10.4443	10.623	9.88441	10.4945	10.596	10.3629	10.4761	10.1857
M99	9.94365	10.0483	10.1127	9.93655	9.93113	10.5972	11.0962	10.977	11.749	10.821	9.89324	10.7875	10.1598	10.2745	10.7852	11.2581	11.4509	10.4495	10.327	10.7899	10.6524	10.1146	10.4306	10.5373	9.78246	12.1881	10.4349	10.679	12.1734	11.1594	10.1163	10.8295	10.4107	10.184	11.7008	11.3228	10.6704	11.2284	10.1636	10.3964	10.5129	11.0111	9.95559	10.9854	12.0884	11.9256	10.8547	10.164	9.97468
M100	10.0686	10.4779	10.6837	10.3989	11.1232	11.0974	11.7256	11.8467	12.3908	10.6697	10.0413	10.9607	10.9527	11.484	11.7152	11.6236	10.4433	9.96684	11.2413	11.7051	11.6034	10.6716	11.0555	11.6395	11.0938	11.0443	11.7652	10.0995	11.4494	10.7674	10.9634	11.6109	10.7646	11.6736	11.1055	11.3297	11.0262	10.1849	10.6133	11.3822	11.2227	11.7037	10.6143	11.2959	11.5012	10.8025	11.0821	10.9464	11.1543
M101	10.4238	10.3037	10.3924	10.2165	10.71	9.94863	10.0782	10.2162	9.90122	9.86703	10.5768	10.6385	10.289	10.7916	10.2497	10.0072	10.1228	10.4887	9.96294	10.1221	9.85741	10.2572	9.93013	10.0452	10.6778	10.3293	10.2058	9.96524	9.96741	10.7203	10.3954	9.90331	10.2448	10.1955	9.9265	10.3737	10.8509	10.2195	10.3199	10.1693	9.86415	9.90028	10.4333	10.2723	9.80331	10.185	9.84557	10.285	10.7637
M102	9.72544	9.82491	10.0123	9.85794	9.87995	10.3327	10.1287	10.3466	10.5095	9.99541	10.1162	10.1441	10.1604	10.1845	10.0805	10.4361	10.7053	10.1569	10.2293	10.2487	10.3773	10.2022	10.3856	10.2733	10.0304	10.4957	10.222	10.2541	10.5714	10.2416	10.2646	10.1852	9.92828	10.1747	10.3187	10.2129	10.2996	10.5445	10.0795	10.3014	10.284	10.4131	9.98594	10.4219	10.147	10.6719	10.0332	10.0779	9.95022
M103	10.1992	10.0939	10.2531	10.1069	10.3031	9.96807	10.3047	10.3226	10.7462	10.5933	10.3848	11.9145	10.2537	10.5641	11.5019	12.1548	13.0902	9.91025	10.2914	10.3629	10.4665	10.153	10.2648	10.2673	10.2748	10.9859	10.6658	10.2785	11.1095	10.1036	10.1606	10.6278	10.6036	10.9767	10.7414	11.555	11.1862	11.1956	10.2612	10.7302	10.3904	10.4781	9.91971	10.8847	10.7664	10.8107	10.5836	10.1111	10.2039
M104	10.031	10.0782	10.2185	9.8806	10.2036	9.85478	10.2134	10.1236	10.5909	10.216	10.2467	10.9821	10.0772	10.4369	11.116	11.352	11.54	9.76309	10.0999	10.4028	10.4408	9.96613	10.2416	10.1553	10.3135	10.5284	10.693	10.1347	10.4865	10.258	10.1676	10.5154	10.5449	10.8172	10.4522	10.831	10.7754	10.2811	10.1678	10.6254	10.4305	10.4395	10.0072	10.5242	10.4907	10.4025	10.6018	10.0185	10.1921
M105	10.1002	10.5074	10.3234	10.066	12.7247	10.4749	11.1144	12.967	11.6256	10.5755	12.9459	12.1732	10.947	13.1656	12.7195	10.454	12.4564	11.05	10.5913	10.6155	11.2079	10.4724	11.1793	10.752	13.7692	12.0346	15.064	10.5459	11.5471	14.2292	14.1941	10.7867	11.4681	14.8759	12.1652	12.9356	12.9743	11.695	10.8193	13.3013	10.8884	10.842	10.7423	12.1818	12.0985	12.2363	11.2006	10.7047	10.516
M106	10.1841	10.2183	10.2921	10.1015	10.8925	10.6389	9.89841	10.3289	10.2281	10.4561	10.417	10.4421	10.2596	10.777	10.8545	10.6852	11.5664	10.5416	10.2298	10.1762	9.98597	10.1475	10.2177	11.0941	10.5444	10.3147	10.6776	11.0182	10.5304	10.8592	10.6978	10.6595	10.4185	10.9125	10.7076	10.4822	10.7445	11.1001	10.0889	10.7268	10.4051	10.7293	10.4664	11.2177	10.6695	11.0604	10.5481	10.2873	10.9433
M107	10.6881	10.8244	10.8069	10.635	11.2319	10.5194	10.9752	11.6598	11.4645	10.9946	11.1998	12.0598	10.8219	12.0159	12.5766	11.3486	12.6044	10.0221	10.6952	10.9083	11.2588	10.6635	10.8634	10.7958	11.693	10.9413	12.0233	10.7313	11.144	11.0258	11.5258	11.2342	11.2022	12.432	11.0653	12.2451	11.4128	10.4391	10.854	11.9882	10.9232	11.1333	10.419	12.1371	11.207	10.8907	11.2197	10.7313	11.1342
M108	10.5904	10.736	10.7781	10.7051	11.0079	10.7374	10.6848	10.9022	10.7387	10.5582	10.8707	10.9219	10.7612	10.2123	10.2834	10.5152	10.4712	10.5858	10.7492	10.2973	10.8376	10.6503	10.9026	10.4516	10.7504	10.4154	10.5121	10.7381	10.8034	10.5966	10.8121	10.4432	10.1836	10.3381	10.6266	10.8142	10.8533	10.5233	10.791	10.374	10.5839	10.1115	10.256	10.5243	10.2853	10.4657	10.2925	10.7683	10.4031
M109	9.8754	10.3042	10.3347	10.1449	10.7468	10.3279	11.3604	11.2335	11.9672	10.255	9.93829	10.4594	11.0488	11.2504	11.6482	11.2542	10.1555	10.1241	11.2816	11.6565	11.8781	11.1154	11.2267	11.9385	11.1071	11.1593	11.8635	11.354	11.9293	11.3691	11.4603	11.7828	11.5097	11.7534	11.3211	11.4121	11.15	10.0221	11.033	11.6171	11.8549	11.8919	10.8861	11.5625	11.6915	10.8426	11.5718	11.1148	11.0559
M110	12.0202	12.0512	12.0875	11.9273	11.799	11.4896	11.5006	11.6363	10.6957	11.3501	12.0302	11.3763	11.9277	11.8069	11.3201	11.1275	11.5165	12.0822	11.3232	11.3904	11.4137	11.9151	11.3714	11.2927	11.6787	11.5922	11.4586	11.3812	11.1798	11.4562	11.373	11.1869	11.7406	11.4492	11.366	11.4505	11.6692	11.7886	11.9237	11.1507	11.29	11.5783	11.7966	11.0146	11.4128	11.6248	11.468	11.9213	11.9271
M111	10.562	10.5184	10.5466	10.395	10.7734	10.2199	10.3313	10.4402	9.89148	10.1583	10.6102	10.7926	10.4967	10.7618	10.3198	10.1188	10.5537	10.6692	10.2529	10.313	10.0736	10.4261	10.2256	10.2873	10.6801	10.3195	10.1696	10.1916	10.0816	10.7648	10.4184	10.1196	10.4497	10.298	10.1336	10.501	10.8746	10.3534	10.4115	10.1913	10.074	10.4487	10.6492	10.476	10.263	10.337	9.99019	10.5087	10.9123
M112	10.2044	10.3817	10.3348	10.2943	10.7416	10.1218	10.2574	10.3831	10.0306	10.2234	10.5719	10.7387	10.2561	10.699	10.3941	10.5422	10.6027	10.6417	10.085	10.2641	10.2184	9.99214	10.0052	10.263	10.704	10.6298	10.3353	10.4099	10.3102	10.7542	10.4271	10.1027	10.4178	10.269	10.2343	10.3292	10.7882	10.7244	10.1661	10.3201	10.085	10.2936	10.4572	10.4585	10.2079	10.6733	10.078	10.2378	10.4765
M113	11.0837	11.0775	11.2539	11.0153	12.3057	11.905	11.5993	11.6285	11.6533	11.6371	11.4731	11.5852	10.9988	11.5416	11.2572	10.4452	11.3525	11.317	12.0843	11.2749	11.5976	11.0105	11.9145	11.6012	11.8718	11.2747	11.4047	11.8701	11.8917	11.4285	11.3303	11.6576	11.2067	11.5076	11.4012	11.7747	11.4439	11.6813	11.0763	11.2855	11.4787	11.2788	11.6787	11.5535	11.4403	11.7459	11.3283	11.0056	11.9823
M114	10.0445	10.2733	10.0878	10.0264	9.99749	10.1204	10.6827	10.7927	10.855	10.8047	10.0966	10.3202	10.1771	10.5832	10.6088	11.0821	11.2581	10.8749	10.1538	11.5116	10.3183	9.85224	10.3076	10.134	11.2592	11.1114	10.4853	10.2972	10.7291	10.1585	9.95009	10.6182	10.9844	10.3109	10.7528	10.6266	10.7027	10.5221	10.3287	10.3493	10.3518	10.4493	10.6865	10.1626	10.639	10.7327	10.5769	10.0991	9.85323
M115	10.6187	10.7844	10.7399	10.4328	11.8605	10.1187	10.2379	11.5039	9.89931	9.84388	11.5224	11.3779	10.9864	11.9032	11.2474	10.4215	11.2595	11.0156	10.1201	10.1108	10.7004	10.6599	10.4962	10.679	11.5815	10.7528	11.1431	10.5031	10.3375	12.088	11.156	9.85615	10.716	11.0385	10.1947	11.4793	11.9553	10.5707	10.4922	11.2948	10.3772	10.551	10.6211	11.5537	10.1718	10.749	10.2428	10.8417	11.8471
M116	11.1813	11.1738	11.1349	10.9813	10.9936	11.13	10.5294	10.5761	11.0706	11.2151	11.0139	10.2641	10.914	10.4954	10.7465	10.5991	11.0143	10.7542	10.9214	10.4351	11.0199	11.019	10.9472	11.0121	10.2288	10.6329	10.8515	11.2617	11.2237	10.5762	10.5131	10.9223	10.7303	10.8024	11.0636	10.4582	10.3574	10.925	10.9651	10.3604	11.1421	11.2136	10.6895	10.6481	10.977	11.016	11.0919	10.9496	10.5368
M117	10.382	10.4821	10.5648	10.302	10.6958	10.447	10.9074	10.5868	10.8942	11.0629	10.3867	10.0933	10.4321	10.6575	10.7688	10.4743	10.9948	10.549	10.3323	10.8028	10.6272	10.3807	10.319	10.5468	9.9242	11.0364	10.4931	10.939	11.0437	10.5286	10.6012	10.6288	11.0256	10.4936	10.9845	10.0526	9.93873	11.0611	10.3043	10.0435	10.7063	10.2877	10.1589	10.0636	11.1507	11.1124	11.112	10.3757	10.4622
M118	11.4232	11.4745	11.4944	11.3594	12.2123	11.3511	11.7578	11.7641	11.5931	11.5165	11.6837	11.8736	11.343	11.1338	11.6579	10.8706	11.0257	11.4911	12.4998	10.5394	12.1608	11.322	12.2981	12.0151	9.88561	11.093	10.8828	11.5977	11.5692	10.1768	11.7671	12.0561	11.2598	11.1957	11.6452	11.2413	10.3543	12.0172	11.2773	10.9364	11.7096	12.0276	11.5873	11.3577	12.035	11.9792	11.8931	11.2769	10.5621
M119	10.6844	10.5936	10.5905	10.4511	11.2398	10.1378	10.1317	10.46	10.078	9.93772	11.3088	10.1031	10.2593	10.8427	10.1695	10.1878	10.2262	10.8402	10.6046	10.2839	9.97461	10.4395	10.4767	10.4628	10.6863	10.348	10.9504	9.96663	10.3122	11.0426	10.9471	10.1849	10.2267	10.7069	10.3173	10.4028	10.5487	10.8278	10.4144	11.0322	10.0829	10.2579	10.8678	10.3768	10.2051	10.7055	10.2015	10.4552	10.2392
M120	10.6771	10.7666	10.7306	10.6018	10.2843	10.438	10.2111	10.1126	10.1227	10.2857	10.4058	10.216	10.5246	10.4057	9.89259	10.149	10.5962	10.3368	10.2896	10.0516	10.4084	10.5865	10.3744	10.3893	9.91738	10.3594	10.4014	10.3362	10.2255	10.4467	10.0559	10.2091	10.3617	10.0884	10.2798	10.1924	10.1365	10.4556	10.3771	10.1215	10.4318	10.3818	10.4689	10.3665	10.3945	10.5152	10.2898	10.5702	10.4494
M121	9.96899	9.90407	9.95244	9.85704	10.399	9.8725	10.1006	10.648	10.637	10.2485	10.1929	10.8025	9.97267	10.544	11.3205	10.9931	11.7542	9.96292	9.89737	10.4926	10.4753	9.94348	10.3122	10.3981	11.3829	11.1619	10.8211	10.2998	10.8484	10.8454	10.4787	10.6092	10.6519	11.0693	10.7885	11.0685	11.2268	10.5281	10.2149	10.765	10.4745	10.515	9.8955	10.8725	10.8394	10.4974	10.6689	9.94622	10.0681
M122	10.7269	10.8382	10.9576	10.711	10.7538	10.558	10.3728	10.3366	10.481	10.6832	10.6298	10.5464	10.6227	10.6432	10.2814	10.5046	10.7699	10.6456	10.6076	10.2549	10.7489	10.734	10.6107	10.6845	10.2368	10.5494	10.4532	10.6957	10.723	10.6053	10.5889	10.4797	10.6185	10.5249	10.4832	10.571	10.3152	10.7881	10.6564	10.3302	10.5923	10.8515	10.4819	10.6685	10.5515	10.6044	10.6634	10.7258	10.5726
M123	10.1363	10.3179	10.303	10.0878	10.5406	9.8053	10.7574	11.2109	10.7682	10.1165	10.2839	10.6928	10.7689	10.9135	11.0286	10.7727	10.4942	10.5869	10.3562	11.2637	10.9286	10.5924	10.6695	10.5186	11.414	11.1019	12.1022	10.3444	10.9061	11.4087	11.2927	10.7027	11.4989	11.9134	10.9598	11.1272	10.7647	10.4885	10.7297	11.1617	10.7012	10.7104	10.8203	10.6019	11.0506	10.88	10.8892	10.7245	10.1363
M124	13.8376	13.9514	14.034	13.8855	14.1763	13.9182	13.7455	13.8353	13.6729	13.6414	13.8125	14.0928	13.9456	13.3002	13.3614	13.3491	13.565	14.2418	14.0387	13.4657	13.8664	13.8579	14.1067	13.7135	13.8921	13.2835	13.1704	13.8878	13.7216	13.4815	13.9992	13.6056	13.2306	13.2356	13.5907	13.8907	14.1026	13.9645	13.9611	13.2461	13.6199	13.2988	13.5185	13.6166	13.3657	13.6617	13.3146	13.9198	13.8699
M125	11.5363	11.6739	11.7525	11.5809	11.9057	11.6414	11.4349	11.5065	11.3539	11.3715	11.5463	11.8262	11.6274	11.0502	11.0666	11.1056	11.2069	11.9473	11.7517	11.2823	11.5787	11.548	11.802	11.4065	11.6144	11.0073	10.9472	11.6053	11.4246	11.2741	11.6449	11.3205	10.9536	10.9435	11.3026	11.5902	11.794	11.6404	11.7096	10.9712	11.3572	11.0059	11.2318	11.3334	11.1154	11.4146	10.9878	11.6095	11.5988
M126	10.2083	10.2781	10.2292	10.1422	10.3371	10.0278	10.164	10.2826	10.1298	10.0998	9.96871	10.6095	10.7847	10.6351	10.7174	10.4542	10.9913	10.9633	10.6473	10.5299	10.4975	10.4952	10.791	10.454	10.6929	10.714	10.5517	10.5095	10.4279	10.6387	10.5336	10.5472	10.7039	10.3433	10.5415	10.6134	10.5658	10.7542	10.6416	10.4726	10.3318	10.3275	10.6054	10.4329	10.4155	10.845	10.3234	10.4006	10.6044
M127	10.3883	10.4981	10.5752	10.4362	10.832	10.4361	10.4389	10.7516	10.5186	10.3198	10.3318	10.6982	10.5377	10.1466	10.1901	10.2868	10.5058	10.4184	10.5663	10.1265	10.7278	10.4855	10.7422	10.3881	10.695	10.364	10.5337	10.5333	10.6851	10.52	10.7204	10.2847	10.0129	10.2915	10.5414	10.6513	10.6806	10.505	10.5704	10.2626	10.3531	10.0295	10.106	10.3516	10.2741	10.2657	10.1582	10.5492	10.3192
M128	9.65764	9.81568	9.90753	9.751	11.6485	10.2446	10.7719	12.3606	11.609	10.4665	11.1294	10.8971	9.96586	11.9832	11.534	10.7026	10.786	10.0921	10.4562	10.8426	10.9024	9.99913	10.4665	10.9669	12.2501	11.1179	13.7342	10.2021	11.1824	12.6782	12.5549	10.6682	10.4248	13.0641	11.0457	12.0332	11.4715	10.5934	10.0022	12.3399	10.7342	10.684	10.0563	10.8604	11.1894	11.1571	10.5998	10.04	10.1073
M129	10.9651	10.4944	10.8889	10.896	11.0872	10.879	10.8983	10.4035	9.9197	10.7477	11.1184	10.7443	10.6341	10.5425	10.7441	10.7636	10.6136	10.9731	11.0487	11.0026	10.3746	10.7713	10.6835	10.7874	11.2793	10.8672	10.3905	10.5966	10.4306	11.1039	11.3228	10.8059	11.0462	10.8977	10.669	10.3904	11.1729	10.9658	10.9566	10.5568	10.4555	10.7836	11.3026	10.7791	10.5342	10.8334	10.5684	10.5758	10.4674
M130	9.9979	9.97195	10.1031	9.99837	10.232	10.1105	10.5611	10.0535	10.5885	10.4267	10.2001	9.66651	10.2054	10.3111	10.0955	10.2994	10.3893	10.1191	10.0592	10.6054	10.2667	10.0414	9.92936	10.1371	9.59616	10.225	9.83553	9.82629	10.1269	9.70903	9.80247	10.16	10.3456	9.92749	10.2405	10.1119	10.3511	10.1253	9.95252	9.76802	10.1916	9.72759	9.82217	10.1691	10.2877	10.319	10.4731	10.0598	10.3289
M131	9.69036	9.6711	9.66594	9.68587	10.1692	9.7882	9.7907	9.90758	9.56827	9.76491	10.1841	10.159	9.67841	10.2332	9.97214	10.0195	10.0112	9.92214	9.7261	9.82446	9.63755	9.63968	9.76043	9.81925	10.2137	9.99326	9.80158	9.73103	9.68634	10.2923	10.0358	9.7099	9.77756	9.93431	9.71828	9.94883	10.3101	9.96321	9.66222	9.94989	9.67858	9.70001	9.89421	10.0599	9.72868	9.79507	9.55323	9.67797	10.1607
M132	10.1356	10.7507	10.2079	10.9095	10.3287	9.8855	10.4414	10.5102	10.9094	10.5853	10.5696	10.7266	10.5974	10.6218	11.3558	10.8816	11.3467	9.80968	10.5793	10.8191	11.0358	10.5311	10.7828	10.6855	10.4036	10.9766	11.0116	11.865	11.0402	10.5539	10.5724	11.1933	11.3357	11.2221	11.1059	11.2497	10.74	10.6628	10.7368	11.1134	11.1223	11.1878	10.3476	10.9956	11.2447	10.9521	11.4194	10.5314	10.5452
M133	10.9205	10.8939	10.9402	10.9089	10.7496	10.4119	10.3888	10.4522	10.088	10.5795	10.6855	10.2377	10.6334	10.6087	10.358	10.5565	10.3038	10.5031	10.522	10.4224	10.4029	10.7975	10.6481	10.7958	10.2511	10.6951	10.363	10.3302	10.3213	10.5538	10.5891	10.6188	10.1967	10.3754	10.2792	10.5273	10.4149	11.1464	10.7005	10.5238	10.4397	10.547	10.5865	10.0432	10.7508	11.0787	10.8692	10.7589	10.8709
M134	10.3452	10.3039	10.3582	10.318	10.2874	10.1863	10.171	10.2555	10.1357	10.1644	10.3156	9.96781	10.1595	9.90989	9.88511	10.3304	9.85244	10.2594	10.2164	9.969	10.3252	10.3459	10.3512	10.3485	9.93748	10.2307	10.1782	10.3167	10.1165	10.1421	9.88441	10.0588	10.0642	9.89293	10.3191	9.93923	10.041	10.1117	10.1403	9.83469	10.302	10.6031	10.3909	9.9948	10.4649	10.322	10.4352	10.2758	10.0727
M135	10.1997	10.1837	10.2185	10.1721	10.3804	9.85985	9.86601	10.0666	9.62337	9.81563	10.3686	10.511	10.2395	10.7373	10.1646	9.91122	10.0813	10.3241	9.88532	9.87832	9.72548	10.1441	9.86785	9.82728	10.2309	9.93553	10.0712	9.81755	9.80638	10.4104	10.25	9.74864	9.92718	10.0113	9.74168	10.2216	10.6402	9.98734	10.2065	10.0641	9.7945	9.78653	10.0801	10.295	9.79952	9.8629	9.64751	10.1709	10.591
M136	9.92452	9.9221	10.0735	9.96052	9.82574	9.89952	9.86726	9.86367	9.65302	9.75038	9.84198	10.0726	9.98889	9.80206	9.83736	9.86127	10.2101	10.1533	9.96807	10.0005	9.78856	9.94915	9.90908	9.94755	9.69975	10.005	9.85037	9.83904	9.85165	9.81696	9.70107	9.85465	10.0225	9.87806	9.76276	9.89676	9.93294	10.0939	9.95264	9.62019	9.83391	9.75171	10.142	9.91568	9.88622	10.0183	9.67715	10.0181	9.85896
M137	9.95241	9.98137	9.97979	9.89665	10.1226	10.0229	9.87061	10.1541	9.70985	10.0072	10.0318	9.86542	9.94118	9.99205	10.006	9.98844	10.1909	10.3544	10	10.0812	9.91233	9.8843	9.90135	10.0911	10.2602	10.24	10.0223	10.0046	10.0009	10.2712	10.0762	9.9365	10.2175	9.90265	9.99837	9.93253	10.2995	10.268	9.93414	9.94901	9.95322	10.0879	10.1304	10.0863	10.0194	10.2245	9.84172	9.95383	10.4778
M138	9.60041	9.82779	9.80578	9.78302	10.189	11.2401	10.6502	11.3213	10.7156	10.8379	9.91328	10.2817	10.3245	11.0384	11.2164	11.0254	10.0425	10.4155	11.3574	11.4898	11.5079	10.3887	10.7272	10.8234	11.2349	10.6012	10.7393	11.0235	11.3394	9.96531	10.3545	10.8354	10.5235	10.3923	10.821	10.5338	11.0005	10.6091	9.96374	10.8159	10.5831	11.3035	10.9269	10.3297	11.0005	11.1326	10.9303	9.96886	10.5022
M139	10.0828	10.1602	10.17	10.0761	9.95769	9.89676	9.9927	9.93499	9.61286	9.85043	10.1637	10.2751	10.139	10.0826	9.79501	9.94441	9.97929	10.2329	9.91909	9.96813	9.81064	10.1476	9.94955	9.93852	9.86317	9.8565	9.88214	9.90168	9.7343	10.0515	9.78372	9.93595	10.0081	9.89396	9.83444	9.78046	9.95187	10.0387	10.1477	9.69883	9.81211	9.83496	10.1256	10.1264	10.0028	10.0254	9.75672	10.1027	10.0925
M140	9.98138	9.9685	9.90634	9.97123	10.1319	9.96486	9.99	10.0786	9.80145	9.83436	9.88212	10.1168	9.86253	10.1033	10.0806	10.0912	10.4137	10.129	10.0043	9.81694	9.9377	9.87566	10.2009	10.0147	10.1013	9.97727	10.1717	9.9081	9.87878	10.2812	10.3284	9.85606	9.96223	10.4149	9.77702	10.1327	10.2515	10.1277	10.0569	10.1439	9.86594	9.75412	9.97386	10.0507	9.77296	10.0225	9.76094	9.91753	9.99878
M141	10.1626	10.4576	10.5293	10.6414	11.145	10.6263	10.4992	10.9033	10.5989	10.1961	10.9264	10.7695	10.5559	10.6794	10.4567	10.3481	10.2369	10.3055	10.5285	10.1535	10.6337	10.5024	10.5991	10.294	10.9845	10.2951	11.125	9.88285	10.2521	10.5843	10.6205	10.3165	9.71351	11.1338	10.2747	10.7402	10.7748	10.3144	10.5228	10.5798	10.1768	9.9635	10.0657	10.0787	9.99741	10.026	9.77973	10.5639	10.2864
M142	9.93254	10.2106	10.1693	9.98668	10.0306	10.2731	10.862	10.892	11.2355	10.3218	9.735	9.70873	10.3713	9.75959	10.3001	10.0782	10.4326	9.79984	10.4419	10.352	10.9873	10.3022	10.7786	10.6697	9.8594	9.78677	10.163	10.638	10.5424	9.78584	10.0816	10.7399	10.7734	10.076	10.2839	10.2307	9.71431	10.6823	10.1371	10.5609	10.8443	10.7804	10.2101	9.85304	10.4346	10.0968	10.9645	10.3084	9.92586
M143	10.3535	10.6011	10.6335	10.6837	11.4982	10.7776	10.5898	11.1219	10.735	10.3325	11.1828	11.1615	10.6888	11.6237	11.4762	10.5661	10.5909	10.4763	10.6624	10.419	10.7297	10.5958	10.7165	10.4062	11.5772	10.2797	12.0066	9.91542	10.3586	11.3023	11.5968	10.3415	9.80621	12.3151	10.3332	11.4266	11.336	10.3959	10.5953	11.566	10.4149	10.0048	10.2544	10.6049	9.92395	10.2607	9.88573	10.6733	10.5128
M144	11.1922	11.1602	11.1779	11.2452	10.6031	10.6898	10.9532	10.8614	11.3622	11.0337	10.7817	10.7335	11.1967	10.4847	11.3086	11.1418	11.0599	10.0741	10.7179	11.0585	11.0883	10.7542	10.9398	10.8018	10.5594	11.0428	10.8728	10.7766	11.0338	10.4463	10.4322	11.1196	11.1887	10.975	11.1766	11.0152	10.4759	10.7102	11.0675	11.0436	11.0371	11.1354	10.3521	10.6221	10.9479	10.7941	11.1893	10.7913	10.1963
M145	10.4575	10.4564	10.5024	10.4333	10.549	10.4226	10.2426	10.2923	9.65103	9.91496	10.8411	10.4065	10.3077	10.7404	10.1734	9.89077	10.3929	10.5617	10.0596	10.2748	9.9311	10.4406	9.97024	9.97453	10.6059	10.336	10.1967	9.9595	9.94132	10.5173	10.2552	9.9314	10.2408	10.1286	9.98679	10.2677	10.5637	10.3538	10.3547	10.0552	9.85855	9.97192	10.3	10.3726	9.89575	10.1763	9.95029	10.4043	10.5261
M146	10.2681	10.2232	10.2383	10.2104	10.6026	10.3053	10.1785	10.4748	9.84444	10.0136	10.6057	10.5488	10.3496	10.7535	10.4347	10.1882	10.5618	10.6429	10.2178	10.3341	10.0087	10.0613	9.90211	10.2673	10.8132	10.4806	10.3853	10.1983	10.1157	10.8777	10.5176	10.2296	10.3632	10.3083	10.06	10.2257	10.9338	10.3374	10.211	10.2924	10.0356	10.2613	10.6136	10.573	10.087	10.346	9.85244	10.3289	10.5317
M147	10.1398	10.0711	10.095	10.14	10.3113	9.98466	9.75444	9.86479	9.61286	10.1496	10.0884	10.1481	9.95114	10.0161	9.9822	9.89793	9.93493	10.1084	10.0754	9.74284	9.7081	9.78012	10.1882	9.8444	9.79511	9.98386	9.79756	10.0603	9.66876	9.94126	9.7783	10.3337	9.82607	9.83377	9.99782	9.88958	9.78705	10.077	10.1081	9.97469	9.93369	9.9966	10.2363	9.90089	9.69079	10.2901	9.90122	9.90881	10.0908
M148	10.5781	10.5021	10.6144	10.6128	10.5149	10.5688	10.1279	10.2375	10.6353	10.8533	10.6938	9.73658	10.2641	10.0305	10.1656	10.204	10.3028	10.3623	10.4726	10.1171	10.5995	10.4845	10.5086	10.5377	10.0096	10.0952	10.4979	10.7424	10.7533	10.2626	10.2419	10.5788	10.2166	10.4702	10.4559	10.1502	10.0323	10.3607	10.2572	10.0881	10.7111	10.7801	10.2382	10.0962	10.5332	10.6432	10.7473	10.3896	10.0726
M149	11.3801	11.3933	11.4631	11.3929	11.7377	11.0302	10.9936	11.3826	10.1986	10.5238	11.6744	11.78	11.4498	12.0554	11.2993	10.846	11.4597	11.5418	11.1078	11.3315	10.7262	11.4261	11.1198	11.2534	11.6305	11.3251	10.9693	11.0384	10.8865	11.8703	11.4643	10.9282	11.2094	11.0568	10.845	11.4488	12.065	11.2554	11.3725	10.9938	10.9787	10.9525	11.4659	11.4596	10.8833	11.1362	10.5825	11.4161	11.8499
M150	10.7325	10.6393	10.5574	10.742	10.3511	10.1744	10.5168	10.2844	10.4346	10.5351	10.573	10.3897	10.4911	10.1976	10.3713	10.6245	10.2988	10.3589	10.2844	10.4103	10.3587	10.3874	10.3659	10.1695	10.1018	10.1944	10.0238	10.115	9.86297	9.99363	9.915	10.2966	10.5984	10.1914	10.2601	10.0988	10.0132	10.3025	10.3766	10.1251	10.3154	10.3201	10.3556	9.95912	10.233	10.239	10.3955	10.3037	10.2491
M151	10.0561	10.1907	10.1611	10.163	10.6339	10.7922	10.3844	10.591	10.417	10.6426	10.5004	10.5854	10.2084	10.508	10.5335	10.0218	10.8328	10.6656	10.6935	10.3106	10.6275	10.1303	10.8856	10.693	10.3317	10.0337	10.3119	10.8487	10.718	10.3124	10.6778	10.5965	10.167	10.3571	10.5355	10.4274	10.425	10.5986	10.1527	9.99027	10.5899	10.4109	10.1696	10.6722	10.4809	10.4978	10.2504	10.1196	10.7738
M152	12.0543	12.0009	12.0644	12.0559	12.2143	11.6947	11.7702	11.8969	11.0678	11.5742	12.3447	11.9266	11.9648	12.2217	11.9372	11.66	11.9246	11.9387	11.6561	11.7823	11.5628	12.0066	11.7477	11.871	12.0373	11.9993	11.8129	11.7548	11.7125	12.1242	11.9914	11.4976	11.874	11.8862	11.6433	11.9629	12.2143	12.0092	11.967	11.8143	11.6541	11.7611	11.9944	11.9764	11.785	12.0269	11.7433	11.9725	12.2002
M153	11.9731	11.9399	11.9795	11.9135	11.6226	11.8854	11.8476	11.6962	11.2239	11.6161	11.9211	12.0423	12.0237	11.5478	11.3277	11.8768	12.2186	12.1755	11.8917	11.9802	11.5506	11.9653	11.8938	11.9538	11.4605	12.2007	11.5035	11.8371	11.8141	11.6709	11.4476	11.6619	11.9464	11.5157	11.7504	11.1229	11.7116	12.1998	11.9838	11.1771	11.665	11.7159	12.1589	12.0168	11.8299	12.1632	11.5612	12.0358	11.9745
M154	10.1158	10.1466	10.0863	10.0662	10.2411	9.83352	9.90383	9.98569	9.65302	9.93944	10.3078	10.0183	9.95235	10.1918	10.0182	9.99254	10.0933	9.97932	9.84061	9.98159	9.78757	10.0412	9.91856	10.0329	10.1019	10.0661	10.0209	9.90074	9.92085	10.1722	10.0541	9.75732	10.0163	9.89459	9.81993	10.007	10.1803	10.1106	10.1047	9.86112	9.86631	9.85858	10.0817	10.1472	9.81861	10.061	9.89253	10.0648	10.3278
M155	10.1398	10.0386	10.199	10.1148	9.9188	10.0089	10.11	9.96861	9.69125	9.78286	10.0687	10.2322	10.1927	9.90473	9.84673	10.0715	10.0835	10.222	10.1035	10.1659	9.89108	10.134	10.1288	10.1232	9.77439	10.1786	9.85545	10.026	10.0087	9.84466	9.79331	9.94517	10.0641	9.86843	9.96218	9.72018	9.94153	10.3235	10.1727	9.71437	9.98416	9.9968	10.3127	10.1564	10.0521	10.2252	9.79905	10.1563	10.1791
M156	9.89332	9.81904	9.64344	9.8583	9.68028	9.80262	9.74544	9.62727	9.90198	9.74803	9.98308	9.9941	9.80996	9.69209	9.87397	10.0422	10.0183	9.79436	9.71431	9.94842	9.60766	9.67436	9.66248	9.86661	9.74985	9.98291	9.76888	9.71342	9.75562	9.86607	9.7383	9.77541	9.63084	9.85643	9.73145	9.75471	9.87979	10.0886	9.73326	9.79086	9.64429	9.72752	9.59873	9.91586	9.81443	9.92747	9.63591	9.70577	9.76446
M157	10.0406	10.1065	10.0369	9.97622	10.3376	9.89917	10.316	10.9349	10.9874	10.1619	10.1057	10.925	10.3425	10.6308	10.7916	10.4701	11.6249	10.1485	9.99071	10.1526	10.3912	10.0433	10.2016	10.2124	10.2662	11.8899	11.4257	10.1566	11.1455	11.7986	10.5269	10.2839	10.3369	11.0332	11.2611	11.2327	10.7513	11.4995	10.2255	10.7751	10.1993	10.2315	9.76618	10.7028	11.3181	11.7295	10.4509	10.2693	9.85899
M158	9.80932	9.6475	9.96713	9.6717	10.5014	9.76545	10.2548	10.7149	9.66101	10.273	10.576	10.5332	9.68654	10.5923	10.9009	10.7107	10.8605	9.97382	9.77657	9.93567	9.56139	10.1866	9.86199	9.71063	12.2432	10.7558	11.2256	10.092	9.74492	11.1935	10.9318	9.77574	9.83505	11.2603	9.66235	10.9513	11.0199	9.96904	9.74698	11.0646	9.62641	9.66168	9.75912	10.0937	10.6276	10.4076	10.3227	9.61816	9.85183
M159	10.783	10.8508	10.7754	10.729	10.3207	10.448	10.6526	10.2096	10.0468	10.2783	10.6147	9.95925	10.6323	10.0944	9.96515	10.0348	10.3322	11.0068	10.3867	10.5761	10.3269	10.7727	10.3538	10.324	10.1833	10.6553	9.92427	10.3178	10.3061	10.1847	10.0148	10.2152	10.5331	10.0033	10.3665	9.94392	10.2846	10.6684	10.5976	9.88656	10.3904	10.3174	10.7596	10.074	10.303	10.4015	10.2378	10.6311	10.1629
M160	10.2069	10.4577	10.5214	10.5727	11.8614	10.5216	10.4462	11.2459	10.3084	10.173	11.3963	11.5078	10.5898	12.0003	11.6951	10.1768	10.8855	10.7923	10.6552	10.3396	10.4113	10.4172	10.6014	10.4652	11.8709	9.99651	11.9622	10.0436	10.0517	11.4314	11.6872	10.3163	9.96124	12.521	10.1959	11.5587	11.6765	10.418	10.5301	11.6453	10.2015	10.1159	10.3888	10.9682	10.0343	10.4212	9.79669	10.5234	10.9359
M161	10.4269	9.7896	9.91869	10.1726	10.9155	10.3269	10.1195	10.5858	9.89722	10.2164	10.8149	11.027	9.82358	11.0098	11.1126	9.92768	11.2291	9.95596	10.6072	10.1622	9.84631	9.86845	10.1557	9.96339	11.392	9.92519	11.7021	9.79846	9.90368	11.3321	11.2152	10.4456	9.84402	11.6443	9.88457	11.1156	11.0844	10.2398	10.3135	11.1236	9.96767	9.8898	9.96829	10.7341	10.553	9.97167	9.81	9.72227	10.1655
M162	9.80791	9.88909	9.84139	9.90078	10.2415	9.99801	9.7917	9.96965	9.80496	9.89769	9.96622	10.1029	9.87815	10.3945	10.1575	9.83598	9.99402	9.96911	10.0884	9.95553	9.89016	9.7721	10.1156	10.0394	10.2387	10.0249	10.4288	10.1249	9.89877	10.2759	10.2792	9.94984	9.69555	10.5353	9.88348	10.2883	10.1628	10.0692	10.0013	10.3366	9.91667	9.84656	10.0476	10.0257	9.8891	10.2392	9.69726	9.86616	10.146
M163	9.69722	9.84097	9.91369	9.88179	9.98006	10.2599	10.6353	10.3756	10.8684	9.97585	9.56483	9.74714	9.90402	10.0483	9.95813	9.99996	11.2801	9.70782	10.296	10.4214	10.3265	9.9537	10.2456	10.5504	9.93023	9.81782	10.2202	10.4079	10.4583	9.86703	10.0928	10.6477	10.2127	10.0738	10.1656	10.024	9.75078	9.94461	9.94744	10.2099	10.4356	10.7021	10.1067	10.223	10.1922	9.90575	10.2717	9.95369	10.1377
M164	10.082	10.4255	10.3237	10.2982	10.1395	10.1102	10.3428	10.5186	10.1841	10.113	9.83306	9.90871	11.0833	10.0157	10.4043	9.96424	10.1315	10.3043	9.9795	9.89526	10.2633	10.4135	10.7751	10.2157	10.0882	10.3546	9.8389	10.164	9.97188	10.0517	9.87766	10.0761	11.1912	10.0549	10.3275	10.2715	9.78118	10.3222	10.8148	10.2844	10.0542	9.99756	10.6491	9.9072	10.1403	10.3278	10.1884	10.713	10.0748
M165	10.8071	10.7902	10.8187	10.8108	10.2123	10.3942	10.3971	10.177	10.1799	10.1451	10.6497	10.2502	10.4763	10.3983	9.99615	9.99429	10.0448	10.8717	10.1155	10.4377	10.3498	10.7105	10.2358	10.4016	10.2314	10.5366	10.3965	10.1498	10.4605	9.77003	9.94811	10.1368	10.5379	10.0818	10.0883	9.85006	9.80198	10.3216	10.5439	9.96433	10.2931	10.3486	10.7454	10.1689	10.2758	10.3406	10.241	10.6107	10.146
M166	10.2238	10.3205	10.4339	10.3792	10.5731	10.3716	10.0673	10.4147	9.99037	10.0665	9.97691	11.2414	11.1082	10.575	10.4826	10.6682	10.5038	11.5277	11.259	10.6804	11.1765	11.2442	11.4266	10.9241	11.2496	10.5647	10.279	11.3092	11.0104	10.9969	11.1972	10.8917	10.4605	10.3525	10.6715	10.9441	11.2615	11.2045	11.1544	10.4832	10.8182	10.5637	10.945	10.8362	10.5607	10.8937	10.5324	11.1256	11.1304
M167	11.5639	11.5608	11.5983	11.5864	11.8419	11.1485	11.2459	11.4366	10.3034	10.9817	11.8265	11.831	11.5191	12.0604	11.366	10.9382	11.4666	11.7184	11.2232	11.4399	10.8185	11.5481	11.1593	11.3333	11.6646	11.4747	11.186	11.1473	11.0614	11.9164	11.5535	10.9799	11.4099	11.2619	10.9299	11.4622	12.0698	11.4398	11.5402	11.1484	11.1243	10.9523	11.5784	11.5716	11.0228	11.2681	10.7779	11.54	11.8908
M168	11.1899	11.1299	10.6679	10.6075	10.3185	10.7809	10.5882	10.9691	10.4459	11.1006	10.9214	11.269	11.1599	10.2853	10.2718	10.853	11.7263	11.5511	11.2567	11.2764	10.9609	10.6445	11.2815	10.7594	10.2233	11.5956	10.518	11.1439	10.657	10.0876	10.1779	10.7017	11.2406	10.6906	11.1044	10.0404	10.1394	11.0907	10.5953	10.0536	11.0378	11.0981	11.465	10.7252	10.6613	10.9621	10.4268	10.6141	10.9422
M169	10.1191	9.99524	10.018	9.89122	9.71502	10.4033	10.7457	10.3205	10.7637	11.8805	9.72323	9.72763	9.84224	9.92766	10.2233	10.5992	10.2285	10.2121	9.7689	10.2053	9.94207	10.0014	9.8508	9.72421	9.83311	10.777	9.84564	10.2126	10.9687	10.0971	10.0959	10.2385	10.4289	10.1727	10.5598	9.8383	9.8232	10.6523	9.93836	11.2883	10.4007	9.96233	10.4497	10.2935	10.5892	10.717	10.6651	9.96814	9.73963
M170	10.3856	10.3465	10.3759	10.3892	10.4687	9.93238	10.195	10.2697	9.65009	9.85971	10.509	10.5885	10.1497	10.6141	10.0035	9.93803	10.2944	10.4965	9.98333	10.2947	9.83932	10.3172	9.88918	10.0896	10.4962	9.99744	9.7978	9.80323	9.87681	10.5207	10.2168	9.92119	10.2769	9.9675	9.77608	10.0331	10.6243	10.0311	10.1541	9.95879	9.86846	9.91479	10.4067	10.1862	9.89062	10.0755	9.82612	10.238	10.6405
M171	10.0821	9.89788	9.97424	10.0621	9.78215	10.1302	10.0701	9.88367	9.65079	9.91095	9.95353	9.96814	10.0613	9.96277	9.68611	10.1878	9.99945	10.1668	10.0215	10.0397	9.87622	10.0326	10.0305	10.1997	9.93116	10.2039	9.76306	9.99461	9.99399	10.0279	9.65647	9.89715	10.1301	9.89707	9.90994	9.90875	9.71091	10.1737	10.0608	9.78553	9.85733	10.059	10.1764	9.9144	10.1366	10.353	9.92897	10.0327	9.89557
M172	9.76713	9.8413	9.74946	9.9047	10.2549	10.1736	9.94493	10.2523	9.9515	10.1091	10.062	10.2986	9.9191	10.3263	10.3637	10.0912	10.2871	10.2279	10.231	10.0011	10.0822	9.82448	10.3735	10.2304	10.1418	9.90756	10.3904	10.2171	10.0574	10.2756	10.4117	10.1393	9.75384	10.4442	10.0282	10.2432	10.4021	10.2016	9.84145	10.1661	10.0907	9.92526	9.94291	10.2649	10.3111	10.0858	9.88591	9.84094	10.304
M173	10.5309	10.4185	10.4254	10.2921	10.5603	9.95625	10.2545	10.0808	9.71321	10.0867	10.4818	10.3827	10.2309	9.98169	10.0583	9.96679	10.1817	10.4401	10.1472	10.1523	9.94149	10.3521	10.0564	9.97411	10.2306	9.9126	9.90021	9.93992	9.89039	10.3362	10.0015	9.94177	10.2865	10.0151	9.88427	10.0505	10.0067	10.1978	10.3802	9.91804	10.0771	9.95358	10.3744	10.0201	9.92498	10.016	9.88786	10.3537	10.3357
M174	9.71416	9.78476	9.96381	9.91248	10.2429	11.3415	10.7521	11.4854	10.8728	10.8743	10.1082	10.1316	9.959	10.9146	10.9118	10.1947	10.0942	10.2264	11.0828	11.0038	11.2616	10.083	10.5818	10.2291	11.2184	10.2562	11.4542	10.8689	11.0518	10.4639	10.677	10.5702	10.4128	10.9298	10.6766	10.5186	10.8997	10.1145	10.0072	10.8832	10.3535	11.1801	10.9082	10.11	10.8548	10.9368	10.8166	9.98069	10.4691
M175	10.9138	10.9334	10.9288	10.8742	10.6276	10.845	10.4433	10.4561	9.89705	10.3375	11.0972	10.6942	10.7986	10.4786	10.2005	9.94121	10.8076	10.8044	10.5573	10.3473	10.5029	10.9143	10.2406	10.2571	10.7791	10.5054	10.6235	10.4428	10.4576	10.6322	10.3773	10.1324	10.4673	10.5851	10.3562	10.2645	10.6397	10.7751	10.818	10.0979	10.5703	10.1589	10.7269	10.7241	10.1825	10.2695	10.3012	10.8665	10.3677
M176	9.89332	9.63096	9.67621	9.65389	9.65229	9.88007	9.68824	9.77315	9.90462	9.74803	9.98308	9.9941	9.92547	9.79095	9.77117	10.0422	10.0183	9.78258	9.71377	9.9252	9.72584	9.79672	9.70157	9.85291	9.74858	9.98291	9.843	9.73264	9.72965	9.7189	9.80648	9.77456	9.65483	9.88538	9.74758	9.66346	9.71203	10.0886	9.79338	9.94173	9.77596	9.73019	9.6509	9.76546	9.78217	9.95618	9.7222	9.82677	9.75973
M177	9.83713	9.94193	10.1117	10.151	9.90274	10.7188	10.4864	10.4679	10.8568	10.0787	9.5922	9.7776	10.118	9.95735	9.93411	10.5132	10.1199	9.92431	10.6584	10.8082	10.6259	10.2136	10.6053	10.8803	10.0826	10.1571	10.4002	10.8647	10.7425	10.2076	10.2531	10.8682	10.2077	10.3754	10.423	10.1133	9.95727	9.94232	10.1825	10.3284	10.7926	11.1505	10.3088	10.581	10.2241	10.2013	10.2539	10.2	10.0696
M178	10.2635	10.3619	10.4396	10.4683	10.5037	10.3849	10.1418	10.3284	10.1566	10.125	9.85054	10.5105	10.5342	10.2255	10.1283	10.1912	10.0746	10.156	10.3088	10.168	10.3641	10.3055	10.2819	10.1273	10.3686	9.99394	10.121	9.94076	10.1696	10.1268	10.1346	10.1298	9.89137	10.001	10.1517	10.186	10.2704	10.2551	10.4832	9.92381	10.1907	9.86739	10.1944	9.97414	9.8661	10.0229	9.91767	10.4489	10.1872
M179	10.4498	10.3799	10.4133	10.4677	10.2491	10.3869	10.2073	10.2373	10.0147	10.3885	10.3567	10.0121	10.3169	9.86468	9.82985	9.8813	10.3777	10.5217	10.2505	10.1524	10.2096	10.2728	10.3963	10.2962	9.95167	10.0307	9.98201	10.4777	10.2491	10.0984	9.95951	10.2155	10.2604	10.0608	10.3157	9.86659	9.95968	10.3584	10.3538	9.75594	10.2987	10.3339	10.3817	10.0726	10.2004	10.4341	10.3794	10.2768	10.3136
M180	12.9298	12.8999	12.9644	12.9148	13.0027	12.632	12.5067	12.5304	11.8478	12.3185	12.8638	12.9813	12.7534	13.0073	12.4994	12.1594	12.5917	12.8141	12.5847	12.4865	12.3272	12.8401	12.4802	12.3256	12.6691	12.3925	12.3303	12.4635	12.3004	12.7996	12.6651	12.1321	12.4307	12.512	12.2303	12.5644	12.9362	12.6694	12.7663	12.237	12.3308	12.1167	12.7935	12.5752	12.2358	12.4831	12.1516	12.8336	12.8958
M181	10.9179	10.9821	10.9755	10.9158	10.4671	10.4816	10.0891	10.1961	10.2276	10.8283	10.6325	10.2769	11.0575	9.99765	9.89088	10.1796	10.1479	10.3698	10.2888	9.81561	10.3115	10.6211	10.5195	9.81995	10.3375	10.0127	10.1145	10.5734	10.2555	9.99321	9.83626	10.0428	10.472	10.1367	10.5515	10.124	10.0042	10.4579	10.9842	9.73266	10.6708	9.86698	10.5687	10.1986	9.93063	10.1535	10.5951	10.7884	10.7172
M182	11.6723	11.6752	11.7296	11.7193	11.8654	11.2996	11.426	11.6117	10.268	11.0233	11.9909	11.9343	11.5676	12.0832	11.3042	11.0302	11.6656	11.8934	11.3088	11.615	10.9335	11.6396	11.1661	11.253	11.8237	11.5755	11.0941	11.1265	11.0418	11.8691	11.5798	11.051	11.5348	11.3402	10.89	11.3953	12.1464	11.489	11.5831	11.2583	10.9547	11.0219	11.7122	11.667	11.1037	11.4735	10.8891	11.6085	11.9551
M183	10.0426	10.0132	9.99866	10.1146	9.84674	9.85667	9.90696	9.84992	9.69496	9.72861	9.91899	10.0072	9.91882	9.89221	9.76461	9.88725	10.0081	10.2061	9.93177	9.8678	9.78667	10.0635	9.87379	9.86748	9.6803	10.0025	9.72308	9.72407	9.78588	9.7758	9.68962	9.76012	9.92285	9.84525	9.77781	9.7024	9.74586	10.09	9.99916	9.70765	9.70451	9.83649	10.0564	9.89016	9.87665	9.96586	9.69362	10.0056	10.23
M184	10.1839	10.2369	10.2284	10.0776	9.96237	9.87307	9.87962	9.88553	9.69496	9.91611	10.0289	9.79103	10.0229	9.7042	9.79224	10.0611	10.2486	10.1914	9.80714	9.8646	9.98266	10.1424	9.89457	9.88463	9.66145	10.2335	9.71084	9.93682	9.96473	9.77455	9.72428	9.78358	9.94226	9.80878	9.9055	9.77007	9.73738	10.153	10.0067	9.64669	9.88697	9.90063	10.0131	9.86434	9.98363	10.2066	9.90615	10.1145	10.0976
M185	9.82691	9.86744	9.8434	9.83672	9.60129	9.92521	9.76808	9.68896	9.60016	9.81667	9.77349	9.87451	9.68909	9.77261	9.59749	10.2934	10.0097	9.99873	9.86439	9.8125	9.79039	9.82953	9.88179	9.80335	9.52925	9.8941	9.65563	9.91706	9.68772	9.64883	9.56055	9.76064	9.9449	9.62277	9.81106	9.55471	9.60526	10.1388	9.84264	9.60847	9.80638	9.88119	9.98502	9.81969	9.91037	10.0735	9.85346	9.75076	9.90691
M186	11.6539	11.8474	11.713	11.7402	10.8851	10.4525	11.5371	11.3554	9.81002	10.4988	11.6234	11.36	11.8614	11.1247	10.7326	10.3564	11.078	11.1055	10.7245	11.0698	11.025	11.5399	10.8296	10.5512	11.3158	11.2433	10.9198	10.2561	10.4261	10.8126	10.5113	10.4348	11.6887	10.7362	10.6666	11.1998	10.567	11.0947	11.878	11.2155	10.4708	10.6497	11.3022	10.4332	10.8767	11.0499	10.6279	11.6957	10.0033
M187	10.0997	10.0866	10.1825	10.1217	9.69177	9.84146	9.94228	9.79177	9.67398	9.95755	9.63278	9.96683	10.2364	9.79141	9.72697	10.2356	10.3326	10.2102	9.7639	9.75125	9.69528	10.165	9.85071	9.70469	9.63111	10.3525	9.59547	9.81291	9.98666	9.67167	9.68727	9.73399	9.70125	9.59183	9.78101	9.5242	9.87948	10.3975	10.2083	9.67128	9.56312	9.49241	9.98579	9.97601	9.88053	10.2783	9.66667	10.2288	9.95113
M188	10.3627	10.3528	10.4542	10.3603	10.2667	10.0054	9.99969	10.0187	9.68127	9.88718	10.2519	9.78143	10.1774	9.7926	9.91134	10.5703	10.2755	10.2824	10.133	10.0875	10.0557	10.2072	10.0789	9.96776	9.90946	9.87682	9.84386	9.80511	9.74646	9.97487	9.94404	9.89202	10.1738	9.88455	9.87453	9.88955	9.78753	9.97877	10.3125	9.90138	9.92504	9.86459	10.2927	9.71354	9.92457	10.0721	9.92155	10.1928	9.91171
M189	11.3287	11.3815	11.3385	11.3612	10.9315	11.0104	10.1405	10.3189	10.3837	11.4643	11.1104	10.583	10.7606	10.056	10.1492	9.85749	10.3388	10.3115	10.5308	9.79709	10.3557	10.8981	10.8714	10.2806	9.62155	10.0187	10.1493	11.3433	10.6496	9.92567	10.215	10.5497	10.1862	10.4138	10.6813	10.2059	9.83962	10.3735	10.9086	9.79218	11.1059	10.2753	10.6144	10.6011	10.2151	10.3372	11.0315	10.8472	11.073
M190	10.2759	10.176	10.2286	10.2204	10.0677	10.0131	10.1693	9.98766	9.67398	9.92147	10.1748	9.86126	10.2007	9.7298	9.79561	9.78109	9.97556	10.1902	10.027	9.98056	10.0942	10.1757	10.0984	9.957	9.9114	10.0118	9.69117	9.95595	9.90884	9.85973	9.81098	9.91269	10.1742	9.86457	9.85108	9.83803	9.89072	10.0525	10.1922	9.66519	9.93424	9.94529	10.2467	9.78655	9.97815	9.8695	9.79051	10.1427	10.2215
M191	10.6676	10.8238	10.9911	11.0048	10.1374	10.1589	10.9269	10.3722	9.96297	9.72134	10.6144	10.8321	10.7319	10.3257	9.81195	9.96086	9.97742	11.3155	10.3061	11.0369	10.1537	10.9894	9.9859	10.1972	10.6207	10.4366	9.58536	10.0146	9.80676	9.9079	9.88688	10.0962	10.6299	9.61467	9.74741	10.2818	10.0167	10.5447	10.977	10.1019	9.85356	10.3738	10.9899	10.0624	10.0611	10.5756	9.81445	10.9695	9.81878
M192	9.98008	10.228	10.5362	10.3777	10.3274	10.9244	10.3651	10.3043	10.7799	10.1451	9.55942	10.8042	10.9896	10.1245	9.63696	11.6035	10.4165	11.4728	11.0432	10.3557	10.6551	10.8601	10.7784	11.0997	10.3963	11.3837	9.61132	10.9631	11.4544	10.2628	10.9374	10.0222	9.8138	9.62696	10.7194	10.1375	11.1661	11.5419	10.8176	9.86115	10.0623	9.9824	10.3266	11.3088	10.5527	10.9053	9.71414	10.9484	10.7741
M193	11.3701	11.3761	11.3047	11.3518	10.939	11.0238	10.2908	10.5612	10.5922	11.6594	11.3307	10.5922	10.7998	10.1431	10.3298	10.0579	10.654	9.9403	10.3468	9.79237	10.5952	10.7815	10.7456	10.2804	9.62826	9.8593	10.4142	11.1904	10.8163	10.1389	9.99067	10.524	10.2308	10.3844	10.9679	10.3111	9.65554	10.352	10.9779	9.90916	11.3586	10.3401	10.5356	10.3365	10.3229	10.4888	11.2679	10.7742	10.7665
M194	10.6998	10.0365	10.3077	10.4911	10.2168	10.2557	10.2676	10.1939	10.5134	10.1292	10.163	10.4248	9.94785	10.5181	10.3594	10.7075	10.5084	10.0448	10.4067	10.437	9.77424	10.0772	9.6067	9.80258	10.6012	10.0206	10.392	9.58201	10.6989	10.2753	10.3956	10.3046	9.87427	10.6741	9.75656	10.2737	10.3571	10.6322	10.5386	10.3037	9.70211	9.92108	10.0329	10.404	9.71859	9.79815	10.3278	10.011	9.86215
M195	9.99544	9.89155	9.94807	9.96622	9.83841	9.827	9.90335	9.79974	9.59848	9.69741	10.0314	9.92252	9.9322	9.83371	9.64674	9.91413	10.0441	10.2249	9.87273	9.85787	9.72809	9.91464	9.79238	9.81605	9.82886	10.0387	9.67482	9.73054	9.72758	9.82418	9.63963	9.66984	9.97913	9.72867	9.79674	9.64034	9.94403	10.1557	9.97195	9.63979	9.68514	9.74445	10.0846	10.0278	9.84028	9.9946	9.60606	9.93441	10.0042
M196	10.8405	10.7333	10.8011	10.7923	10.5484	10.6983	11.0631	10.9259	11.383	11.149	11.1111	10.3137	10.7453	10.2809	10.6408	10.6226	10.4326	10.2053	10.518	10.5356	10.8791	10.5277	10.7592	10.6272	10.4892	10.7152	10.9947	10.6398	10.8432	10.4379	10.3267	11.0737	11.2314	10.7481	10.9023	10.6387	10.323	10.6823	10.8456	10.8625	10.8252	10.886	10.6021	10.2626	10.8841	10.5491	11.0617	10.5792	10.2625
M197	11.593	11.583	11.507	11.5948	11.2177	11.1614	10.368	10.5779	10.57	11.7736	11.1283	10.948	11.1262	10.3424	10.3899	10.0096	10.5273	10.6861	10.7445	9.98122	10.6003	11.1318	11.1825	10.3777	9.73659	9.82875	10.2179	11.7055	10.8729	10.0579	10.4336	10.8984	10.2716	10.709	11.1016	10.4313	10.0727	10.6668	11.2345	10.0006	11.5516	10.5823	10.9324	10.7645	10.5679	10.6945	11.4899	11.1218	11.3863
M198	10.9359	10.929	10.7738	10.9045	10.6161	10.592	9.9173	10.1727	10.2415	11.5059	10.4644	10.3459	10.4392	9.93162	10.082	9.91506	10.3715	9.83134	10.077	9.73317	10.1562	10.3511	10.4498	10.0057	9.69603	9.94689	10.1428	10.9174	10.5573	9.77517	9.85431	10.2778	9.92667	10.2191	10.6073	10.068	9.63984	10.0629	10.6487	9.74522	10.9215	10.067	10.2141	10.1512	10.0524	10.1386	11.006	10.459	10.506
M199	12.6304	12.4705	12.467	12.5681	11.7503	11.1646	11.0725	10.9007	10.2566	11.8742	12.1495	12.1934	11.9509	11.1149	9.76066	11.0937	11.5388	11.6098	11.6216	11.3033	11.2619	12.1087	11.6978	10.0693	11.1034	10.7821	10.6193	11.3657	10.8267	11.9423	10.8126	10.6823	11.3126	10.7985	11.0281	10.2929	10.824	11.9634	12.113	9.95429	11.2332	9.89675	12.1591	10.4735	10.7914	11.4629	11.2983	11.9947	11.2038
M200	9.66402	9.55188	9.60197	10.1665	10.7867	9.99117	9.81041	10.586	9.93823	10.1995	10.551	11.0194	10.1355	10.6017	10.5597	10.5201	11.1369	9.89813	10.0106	9.87428	9.79845	10.1562	9.98364	9.79146	11.3654	9.9609	11.4123	9.85959	10.1473	11.0814	11.2049	9.75629	9.53584	11.2674	9.9224	10.9477	11.181	10.4562	9.61214	10.6005	9.64937	9.68554	9.71544	10.086	9.87071	10.2287	9.72941	9.60156	10.0281
M201	10.0602	10.1712	10.1519	10.1853	9.98861	9.91443	9.98854	10.0004	9.73347	9.83087	9.9115	10.2865	10.1912	10.0365	9.77591	9.92594	10.3104	10.2392	10.0422	10.0306	9.83111	10.1253	10.1454	9.90273	10.0668	10.2278	10.0473	10.0036	9.83933	10.0582	9.89199	9.76769	10.0879	9.89836	10.0988	10.0142	10.2078	10.2943	10.3512	9.81096	9.76907	9.75739	10.1838	10.032	9.96397	10.133	9.79021	10.1743	10.2588
M202	10.2612	10.1499	10.1787	10.0997	10.0146	9.98959	10.0985	10.1389	9.74066	9.93492	10.4852	10.3044	10.2378	10.0763	9.90545	10.0913	10.4795	10.4258	10.0531	10.1335	9.91338	10.2939	9.93521	10.0985	9.99743	10.3586	10.0422	9.9609	10.0442	10.1051	9.89874	10.004	10.1435	10.1079	9.95543	9.78938	10.1388	10.3462	10.112	10.0899	9.95839	10.0563	10.3027	10.2055	9.93417	10.2957	9.86387	10.0977	10.2826
M203	10.8674	10.8683	10.8637	10.9382	10.6315	10.7402	9.86853	9.99205	10.0124	11.2484	10.1356	10.3822	10.5449	9.74943	10.0103	10.0788	10.1834	10.0302	10.2297	9.87128	10.1384	10.5796	10.5587	10.0612	9.62336	10.0545	9.9302	11.1379	10.4997	9.77453	9.96482	10.3581	9.98608	10.0082	10.4552	9.93811	9.69934	10.1566	10.6788	9.72575	10.8595	10.1738	10.3217	10.2905	10.0399	10.2976	10.7753	10.5417	10.8443
M204	10.3894	10.4992	10.5391	10.6879	9.84728	9.81546	10.4805	10.1125	9.75397	9.91297	9.8814	10.5205	10.4997	10.261	9.68215	10.0812	10.1751	10.9721	10.1118	10.6976	9.92919	10.5969	9.87104	10.0085	10.2658	10.279	9.95293	9.78976	9.80389	9.82351	9.87344	9.97627	10.3013	9.61816	9.77732	10.1299	10.0041	10.2396	10.7043	9.96826	9.70542	10.1448	10.6707	9.72095	9.95854	10.2378	9.68795	10.5712	9.65202
M205	11.4575	11.4845	11.7326	11.6932	11.1362	13.5631	11.1997	11.2475	11.3524	10.849	11.0315	10.3903	11.9258	10.8096	11.4025	10.9674	11.3847	10.117	11.1239	11.3763	11.1746	11.7767	10.9601	11.4984	10.7566	11.0424	11.9259	10.1426	10.0902	10.5062	10.222	11.2315	10.546	10.8112	11.3403	11.1039	10.9628	11.1848	11.7842	11.7239	10.6921	10.2963	10.1733	10.7562	10.7886	10.5245	11.3901	11.5753	10.935
M206	10.3884	10.3272	10.4379	10.4025	9.87808	10.1878	10.2123	10.1291	9.90217	9.98143	9.87503	9.87296	10.3554	9.99734	10.0642	9.85287	10.0285	10.7321	10.1478	10.4215	9.84647	10.3393	9.94317	9.86842	10.0333	9.95093	9.70836	10.0256	9.85439	10.1158	9.79562	9.80303	10.2035	9.80039	9.81627	9.90761	10.3179	9.96019	10.3437	9.94622	9.92222	9.8349	10.5196	9.68884	9.84287	9.89834	9.74469	10.2647	9.9578
M207	10.1106	10.1295	10.0382	10.0172	11.1396	10.0027	9.94259	10.5329	9.99788	10.0594	11.1991	10.7843	9.84601	11.5254	11.0269	10.3495	10.5739	10.0977	9.70912	10.0032	9.60708	9.93711	9.82752	9.79222	11.4146	10.2161	11.5343	9.72717	9.81039	11.0146	11.2604	9.75791	9.96787	12.0631	9.7683	10.8546	10.9406	9.92477	9.94531	10.9886	9.70057	9.65662	9.99792	10.4427	9.85524	9.90273	9.75129	9.79553	10.3296
M208	10.923	10.8195	10.9029	10.8545	10.4106	10.689	10.6169	10.5235	10.07	10.7289	10.7745	10.5551	10.6557	10.4423	10.0824	10.6576	10.6555	10.9482	10.5204	10.6872	10.4217	10.7577	10.5786	10.4955	10.3316	10.895	10.3384	10.655	10.5517	10.1867	10.1817	10.5137	10.7029	10.42	10.6056	10.0022	10.2898	11.0396	10.6475	10.0366	10.5535	10.6917	10.7985	10.2726	10.6907	10.9386	10.7015	10.6674	10.6042
M209	11.1283	11.1743	11.1726	11.071	10.9001	11.3016	10.4015	10.5555	11.1579	11.5963	10.6136	9.64194	10.9892	11.052	10.2848	10.1487	10.0582	10.042	9.93827	10.2936	10.3539	10.8879	10.3914	10.2489	10.2056	10.1944	11.16	11.3319	11.0291	10.2932	9.99922	10.3121	10.397	10.3625	11.0845	11.0138	9.76009	9.93153	11.0216	10.9526	11.7244	10.5343	10.6359	9.8736	10.5579	10.6514	11.3822	10.8945	10.4173
M210	10.2117	10.608	10.6497	10.563	10.1399	10.6155	10.7619	10.6865	11.2686	10.6915	10.5057	9.77775	11.1339	9.81911	9.92494	10.2122	10.0773	10.0472	10.9	10.3453	11.2873	10.8095	11.3701	10.8858	9.93782	10.2531	10.0028	10.8604	10.3246	9.75805	10.2055	10.8365	10.8458	10.0045	10.5349	10.1562	9.68311	10.6295	10.9024	10.6509	10.9929	11.0509	10.6189	10.0121	10.2399	10.2256	10.9069	10.8517	10.0662
M211	10.5079	10.4743	10.4786	10.5572	10.3458	10.1653	10.2449	10.0849	9.67849	10.088	10.5734	9.93985	10.3462	9.92192	10.1922	10.0413	10.1237	10.3057	10.1041	10.254	10.2177	10.3714	9.98855	10.0478	10.2004	10.0143	9.90615	10.1212	9.94294	10.0288	10.1	9.90852	10.2465	10.0735	9.9753	10.1666	10.0858	10.191	10.3735	10.0734	10.148	10.0608	10.3513	9.97212	10.0399	9.98869	10.1177	10.3705	9.99231
M212	11.7269	11.7695	11.8043	11.8058	11.5399	11.822	11.7037	11.6092	11.0055	11.6031	11.7833	11.4903	11.735	11.4418	11.072	11.6521	11.5972	11.9851	11.7096	11.6025	11.5652	11.6909	11.7132	11.7361	11.3402	11.928	11.1473	11.6582	11.6926	11.3805	11.2231	11.5223	11.8599	11.2359	11.6034	11.1611	11.4701	12.0677	11.7117	10.8919	11.5717	11.7159	11.8911	11.299	11.7735	11.9247	11.6069	11.6561	11.6141
M213	11.1967	11.101	11.0862	11.1068	11.4118	10.555	10.8232	10.9058	10.5885	11.4977	11.7086	11.5635	10.9085	11.4525	10.9724	11.0084	11.364	11.2807	10.6054	10.8125	10.4593	10.9203	10.5677	10.4889	11.2853	10.9659	10.777	10.6463	10.951	11.2011	10.9781	10.4875	10.8806	10.903	10.6334	10.961	11.3045	11.1654	10.9481	10.7948	10.4341	10.4385	10.9243	10.9737	10.7424	11.3085	10.4804	10.929	11.4153
M214	11.0141	10.972	10.9937	11.0284	10.4188	10.6091	10.6945	10.3612	9.91517	10.6246	10.8188	10.6687	10.7452	10.3749	10.0638	10.3605	10.6398	11.0495	10.6166	10.6656	10.4351	10.8227	10.4689	10.5159	10.2011	10.9362	10.0816	10.5573	10.5029	10.2358	9.94406	10.4043	10.7918	10.0898	10.5075	10.1118	10.2603	11.0086	10.8384	10.1018	10.412	10.5906	10.9627	10.2855	10.5081	10.8168	10.4921	10.7523	10.6398
M215	11.0103	11.1104	11.0936	11.0563	10.5278	10.976	10.4841	10.4036	9.95539	10.2687	11.167	10.3482	10.8606	10.5976	10.1967	10.1368	11.0206	10.9059	10.4579	10.2903	10.6072	11.081	10.196	10.2489	10.6413	10.7418	10.769	10.6188	10.3705	10.5227	10.4533	10.0721	10.3229	10.7548	10.4379	10.3249	10.6109	10.6435	10.7649	10.1757	10.4279	10.1837	10.6679	10.8496	10.1977	10.1683	10.3747	10.9843	10.8167
M216	10.8397	10.8194	10.9338	10.9359	10.9817	10.7856	10.2892	10.7033	10.2005	10.3516	10.5616	11.5074	10.9829	10.8497	10.9147	10.4361	11.7723	11.1391	10.9229	10.7733	10.4198	11.0718	10.7172	10.5451	11.2295	10.6533	10.9465	10.8852	10.7783	11.0491	11.2165	10.6719	9.95137	11.0126	10.5573	11.357	11.7298	11.4014	11.1084	10.6816	10.3468	10.2449	10.3338	10.916	10.4285	10.9763	10.1517	11.0577	10.7715
M217	10.1697	10.0974	10.1307	10.1395	10.0804	9.87555	9.7427	9.906	9.70387	9.82035	9.94249	10.2767	10.1949	10.0794	9.77567	9.83518	10.2586	10.0608	9.9025	9.93097	9.74801	10.0671	9.98787	9.89074	10.0583	10.0652	9.79114	9.91621	9.82614	10.0245	10.0383	9.74319	9.75195	9.8859	9.88964	10.1125	10.3983	10.1601	10.2465	9.76718	9.75476	9.64758	9.95478	9.94619	9.815	10.0168	9.7187	10.1172	10.1683
M218	11.5516	11.5445	11.5482	11.5641	11.6813	11.1985	11.3224	11.4598	10.2246	10.9132	11.7398	11.7718	11.5739	11.888	11.3478	11.0789	11.3655	11.7992	11.2502	11.4101	10.965	11.5392	11.0734	11.0917	11.7482	11.5007	10.832	10.9233	10.9776	11.6514	11.3482	10.8752	11.3675	11.0094	10.9394	11.4217	11.9619	11.553	11.57	11.1297	10.7828	10.8171	11.6421	11.4131	11.0355	11.2726	10.6533	11.5731	11.6641
M219	10.7314	10.6888	10.7713	10.7617	10.5803	10.2586	10.4124	10.3036	9.81531	10.1746	10.7325	10.6863	10.4921	10.889	10.148	10.2607	10.2143	10.6428	10.2171	10.3526	10.1959	10.6335	10.1198	10.1194	10.4868	10.3216	10.0547	10.2822	10.0621	10.5514	10.1953	10.1125	10.4261	10.0531	10.1407	10.3499	10.6405	10.4017	10.5004	9.9254	10.2975	10.3603	10.5582	10.3044	10.1097	10.2196	10.2611	10.5386	10.6644
M220	11.4652	11.4953	11.4737	11.4998	10.9902	11.5612	11.4625	11.2712	10.7523	11.3971	11.322	11.1911	11.4494	10.8816	10.5151	11.577	11.4391	11.77	11.4635	11.3996	11.3051	11.3974	11.4614	11.4264	10.7522	11.9196	10.7108	11.4539	11.4863	10.876	10.5944	11.2424	11.5593	10.6858	11.385	10.6098	10.9186	11.8857	11.4022	10.4408	11.2361	11.434	11.6837	11.1031	11.4413	11.7932	11.3101	11.3873	11.2582
M221	10.2171	10.2214	10.186	10.2599	10.3516	10.2306	9.69668	9.81789	9.68625	10.2262	10.1268	10.0667	10.3014	9.91707	9.96602	9.91312	10.3735	9.81963	9.80625	9.95825	9.7518	10.1293	9.97382	9.94002	9.70856	10.0361	10.0119	10.2456	10.0193	9.75458	9.83649	9.93231	9.87206	10.0757	10.3502	9.87635	9.60098	10.1076	10.2479	9.97237	10.2343	9.81192	9.91749	10.2263	9.85344	10.1401	10.2137	10.1599	10.2813
M222	10.2598	10.1989	10.2185	10.2742	10.1969	9.9254	9.96865	10.0037	9.61812	9.95917	10.3783	10.3775	10.0961	10.3847	9.98611	9.82944	9.92748	10.2223	9.85945	10.0341	9.7226	10.1295	9.79095	9.82477	10.2714	9.90644	9.83932	9.87324	9.74162	10.1813	10.0957	9.74241	10.0494	10.0038	9.79544	9.97485	10.3621	10.001	10.1688	9.93295	9.79322	9.77867	10.1022	10.1194	9.99016	9.99103	9.76651	10.0979	10.4484
M223	9.99181	9.8863	10.0195	9.93458	9.7346	9.94025	9.92017	9.66819	9.59848	9.97602	9.93856	9.71148	9.8691	9.62808	9.5546	10.2077	9.86709	9.95155	9.97877	9.86347	9.76552	9.96456	9.98085	9.91879	9.58515	10.2161	9.62054	10.0107	9.91468	9.66012	9.68938	9.83153	9.92812	9.65337	9.82189	9.50188	9.73183	10.0126	9.86568	9.56983	9.86677	9.96309	10.0683	9.66785	9.85163	10.0112	9.94685	9.92805	9.75
M224	9.55456	9.5412	9.58629	9.90666	10.2501	9.77243	9.56293	9.89413	9.70433	9.60886	10.0369	10.5481	9.5608	10.1618	10.2778	9.92333	11.0272	10.0948	9.73605	9.82611	9.59749	9.85731	9.78878	9.76439	10.4933	10.0072	10.2249	9.90631	9.92916	10.2128	10.3667	9.69978	9.53041	10.3586	9.91205	10.3392	10.5053	10.7448	9.64167	10.1228	9.59547	9.60563	9.61718	9.97268	10.0927	10.2744	9.67918	9.60727	9.86157
M225	10.905	11.0906	10.8697	10.9813	10.4617	10.7752	10.1439	10.4035	10.756	11.3159	10.364	10.0868	10.9337	9.79508	9.90099	9.71242	10.2212	9.78008	10.1902	9.64143	10.4745	10.5939	10.8678	10.0451	9.56422	10.3195	9.94091	10.8725	10.3206	9.62936	9.59177	10.2345	10.1154	9.93726	10.8278	9.95302	9.90411	10.2971	10.911	9.78001	11.1061	9.94213	10.2493	9.88786	10.0746	9.98398	11.0782	10.7062	10.4269
M226	10.8524	10.7964	10.9365	10.8891	9.83231	10.9279	10.8202	10.4324	10.1174	9.64205	10.14	10.5533	10.8454	10.4723	9.53441	10.4141	10.5565	11.0391	11.0503	11.1194	10.816	10.8457	10.4875	10.6309	10.2548	11.1084	10.3988	10.6202	10.2817	10.2398	9.91826	10.1833	11.0599	10.2566	10.4697	10.1313	10.2278	10.8228	10.6359	9.82292	10.6919	10.7215	11.2227	10.4227	10.7021	9.80263	10.5276	10.8125	10.4952
M227	10.1588	10.0847	10.1523	10.1146	9.96131	9.81091	9.87838	9.94552	9.67398	9.77557	10.197	10.1153	9.9938	10.2167	9.76461	10.0728	9.95768	10.181	9.88339	9.90506	9.72322	10.0514	9.80838	9.83461	10.0517	9.89218	9.69621	9.70192	9.73751	9.93333	9.81703	9.66655	9.92321	9.76254	9.68247	9.76327	10.1721	9.97643	10.0937	9.79275	9.70478	9.68113	10.0524	9.9526	9.74121	9.87341	9.69044	9.93894	10.161
M228	10.5504	10.4724	10.5429	10.5446	9.71572	10.3831	10.4203	9.98126	9.81245	10.4208	10.2037	10.1435	10.4677	9.67141	9.63388	10.6312	10.3946	10.5279	10.3393	10.3752	10.3007	10.4632	10.3359	10.4436	9.67928	10.3765	9.83632	10.3122	10.4902	9.6362	9.59401	10.1142	10.4787	9.94204	10.3185	9.61409	9.71017	10.803	10.4487	10.025	10.2213	10.3721	10.5257	10.207	10.4872	10.6398	10.4463	10.4206	10.2115
M229	10.8572	11.046	10.8814	10.9207	10.4133	10.7703	10.1062	10.1471	10.5989	11.2193	10.1127	9.95632	10.9872	9.68232	9.78103	10.2968	9.82314	9.91734	10.3549	9.83429	10.4756	10.6399	11.0232	10.0796	9.90856	10.0545	9.66112	11.0096	10.3998	9.56274	9.78153	10.2356	10.0336	9.89684	10.576	9.95513	9.85061	10.1412	10.9362	9.7077	11.0288	10.0915	10.424	10.0965	9.99086	10.2603	10.9937	10.8683	10.7352
M230	9.77251	9.62249	9.65375	9.69221	9.84634	9.96189	9.68914	9.6206	9.56827	9.86023	9.90803	9.82606	9.76488	9.80372	9.66861	9.94257	10.1744	9.9482	9.83673	9.79415	9.61017	9.54599	9.6759	9.82855	9.7551	9.91082	9.72837	9.9515	9.84957	9.87445	9.73793	9.70357	9.70854	9.7661	9.92314	9.70289	9.83604	10.0523	9.66723	9.99249	9.74682	9.53515	9.9266	9.89969	9.78664	9.98372	9.79796	9.69058	9.91785
M231	9.8249	9.88674	10.0093	9.87917	9.83503	10.4902	11.0111	10.5874	11.1428	10.8662	9.84376	9.92577	9.82605	10.1719	10.3907	10.364	10.1752	9.85644	9.82658	10.4542	10.0093	10.1563	9.93028	9.98877	10.0454	10.2446	10.2274	9.94041	10.9162	10.1758	10.4586	10.3106	10.0005	10.6339	10.0873	9.93767	10.0094	9.79503	9.91901	10.6593	10.4117	10.1674	9.66389	10.7001	10.5797	10.1382	10.2731	10.0085	9.92466
M232	10.0001	10.3056	10.3257	10.3657	10.918	11.0751	10.9088	10.7559	10.746	10.2908	10.2874	10.72	10.3948	10.4689	10.3057	9.91786	10.2636	10.8078	11.0411	10.6298	10.8604	10.3938	11.1449	11.1731	10.5424	10.1399	10.2407	11.2185	10.8231	10.1225	10.8776	10.8684	10.2438	10.4655	10.6682	10.3292	10.3973	10.6824	10.341	9.96843	10.9561	10.6332	10.1899	10.9525	10.5642	10.4391	10.4741	10.3861	11.1965
M233	10.5556	10.4722	10.4697	10.5446	10.1339	10.0275	10.1028	9.99926	9.97832	10.2359	10.595	10.3064	10.2487	10.2191	9.81445	10.4645	10.1684	10.5258	10.0102	10.3441	9.97583	10.3519	9.91444	9.82477	10.0452	10.1933	9.85656	10.0499	9.86758	10.0188	9.77802	9.88295	10.2483	9.92254	9.9668	9.85929	10.071	10.4336	10.2803	9.74529	9.88915	10.0066	10.352	10.0164	10.0889	10.1826	9.99822	10.2677	10.0046
M234	10.2422	10.1886	10.1987	10.212	9.56164	10.5862	10.4072	10.1446	9.91516	10.4551	10.0155	10.007	10.2611	9.70657	9.63914	10.6392	10.5244	10.6644	10.3771	10.2975	10.2691	10.1592	10.4257	10.4098	9.62306	10.893	9.73781	10.4063	10.5991	9.52978	9.52848	10.206	10.5645	9.78451	10.417	9.64677	9.74133	10.8703	10.1917	9.93002	10.2804	10.4391	10.5712	10.1451	10.5251	10.7229	10.3847	10.2377	10.0298
M235	10.2913	10.1804	10.2406	10.2839	10.4805	9.86701	10.0276	10.1224	9.61812	9.80565	10.5205	10.9254	10.2351	11.0775	10.2253	9.95744	10.3334	10.4883	10.0966	10.1433	9.79701	10.1508	9.87777	10.043	10.3449	10.3857	9.88541	9.89896	9.86059	10.2016	10.212	9.84794	10.1573	9.9959	9.72477	10.2362	10.9314	10.2577	10.2505	9.85834	9.86887	9.80366	10.2182	10.6841	9.98298	10.1101	9.68106	10.2005	10.8434
M236	9.50878	9.50575	9.60189	9.52714	9.5877	9.84387	9.77411	9.69279	9.9216	9.84251	9.60758	9.46484	9.53353	9.5205	9.48617	10.0556	10.1379	9.64815	9.8591	9.71661	9.87925	9.60214	9.88075	9.94803	9.61675	9.98035	9.59948	9.75281	9.69786	9.57209	9.73734	9.81305	9.5459	9.52201	9.45808	9.55801	9.52862	10.0821	9.59618	9.60347	9.68868	10.047	9.68202	9.53682	9.61862	9.92364	9.50457	9.67533	9.66582
M237	9.6862	9.68288	9.67764	9.67009	9.7498	9.54814	9.76023	9.58379	9.53319	9.8593	9.55958	9.40244	9.6705	9.44502	9.45483	10.0814	10.0934	10.0655	9.66277	9.76816	9.7247	9.64226	9.73052	9.87805	9.54444	10.0393	9.88075	9.68721	9.91123	9.70983	9.64083	9.64036	9.92724	9.87716	9.79134	9.55471	9.48859	10.1133	9.66136	10.3714	9.80221	9.91035	9.84602	9.81772	9.75593	9.93939	9.78959	9.69043	9.73501
M238	9.92226	9.88605	9.95591	9.92639	9.81904	10.0455	9.58899	9.73069	9.63351	9.83355	9.71617	9.85649	9.92486	9.72894	9.64	9.87334	10.3327	9.81246	9.83348	9.58151	9.84328	10.006	9.91919	9.81672	9.57248	10.1147	9.71366	10.1367	9.86079	9.70291	9.67255	9.70226	9.78026	9.70988	9.98884	9.52084	9.59923	10.1362	9.85895	9.64677	9.84858	9.7477	9.79016	9.73952	9.93965	9.81272	9.7399	9.93834	9.61071
M239	9.93483	10.024	9.96547	10.0393	9.83468	10.2119	10.176	9.8722	9.99674	10.0531	9.46154	9.8671	9.90382	9.84223	9.79005	9.99132	9.97008	10.596	10.2483	9.91174	10.1056	9.94019	10.2558	10.2014	9.78391	10.4474	9.7606	10.2713	10.0578	9.85591	9.78542	10.2037	10.2442	9.75864	9.85921	9.72481	9.86463	10.4455	9.89325	9.76598	9.92382	10.0931	10.3255	9.87126	10.0628	10.3039	9.92175	9.86802	9.4508
M240	11.653	11.5245	11.501	11.5659	11.2487	11.3077	10.5092	10.5847	10.6176	11.8578	11.3564	11.697	11.0997	11.6465	10.2059	10.2602	11.3349	10.645	10.2483	10.9713	10.0682	11.1272	10.7545	10.6592	10.3297	10.2839	11.0579	11.4002	10.7728	10.5619	10.2056	10.2788	10.6861	10.5678	11.1533	10.8954	10.4255	10.672	11.251	10.6119	11.7296	10.5726	10.8922	10.3578	10.6357	11.0446	11.4281	11.0483	10.5802
M241	10.8613	10.8318	10.8411	10.8909	10.4187	10.4107	10.533	10.2697	9.97872	10.3156	10.7122	10.4315	10.6151	10.4111	10.0602	10.1509	10.4777	10.553	10.4435	10.4812	10.245	10.79	10.3294	10.3471	10.2696	10.5948	10.1314	10.5851	10.2832	10.2832	10.0762	10.1468	10.6237	10.1007	10.3038	10.0135	10.4049	10.6591	10.648	10.0359	10.2655	10.2629	10.827	10.3074	10.3221	10.4755	10.2411	10.6359	10.4539
M242	10.4017	10.3825	10.3948	10.4312	10.0782	10.0604	10.1542	9.96144	9.70939	10.0176	10.3768	10.2009	10.2548	10.1696	9.79112	11.3297	10.4675	10.3751	10.0668	10.1232	9.86675	10.3294	9.91248	10.1182	10.0381	10.7675	9.81014	10.2491	9.83656	10.0264	9.98342	9.81687	10.2425	9.75702	9.92097	9.84656	10.2469	10.6209	10.2269	9.73684	9.91166	9.94094	10.2584	10.0555	10.0967	10.1021	9.85663	10.2506	10.2333
M243	10.2998	10.2228	10.2607	10.2382	9.74101	9.90135	9.7945	9.65257	9.67398	9.86785	10.1105	9.72439	10.1307	9.71141	9.61782	9.91657	10.0842	10.1025	9.86643	9.84041	9.82294	10.2239	9.8105	9.91156	9.60777	9.98714	9.7302	9.97171	9.79102	9.59218	9.69722	9.65175	9.89355	9.71581	9.84447	9.76837	9.68424	10.0699	10.0979	9.55173	9.8163	9.83965	10.0083	9.92367	9.89612	9.92661	9.8616	10.2047	9.90429
M244	10.2116	10.2337	10.2898	10.1997	10.0034	9.94491	9.97444	9.92094	9.67398	9.82457	10.3261	10.076	10.0493	10.0717	9.78887	10.4484	10.3915	10.1858	9.95175	10.0259	9.74857	10.2341	9.85348	9.94013	9.97126	10.2167	9.75371	10.0329	9.81183	9.97396	9.87783	9.70219	10.0739	9.79442	9.87397	9.82749	10.2286	10.2097	10.0668	9.65454	9.76018	9.88161	10.2221	9.95336	10.0319	9.90341	9.73776	10.0803	10.1081
M245	12.8749	12.6625	12.8126	12.5809	12.3251	12.3747	11.5418	11.8597	11.8704	11.477	11.9804	12.642	13.0003	12.034	11.4573	11.5112	12.1307	11.9489	12.0341	11.44	11.5972	11.899	11.159	11.5991	11.3516	11.3318	11.1335	11.2054	11.3927	10.9104	10.3758	11.928	11.9294	11.0802	12.2669	11.6161	11.5151	11.6529	12.7899	11.3581	12.0035	11.3973	12.1105	11.2721	11.0956	11.3084	11.916	12.8286	11.5503
[truncated: 464 more columns]
