# Supplementary material for: Multi-omics bioactivity profile-based chemical grouping and read-across: a case study with Daphnia magna and azo dyes
Source: Arch Toxicol. 2024 May 2;98(8):2577–88. doi: 10.1007/s00204-024-03759-6 (PMC11272716; doi:10.1007/s00204-024-03759-6)
Supplement: Supplementary file 3 — Supplementary file3 (XLSX 3836 KB) [file 204_2024_3759_MOESM3_ESM.xlsx]

## Sheet: Sample_Metadata
Filename	Injection order	Class label	Dye	Time point	Dose
QC62_np.raw	1	QC	QC	QC	QC
QC63_np.raw	2	QC	QC	QC	QC
S1L13_np.raw	3	S	S1	48h	L
S1L09_np.raw	4	S	S1	24h	L
S1L03_np.raw	5	S	S1	2h	L
S1C08_np.raw	6	S	S1	24h	C
QC66_np.raw	7	QC	QC	QC	QC
S1M10_np.raw	8	S	S1	24h	M
S1C09_np.raw	9	S	S1	24h	C
S1C03_np.raw	10	S	S1	2h	C
S1L06_np.raw	11	S	S1	2h	L
S1L11_np.raw	12	S	S1	24h	L
S1M03_np.raw	13	S	S1	2h	M
S1M06_np.raw	14	S	S1	2h	M
S1C11_np.raw	15	S	S1	24h	C
QC67_np.raw	16	QC	QC	QC	QC
S1M12_np.raw	17	S	S1	24h	M
S1H12_np.raw	18	S	S1	24h	H
S1C15_np.raw	19	S	S1	48h	C
S1M05_np.raw	20	S	S1	2h	M
S1C16_np.raw	21	S	S1	48h	C
S1L12_np.raw	22	S	S1	24h	L
S1M15_np.raw	23	S	S1	48h	M
S1C12_np.raw	24	S	S1	24h	C
QC68_np.raw	25	QC	QC	QC	QC
S1C07_np.raw	26	S	S1	24h	C
S1M09_np.raw	27	S	S1	24h	M
S1L15_np.raw	28	S	S1	48h	L
S1L18_np.raw	29	S	S1	48h	L
S1H03_np.raw	30	S	S1	2h	H
S1L05_np.raw	31	S	S1	2h	L
S1L04_np.raw	32	S	S1	2h	L
S1C14_np.raw	33	S	S1	48h	C
QC69_np.raw	34	QC	QC	QC	QC
S1L07_np.raw	35	S	S1	24h	L
S1M07_np.raw	36	S	S1	24h	M
S1L16_np.raw	37	S	S1	48h	L
S1L01_np.raw	38	S	S1	2h	L
S1H05_np.raw	39	S	S1	2h	H
S1H09_np.raw	40	S	S1	24h	H
S1C17_np.raw	41	S	S1	48h	C
S1C10_np.raw	42	S	S1	24h	C
QC70_np.raw	43	QC	QC	QC	QC
S1H07_np.raw	44	S	S1	24h	H
S1H02_np.raw	45	S	S1	2h	H
S1H08_np.raw	46	S	S1	24h	H
S1C13_np.raw	47	S	S1	48h	C
S1L02_np.raw	48	S	S1	2h	L
S1M08_np.raw	49	S	S1	24h	M
S1M11_np.raw	50	S	S1	24h	M
S1C05_np.raw	51	S	S1	2h	C
QC71_np.raw	52	QC	QC	QC	QC
S1C06_np.raw	53	S	S1	2h	C
S1H01_np.raw	54	S	S1	2h	H
S1M01_np.raw	55	S	S1	2h	M
S1L08_np.raw	56	S	S1	24h	L
S1H06_np.raw	57	S	S1	2h	H
S1C04_np.raw	58	S	S1	2h	C
S1H10_np.raw	59	S	S1	24h	H
S1L17_np.raw	60	S	S1	48h	L
QC72_np.raw	61	QC	QC	QC	QC
S1C01_np.raw	62	S	S1	2h	C
S1M04_np.raw	63	S	S1	2h	M
S1C18_np.raw	64	S	S1	48h	C
S1C02_np.raw	65	S	S1	2h	C
QC73_np.raw	66	QC	QC	QC	QC
QC74_np.raw	67	QC	QC	QC	QC
QC75_np.raw	68	QC	QC	QC	QC
QC76_np.raw	69	QC	QC	QC	QC
R3M05_np.raw	70	S	DR13	2h	M
R3M16_np.raw	71	S	DR13	48h	M
R3M06_np.raw	72	S	DR13	2h	M
R3H12_np.raw	73	S	DR13	24h	H
R3H06_np.raw	74	S	DR13	2h	H
R3C09_np.raw	75	S	DR13	24h	C
R3L04_np.raw	76	S	DR13	2h	L
QC77_np.raw	77	QC	QC	QC	QC
R3L17_np.raw	78	S	DR13	48h	L
R3M13_np.raw	79	S	DR13	48h	M
R3C15_np.raw	80	S	DR13	48h	C
R3L10_np.raw	81	S	DR13	24h	L
R3C08_np.raw	82	S	DR13	24h	C
R3M01_np.raw	83	S	DR13	2h	M
R3L14_np.raw	84	S	DR13	48h	L
R3C16_np.raw	85	S	DR13	48h	C
QC78_np.raw	86	QC	QC	QC	QC
R3M15_np.raw	87	S	DR13	48h	M
R3C12_np.raw	88	S	DR13	24h	C
R3M02_np.raw	89	S	DR13	2h	M
R3C07_np.raw	90	S	DR13	24h	C
R3M08_np.raw	91	S	DR13	24h	M
R3H08_np.raw	92	S	DR13	24h	H
R3M11_np.raw	93	S	DR13	24h	M
R3H07_np.raw	94	S	DR13	24h	H
QC79_np.raw	95	QC	QC	QC	QC
R3M17_np.raw	96	S	DR13	48h	M
R3L18_np.raw	97	S	DR13	48h	L
R3M09_np.raw	98	S	DR13	24h	M
R3C01_np.raw	99	S	DR13	2h	C
R3M10_np.raw	100	S	DR13	24h	M
R3L07_np.raw	101	S	DR13	24h	L
R3L12_np.raw	102	S	DR13	24h	L
R3C18_np.raw	103	S	DR13	48h	C
QC80_np.raw	104	QC	QC	QC	QC
R3C05_np.raw	105	S	DR13	2h	C
R3M14_np.raw	106	S	DR13	48h	M
R3C13_np.raw	107	S	DR13	48h	C
R3H05_np.raw	108	S	DR13	2h	H
R3L02_np.raw	109	S	DR13	2h	L
R3C04_np.raw	110	S	DR13	2h	C
R3C17_np.raw	111	S	DR13	48h	C
R3H09_np.raw	112	S	DR13	24h	H
R3M18_np.raw	113	S	DR13	48h	M
QC81_np.raw	114	QC	QC	QC	QC
R3L03_np.raw	115	S	DR13	2h	L
R3L11_np.raw	116	S	DR13	24h	L
R3C06_np.raw	117	S	DR13	2h	C
R3L05_np.raw	118	S	DR13	2h	L
R3H03_np.raw	119	S	DR13	2h	H
R3C10_np.raw	120	S	DR13	24h	C
QC82_np.raw	121	QC	QC	QC	QC
R3M12_np.raw	122	S	DR13	24h	M
R3H13_np.raw	123	S	DR13	48h	H
R3L06_np.raw	124	S	DR13	2h	L
R3M07_np.raw	125	S	DR13	24h	M
R3L01_np.raw	126	S	DR13	2h	L
R3L09_np.raw	127	S	DR13	24h	L
R3C02_np.raw	128	S	DR13	2h	C
R3H16_np.raw	129	S	DR13	48h	H
QC83_np.raw	130	QC	QC	QC	QC
R3H11_np.raw	131	S	DR13	24h	H
R3H01_np.raw	132	S	DR13	2h	H
R3L13_np.raw	133	S	DR13	48h	L
R3M04_np.raw	134	S	DR13	2h	M
R3L08_np.raw	135	S	DR13	24h	L
R3H02_np.raw	136	S	DR13	2h	H
R3M03_np.raw	137	S	DR13	2h	M
QC84_np.raw	138	QC	QC	QC	QC
R3H10_np.raw	139	S	DR13	24h	H
R3L15_np.raw	140	S	DR13	48h	L
R3H15_np.raw	141	S	DR13	48h	H
R3H04_np.raw	142	S	DR13	2h	H
R3H17_np.raw	143	S	DR13	48h	H
R3C03_np.raw	144	S	DR13	2h	C
R3L16_np.raw	145	S	DR13	48h	L
R3H14_np.raw	146	S	DR13	48h	H
QC85_np.raw	147	QC	QC	QC	QC
QC86_np.raw	148	QC	QC	QC	QC
QC87_np.raw	149	QC	QC	QC	QC
QC01_np.raw	150	QC	QC	QC	QC
QC02_np.raw	151	QC	QC	QC	QC
QC03_np.raw	152	QC	QC	QC	QC
QC04_np.raw	153	QC	QC	QC	QC
O25C09_np.raw	154	S	DO25	24h	C
O25H08_np.raw	155	S	DO25	24h	H
O25M05_np.raw	156	S	DO25	2h	M
O25C13_np.raw	157	S	DO25	48h	C
O25L01_np.raw	158	S	DO25	2h	L
O25H14_np.raw	159	S	DO25	48h	H
O25H12_np.raw	160	S	DO25	24h	H
O25L14_np.raw	161	S	DO25	48h	L
QC05_np.raw	162	QC	QC	QC	QC
O25M01_np.raw	163	S	DO25	2h	M
O25H07_np.raw	164	S	DO25	24h	H
O25L05_np.raw	165	S	DO25	2h	L
O25L18_np.raw	166	S	DO25	48h	L
O25L15_np.raw	167	S	DO25	48h	L
O25C03_np.raw	168	S	DO25	2h	C
O25C14_np.raw	169	S	DO25	48h	C
QC06_np.raw	170	QC	QC	QC	QC
O25H09_np.raw	171	S	DO25	24h	H
O25M11_np.raw	172	S	DO25	24h	M
O25M04_np.raw	173	S	DO25	2h	M
O25L13_np.raw	174	S	DO25	48h	L
O25M17_np.raw	175	S	DO25	48h	M
O25C08_np.raw	176	S	DO25	24h	C
QC07_np.raw	177	QC	QC	QC	QC
O25M10_np.raw	178	S	DO25	24h	M
O25M06_np.raw	179	S	DO25	2h	M
O25H02_np.raw	180	S	DO25	2h	H
O25H18_np.raw	181	S	DO25	48h	H
O25C17_np.raw	182	S	DO25	48h	C
O25C16_np.raw	183	S	DO25	48h	C
O25C18_np.raw	184	S	DO25	48h	C
O25M08_np.raw	185	S	DO25	24h	M
QC08_np.raw	186	QC	QC	QC	QC
O25M03_np.raw	187	S	DO25	2h	M
O25C05_np.raw	188	S	DO25	2h	C
O25M16_np.raw	189	S	DO25	48h	M
O25H13_np.raw	190	S	DO25	48h	H
O25M18_np.raw	191	S	DO25	48h	M
O25L12_np.raw	192	S	DO25	24h	L
O25H05_np.raw	193	S	DO25	2h	H
QC09_np.raw	194	QC	QC	QC	QC
O25L11_np.raw	195	S	DO25	24h	L
O25H04_np.raw	196	S	DO25	2h	H
O25C10_np.raw	197	S	DO25	24h	C
O25L08_np.raw	198	S	DO25	24h	L
O25H03_np.raw	199	S	DO25	2h	H
O25C12_np.raw	200	S	DO25	24h	C
O25C04_np.raw	201	S	DO25	2h	C
O25C15_np.raw	202	S	DO25	48h	C
QC10_np.raw	203	QC	QC	QC	QC
O25H06_np.raw	204	S	DO25	2h	H
O25L03_np.raw	205	S	DO25	2h	L
O25L07_np.raw	206	S	DO25	24h	L
O25H17_np.raw	207	S	DO25	48h	H
O25H10_np.raw	208	S	DO25	24h	H
O25C11_np.raw	209	S	DO25	24h	C
O25L02_np.raw	210	S	DO25	2h	L
O25C01_np.raw	211	S	DO25	2h	C
QC11_np.raw	212	QC	QC	QC	QC
O25L06_np.raw	213	S	DO25	2h	L
O25L10_np.raw	214	S	DO25	24h	L
O25C02_np.raw	215	S	DO25	2h	C
O25C06_np.raw	216	S	DO25	2h	C
O25M15_np.raw	217	S	DO25	48h	M
O25C07_np.raw	218	S	DO25	24h	C
O25H15_np.raw	219	S	DO25	48h	H
O25M02_np.raw	220	S	DO25	2h	M
QC12_np.raw	221	QC	QC	QC	QC
O25M13_np.raw	222	S	DO25	48h	M
O25L16_np.raw	223	S	DO25	48h	L
O25L09_np.raw	224	S	DO25	24h	L
O25M09_np.raw	225	S	DO25	24h	M
O25H01_np.raw	226	S	DO25	2h	H
O25L04_np.raw	227	S	DO25	2h	L
O25H11_np.raw	228	S	DO25	24h	H
O25H16_np.raw	229	S	DO25	48h	H
QC13_np.raw	230	QC	QC	QC	QC
QC14_np.raw	231	QC	QC	QC	QC
QC15_np.raw	232	QC	QC	QC	QC
QC16_np.raw	233	QC	QC	QC	QC
QC17_np.raw	234	QC	QC	QC	QC
C211_np.raw	235	S	SRG_DR1	24h	C
RGH06_np.raw	236	S	SRG	2h	H
C214_np.raw	237	S	SRG_DR1	48h	C
R1L18_np.raw	238	S	DR1	48h	L
R1M15_np.raw	239	S	DR1	48h	M
RGM09_np.raw	240	S	SRG	24h	M
R1M01_np.raw	241	S	DR1	2h	M
RGL02_np.raw	242	S	SRG	2h	L
QC18_np.raw	243	QC	QC	QC	QC
R1H02_np.raw	244	S	DR1	2h	H
R1L02_np.raw	245	S	DR1	2h	L
R1L05_np.raw	246	S	DR1	2h	L
R1M02_np.raw	247	S	DR1	2h	M
RGL07_np.raw	248	S	SRG	24h	L
R1M13_np.raw	249	S	DR1	48h	M
RGL14_np.raw	250	S	SRG	48h	L
RGL03_np.raw	251	S	SRG	2h	L
QC19_np.raw	252	QC	QC	QC	QC
R1H11_np.raw	253	S	DR1	24h	H
R1L11_np.raw	254	S	DR1	24h	L
R1L16_np.raw	255	S	DR1	48h	L
C215_np.raw	256	S	SRG_DR1	48h	C
R1L07_np.raw	257	S	DR1	24h	L
R1M05_np.raw	258	S	DR1	2h	M
R1L09_np.raw	259	S	DR1	24h	L
C216_np.raw	260	S	SRG_DR1	48h	C
QC20_np.raw	261	QC	QC	QC	QC
RGL09_np.raw	262	S	SRG	24h	L
RGM17_np.raw	263	S	SRG	48h	M
C204_np.raw	264	S	SRG_DR1	2h	C
RGL17_np.raw	265	S	SRG	48h	L
R1L04_np.raw	266	S	DR1	2h	L
R1M16_np.raw	267	S	DR1	48h	M
R1H05_np.raw	268	S	DR1	2h	H
R1M14_np.raw	269	S	DR1	48h	M
QC21_np.raw	270	QC	QC	QC	QC
RGM07_np.raw	271	S	SRG	24h	M
R1L13_np.raw	272	S	DR1	48h	L
R1H01_np.raw	273	S	DR1	2h	H
RGH01_np.raw	274	S	SRG	2h	H
C209_np.raw	275	S	SRG_DR1	24h	C
RGM05_np.raw	276	S	SRG	2h	M
C207_np.raw	277	S	SRG_DR1	24h	C
C217_np.raw	278	S	SRG_DR1	48h	C
QC22_np.raw	279	QC	QC	QC	QC
R1H16_np.raw	280	S	DR1	48h	H
C202_np.raw	281	S	SRG_DR1	2h	C
RGL08_np.raw	282	S	SRG	24h	L
RGM04_np.raw	283	S	SRG	2h	M
R1M11_np.raw	284	S	DR1	24h	M
R1M12_np.raw	285	S	DR1	24h	M
R1M18_np.raw	286	S	DR1	48h	M
R1M03_np.raw	287	S	DR1	2h	M
QC23_np.raw	288	QC	QC	QC	QC
RGL11_np.raw	289	S	SRG	24h	L
RGL06_np.raw	290	S	SRG	2h	L
RGM13_np.raw	291	S	SRG	48h	M
C203_np.raw	292	S	SRG_DR1	2h	C
R1H12_np.raw	293	S	DR1	24h	H
RGL15_np.raw	294	S	SRG	48h	L
RGH11_np.raw	295	S	SRG	24h	H
QC24_np.raw	296	QC	QC	QC	QC
R1M07_np.raw	297	S	DR1	24h	M
R1H10_np.raw	298	S	DR1	24h	H
R1L14_np.raw	299	S	DR1	48h	L
R1H17_np.raw	300	S	DR1	48h	H
RGM06_np.raw	301	S	SRG	2h	M
R1M10_np.raw	302	S	DR1	24h	M
R1H06_np.raw	303	S	DR1	2h	H
C218_np.raw	304	S	SRG_DR1	48h	C
QC25_np.raw	305	QC	QC	QC	QC
R1M09_np.raw	306	S	DR1	24h	M
RGH04_np.raw	307	S	SRG	2h	H
RGM01_np.raw	308	S	SRG	2h	M
RGH14_np.raw	309	S	SRG	48h	H
RGM08_np.raw	310	S	SRG	24h	M
R1M04_np.raw	311	S	DR1	2h	M
RGL01_np.raw	312	S	SRG	2h	L
R1H09_np.raw	313	S	DR1	24h	H
QC26_np.raw	314	QC	QC	QC	QC
RGM03_np.raw	315	S	SRG	2h	M
C212_np.raw	316	S	SRG_DR1	24h	C
R1L12_np.raw	317	S	DR1	24h	L
R1H18_np.raw	318	S	DR1	48h	H
R1H07_np.raw	319	S	DR1	24h	H
RGH07_np.raw	320	S	SRG	24h	H
RGH03_np.raw	321	S	SRG	2h	H
RGL05_np.raw	322	S	SRG	2h	L
QC27_np.raw	323	QC	QC	QC	QC
RGM02_np.raw	324	S	SRG	2h	M
RGH09_np.raw	325	S	SRG	24h	H
RGM14_np.raw	326	S	SRG	48h	M
C208_np.raw	327	S	SRG_DR1	24h	C
C206_np.raw	328	S	SRG_DR1	2h	C
C210_np.raw	329	S	SRG_DR1	24h	C
RGM12_np.raw	330	S	SRG	24h	M
RGH17_np.raw	331	S	SRG	48h	H
QC28_np.raw	332	QC	QC	QC	QC
RGH18_np.raw	333	S	SRG	48h	H
RGL10_np.raw	334	S	SRG	24h	L
C201_np.raw	335	S	SRG_DR1	2h	C
RGH02_np.raw	336	S	SRG	2h	H
RGL13_np.raw	337	S	SRG	48h	L
R1L17_np.raw	338	S	DR1	48h	L
RGH12_np.raw	339	S	SRG	24h	H
R1L06_np.raw	340	S	DR1	2h	L
QC29_np.raw	341	QC	QC	QC	QC
R1L03_np.raw	342	S	DR1	2h	L
RGL18_np.raw	343	S	SRG	48h	L
C213_np.raw	344	S	SRG_DR1	48h	C
R1H13_np.raw	345	S	DR1	48h	H
C205_np.raw	346	S	SRG_DR1	2h	C
R1H08_np.raw	347	S	DR1	24h	H
RGM11_np.raw	348	S	SRG	24h	M
QC30_np.raw	349	QC	QC	QC	QC
R1M06_np.raw	350	S	DR1	2h	M
R1H04_np.raw	351	S	DR1	2h	H
R1H03_np.raw	352	S	DR1	2h	H
RGM10_np.raw	353	S	SRG	24h	M
RGL16_np.raw	354	S	SRG	48h	L
R1H14_np.raw	355	S	DR1	48h	H
R1H15_np.raw	356	S	DR1	48h	H
QC31_np.raw	357	QC	QC	QC	QC
R1L01_np.raw	358	S	DR1	2h	L
R1M17_np.raw	359	S	DR1	48h	M
R1L08_np.raw	360	S	DR1	24h	L
R1L10_np.raw	361	S	DR1	24h	L
RGM16_np.raw	362	S	SRG	48h	M
R1L15_np.raw	363	S	DR1	48h	L
RGH10_np.raw	364	S	SRG	24h	H
QC32_np.raw	365	QC	QC	QC	QC
RGL04_np.raw	366	S	SRG	2h	L
RGL12_np.raw	367	S	SRG	24h	L
RGH05_np.raw	368	S	SRG	2h	H
RGM18_np.raw	369	S	SRG	48h	M
RGH13_np.raw	370	S	SRG	48h	H
QC33_np.raw	371	QC	QC	QC	QC
QC34_np.raw	372	QC	QC	QC	QC
QC35_np.raw	373	QC	QC	QC	QC
QC36_np.raw	374	QC	QC	QC	QC
QC37_np.raw	375	QC	QC	QC	QC
QC38_np.raw	376	QC	QC	QC	QC
O6L09_np.raw	377	S	DO61	24h	L
O6L16_np.raw	378	S	DO61	48h	L
O6C15_np.raw	379	S	DO61	48h	C
O6H07_np.raw	380	S	DO61	24h	H
O6H09_np.raw	381	S	DO61	24h	H
O6H03_np.raw	382	S	DO61	2h	H
O6C04_np.raw	383	S	DO61	2h	C
O6C14_np.raw	384	S	DO61	48h	C
QC39_np.raw	385	QC	QC	QC	QC
O6L07_np.raw	386	S	DO61	24h	L
O6C11_np.raw	387	S	DO61	24h	C
O6C03_np.raw	388	S	DO61	2h	C
O6C08_np.raw	389	S	DO61	24h	C
O6M05_np.raw	390	S	DO61	2h	M
O6C18_np.raw	391	S	DO61	48h	C
O6H11_np.raw	392	S	DO61	24h	H
O6C05_np.raw	393	S	DO61	2h	C
QC40_np.raw	394	QC	QC	QC	QC
O6C01_np.raw	395	S	DO61	2h	C
O6M18_np.raw	396	S	DO61	48h	M
O6H17_np.raw	397	S	DO61	48h	H
O6C16_np.raw	398	S	DO61	48h	C
O6M15_np.raw	399	S	DO61	48h	M
O6H04_np.raw	400	S	DO61	2h	H
O6M03_np.raw	401	S	DO61	2h	M
O6M02_np.raw	402	S	DO61	2h	M
QC41_np.raw	403	QC	QC	QC	QC
O6L04_np.raw	404	S	DO61	2h	L
O6H06_np.raw	405	S	DO61	2h	H
O6H02_np.raw	406	S	DO61	2h	H
O6M11_np.raw	407	S	DO61	24h	M
O6L01_np.raw	408	S	DO61	2h	L
O6M08_np.raw	409	S	DO61	24h	M
O6C06_np.raw	410	S	DO61	2h	C
QC42_np.raw	411	QC	QC	QC	QC
O6L11_np.raw	412	S	DO61	24h	L
O6H14_np.raw	413	S	DO61	48h	H
O6L14_np.raw	414	S	DO61	48h	L
O6L10_np.raw	415	S	DO61	24h	L
O6C10_np.raw	416	S	DO61	24h	C
O6M06_np.raw	417	S	DO61	2h	M
O6L12_np.raw	418	S	DO61	24h	L
O6L05_np.raw	419	S	DO61	2h	L
QC43_np.raw	420	QC	QC	QC	QC
O6C13_np.raw	421	S	DO61	48h	C
O6C12_np.raw	422	S	DO61	24h	C
O6L17_np.raw	423	S	DO61	48h	L
O6M01_np.raw	424	S	DO61	2h	M
O6C09_np.raw	425	S	DO61	24h	C
O6L15_np.raw	426	S	DO61	48h	L
O6M14_np.raw	427	S	DO61	48h	M
O6C17_np.raw	428	S	DO61	48h	C
QC44_np.raw	429	QC	QC	QC	QC
O6H05_np.raw	430	S	DO61	2h	H
O6M07_np.raw	431	S	DO61	24h	M
O6L18_np.raw	432	S	DO61	48h	L
O6M16_np.raw	433	S	DO61	48h	M
O6M12_np.raw	434	S	DO61	24h	M
O6L08_np.raw	435	S	DO61	24h	L
O6H08_np.raw	436	S	DO61	24h	H
O6M17_np.raw	437	S	DO61	48h	M
QC45_np.raw	438	QC	QC	QC	QC
O6H12_np.raw	439	S	DO61	24h	H
O6M10_np.raw	440	S	DO61	24h	M
O6M09_np.raw	441	S	DO61	24h	M
O6H16_np.raw	442	S	DO61	48h	H
O6C07_np.raw	443	S	DO61	24h	C
O6L02_np.raw	444	S	DO61	2h	L
O6C02_np.raw	445	S	DO61	2h	C
O6L13_np.raw	446	S	DO61	48h	L
QC46_np.raw	447	QC	QC	QC	QC
O6H10_np.raw	448	S	DO61	24h	H
O6H01_np.raw	449	S	DO61	2h	H
O6L06_np.raw	450	S	DO61	2h	L
O6M04_np.raw	451	S	DO61	2h	M
O6M13_np.raw	452	S	DO61	48h	M
QC47_np.raw	453	QC	QC	QC	QC
QC48_np.raw	454	QC	QC	QC	QC
QC49_np.raw	455	QC	QC	QC	QC
QC50_np.raw	456	QC	QC	QC	QC
Y3M07_np.raw	457	S	DY3	24h	M
Y3H16_np.raw	458	S	DY3	48h	H
Y3L13_np.raw	459	S	DY3	48h	L
Y3L17_np.raw	460	S	DY3	48h	L
Y3H03_np.raw	461	S	DY3	2h	H
Y3M06_np.raw	462	S	DY3	2h	M
Y3C15_np.raw	463	S	DY3	48h	C
Y3L08_np.raw	464	S	DY3	24h	L
QC51_np.raw	465	QC	QC	QC	QC
Y3L12_np.raw	466	S	DY3	24h	L
Y3H09_np.raw	467	S	DY3	24h	H
Y3M13_np.raw	468	S	DY3	48h	M
Y3M09_np.raw	469	S	DY3	24h	M
Y3C18_np.raw	470	S	DY3	48h	C
Y3M18_np.raw	471	S	DY3	48h	M
Y3C07_np.raw	472	S	DY3	24h	C
Y3L01_np.raw	473	S	DY3	2h	L
QC52_np.raw	474	QC	QC	QC	QC
Y3M08_np.raw	475	S	DY3	24h	M
Y3C04_np.raw	476	S	DY3	2h	C
Y3C17_np.raw	477	S	DY3	48h	C
Y3H10_np.raw	478	S	DY3	24h	H
Y3C14_np.raw	479	S	DY3	48h	C
Y3M05_np.raw	480	S	DY3	2h	M
Y3L07_np.raw	481	S	DY3	24h	L
QC53_np.raw	482	QC	QC	QC	QC
Y3L14_np.raw	483	S	DY3	48h	L
Y3L03_np.raw	484	S	DY3	2h	L
Y3C11_np.raw	485	S	DY3	24h	C
Y3C03_np.raw	486	S	DY3	2h	C
Y3C09_np.raw	487	S	DY3	24h	C
Y3M02_np.raw	488	S	DY3	2h	M
Y3C01_np.raw	489	S	DY3	2h	C
Y3M12_np.raw	490	S	DY3	24h	M
QC54_np.raw	491	QC	QC	QC	QC
Y3L02_np.raw	492	S	DY3	2h	L
Y3M15_np.raw	493	S	DY3	48h	M
Y3C08_np.raw	494	S	DY3	24h	C
Y3H15_np.raw	495	S	DY3	48h	H
Y3M11_np.raw	496	S	DY3	24h	M
Y3L11_np.raw	497	S	DY3	24h	L
Y3M16_np.raw	498	S	DY3	48h	M
Y3L04_np.raw	499	S	DY3	2h	L
QC55_np.raw	500	QC	QC	QC	QC
Y3M04_np.raw	501	S	DY3	2h	M
Y3C12_np.raw	502	S	DY3	24h	C
Y3M14_np.raw	503	S	DY3	48h	M
Y3L10_np.raw	504	S	DY3	24h	L
Y3C02_np.raw	505	S	DY3	2h	C
Y3C05_np.raw	506	S	DY3	2h	C
Y3L16_np.raw	507	S	DY3	48h	L
Y3M17_np.raw	508	S	DY3	48h	M
QC56_np.raw	509	QC	QC	QC	QC
Y3L09_np.raw	510	S	DY3	24h	L
Y3H07_np.raw	511	S	DY3	24h	H
Y3M01_np.raw	512	S	DY3	2h	M
Y3L05_np.raw	513	S	DY3	2h	L
Y3H18_np.raw	514	S	DY3	48h	H
Y3C10_np.raw	515	S	DY3	24h	C
Y3H04_np.raw	516	S	DY3	2h	H
Y3M03_np.raw	517	S	DY3	2h	M
QC57_np.raw	518	QC	QC	QC	QC
Y3H05_np.raw	519	S	DY3	2h	H
Y3C16_np.raw	520	S	DY3	48h	C
Y3C13_np.raw	521	S	DY3	48h	C
Y3L06_np.raw	522	S	DY3	2h	L
Y3H01_np.raw	523	S	DY3	2h	H
Y3H14_np.raw	524	S	DY3	48h	H
Y3H06_np.raw	525	S	DY3	2h	H
Y3H11_np.raw	526	S	DY3	24h	H
QC58_np.raw	527	QC	QC	QC	QC
Y3H17_np.raw	528	S	DY3	48h	H
Y3C06_np.raw	529	S	DY3	2h	C
Y3H13_np.raw	530	S	DY3	48h	H
Y3H12_np.raw	531	S	DY3	24h	H
Y3L15_np.raw	532	S	DY3	48h	L
Y3M10_np.raw	533	S	DY3	24h	M
Y3H02_np.raw	534	S	DY3	2h	H
Y3H08_np.raw	535	S	DY3	24h	H
QC59_np.raw	536	QC	QC	QC	QC
QC60_np.raw	537	QC	QC	QC	QC
QC61_np.raw	538	QC	QC	QC	QC

## Sheet: Variable_Metadata
Name	m/z
M1	221.091
M2	226.089
M3	236.238
M4	257.129
M5	301.234
M6	325.723
M7	334.982
M8	388.416
M9	390.395
M10	395.764
M11	397.755
M12	398.408
M13	398.763
M14	399.183
M15	399.42
M16	404.064
M17	406.786
M18	408.747
M19	409.755
M20	410.763
M21	416.419
M22	425.346
M23	431.38
M24	432.442
M25	438.364
M26	446.64
M27	459.189
M28	462.299
M29	490.294
M30	500.314
M31	502.33
M32	504.463
M33	506.668
M34	512.276
M35	515.424
M36	518.479
M37	520.341
M38	527.867
M39	540.03
M40	540.308
M41	540.365
M42	571.473
M43	573.488
M44	574.491
M45	576.507
M46	578.04
M47	593.454
M48	601.511
M49	603.482
M50	605.497
M51	621.486
M52	634.756
M53	635.091
M54	636.548
M55	637.48
M56	660.556
M57	672.767
M58	673.101
M59	674.44
M60	677.555
M61	693.447
M62	695.463
M63	696.466
M64	705.527
M65	706.539
M66	707.543
M67	717.591
M68	718.539
M69	718.594
M70	721.558
M71	723.494
M72	724.491
M73	726.56
M74	730.539
M75	731.542
M76	731.607
M77	732.61
M78	734.561
M79	736.577
M80	737.495
M81	739.511
M82	741.526
M83	744.466
M84	745.478
M85	745.623
M86	746.57
M87	766.538
M88	773.553
M89	775.641
M90	790.683
M91	792.479
M92	792.699
M93	796.585
M94	796.653
M95	797.59
M96	798.601
M97	798.661
M98	798.669
M99	799.665
M100	803.696
M101	806.715
M102	816.699
M103	822.565
M104	823.529
M105	828.699
M106	829.555
M107	829.671
M108	829.711
M109	830.715
M110	831.648
M111	833.663
M112	834.705
M113	834.746
M114	836.668
M115	839.616
M116	841.632
M117	844.73
M118	849.765
M119	850.7
M120	855.727
M121	856.703
M122	857.663
M123	857.742
M124	859.482
M125	861.694
M126	864.699
M127	867.648
M128	868.739
M129	869.663
M130	869.743
M131	872.761
M132	877.796
M133	878.522
M134	880.738
M135	883.758
M136	885.738
M137	886.777
M138	892.73
M139	903.732
M140	910.786
M141	911.789
M142	913.805
M143	920.451
M144	921.454
M145	921.473
M146	921.774
M147	922.466
M148	930.839
M149	932.855
M150	936.525
M151	937.528
M152	951.13
M153	952.133
M154	953.837
M155	962.541
M156	965.696
M157	1009.15
M158	1042.53
M159	1078.94
M160	1081.96
M161	1093.89
M162	1112.01
M163	1130.97
M164	1133.99
M165	1136
M166	1141.87
M167	1142.88
M168	1146.91
M169	1150.24
M170	1156.99
M171	1160
M172	1164.04
M173	1168.89
M174	1170.91
M175	1179.06
M176	1185.02
M177	1187.03
M178	1188.04
M179	1189.05
M180	1190.05
M181	1191.07
M182	1192.07
M183	1193.08

## Sheet: Normalised feature intensities
Name	QC62_np.raw	QC63_np.raw	S1L13_np.raw	S1L09_np.raw	S1L03_np.raw	S1C08_np.raw	QC66_np.raw	S1M10_np.raw	S1C09_np.raw	S1C03_np.raw	S1L06_np.raw	S1L11_np.raw	S1M03_np.raw	S1M06_np.raw	S1C11_np.raw	QC67_np.raw	S1M12_np.raw	S1H12_np.raw	S1C15_np.raw	S1M05_np.raw	S1C16_np.raw	S1L12_np.raw	S1M15_np.raw	S1C12_np.raw	QC68_np.raw	S1C07_np.raw	S1M09_np.raw	S1L15_np.raw	S1L18_np.raw	S1H03_np.raw	S1L05_np.raw	S1L04_np.raw	S1C14_np.raw	QC69_np.raw	S1L07_np.raw	S1M07_np.raw	S1L16_np.raw	S1L01_np.raw	S1H05_np.raw	S1H09_np.raw	S1C17_np.raw	S1C10_np.raw	QC70_np.raw	S1H07_np.raw	S1H02_np.raw	S1H08_np.raw	S1C13_np.raw	S1L02_np.raw	S1M08_np.raw
M1	2746.81	3107.08	5253.57	NA	NA	2703.13	NA	3484.62	4111.85	3926.25	1511.1	4549.23	1812.87	2835.22	2883.6	5008.76	NA	NA	6915.84	3393.28	2656.31	3353.08	5593.44	5145.56	2636.29	3706.16	2399.45	4996.88	4218.32	4427.91	2023.24	2226.54	5627.83	3847.41	4454.82	2182.26	5928.77	3125.81	NA	4940.44	4578.92	3953.43	NA	2238.98	2153.9	3437.12	4706.37	2364.91	5046.75
M2	17675.4	21824.5	7264.8	11148.6	3053.72	4405.86	14420.5	4123.52	6164.58	4756.13	2160.88	8319.09	3094.59	4095.97	2903.29	38232	3925.47	3818.17	8305.89	3682.19	NA	4785.04	4985.02	7253.19	18716.6	7284.49	3520.06	5969.21	5641.45	6620.32	2921.85	2836.43	8864.96	19712.1	10763.6	2420.31	6677.64	4367.05	NA	7522	5212.08	5546.5	38728.4	1931.01	2983.73	3176.28	6127.21	2265.79	8896.68
M3	4013.94	3510.08	3457.04	3870.49	2950.67	2769.06	4363.1	3075.72	4505.93	NA	2152.46	2854.11	2637.84	2029.03	2916.1	4738.21	3696.05	2323.12	6177.04	1922.26	4127.66	4094.17	NA	3392.6	4770.28	2054.04	2217.79	3763.96	4500.81	2744.69	2193.57	1754.04	4150.15	5171.41	4302.6	3302.68	5470.79	2613.23	NA	3342.18	4621.54	3969.77	6042.81	2700.98	2307.03	3013.95	4083.75	2970.28	4806.32
M4	17635.6	18494.1	NA	NA	10743.6	4260.95	23936.6	6174.14	4260.94	5029.24	5957.58	2768.02	9549.3	4668.29	8787.11	24148.2	8394.22	5372.04	8115.93	6165.31	11072.7	6266.99	20294	3593.99	21537.8	5599.74	5313.7	NA	4447.61	6293.72	9437.86	5952.46	7247.57	21846.9	3809.32	6836.07	6306.69	10055.3	5240.12	13228.9	7571.91	9892.19	NA	5374.66	4981.61	6534.63	7171.76	5016.51	5718.7
M5	23349	23759.7	35312.5	NA	28321.6	51807.3	27024.4	64915.5	22435.7	48794.4	43212.6	51305.4	43415.5	37094.3	51897	29597.2	53195.6	18639.6	75920.1	26452.8	73310.8	48525.8	62159.1	41972	26424.3	52571.7	31836.4	123549	70038.9	54549.6	20435	87428.4	35651.3	25280.5	81663.7	18572.3	79099.2	39877.5	30282.9	20425	75522.2	46495.8	23830.1	15190.7	24723.1	19730.1	48084.4	35748.8	53104.7
M6	3046.08	2836.23	12540.2	NA	5681.04	11744.1	NA	9378.3	8442.55	8195.8	3829.13	4140.73	5435.07	5205.24	8436.2	4543	3701.35	5907.61	14311.2	5655.62	5750.45	7063.9	16446.5	11181.9	3245.81	4954.06	7236.69	7177.15	7188.64	6038.95	4293.8	3614.4	8443.93	4578.49	9568.86	8905.29	12616.6	8218.04	7034.54	8177.47	5006.91	6591.13	NA	5479.81	4162.9	6536.83	6733.58	4755.09	12706
M7	NA	4007.35	18917.1	NA	8630.18	12025.8	3971.25	11384.3	7781.38	4361.24	3991.13	5210.02	4725.33	7519.91	8414.14	3699.53	6647.85	15940.5	37163.7	8315.36	11392.3	13535.4	43466.3	18068.1	4170.83	11640.3	11868.2	16822.9	15327.6	7540.58	3937.93	9257.99	13171.9	NA	10230.4	17244.9	19813	4703.36	5532.67	7837.68	7948.19	10042.8	NA	12886.1	7509.12	17110	13146.4	11375.9	16241.7
M8	3583.98	3793.2	6990.23	5499.52	2018.66	4040.43	4937.79	2712.01	5501.15	NA	2239.38	6945.77	2968.06	2250.52	6305.58	5032.83	9445.99	6001.37	12629.4	1574.84	13201.2	13055.4	13928.7	7117.23	6353.56	7278.39	4073.66	14513.7	10361	2525.85	2113.05	2916.23	9012.6	5477.89	7019.6	5509.85	12432.6	NA	NA	8394.71	11611.6	10047.1	NA	6681.5	2510.48	6135.82	9009.74	4820.6	7537.74
M9	7336.57	7968.49	6941.99	5093.42	5477.5	6486.91	10031.8	7443.41	12177.3	3328.87	4171.65	8309.21	3672.49	4335.11	8480.23	10501.5	16924.2	8368.39	14775.3	3414.49	11444.7	14508.9	9088.29	8504.42	11786.2	10263.1	8658.07	13124.6	9691.54	3115.69	5056.22	5211.97	7929.08	9398.64	10220.6	12689.3	13788.9	3592.11	4361.87	8015.52	9727.56	11504.4	NA	9685.8	5610.28	8710.67	10744.8	6027.36	8670.75
M10	2335.85	2806.38	13329.5	NA	NA	12551.9	NA	9638.83	9433.03	15973.1	6449.73	10727.9	9400.43	21114.4	20599.7	7885.63	5494.04	10709.5	45309.6	15890.7	15091.7	16988.9	38800.3	20789.2	3565.46	14023.5	17509	15833.8	14939.1	18308.4	10489.4	NA	32772.7	3543.27	19424.3	21693.3	31639.6	22433.1	26914.5	28393.4	6290.75	18132.8	NA	18216.8	15609.8	19680.4	24323.1	9836.37	17857.8
M11	24296.6	22991.2	21823.9	40121.2	28653.5	23401.9	38345.6	16475.5	13019.8	9359.72	19957.8	25759.4	20621.6	22673.5	19333.6	21479.8	35672.8	19814	23918.1	12863.6	35449.5	37304.6	19948.1	20026.2	29231.5	38854.6	23157.3	27966.8	25288.7	13570.3	23048.5	26687.7	22733	32227.9	23751.3	25557.9	28992.1	8296.37	16613.5	12886.9	28011.2	24116.9	NA	16687.9	20302.5	18595.4	30130.8	17901.8	14634
M12	3967.47	4256.84	6186.28	3743.17	2499.09	4299.3	5195.4	5320.52	8311.32	NA	2078.03	6565.49	1523.51	2192.33	5411.19	5751.15	12909.2	5794.87	7197.59	NA	5995.42	8925.09	6807.01	6142.32	5920.68	5462.64	7089.72	7877.99	8382.11	NA	1542.24	2251.71	4645.04	5801.13	7518.27	11209	9927.34	NA	2168.87	6875.3	5233.39	6302.53	NA	5601.25	2331.24	6956.58	6337.12	2297.04	10079.8
M13	10691.3	9923.87	10808.2	15132.8	10328	10972.4	14369.8	8382.14	5400.43	4900.01	9171.18	10486.7	8261.78	8389.34	9300.61	8517.78	17341.3	9518.89	12138.1	4719.9	18070.4	18745.4	8572.77	8074.06	10787.5	16240.6	9479.12	15924.8	10868.7	5156.42	9448.36	11781.2	10619.2	12981.9	12410	11448.2	12104.2	3632.44	6799.96	5586.99	12737.5	10458.6	NA	7988.63	8405.96	7948.17	14259.4	8039.53	6444.96
M14	4909.56	5307.97	7591.45	8813.56	6497.35	8784.31	5185.64	NA	NA	4759.7	6415.48	10953.3	5005.78	11003.7	4128.5	6677.61	6606.67	7511.58	11865.2	7916.61	9990.47	17199.2	8697.54	13378.5	6528.45	11085.4	8737.03	17901.7	7912.74	8106.82	7772.86	9303.7	10624.8	5444.34	4864.1	10347.2	17382	4444.08	10200.7	4270.83	10126.2	5451.17	NA	7379.3	10598.6	9703.27	17142.8	8034.83	NA
M15	5982.59	6615.12	9669.52	7014.41	3456.02	6503.76	6535.72	4907.89	10441.2	2595.01	2806.15	10859.9	3390.96	3422.38	7306.38	8143.45	9446.47	8479.5	13995.5	2678.02	13710.9	18068.6	11391.3	10996.5	9009.07	8915.49	6918.1	17053.1	12885.8	3710.08	3070.49	4153.91	10079.3	8061.74	8948.56	8191.24	14686.6	2235.04	2828.41	10011.2	11403.2	11521.4	NA	6666.55	3810.63	9581.02	11056.2	5781.03	8075.65
M16	NA	2558.11	7995.27	10765.2	7188.2	14497.5	3532.88	5742.87	NA	NA	2860.23	2040.68	3179.71	3708.33	5906.09	3073.36	3065.74	8317.34	11827.3	4508.78	7295.64	11322.5	11581.7	16887.6	3003.4	7097.13	10460.9	7969.18	6892.63	3563	2888.92	4017.34	7174.03	NA	6449.87	6460	NA	2339.48	4361.6	6399.01	6587.43	6519.47	2901.44	6328.08	3075.05	6928.25	8408.52	6124.76	8540.94
M17	14099.7	17103.1	6874.13	4099.36	2947.38	3711.13	17051.3	4745.71	4164.67	5619.72	2312.18	2344.63	3013.69	4685.3	5328.32	30193.7	2239.07	4540.13	14478.2	4725.3	4267.61	4553.71	17555.4	5471.97	19011.4	3269.67	5644.4	4581.29	6634.09	5006.93	2367.08	3360.07	8477.24	22026.4	4067.58	6333.71	9939.61	5642.18	4817.24	6654.01	NA	4813.81	NA	4905.29	3562.38	6053.6	4971.47	4346.9	8987.3
M18	18286.3	15938.6	16426.5	22452.8	22895.9	20072	27234.3	13058.4	11997	6284.3	15030	21114.6	15865.8	16684.1	13916.6	15487.6	29458.4	17421.2	17776.7	9178.14	18472	28850.3	14634.2	16625.4	20684.1	33004.9	19519.2	16938.7	17192.1	9248.75	15443.2	20179.7	15999.7	23856.5	17151.2	20997.8	19008.5	5998.51	12929.4	8838.26	14048	16831.4	13798.2	11359.8	14127.1	15019.4	21256.2	14374.6	11961.5
M19	15637.2	14607.6	18670.6	25177.1	21196.8	22498.7	25580.4	17389.8	13392.5	7606.92	17334.8	24195.5	15993.2	18227.2	18292	14477.6	34681.9	20534.2	18883	9684.6	24572.1	38052	13534.8	15123.6	19807.9	34415.8	20273.4	25448.4	19537	10631.4	15382.5	22131.6	19059.8	21417.2	22989.8	27405.6	23529.7	5907.33	13682.7	10052.5	19357.6	20358.6	12035	15463.4	16780.4	17219.6	26633.2	15043.1	12009.9
M20	12912.8	11814.6	14400.8	20249.6	15410.3	17080.7	19765.5	11920.1	8895.49	5039.69	12599.6	18382.1	11981.3	12475.8	15122.5	11275.3	27574.1	13848.3	17426.7	6785.77	25500.6	30178.6	11347.5	11999.4	15315.1	24664.5	15789	23119.8	17817.9	6736.33	12061.4	15000.7	17019.5	17078.2	16832.4	18991.1	20109.6	4435.18	10180.9	8070.64	17000.1	17015.3	8396.74	12093.9	12194.7	11904.2	23138.8	9948.35	10555.2
M21	7713.1	8705.61	16326	7685.25	4943.03	9019.91	10200.4	6700.05	14540.9	3062	3636.93	11131.7	4336.31	3707.7	11078.7	9828.45	15566.6	9185.87	21655.8	3088.02	20937.2	22545.9	14726	15940.5	10514.6	11837.2	7372.92	21818.2	16476.7	4154.99	3942.42	4970.4	17932.8	9470.6	13791.7	9635.82	21083.3	3202.17	3849.8	12296.6	18822.2	15395.4	9046.1	10571	4037.88	9581.93	17088.3	5722.91	9531.36
M22	4530.2	4491.05	NA	7045.1	3752.51	6961.64	3096.34	7846.18	9773.81	8005.94	6086.77	6225.32	5737	4444.8	10971.4	5895.45	4511.92	6747.1	14985.3	6761.05	4032.5	13442.3	5375.43	9013.06	4813.37	6708.56	8692.44	4386.3	3935.08	11775	7503.22	3815.85	15218.5	7310.94	12142.3	6425.81	NA	10308.5	6442.6	15382.7	11652.6	10066.2	5845.15	11110.1	6897.55	8747.75	5514.02	5954.57	15978.5
M23	4105.41	3904.08	14752.3	13064.7	9854.28	11435	4154.92	15505.5	19902	12818.2	12446.6	12363.3	9229.12	9195.69	18524.6	5503.35	12681.4	17463	12917.2	11233.6	21829.7	31513.8	9827.11	17265.9	6595.87	14589.3	13881.1	17842.6	16482.1	12270.3	12132.1	12211.3	10051.4	4587.66	22354.5	13300.6	14464.7	12786.4	15750.8	14519.5	11751.5	19700.1	5035.95	13986.2	13093.2	18981.1	12894	12976.7	19890.7
M24	5142.63	5395.13	7347.07	4907.33	2877.81	4831.69	6260.13	4414.15	11251.7	1944.27	1902.37	6050.68	2860.66	2496.28	7441.34	8662.8	13529.8	7143.38	13011.7	2279.32	14534.1	15450.1	11469	9205.59	8133.51	8254.56	4993.94	13952.5	10279.3	2736.35	3311.03	3818.2	10361.4	7679.7	9312.45	8576.25	11952.8	2819.87	2960.34	10145.7	14082	10305.4	7419.15	9060.95	2732.89	6118.82	13739.1	3391.39	5543.57
M25	2115.41	2421.44	NA	5189.96	4342.9	2841.33	NA	5017.13	5675.73	4628.25	4697.76	4071.04	3595.93	4254.3	3522.41	2646.94	8835.67	6336.67	6131.29	4140.7	6187.74	7516.32	10560.2	3682.83	3112.39	3503.43	4428.57	5658.07	4933.4	2266.96	5487.6	4795.78	NA	NA	7450.51	5551.53	NA	4148.53	4696.81	4422.58	5304.36	NA	NA	7134	4186.25	5770.83	5506.45	2306.97	NA
M26	2836.18	3240.6	17133.6	12431	7184.63	13791.8	3523.02	12234.7	11187.8	9557.67	6478.44	6885.55	6403.28	10934.7	13119.5	4368.67	6311.33	12823.5	33479.9	10157.9	11746.1	14577.6	35848.3	20940.7	3456.46	9282.9	14543.1	14419.6	14026.8	11290.5	6063.15	7034.62	18182.4	3766.4	13797.1	18701.4	26127.5	13190.2	8725.7	16837.5	8373.3	12506.3	3515.66	11103.4	8264.47	18296.1	14567.9	11329.1	26606.7
M27	14973.2	16087.1	18677.8	44717.4	8459.18	26227.7	9517.59	23829.8	14099.5	19876.9	15874.2	22764.1	17529.6	17294.2	25165.9	16620.1	15070.4	14985.1	35867.5	15116	28806.3	26789.1	29006.9	24744.5	15631.6	23456.5	14052.5	43835.2	28501.3	18149.9	18120	15670.1	24831.3	15295.1	28507.7	21507	31402.7	8261.23	16616	16235.2	27304.4	22355.4	8339.94	14735.4	16234.7	16926.1	28868.6	16154.1	15701.2
M28	13152.5	12502.6	12503.5	NA	12622.7	NA	14005	NA	16280.9	NA	2501.49	6312.36	3303.94	6510.5	NA	14163.2	1624.48	11292.6	NA	4435.28	NA	NA	NA	7368.09	15401.8	5579.71	9309.87	11999.7	NA	4596.62	8569.87	NA	11478.9	14887.5	7219.95	18303	15395.8	2605.06	5938.71	11009.3	NA	10199.3	15754.8	11093.8	10378.8	10085.3	10278.2	8103.97	NA
M29	18685.9	20774.9	15951.1	12010.7	8436.15	10254.3	19640.9	8326.81	9909.93	9644.28	8253.23	12782.5	9356.66	8625.85	13434.5	24303.5	12864.6	11449	24153.5	5781.95	25403.4	18539.6	19773.1	16686.9	24917.8	10605.4	9399.78	37855.8	20390.8	13174.8	7730.2	17393.8	15671.1	24751.5	12190.6	10256.5	27599.9	11604	NA	11155.6	15640.7	10401.1	22221.4	13506.6	9002.83	13459	28465.2	9478.91	16782.6
M30	39126.8	25541.8	22335.9	60660	11495.2	23852.6	37359.5	28135.2	21180.5	11800.2	15950.2	19689	15631.5	15111.5	18995.7	25223.5	19574.6	16614.8	16957.9	11487.7	22689.3	34501.6	15517.2	16956.4	26622.6	20704.5	18904.6	22432.5	17326.8	11704.4	14807.4	11809.5	17090.9	27063.2	19062.8	20867.4	20469.2	10515.3	NA	11584.2	19413.9	17453.6	121435	12423	13198.4	13892.6	21473	13641.5	11303.2
M31	13766.9	14003.4	15898.6	33004.3	6199.5	13001.4	13982.4	11815.1	13178.1	7356.89	8629.32	9946.16	9196.21	8066.99	14090.3	13558.1	12558.2	10096.1	13264.8	6707.54	16683.7	24169.7	10440.1	10887.9	12827.4	11252.4	11329.7	17110	13715.8	7396.39	7991.53	7428.44	13235.7	13490.7	12894.5	12947	12974.7	5735.46	NA	NA	13385.5	10108.3	NA	8506.82	7629.11	8520.49	14345.3	7313.17	9586.27
M32	4409.65	4493.34	6486.65	4432.37	2384.89	4045.32	5808.98	3373.71	8587.13	2235.65	3210.05	4475.96	3449.82	2809.7	5724.26	5621.66	6327.47	6973.95	9557.9	2400.97	9321.89	9293.69	11213.8	5965.77	6265.57	5448.95	5832.63	9209.1	8064.94	2906.48	2940.6	3472.33	7662.53	6525.04	8028.13	7216.67	9461.74	3533.4	NA	5830.24	11102.6	6551.64	NA	7902.73	3330.25	7128.25	7927.39	4930.13	5347.37
M33	NA	NA	8727.16	5907.95	3186.19	10430.5	NA	3781.73	4035.77	3420.55	2710	2429.42	2902.37	2935.78	5257.88	2228.74	2237.03	NA	7973.73	2135.59	3835.66	4449.96	5535.32	10937.1	NA	3084.98	6057.14	3771.77	7043.51	3825.08	2526.46	2161.1	4932.02	NA	6563.03	4440.9	7491.44	3324.35	NA	4642.23	4778.49	NA	NA	2717.6	2286.62	4555.48	4226.68	3028.99	7820.93
M34	3116.45	3059.82	6231.93	4364.45	2027.98	4033.17	3065.44	3566.72	7451.96	3625.01	2000.54	4270.21	2896.37	2448.62	3711.34	4942.61	2916.82	1798.35	7779.69	2087.97	7915.97	4561.18	6034.69	5513.81	4308.82	3061.35	2257.82	15760.8	6103.78	3915.37	1880.95	6391.86	4613.78	4628.79	3876.2	3155.42	9040.98	2427.52	NA	3823.88	3864.29	3561.58	NA	2547.48	2691.63	3466.96	9257.85	3996.22	7153.81
M35	5864.24	6070.35	NA	18675.1	6799.88	10605.6	5271.77	20472.1	22244.4	6942.34	13659.8	11017.5	17379	16650.6	15392.6	7903.56	17908.9	20872.6	11070	10018.7	9949.52	17144.7	17949.4	8590.59	6364.26	19886.6	12593	9531.35	5838.35	6579.49	9925.48	9008.94	9347.9	6304.64	20729.2	28273.1	6765.39	9174.87	NA	7962.39	14816.1	11786.2	4903.14	9600.41	8519.86	15170.4	9687.34	13352.4	11010.9
M36	3490.66	3902.1	NA	4036.08	1484.85	2406.34	4951.1	2568.64	5006.48	NA	1703.38	2732.58	2064.39	1600.84	3882.86	5004.4	3204.1	3468.56	4569.95	1329.45	3022.97	3596.28	4637.47	3909.07	4722.02	3135.69	3783.65	3057.91	3822.94	2020.19	1857.49	2171.4	3755.23	4346.58	3197.97	3933.38	4532.89	NA	NA	2898.27	3563.58	3421.23	NA	2574.34	1774.15	4029.47	3521.83	2824.46	3932.47
M37	87870.1	94027.8	213037	115283	45958.3	90935.6	83349.7	86020.2	129365	67945.6	66725.1	137209	69522.2	79511.7	104203	99042.2	103116	124772	227108	43317.8	204764	216057	183409	138607	116578	82709.6	91309.5	394621	181709	82285.1	48674.1	95044.1	138835	108116	138394	152293	301091	69201.8	NA	93426.1	165315	97120.4	62386.1	115194	89180.6	158996	237433	83670.6	134959
M38	3280.34	3721.94	22544.6	12398.9	3192.25	13913.4	NA	13873.5	16891.2	20909.7	9068.98	9728.67	9641.19	15066.8	18285.8	7721.59	6208.2	10391.1	40977	15594.6	11583.9	15584.5	41469.9	23471.3	4276.25	10130.9	14996.3	16675	20526.3	20534.1	8176.17	9830.57	28657.4	5747.16	23799.1	26162.7	35421.1	24882.3	NA	27535.9	8607.57	13686.7	6158.16	15726.1	11288.4	19919.1	17342.1	11419.9	32697.4
M39	NA	NA	47667	39077.4	22342.8	65938.3	NA	62193.7	NA	48529.7	29150.3	31753.8	37412.5	43953.6	56845.7	21679	33842.5	39249.4	86920.2	41312.9	37678.6	43728	84018.3	90821	NA	34953.2	57834.6	59376.1	55752.5	48293.7	30159.6	29982.9	82939.6	NA	63022.9	67391.2	87742.7	56412.9	NA	73042.1	47319.4	49779.1	NA	45635.2	31436	57308.9	57923.2	50581.9	93601
M40	42748.2	46586.5	106906	76572.1	43398.7	62464.6	32843.4	59414	68115.6	53927.7	38660.2	91689.2	40880.4	46170.6	53793.6	53960.9	69893.1	58645.7	118427	26995.8	121716	79066.8	117701	91878.8	46609	55262.8	42661.6	275259	119130	55067.9	31185.4	86455.1	82498.6	46949.7	69508	70376.8	185111	39052.1	NA	45182.1	77293.8	46771.2	33559.1	45371.9	44632.3	66768.2	134216	45183.2	75767.1
M41	NA	NA	44918	37577.6	21470.1	63623.3	NA	59787.9	NA	48018	29853.5	35318	38761	42100	52699.7	22038.2	31970.6	35334.1	79157.8	38321.4	43818.4	41761.3	86392.4	84565.3	NA	31308.8	52130.9	57486.3	56544.2	46641.3	28602.7	NA	76983.8	NA	57597.9	63334.1	90052.2	54093.6	NA	71458.6	43355.8	52992	NA	45271.3	32712.3	62210.7	57157.8	48640.1	89256
M42	334850	346819	155279	263335	431425	282552	281013	281710	267985	304665	313963	302846	333324	354001	251218	344626	281774	401565	133925	338679	167149	168146	203773	253242	361134	308983	282489	207195	208886	327401	371845	437335	199962	343662	255483	268170	257149	327187	NA	330571	210182	263183	238145	296218	385623	334777	188958	340452	258639
M43	651412	659786	319216	538371	784896	481852	540240	528958	508152	587589	604365	524902	553144	597388	442292	650047	559987	752403	283739	649963	303551	311304	347443	516371	672831	596576	519087	317542	412238	627197	649908	759232	306559	658091	439945	478191	466760	631149	NA	582201	358905	538193	453804	549846	687741	615889	347460	696969	483861
M44	260918	265112	129487	220717	313276	194502	214347	210569	201508	232945	241385	208222	225138	243607	180781	261974	224956	296973	110109	260262	122402	123480	136437	206493	271469	238862	206645	124945	167987	256990	260470	305399	124093	264305	177151	195107	185119	255174	NA	232881	145387	214772	181916	223533	281221	240651	140024	279694	194563
M45	98085.1	102627	59668.7	84929	110281	75660.5	83926.9	88027.2	86479.2	93885.2	92721.9	77920.6	85087.9	88517.9	74710.2	103544	90682.6	119370	61780.2	93466.9	65083.9	58215.2	63997.3	77618.7	108136	84349.6	81538.6	70521.4	74071.5	102960	93764.6	115897	62639.2	106112	74830.2	78676.8	87882.7	90160.6	NA	91884.9	75601.9	82996.1	69923.5	94395.9	102745	94215.4	62909.5	103167	83289.9
M46	24495.7	21274.3	47841.3	38249.5	22966.4	67053.2	NA	54060.6	NA	45635.7	29686.9	26605.5	36426.9	45747.7	56363.6	31529.2	27560.4	37912.6	75724.4	41971.4	37155.1	39053.1	73455	91614.5	19577.2	37080.4	56285.9	55855	54325.3	45460.1	26800.8	26786.6	81219.1	NA	67992.3	63055.7	82847.8	62215.1	NA	73245.8	37794.2	45117.1	24506.4	43130.8	30676.5	50180.2	54432.4	43008	78348.1
M47	15818.2	16289.1	14443.1	40930.4	18730.6	20309.8	17930.3	17877.5	13875.1	15381.8	16281.6	18844.6	18760	21418.1	18208.5	14539.8	23322.9	16330.6	19744.1	17692.7	23692.3	18738.8	22822.9	13823.4	14300.7	21123.5	12600.3	27715.5	17489.3	16269.4	19682.4	19816.1	21667.2	16748.9	19742.5	17474.5	27831.6	10283.1	9023.21	12945.8	23895	13443	6915.16	11157.5	17853.1	12665	17647.3	15582.3	NA
M48	30006.8	28230.9	19233.2	29538.4	30858.8	22845.8	31839.9	25330.9	26563.1	19007.4	25123.8	23003.4	24136.5	25332.9	25613.9	28529.1	31200.9	31907.9	22854.4	25684.4	23648.2	24749.3	19836	23747	29561.2	27813.6	22703.5	21396.5	19149.8	24618.3	25892.5	28727.5	19116.2	29424.6	23629.7	22461.6	25898.6	25891	NA	25114.7	22775.3	27336.9	24584.7	22489.9	26724.4	26682.5	21795.3	29303.9	25119.5
M49	56244.9	58970.3	10587.6	35641.4	41580.1	24332.9	76937.2	32941.5	28335	24600.4	34815.4	32381.6	36315.5	43717.7	27976.3	63056.5	34801	40063.6	8933.34	31613.5	12336.5	17459.8	8502.93	32931.3	67709.4	45410.7	36366	16178.2	13331.5	34287.2	29029.1	43507.6	10506.7	65087.5	27444.2	20647.5	30382.1	35949.2	NA	30352.8	10928.1	35207	55869.2	32544.6	35965.4	36082.3	18326.9	63020.5	24874.3
M50	29627	29395.7	6515.49	20349.7	22127.7	12818	37006.8	17758.7	16609.2	13582.6	20568.4	16628.8	20770.4	22591.8	15226.1	31653.9	19724.4	22418.4	6046.75	18108.2	7813.78	13203.6	5592.14	15899.3	34644.5	23161.7	17987.9	11480.5	11197.7	19303.7	17939.1	25862	8475.83	33277.7	20822.8	12253.6	20050.6	20379.7	NA	16668.8	11670.1	24071.7	35802.9	18623.2	20696.3	20152.9	11228.5	35942.5	17361.8
M51	52584.4	56051.5	69116.4	186264	61911.4	71979.8	62472.5	82295	63104.6	47849.3	59516.6	70798.6	62747.6	58407.2	85736.4	50260	92968.6	71858	77238.5	52997.1	84735.3	102340	62002.4	58605.4	51322.1	81128.7	64198.5	104913	69799.5	56227.5	60442	54009.8	78784	54501.9	88122.2	84108.7	98491.2	36541.7	27962.8	58394.3	90717.1	76130.3	35007.6	74220.9	58940.9	56365.3	76033.7	64149.4	75398.1
M52	5971.81	4951.83	17995.5	22792.1	8682.37	34361.1	NA	26502.6	16342.1	20573.2	11171.7	13960.8	20302.2	17270.7	22315.8	8660.37	12470.4	12559.4	25151.9	15648.6	14872.4	21052.4	21473.8	48810.1	3971.96	12713.6	24082.7	20135.3	16556.9	20228.9	11956.3	7083.98	32585.5	4790	26602.9	19492.6	27832.8	26479.2	NA	31110	20147.8	19287	8480.9	14274	12560.9	15906.7	22960.5	17342.6	29670.2
M53	3308.83	3008.82	10638.3	14166.9	4574.2	19435.2	NA	15251.4	10531	12656.8	7628.49	8589.52	11129.1	10597.4	13002.5	5221.87	6652.84	6217.79	14736.6	8999.03	8036.27	11458.6	12458.7	28917.6	2319.02	8191.55	13117.5	11932.3	9472.65	11274.5	6317.34	4555.81	18306.4	NA	15333.5	11619.6	15107.2	16045.2	NA	18674.7	12304.7	11423.7	5283.74	9197.08	7844.65	9329.74	12599.8	10844.8	18115.7
M54	6034.59	6220.29	5656.43	7205.62	5706.7	4635.49	8115.19	4987.44	8744.89	3891.75	4057.77	5565.26	3886.93	3646.1	6949.09	6237.7	7970.96	7532.31	7716.93	3885.02	9269.02	8682.6	NA	8060.06	6867.86	6024.18	5601.18	7137.66	5954.01	4440.07	4440.98	5822.46	6304.64	7738.38	6457.33	4849.85	6896.21	3727.4	NA	5738.8	7374.86	7713.97	6988.41	6058.07	4659.63	5858.48	7870.57	5362.49	7466.42
M55	18205.7	17179.6	27790	55239.1	19476.6	23862.7	18851.5	33219.2	24095.2	16525.8	19576.4	28485	23980.9	20672.7	26814.7	17418.4	30913.3	27724.9	26443.1	17778.8	25320.7	30842.2	27541.1	24523.7	17833.3	29651	34139.1	30014.7	24478.3	23730.6	17450.5	23112.1	26209.9	19149.3	26593.1	26910	38012.1	16775.6	NA	19659.6	34144.2	28384.6	11271.9	42396.2	22715.7	22909	30710.1	24126.3	50270.4
M56	8537.45	8295.27	7669.81	5655.05	2217.29	3522.3	10914.2	NA	7058.91	NA	NA	4334.95	NA	NA	7276.45	10154.9	8488.95	3685.45	8229.1	NA	12519.8	9674.1	NA	6431.05	9903.31	4182.78	3600.21	14145.2	8056.23	3069.9	3113.19	3302.4	9702.24	11281.1	9286.46	3401.26	7251.28	NA	2987.33	7373.8	10674.8	7728.12	11071.8	5774.38	2329.03	4259.84	9670.24	2231.39	NA
M57	7614.07	6102.64	19086.7	19916.8	7690.88	38375.1	NA	22999.2	19404.8	20040	10583.8	11878.2	18402.2	17608.7	21909.3	10093.4	9906.47	12142.4	25317.5	14177.5	12977.3	16217.1	15193.5	47920.3	5687.89	13311.5	21181	18383	17353.5	18149.8	11284.9	9741.84	27233.6	7959.96	26402.3	16561.1	23796.9	21890.5	25329.9	27750.6	18995.3	14121.2	9443.41	11912.4	10661.2	13797.6	19553.4	13885.3	28180.6
M58	4307.47	4138.72	12816.9	13026.2	5729.95	25275.6	NA	13936.4	11018.7	12803.8	7203.1	7317.94	12463.8	10802.3	12046.7	6429.27	6293.24	7923.41	14343.3	8790.43	8418.97	9450.65	10813.1	31226.7	2880.31	8075.17	12632.7	10361.8	10478.2	10678.5	7041.08	5658.36	16923.7	3861.17	16988.9	11188.2	12830.2	14934.1	13860.5	15850.7	10639.2	8454.01	6155.95	7205.02	6568.75	8173.07	11187.2	8942.07	17873.3
M59	23873.4	23598.5	NA	9184.64	5815.16	12322.6	23454.4	13700.9	10379.9	NA	7081.38	13632.7	12721.1	14080	10094	22266.2	23903.5	22294.5	NA	10249.7	8752.4	11888.4	20030.5	6391.25	23629.9	5353.94	5619.22	22429.5	5963.79	7080.89	6326.02	3894.06	18973.6	23845	11811.2	19054.7	11325.2	8448.03	4178.7	11332.3	21417.5	4679.4	27944.2	20584.5	7428.94	9578.83	8583.86	12829.7	12936.4
M60	6815.34	7203.9	14035.7	13218.9	6238.81	10347.4	5656.57	6953.31	14987.4	7387.04	6788.86	11588.1	5458.54	5160.49	11006	7839.7	5783.75	9415.35	6940.04	6090.32	9941.46	8187.19	NA	14680	7019.35	11897	6473.96	11307	13137.1	7444.65	5958.91	7689.19	7153.2	7621.53	8032.18	6839.72	8975.7	6684.89	5429.1	10345.9	8175.81	12681.1	6248.59	5076.82	6602.87	8333.5	8978.31	7432.87	NA
M61	8209.32	8779.29	NA	10916.8	5578.39	6161.23	8710.75	4460.48	5290.58	NA	3876.87	4653.89	3678.97	4019.38	6161.73	9070.77	5855.28	4934.15	10100.4	4324.75	10903.6	8378.32	11202.8	5417.4	8027.13	5723.63	3849.6	11021.8	7385.95	4162.91	5296.1	4262.27	8994.77	10400.4	6754.07	5337.86	9666.29	NA	4760.79	5178.51	10705.5	7026.97	6064.55	4072.04	4806.71	4364.25	7740.84	5101.65	NA
M62	15651.8	17475.9	19132.8	34495	14714.2	17102.1	15466.8	15591.8	13668.9	9801.59	12922	15450.3	14881.8	12844.9	24122	16496.7	19788.2	17445.4	34459.8	11024.1	40171.4	27408.4	30543.5	14090.1	17812.3	15214.7	11170.4	39099	26453	9628.54	12299.3	11840.6	28315	15068.5	19735.8	15595.3	28808.9	5487.27	11138.8	13302.7	32188.4	16654.6	13130.7	11253.9	11211.7	11814.7	23891.4	13450.8	18484.3
M63	21782.6	19480.6	16441.3	24567.9	14444.7	19014.2	15546.9	16908.1	14497.7	10059	13482.1	16292.1	16366.8	14025.8	24730.8	19188.4	23601.9	13551.9	30373.1	12239.7	39520.4	28766	32131.4	15637.1	21400.5	18643.1	13786.2	39017.6	26730.7	11652.9	15757.6	9983.37	30061.1	17455.3	23853.2	19108.6	31145.6	NA	8114.77	13557.5	35761.4	19618.4	13446	10291.8	11823.3	13429.8	27177.2	13559.2	15077.8
M64	21045.2	19758.6	13077.5	9261.29	9425.32	10519	17311	7039.99	13043.7	6010.98	5579.21	8302.41	7102.41	6787.19	13477	23418.4	13210.7	7968.56	22462.5	7181.27	34399.6	15938.7	23321.7	9357.53	20895.4	9230.91	7521.68	22846.5	18026.6	7715.57	9795.72	5889.66	27336.1	22659.5	12512.8	10430.5	16126.5	6368.15	7066.48	13858.2	27671.3	10694.4	22177.7	9545.81	6965.19	7276.32	24436.6	6426.38	12428.4
M65	41060.3	41185.4	28166.1	21026.4	18260.4	20922.4	36754.6	21132.6	33720.9	17124.3	17528.6	22931.5	18996.2	19686	29205	39689.5	40905.3	24988.5	41110.9	16865.8	48155.6	37885.8	27397.4	24841.9	43747.7	24716.7	22819.8	34364	32782.1	16143.8	23003.6	13327.3	43064.3	40945.6	30735.7	25971.7	32022.9	21957	12849.9	33418.8	44423.5	31257.9	41736.1	25181.1	17035.4	21517.1	47983.4	16379.3	26268.5
M66	18035.5	14776.2	NA	10229.9	8781.91	7883.92	15268	6470.37	14237	4294.4	5142.71	8135.27	6734.81	7612.98	8700.43	16931.8	17638.5	9112.31	13990.6	6253.95	18958.3	14567.2	NA	7831.39	16412.5	10794.2	7639.46	12814.7	10001.8	6114.51	9195.45	6009.81	20275.4	16929.3	12781	10664.2	12639.5	8306.29	4601.72	14575	20506.9	10616.4	16134.3	10538.3	6563.14	7296.22	17394	7140.88	9360.27
M67	36998.2	36472.7	38126.6	23304.7	21684.3	24554.7	37394.8	26798.6	37463.8	17153.8	19074.5	26807.6	19106.2	16339.6	42024.7	35085.8	63067.2	27190.4	53318	17014.5	58022.6	55440.6	42973.2	29333.8	41131.3	26527.1	28843.5	47291.6	45248.2	20756.8	22455.9	15863.8	52381.1	36725.5	40682.9	28233	43075.5	20042.3	12052.5	48725.4	58471.1	51906.7	40959.6	38502.8	17032.8	21043.6	51895.2	20015.4	37992.5
M68	105493	101168	64171	62846.1	57422	47126	104130	35561	67916.4	36811.2	36882.1	48767	47297.8	49133.9	67692.1	103602	70498.7	41866.2	85509.6	43541.8	111258	86195.5	72790.6	46250.3	99265	49232.4	42259.4	107064	70053.9	38747.2	61742.8	35117.2	104140	108787	59874	48551.7	77535	39617.8	42383.1	71065.5	112335	63795.2	102947	47969	48941.9	40656.2	94161	41692.3	48105.5
M69	14168	14219.2	18393.4	3039.94	7881.58	10158.2	15476.6	11190.4	16445.5	4768.68	8004.63	10268.6	8603.18	4733.9	17017.6	13471.9	24652.8	10414.8	22304.5	6543.9	22696.1	21638.5	16142	10724.4	15283.4	12636.8	12005.8	20763	17183.8	8129.78	8484	4947.2	22925.4	15625.5	17321.3	12642.1	20561.8	7328.99	6549.4	19196.8	21992.4	19965.2	14687.5	15206.1	6826.3	8945.74	22284	5883.02	15377.3
M70	24184.4	23418.1	23917.1	19082.3	12123	16768.6	24778	14453.1	27561.9	14017.8	12470.4	15960.7	14278.5	12918.1	20866.7	24771.8	23558.2	14199.7	19239	11586.5	23781.5	26078	18081.7	17909.3	21888.1	15788.4	14140.7	22604.6	21729.9	13118.3	15828.9	11417	27394.1	22283.5	20441.7	13441.2	21428.5	15184.8	10754.1	22339.4	27373.7	23631.2	29250.7	16019.6	12813.2	13127.4	26446.8	13081.5	17651.1
M71	11640.9	12571.4	13915.4	20852.4	7626.53	11130.8	NA	10597.4	NA	7640.63	8929.58	10475.6	9995.27	8073.13	15812.5	12118.4	14040.8	9741.33	18991.9	7395.73	17373.9	17608.7	NA	10446.8	10773.2	11749.8	7711.35	19414	15463.6	7374.12	9742.85	8404.26	16242.7	14015.9	15301.9	10679.2	14833.5	5356.44	8016.47	9505.61	16677.2	13735.1	NA	8272.67	7684.02	7082.86	12570.5	8046.9	13006.6
M72	32424.2	31542.8	16508.4	10644.1	15584.5	11746.6	32626.6	10415.2	16770.4	11315.5	8745.85	10767.8	10416.3	14296.6	12480.1	31694	23031.4	12890.8	18403.9	10179	12154.7	13069.8	17556.8	11583.1	28936.7	12990.1	12934.6	13117.5	12068.8	10546.9	14945.1	9414.63	14170.5	31908.2	12676.5	15871.8	NA	13248.7	14419.3	16412.7	12229.4	13192.9	42513.6	13984.6	13462.5	12517	17349.4	12751.1	13811.2
M73	14996.6	13716.4	15194.3	32763.2	10693.1	17864.2	13436	19160.3	10772	7469.51	11862.4	18535.5	11107.8	8732.68	24010.7	11947.4	26722.7	17930.7	30412.2	9242.51	32086.3	27436.1	27501.4	16855	13456.3	20181.2	16906.5	30434.4	25700.4	10084.8	13154.5	8470.07	27823.5	16206.9	22429.4	21484.2	30325.5	5451.27	8841.3	15689.3	25731.1	22803.2	NA	17259.3	11186.7	13100.9	24209.7	10594.9	16986.4
M74	515607	505066	245046	262525	202822	185281	678702	170224	267177	155436	165940	179675	180695	192417	240961	508076	310322	182906	365452	163452	531489	336064	344761	189160	509610	199929	187260	455346	298099	167553	227694	145758	417461	1.13569e+06	249908	208360	351462	181965	190628	256874	465290	240252	1.5947e+06	192840	189259	179191	393058	181236	200578
M75	227040	217269	106325	NA	89997.4	84262	208882	72355.5	122272	65481.3	74679.5	76818	81985.2	88659.3	107985	226580	138675	80236	162599	73970.3	233671	144725	148730	82757	223989	88350.5	82615.8	196202	129295	73167.7	101754	65516.1	184739	240109	110321	86694.6	151109	81927.1	76870.5	111650	199491	105240	692468	83961.8	83714.5	75520.8	169661	79934.5	92604.6
M76	75577.1	75794	84564.9	56822.2	39445.2	48599.9	100332	54546.3	68466	27765.2	33611.1	52039.8	36327.6	30124.1	74585	69007.7	94682	57650.5	94913.8	29904.7	106384	91573.4	65751.9	58003.1	77550	51677.5	54710.2	83752.1	78814.6	33908	39673.1	26500.9	93819.1	153408	73413.9	60551.9	84780.8	33753.5	26307.8	72202.4	96430.7	83976.9	226437	51642	30329.1	44008.5	87614.5	37917.2	66274.1
M77	32011.1	27562.2	37206.9	20942	13058.9	21436.3	41222.9	21615.6	28499.2	9792.46	11159.9	20588.6	13258.6	10284.8	30740.5	26365.9	40361.1	20704.2	41814.2	9247.52	45457	41290.2	30134.9	22444.9	28677.9	21456.2	23592.2	35901.4	32729.2	13025.8	15849.4	8266.31	36653.8	50065	32283.3	22600.4	37291.7	10105.1	8051.39	28334.8	39924.2	37705.4	69527	16798.9	9134	22445.2	35582.6	12938.9	26915.2
M78	82596.1	85759.7	47642.1	23419.1	36870.2	38796.4	82379.6	32857.1	56266	30784.3	32246.1	33964.1	37364.6	39385	57384.4	86000	63800.5	37561.3	78402.5	34335	115952	74201.3	66070.7	36784	85022	42104.7	35452.9	88087.6	56052.8	32357.5	46817.3	29410.7	85431.6	85183.2	52970.9	42684.9	60600.7	36322.3	35358.4	49022.3	100253	55228.7	103731	36212.5	37064.8	38240.4	81118.1	36010.7	41526.9
M79	21567.8	20550.7	22138	16477.2	10562.5	13664.9	28679.4	14015.3	18819.8	11591.8	11784.5	15494	11829.3	10568.1	18525	21867.9	20811.6	15564.4	22387.8	9486.47	24540.6	23683.5	NA	18915.4	22746	14878.1	13582.4	17132.5	15782.2	11992	11842.6	10984.1	20838.7	30203.4	17701.2	14696.4	19072.6	13590.3	7919.18	15274	22896.3	21168.5	41673.3	12297.3	10541	12141.5	21158.4	11905.1	16614.8
M80	222490	210510	110687	79891.8	132766	21568.8	233395	9140.89	126397	NA	22300.2	51629.7	21895.9	44228.2	NA	206859	7568.06	57352.9	30476.7	47600.9	11449.9	64449.8	NA	61498.4	207929	55945.8	37049.2	50785.9	9823.79	24374.8	83756.2	8889.65	67748.8	229762	29701.6	73043.9	74888.3	9860.83	42651.3	55976	43272.8	62771.4	249445	32390.5	73856.4	49817	68012.5	67409.8	NA
M81	241598	225702	152845	103674	153460	27880.1	259797	11990.2	174640	NA	27747.2	67656.3	28522.8	55930.6	7457.79	223131	11425.4	78643.1	43131.3	54215.7	22874.9	100561	NA	78517	226713	68652.5	51253.4	79078.7	16928.6	34247.6	102193	12670.9	99109.5	226298	45262.1	106607	103040	14480.1	60778.6	84848	70116.7	91556.4	227019	51785.6	93366.5	66463	100572	89164.4	13938.3
M82	274495	245910	201731	120349	172829	42717.5	284258	18123.8	199234	11141.4	38132.9	83584.5	37838.8	63817.3	20590.3	242574	27355.3	88286.4	64739.8	70938.5	42949.7	126282	17443.1	111556	250426	85947.7	64328	103801	29603.2	45259.4	122171	21908.3	133273	253818	62653.9	122704	127976	22636.1	70810.4	105063	101353	109020	243154	68774.8	106577	73962.3	137901	97231.6	18471.4
M83	NA	11019.8	15182.3	29713.5	12881.1	17490.5	10909.1	19389.9	NA	12307.2	16254.1	16724.6	15046.3	12856.7	22552.7	10938.9	26674.7	18135.7	21382.7	11967.3	20168.5	27920.1	18254.6	16969.3	12334.9	21782.8	13794.1	26039.6	18493.3	11991.4	11376.4	10621.1	15607.7	NA	23227.2	17344.7	20063.9	6931.85	12400.7	11779.7	19533.5	17738.4	9869.19	13106.4	12002.4	13074.9	17394.9	13023.2	14107.3
M84	NA	20331.3	21272.7	50135.6	22301.2	27255.9	19763.6	30586.4	NA	15924.1	24492.2	27446.6	20365.5	19317.6	41608.6	18628.1	41791.1	30629.8	34355.8	20973.9	47544.4	44018.8	24146	23202.2	19609.7	37054.6	22002.1	53309.3	NA	19964.6	19466.2	17063.5	NA	NA	NA	22758.4	37026.5	NA	22288.7	24481.8	NA	NA	10866.8	21479.3	16862.2	17461.4	36571.6	20451.4	27193.6
M85	12226.8	14842.8	23576.2	16534.8	8697.59	14332.6	15595.3	12315.1	21107	6477.55	9302.07	12558.6	NA	6523.5	20368.8	14325	26260.4	10687.9	21118.9	5986.73	30477.7	25244.4	18238.5	18121.7	13626.6	11447.1	15757.7	23648.9	26043.2	9608.89	9035.59	5885.62	20000.3	14017.7	12126.8	15309.7	18133.8	7382.21	3901.05	18837.8	18839.6	19572.6	14973.2	14443.2	NA	7835.19	21355.3	7394.74	21298.5
M86	207041	199907	154720	129890	123853	123866	184048	106897	181588	108278	117243	125048	120023	116221	182351	198536	204673	116637	181788	113992	249989	238019	142377	144275	204060	136296	118005	230255	169843	114316	149200	94818.9	213937	207130	170045	132218	149772	118646	103814	170905	259283	186955	202618	131408	121799	104253	220251	114595	141538
M87	88017.2	91149.5	56059	72423.3	59367.4	39085.9	108953	33121.1	59649.3	30297.3	39099.8	49953.7	44044.5	46190.6	50006.1	84190.1	64749.4	47458.9	48863.2	39949.5	56618.1	71236.9	35141	47843.1	85746.4	55844.9	35094	79844.6	38295	38720.5	54881.9	38536.1	66557.5	83147.1	54776.9	53937.1	53212	33759.8	43536	57177.8	66014.8	52454.5	88518.8	45696.8	48131.5	36067.9	65614.9	50676.9	34571.3
M88	NA	NA	NA	7454.55	5522.54	4506.58	NA	7009.24	6993.08	4509.1	4243.74	5282.58	6304.74	5567.24	7714.93	NA	12104.1	5937.1	9315.72	4566.96	10904.1	11222.5	16664.4	5737.52	NA	5059.04	4927.45	7559.87	6296.27	4317	6064.75	3590.52	10058.5	9916.7	6850.99	8558	8531.55	5208.26	3262.9	6820.41	9317.93	5390.71	10166.4	7117.65	5925.2	6757.6	8598.53	4200.77	6595.28
M89	5347.35	5131.88	9674.07	6026.2	2068.11	5274.7	5708.01	3828.72	6177.38	2531.67	3422.39	6116.52	2516.52	2005.35	5851.76	4940.63	7112.39	3772.28	8506.16	2115.83	7835.9	13162.5	NA	6242.3	5300.82	4832.1	4246.07	8240.33	7666.38	3863.78	2374.45	NA	5992.92	5174.14	6310.39	3821.73	4699.76	2411.37	3425.62	7481.16	8125.64	6919.47	6571.33	7475.13	2856.99	5367.43	8149.12	2339.36	8026.8
M90	26892.4	27376.3	10596	16770.9	27841.6	15855.4	26496	16664.7	12249.7	21813.3	19096.4	17726.1	25810.4	27104.3	12722.6	26245.4	16622.8	20995.7	8466.86	25562	7155.56	16599.3	17637.5	12167.7	27310.3	15002.3	14015.6	11738.5	9860.59	20901.4	27267.4	37486.1	10134.1	24054.6	14992.4	16822.3	11389.8	23071.7	21613.5	20150.5	13859	12425.6	29623.6	26328.6	26093.1	19921.1	14488.7	22783.4	13590.8
M91	11276.9	11277.6	NA	9871.91	10401.1	5855.77	10061.1	6551.18	3863.27	6870.79	6867.25	7780.78	13221.8	9456.38	9722.1	10380.1	14558.6	5049.85	14526.2	8997.53	16571.7	8652.63	18638	7479.24	10372.5	11220.4	3933.21	15137.8	10067.1	6176.3	8632.18	10966.1	9018.69	11530.6	7597.87	6229.5	11911.5	3952.75	6622.05	3082.52	15744.5	8537.51	9780.78	5923.89	6388.07	3104.99	9140.01	8120.12	7153.66
M92	29910.9	33133.1	7952.99	17496.3	30914.9	14400.5	32379	15911.2	13681.3	25690.8	24420.2	18839.9	26076	27148.9	15499.1	33505	19450.6	25390.3	11180.4	28764.3	10258.2	14056.1	14047.2	15243.9	33231.3	18146.8	16435.5	12943	13292.5	28331	28583	42559.8	10638.8	28807.8	16873.7	14154.9	13206.5	28350.1	23307.9	26161.4	16431.4	16932.3	36958.5	32868.4	27107.3	21166.2	12526	28379.1	17306.5
M93	24361.9	27449.7	21827.7	23568.2	15768.4	12597.6	31310.2	12509.8	27353.4	10949.7	9921.92	13996.2	11549.4	11442.8	18719	27201.7	23192.3	12078.3	22863.7	10290.8	28679.5	27336.1	13253.5	17390.6	25317	16962.4	12240.6	26972	18146.3	10072.3	13172.2	11158	23729.3	24848.4	17219.1	15214	15874.5	9326.36	12122.9	20137.7	21572.4	20496.7	33575.1	15779.4	12039	12248	26340	12500.5	12714.2
M94	136948	134933	35976.5	93297.8	194952	74161.1	145426	90615.3	80248.3	110517	109410	96112.3	112061	122231	63865.5	138585	81215.5	137994	30196.1	142449	27884.3	44282.3	51367.9	91478.7	139047	98846.5	89007.1	37625.5	57494.2	107018	139923	193564	41073.4	131061	75824.7	83294.3	72765.1	155209	120490	95707.5	41772.7	85425.3	157878	134747	142601	133754	51922	154412	82799.1
M95	10515.7	12340.2	5481.38	8349.13	6392.66	4065.54	14818.3	4146.65	11633.9	NA	3833.37	6046.14	4785.68	4582.67	6387.09	13183.7	9779.16	4465.04	6450.95	4235.77	11188.7	11166.4	4777.33	4100.71	12182.4	5818.17	3559.84	10849.7	5187.03	3728.51	4637.36	3572.55	9968.01	NA	NA	5499.89	7037.02	3462.87	4361.66	7099	11900.8	7175.78	15032.2	7453.3	3933.53	4005.02	10307.6	5110.58	3600.33
M96	NA	13818.7	16747.8	12492	8565.1	7298.58	15529.9	6421.48	15762.3	5799.34	6429.18	9789.3	6648.06	6139.41	11535.6	14978	14728.2	7809.2	13313.8	6002.63	16346.9	19827.2	6833.53	11702.1	15101.8	9135.51	8068.25	16755.9	10696.5	5973.38	7650.41	6903.55	15441.2	NA	10238.5	7534.83	9245.51	5472.04	5132.93	12958.6	14697.5	12919.7	17729.9	10830.9	6783.06	7668.44	16535.8	7284.23	7353.04
M97	213941	213899	65282.7	170780	346728	121719	226876	170590	149459	312887	265942	187529	270543	254561	117736	221858	153309	292438	59293.7	329451	31080.5	112735	80714.7	144720	221654	155204	159088	82542.4	104851	262630	289266	402649	89968.9	207407	150487	139820	122180	334253	218598	179023	79522.8	122345	248647	388820	269275	227197	88652.8	358737	140090
M98	44696.8	47863.2	13222.9	30382	49680.8	26889	49955.6	31113	27474.8	36575.4	36495.3	31540.1	40969.5	44989.5	25488.1	47707.7	31012.9	44190.6	11329.5	44798.7	12136	20611.9	21332.2	27884.9	49778.6	31618.6	29021	18408.8	19339.9	41069	47872.1	62513.2	17057.7	45085	27691.9	29207.4	25901.7	48893.4	42514.2	37197	19385.7	27618.3	55502.3	42010	45524.4	42114	19151	48408.6	31983.7
M99	113230	116028	33735.9	88824.2	191780	63916.7	118122	92023.3	77165.7	168062	141777	101755	143454	137088	65064.6	116541	82068.7	157578	29802.9	177412	16503.1	60455.9	45736.5	78234.4	118439	81413.8	83625.8	44741.9	55001.1	137901	157030	218858	46907.9	108109	78399.3	76305.4	64292.8	175199	122498	96309.6	39038	64111.8	124802	205331	143212	120199	45601.4	191024	75576.8
M100	113980	117325	48340.2	93151.9	174209	81257	124271	104515	82603.4	161960	141675	109672	159515	159400	92975	121833	83725.8	149844	49056.3	170213	43751.8	104702	71339.8	79883.3	123576	85535.4	85503.2	83546	65860	166894	164853	241487	69628.2	114856	109915	86439.2	75231.2	146161	128645	127435	82983.2	73670	136448	159927	143336	116940	60664.5	172974	104867
M101	27473.6	28555.5	11393.5	20682.6	34585.9	18581.5	27162.4	18351.2	17754.3	32541.7	32010.4	24415.8	32355.5	31063.3	20558.5	28116.2	20351.9	25807.8	11857.7	35225.4	8970.64	20631.1	16005.6	18391.1	28700.3	20529.5	20117.8	15826.1	19603.5	38778.1	30086.7	45683.3	14052.4	30182.6	24486.5	18466.2	16031.1	33092.3	30805.4	29946.1	20305.1	21339.7	34210.7	34338.6	36367.4	24929.7	14996.4	35492.2	25463.4
M102	122684	126605	36768.4	70513	123470	64334.9	121095	71154	80204.5	105719	106724	85812.3	110554	115400	67886.2	129498	77360.6	92201.4	28037.8	117097	32316.2	54209.5	49693.1	68415.5	127472	81308.9	84497.7	47876.7	49050.1	103863	111069	150717	49303.8	123721	77562.8	77033.7	63647.6	131268	110357	93121.9	52494.4	65884.6	135292	115136	124569	103816	48016.1	123462	77736.4
M103	13922	15644.3	35120.3	57369.7	28409	34363.4	13663.8	22943.1	47233.8	23388.8	25373	36604.8	17847.2	20178.3	49880	14902.9	69260.7	24192.4	54163	24402.2	42918.9	78521.6	31223	39528.7	14881.6	46229.5	35995.8	40460.7	40674.6	19140.6	27481.6	22831.5	40537.9	12808.7	39657.2	32795.9	21489	20830.5	26874	62206.6	40986.8	54999.9	16097.5	63965.9	26246	32394	70507.5	18531.1	32156.8
M104	31463	27477.1	12720.5	19410.8	13277.8	12984.1	18697.8	14654.2	9567.08	16828.4	15184.7	18700.1	18916.1	13231.4	26841.9	24563.2	33450.4	7774.71	29695.8	13635.8	29903.4	23684.3	23141	16737.1	22738.4	19386.9	11806.8	24379.4	25828	13304.2	10178.6	20938.1	16100.8	25466	22519.2	15092.6	23076.3	9342.05	12667.2	6930.38	26002.7	19790.3	22145.8	10131.8	8652.19	6297.1	16536.5	13350.5	20736.7
M105	74346.2	80780.1	28417.8	62328.9	109773	50853.1	79043.2	53462.9	55520.4	77954.1	77377.3	71190.7	77456.9	82100.2	48382	80941.2	60528.4	67271	15599.4	96068	15490.9	38971.7	34623.4	59566.5	79523.2	68350.7	64044.5	26956.7	37567	82113.8	96027.5	117512	24992.5	74462.5	54473	50340.2	33945	98197	87765.2	76198.6	25263.4	53812.2	85707	88775	108282	83059.5	38515.8	94664.6	50878.3
M106	13997.5	15067.8	6071.06	15971.5	7918.52	9013.05	16447.4	8145.78	7773.08	4657.52	4933.83	7954.63	7560.7	6874.96	10025.6	13334.6	17834.1	6113.37	9534.43	5918.27	13986.5	17846.7	12309.6	6648.75	12703	11086.9	8081.07	19497.5	10287	5615.04	6328.16	4437.64	12447.9	13480.6	14667	11700.6	10201.7	NA	6153.64	8648.38	13067.2	10399.1	10654.6	9122.58	6341.99	7278.37	12318.6	7859.62	6616.09
M107	16129.9	15207.7	6019.61	NA	13418.4	8589.36	16794.1	9117.06	14744.3	11967.3	12847.7	11392.1	11823.2	11819.3	8554.23	18201.2	11679.2	11968.4	6561.07	10423.3	6858.42	8820.39	9295.74	10940.9	16546.2	11821.1	12646.5	5604.35	7947.07	10156	11465.6	15673.3	6459.56	18431.1	10493.5	11119.3	10431.4	11873	11839.6	12091.4	6101.31	14397.6	20258.8	14163.2	13098.1	15048.4	10753.2	14831.8	19193
M108	194275	199147	95365.2	172408	257931	146351	197270	158408	166070	221322	216580	188359	239235	234487	161825	211833	164994	192907	66727.3	253502	72942	161316	120379	158215	203150	166106	168083	120243	129201	247302	237787	316596	113725	197902	194123	153177	133839	228793	236039	214365	116644	154344	221713	223180	271479	212078	110680	244443	185787
M109	43853.8	45891.3	21080.7	34728.5	59243.3	32562.7	47370.1	35021.5	35062.1	45115.8	48405.6	41845.3	53618.4	53920	34400	45842.2	37859	43208.9	11942.3	57362	14703.9	35143.7	25677.4	32400.1	49380.5	39170.3	39189.1	26541	25960.7	59429.4	56325.6	73294.5	23362.5	45493.7	42133.1	36952.2	26511.8	53890.9	52428.3	47755.3	25744.4	33797.1	53010.7	53288.1	64739.1	47758.3	23200.5	56141.6	40262.7
M110	21565.7	22056.9	17228.4	66273.1	55338.2	32719.6	28522.5	31988.1	26274.8	51291.2	42872.1	43450	53145.6	51462.7	26827.3	22101.5	39996.3	31804.2	9648.21	59810.7	7344.02	18054.8	17458.2	24518.5	18292.2	40973.9	28555.5	15355.9	21834.9	49500.9	46964.6	61371.3	15556.2	20690.5	33313.5	28408.3	23846.1	40663	51470.2	29633.7	14154.3	25637.3	17102.4	36153.3	52498	32423.4	16369.8	45532	26631.9
M111	15793.5	13882.7	13350.9	42227.4	32196	22353.7	18969.5	25807.3	18425.1	38885.9	31777.2	29956.1	39083	37306.1	19615.4	13314.2	28960.1	23531.5	8313.65	37501	7894.77	17171.3	15710.9	16763.5	13248.2	26284.6	19693.6	16897.7	15197.4	35962.8	29446.1	42270.4	14764.2	13100.3	26754.2	21530.7	19136.5	24040.7	31808.2	21597.1	13465.7	18791.7	10864.4	23155.7	35090.2	23482.4	12468.7	30370.6	22275.5
M112	56421.9	59772.6	30014.1	66311.9	72129.8	47574.3	55562.2	47454	50657	55816.1	59383.9	51493.2	57142.6	59404.3	38098.9	56245.2	53268.1	55307	18928.5	68994.6	22972.4	27217	29201.9	54588.9	55666.7	63198.3	57139.3	22201.1	36771	62967	61739.9	70916.4	24133.7	51216.1	40688	48567.3	41370.6	66992.2	65685.3	62730.3	23917.7	52878.9	60477.9	52184.9	73031	64065.1	32723.9	68351.2	45880.7
M113	47660.1	48912.6	27218.5	46154.9	55630.5	39207.2	44437.3	39054.2	43022.7	56890.8	53355.1	47218.2	54111	51823.7	41578.9	48986.1	40539.8	45154.5	23027.6	61321.6	22371.6	39691.5	32847.7	40407.1	50211.5	43290.4	37254.4	29763.3	35987.9	70307.1	53567.5	76020.3	26361.5	48195	46885.5	36779.9	36194.1	56039.8	47503.3	53751.8	39423.1	46830.6	52531.4	50020.5	58883	47848.8	31183.5	59052.6	50426.3
M114	312403	318916	54162.6	150319	283846	113864	317356	114439	151273	146153	157326	160695	160283	172585	91091.2	315154	145159	154105	31056.4	232479	30683	32430	61047.1	160573	301904	181764	152058	29601	79198	144428	214549	223210	51526.4	287692	110969	99079	81533.3	245116	206468	165515	36330.1	141219	314586	206166	211880	185581	78962	199426	96764
M115	85674.3	84637.7	30589.2	132148	136445	69113.8	104589	73659.7	66409.7	94421.4	90284.4	98137.1	99030.3	109364	48259.6	83296.2	104926	73017.6	17637.5	146894	14935	16751.6	36780.8	74404.6	72281.7	116627	69634.8	20163.7	41416.3	87133.2	110077	126075	24901	74664.6	69012	59707.6	49561.1	105603	124776	63228.8	18715.5	61079.7	69684.6	87633.5	114612	79243.1	34879.6	101922	50022.4
M116	66505.5	69383.8	33471.3	151617	111099	73809.1	86285.3	82914.8	67479.1	91773.4	92081.4	84550.2	92366.7	104904	46051.2	69872.3	91730.5	71829.6	21063.7	116102	17157.8	24373.7	37113.1	62782.1	60168.9	108321	65031.5	26328.3	40772.5	82758.6	96700.2	119578	30742	63516.8	61551.6	64428.6	57144.9	91641.6	107990	59174.9	19454.7	55007.2	53668.9	74542.3	104549	71540.7	33562.8	98706.6	52975.9
M117	302200	314541	133367	249674	339021	224056	306000	236142	244132	300530	303743	246415	297039	301336	198924	317188	230683	263687	107947	328792	117530	159327	147737	215506	306914	264095	247238	139442	170499	298962	291307	399429	137249	293943	216987	217410	198599	330989	294759	275962	149875	230659	335079	282055	356263	300750	154782	347204	241314
M118	21186.4	23374	14596.2	NA	27459.9	19400.2	23834.4	21156.4	23567.9	27558.2	26528	22327.6	22480.7	26235	18938	24215	21084	24260.1	11991.5	30374.2	11613.2	15589.3	15693.2	23268.6	24905.9	24630.6	21342.4	13965.2	17757.7	27698.4	24330.3	31064.4	12389.5	21087.9	19795	18986.3	17083.9	27558.5	24465.3	27236.7	15191.4	23982.4	26117.5	24624.5	30118.4	26840.7	14037.7	30162.3	22854.2
M119	502788	530638	300106	755318	680622	546211	528959	521206	492292	506103	536468	508619	547087	728851	389356	522957	455956	510127	227643	579505	246741	304897	331390	456857	525039	685543	504889	276710	345631	547952	745899	1.00288e+06	279889	496610	419554	456951	425652	564991	555351	547057	262776	449674	532408	482230	632724	577164	321993	587535	436973
M120	373234	393662	206952	398359	552006	323614	373085	307332	339498	411434	406420	396141	432685	420566	307033	395015	334723	379518	121603	504454	140583	242615	233803	362166	385704	400819	353950	187570	263299	494065	454976	581854	179289	377422	340784	296499	250470	460424	472446	446547	192390	363136	420540	411754	547567	448680	233485	462546	351254
M121	25898.4	24248	7057.13	22536.9	21494.4	11485.1	17983.8	14450	19781	24011.4	21494.9	12228.5	18322.7	23224	10188.3	25407.2	16884.9	15687.8	5016.87	16699.2	4995.25	7586.76	8148.51	12675.8	20540.9	11427.3	14337.4	7310.39	10255.7	23684.5	16923.9	23126.6	7445.23	25500.3	12840	16064.7	13105	25468.6	16826.9	23086.7	8051.9	11693.3	27793.4	33064.1	22595.2	17696.9	8259.44	23524.1	11887.6
M122	11964.5	11253.2	11633.5	37920.1	29941.6	21435.1	14557.7	20721.4	16151.8	27096.8	23440.6	22604	24545.6	32186.8	15697.6	10735.2	25233.3	19972.7	5001.1	30973.3	5775.58	11950.5	10947.3	15070.5	10107.7	27142	16692	10076.9	13068.2	25922.1	28062.4	34734.3	9812.67	9587.27	20046.7	17195.6	14871.4	20473.2	31020	17522.9	7738.69	15327.3	8434.23	17455.6	28359.5	18838	9691.88	23332.3	16269
M123	219638	230049	151706	263743	314865	214276	219857	217088	231988	271731	272404	249948	272880	281721	217297	224767	224055	252735	99140.2	313263	116780	213273	164878	222936	233101	242614	227012	166397	190421	346867	277088	368960	145991	219138	245210	210516	179069	268854	294019	288582	165068	234909	244952	260114	344307	285243	162768	290815	259317
M124	20133.5	24295.3	14615	58001.7	6220.21	22961.7	10840.7	19600.6	13369.4	18162.5	17733.7	25066.7	18155.2	15157.2	30006.1	21615.9	12687.3	12857.6	25755.5	16522.8	21780.9	26379.2	20633.8	21799.9	22130	20830.3	19561.1	24132.2	24125.6	16874.9	17773.5	11222.6	23151.5	23033	30433.1	24136.6	22047.4	7665.7	15861.1	17495.4	22325.9	23846.8	13630.4	13458.9	17997.9	18388.3	21682.1	15695	18426
M125	11941.6	13389.5	17473.6	54177.5	31222.9	31742.8	18197.6	33595.3	20897.3	39252	33548.5	35073.5	35108.4	37699.4	22880.8	13582.7	32749.1	NA	11748.2	39462.1	11387.4	15125	17347.2	22361.3	11844.7	31948.7	22959.9	19568.4	21399.4	43695.5	33088.6	43335.9	16640.7	12693.8	30770.2	24020.8	22242.6	24121.6	35661.9	23576.4	16877.5	22208.3	11045.6	23542.6	36979.9	25854	16956.3	31764.5	26841.5
M126	525429	522082	135158	357570	544896	295866	567778	298383	310587	321628	332680	333199	336765	372788	207393	507613	280872	NA	77290.4	453568	97845	85053.4	154984	360484	519901	391838	352764	82475.9	182500	325684	444124	443963	119810	517217	243915	244011	194133	453606	422171	361986	83088.5	301526	572587	346812	427849	376646	180375	377739	226756
M127	143281	140715	68092.3	376828	264136	169388	189168	176774	125169	198838	194691	192659	201144	241624	95924.8	133170	198881	NA	35152	278299	39860.5	35242.2	76524.8	154423	129551	257308	151871	44925	92186.4	186798	229681	259161	57041.1	136809	139486	132350	104611	203207	246965	137238	38216.1	134396	116715	142689	230180	162935	77264.9	199470	113973
M128	3.50985e+06	3.57443e+06	1.95963e+06	4.06208e+06	4.58857e+06	3.17484e+06	3.85463e+06	3.51104e+06	3.31119e+06	3.58661e+06	3.73914e+06	3.32963e+06	3.3975e+06	3.81209e+06	2.51433e+06	3.46593e+06	3.01646e+06	NA	1.29544e+06	4.14762e+06	1.46608e+06	1.5417e+06	1.84754e+06	3.33608e+06	3.63257e+06	3.74391e+06	3.4562e+06	1.59302e+06	2.31375e+06	3.87207e+06	3.93593e+06	4.51335e+06	1.64713e+06	3.46036e+06	2.72605e+06	3.06962e+06	2.59648e+06	4.08652e+06	3.91084e+06	3.78404e+06	1.57736e+06	3.35301e+06	4.07295e+06	3.37932e+06	4.35612e+06	4.10853e+06	2.13058e+06	4.21156e+06	3.1303e+06
M129	100421	100806	62777.1	289692	185701	142135	139408	161278	112442	171075	166211	151780	165406	194363	84815.8	94739.6	167607	122258	34869.7	202035	38934.3	39795.2	65789.8	112599	90072.6	187988	121687	48091.7	81194.1	156944	166009	204898	55207.5	91389.2	117405	118070	95760.8	146132	178590	108124	36983.5	101044	79182.4	117829	179105	125248	65525.1	166084	104294
M130	2.19565e+06	2.23112e+06	1.20083e+06	2.55923e+06	2.89624e+06	1.98979e+06	2.41218e+06	2.21574e+06	2.06978e+06	2.26992e+06	2.3597e+06	2.11343e+06	2.16378e+06	2.43015e+06	1.57199e+06	2.19046e+06	1.92427e+06	NA	792737	2.66615e+06	921967	974083	1.13782e+06	2.14059e+06	2.30854e+06	2.38867e+06	2.22476e+06	1.00671e+06	1.4406e+06	2.47319e+06	2.52257e+06	2.91138e+06	1.01122e+06	2.17108e+06	1.70882e+06	1.94561e+06	1.62678e+06	2.5901e+06	2.49338e+06	2.39162e+06	972171	2.11358e+06	2.57134e+06	2.15148e+06	2.77515e+06	2.59178e+06	1.33441e+06	2.67159e+06	1.94541e+06
M131	252677	262122	169587	300022	345310	261325	283198	301167	262510	301361	315585	264557	285938	311794	215549	254734	250502	NA	138343	327465	154021	162410	153601	255023	268485	268538	272848	175178	208998	337803	300834	367226	159521	246735	234119	255597	224675	301286	301103	303152	169787	256871	285927	278382	349019	325330	186063	326765	267115
M132	8907.97	9383.19	8386.9	20178	11200.2	10614.5	10147.8	10876.2	12534.8	11863.3	12222.2	10949.4	8658.5	9632.61	9798.15	9771.19	9701.8	NA	8702.66	11212.4	7780.8	7176.91	7915.28	10863.5	10793.9	12368	10366.2	8285.65	8709.85	13102.5	11014.8	12724.4	6732.92	11165.4	9732.67	11580.3	10314.1	11663	10486.7	13212.4	9238.01	11838.1	10956.6	11406.3	12193	13527	7978.85	13192.2	12302.6
M133	NA	NA	7660.06	21937.5	10601.4	14680.7	NA	10413.7	NA	4275.98	10769.2	13645.1	8960.7	9751.21	12485.6	NA	20486.4	8436.74	11908.7	5791.06	14124.1	28762.6	9371.5	11220.8	6312.18	17003.3	13916.9	16121.5	10219.9	5145.65	7508.54	8134.98	7126.42	5551.22	10368.7	18810.4	10679.4	NA	7807.24	4259.64	8808.95	10233.9	NA	10154.8	7722.21	7926.52	12490	9210.81	6240.79
M134	169962	177722	112154	319549	270457	189153	184869	189393	181219	197770	206053	197180	195758	219050	153976	168615	179090	NA	68331.9	236201	82136.5	94679	111263	192507	173917	218732	195656	96615.4	131655	225009	228610	262569	98355.7	162039	154557	169986	137537	218715	234775	221032	85139.6	184756	198857	198419	254520	232906	126089	231115	174503
M135	118764	119039	98227.6	194710	173828	147911	125631	141526	149310	141634	153519	153783	136886	142738	117721	114159	126617	NA	68453.2	170112	64873	77080	102390	148098	124058	159332	141438	79785.4	111291	167510	153491	182151	79666.3	113830	122653	127017	101946	146401	153664	159968	81349	147212	137630	141222	174077	170493	98221.2	160988	136381
M136	16049.1	15051.9	5807.81	26716.4	16739.7	11741.2	13045.5	14104.7	14030.7	21350.6	16753.8	10918.2	14139.5	20338.4	7734.87	15641.1	13097.7	NA	4731.28	15856.8	3902.19	6987.55	6090.11	12513.4	13584.8	10443.7	13267.2	5382.51	8154.59	19206.6	15463.8	19469	5987.59	14133.2	9777.61	13909.1	10472.6	17126	13324.2	19245.7	7162.94	10117.4	20591.6	26208	19801.9	13398.3	7453.74	19544.3	10459.6
M137	16176.1	18748.6	16724.7	30395.2	27069.9	24115.9	19715.1	23554.9	25827.7	24968	26438.5	25080.2	23391.5	24445.8	21382.9	16387.2	20851.6	NA	13884.4	28453.4	13143.3	15088.2	14927.5	24206.8	17944.5	24211.1	22164.2	17498.1	20239.4	31100.2	24025.9	31033.6	14472.9	15069.6	21298.8	21568.5	17533.6	23806	23818.9	25712.5	16675.9	22675.8	20088.4	23676.4	28598.9	26790.2	16469.4	26626.5	22528.3
M138	412436	418298	159879	342730	442582	300611	463750	289556	288261	274853	295798	301192	288775	329853	204740	405668	262319	NA	76192.6	369610	115522	92916.7	147446	308323	406268	350331	314330	100410	174535	284597	352424	371211	129580	390414	221362	249946	200930	346205	348999	332415	86326.7	273482	440485	267886	369214	354871	177651	335321	221972
M139	5217.49	5726.81	9653.34	34194.1	14883.5	15114.6	8741.52	18027	10654.3	16416.5	15979.5	15711.3	12800.5	13017.7	9314.67	5041.73	16188.9	10852.4	4820.5	16098.9	4259	5574.42	7392.75	10386.8	4623.38	16353.7	10357.1	8288.98	8501.91	15619.8	11802.5	14147.9	6436.72	5754.77	10859.4	11978.3	9970.77	10598.7	14277.1	9491.65	5102.03	9168.67	NA	8492.13	12825.3	11623.2	6329.76	12541.8	11351.4
M140	49829.3	54321.6	56970.5	81052.2	62996.9	69426.7	52713.7	54843.6	94485.2	55667.3	61751.8	78731	49701.8	45244.8	64059.9	49373	46660.3	NA	57898.1	62117	35018.9	44100	64690.4	72051.4	52366.3	68886.8	63814.4	47421.7	52329.7	58656.8	50158.6	67690.3	51229.4	49560.4	55166.6	51168.1	44145.6	54818.8	37448.2	65729.3	52370.3	68248	54524.4	61820.7	49446.3	60575.3	40765.1	61683.8	59329.2
M141	32716.5	32471.6	35804.5	49967.5	41832.1	43493.6	34190.7	35111.3	58900.1	34440.6	39653.5	50659.8	32757	28739.5	42884.7	32312.4	29861	NA	37092.5	40494.7	22948.8	27590.6	39203.6	44746.8	31956.8	44724.7	39482.6	29026.9	33777	37613.6	33209.4	42385.3	31326.2	32260.2	34665.2	32895	29527.4	34235.3	26227.6	42802.8	31930.9	43236	37210.6	39378.2	33191.4	38992.7	26272.6	38245.8	38035.6
M142	17350.4	17403.2	23447.2	29376.9	24061	26247.1	19027.1	22827	33556.8	23390.8	26927.1	29594.4	19244.2	17947.7	28947.8	18386.9	19491.1	NA	26110.4	24495.3	15255.4	21627.5	24578.1	26665.9	19978.2	24606.2	23870.2	22316.6	20798.7	25304	19454.6	26510.9	21566.9	18490.8	23461.8	21297.9	17628.6	20208.9	15326.7	28025.2	23238.6	28179.3	21031.7	28417.1	21002	23798.5	17375.9	24495.6	24782.8
M143	4932.56	6277.47	4785.64	24345.3	1120	9061.92	2395.53	8945.85	2079.91	5446.63	5801.84	7944.4	5581.9	4564.91	11257.9	5088.12	3095.67	4627.76	9608.67	4726.25	9484.37	9584.49	7558.34	7469.62	4526.71	5280.33	5934.79	10526.4	9205.06	6194.53	5518	2693.05	8223.67	5801.41	12537.4	8480.71	10112.4	2435.09	5430.03	5336.83	10674.4	9927.29	3578.55	5689.61	5758.66	5550.17	7962.44	4910.38	6505.1
M144	2543.95	2642.03	2728.68	11545.3	506.497	4368.25	1092.49	4334.07	NA	2851.5	2927.68	4010.95	2574.24	2112.23	5521.09	2588.79	NA	2163.09	4667.47	2326.6	4688.21	5334	4062.38	3613	2326.51	2668.92	2717.23	4762.15	4227.94	3059	2518.16	1147.11	3804.94	2496.26	5774.96	3971.33	3883.11	NA	2371.4	2896.6	4855.92	4640.71	NA	2476.91	2695.31	2738.52	4073.55	2162.54	3444.9
M145	3510.17	4534.73	3916.96	21310.1	NA	8212.29	2444.04	5635.58	NA	NA	4310.85	4840.33	3174.12	2994.84	7680.46	4029.18	NA	4495.75	7238.56	3650.16	7708.39	8723.04	6189	5380.25	3904.42	NA	3862.91	8018.06	6350.61	4387.94	4254.62	1224.18	6819.33	4299.2	8128.75	6326.9	6382	NA	3948	3970.19	7996.66	6665.17	3025.13	4462.82	3896.07	5700.14	6634.96	3017.95	3675.05
M146	23694.4	23952.3	21321.3	18193.6	17144.9	28196.7	25245.4	22924.6	23232.1	10809.6	11451.3	23628	14080.1	15709.9	19908.7	21426.1	27850	32698.7	12100.6	14921.1	21106.7	15372.3	17026.7	21772.3	22196.5	26847.2	23538.3	22439.2	19233.7	17112.4	17039	15593.2	19775.7	20723.5	20792.2	25036.1	20349	12371.2	18744	28236	14703.6	20947.8	24380.9	19860.9	18496.6	26630.2	18325.4	14092.8	21203
M147	4024.46	4497.65	4666.5	17615.9	949.975	6694.01	NA	6329.7	NA	4550.54	4549.29	6230.56	4496.69	3241.59	9541.37	4023.42	2502.9	3673.27	8288	3688.18	9075.38	7694.91	6393.78	5550.42	3283.59	4102.96	4411.77	9275.25	7682.75	4703.56	4824.64	2053.52	8197.24	4357.37	9573.6	6138.61	7384.28	1667.15	4156.26	4208.33	9238.43	7793.11	2146.35	4917.77	3905.74	3691.55	7128.13	3502.69	4831.08
M148	5017.61	5119.41	8038.26	6072.8	8425.12	8023.39	5353.51	5944.7	8644.48	7163.31	7174.9	7726.6	6365.34	4725.31	7771.95	4782.57	7172.15	9285.05	8658.36	7784.69	5398.23	6334.99	7602.75	7805.59	5213.18	8040.27	7600.94	6021.67	6531.9	7314.92	6884.34	8173.11	5332.19	4741.85	5036.69	5584.25	4353.59	5676.57	4748.98	9454.06	6218.4	7440.14	6509.66	11289.3	6650.4	6388.24	6069.99	6981.04	8582.75
M149	2345.89	2881.24	2813.3	NA	2741.58	2702.01	2825.67	2787.67	3610.85	2477.94	3030.21	3069.36	2673.65	1766.86	2838.32	2676.2	3150.95	4000.41	3045.01	2680.19	2099.37	2808.53	3339.4	3282.24	2805.17	2971	3405.32	2536.65	2208.03	2366.32	2246.38	2835.91	2005.72	1967.65	1740.01	3008.14	NA	2049.06	1951.89	3720.43	2409.97	2509.65	2792.12	4975.53	2464.1	3410.24	2288.05	2735.41	2733.04
M150	3990.27	5055.31	5476.84	16451	4660.12	8698.76	5741.16	6421.77	NA	3349.73	6703.18	6727.05	10324.7	4944.79	6617.23	3596.51	9353.37	5092.83	8732.12	5416.13	9574.89	19285.3	8191.42	5378.24	4847.47	8459.14	8626.39	9566.32	7133.44	3424.27	5913.79	4527.67	5426.99	3920.45	6846.36	8610.94	6976.22	1837.51	4601.3	2125.15	7380.26	5892.3	2231.83	4209.58	5312.43	3994.89	7602.26	5438.76	3617.65
M151	2088.18	2747.94	2979.67	7983.49	2553.41	3903.43	3216.54	3486.78	NA	1786.41	3288.86	3528.52	5035.69	2839.72	3939.53	1943.26	4850.9	2572.9	4852.37	2654.91	5548.78	9776.64	3957.25	2900.28	2362.84	4597.53	4350.91	5042.68	3579.1	1367.48	2759.52	2350.78	2999.21	1791.95	3133.75	4435.29	3580.07	NA	2746.09	1265.82	3715.29	2936.17	NA	2294.31	2843.21	2340.07	3892.3	3032.42	2323.72
M152	1708.49	1308.91	10277.3	8772.2	692.945	15542.9	NA	12113.9	8871.98	10568.9	3701.16	6754.98	8259.4	10701.2	7459.6	3177.47	NA	NA	8338.66	4502.8	3969.16	4063.7	8801	13651.4	1216.43	2374.72	7906.92	6947.46	7965.92	7113.6	3725.62	NA	13050.7	1660.12	10074.9	7123.82	17768.1	10926.5	19246.4	14806.2	6915.73	5009.82	2893.42	2948.51	3321.01	4314.17	7021.55	4018.73	5739.98
M153	NA	962.939	6911.14	NA	477.682	11870.8	NA	8445.65	5974.79	8280.15	2589.91	4037.6	4952.82	6806.16	5007.56	2397.29	NA	NA	5728.52	2877.71	2552.57	2466.52	4822.57	9621.01	NA	NA	5446.16	4586.87	5637.19	4434.28	2579.6	NA	8147.45	1511.97	6171.96	4583.29	11655	7438.7	12087.2	9470.06	4392.38	3311.67	1522.41	1689.88	2354.52	2788.09	4547.14	2420.35	3089.92
M154	8369	8858.33	9745.52	6571.31	6829.22	10211.7	9518.1	7963.31	11233.5	5365.99	5789.77	9233.02	5655.02	5610.97	8870.89	7614.35	8458.25	10587.7	6528.06	5998.3	6732.28	7382.25	6864.16	10724.5	8393.68	10177.9	8442.1	6861.58	7049.28	5512.83	6384.29	6810.12	6388.02	7699.03	7168.72	10279.9	7985.93	5926.23	6682.53	9223.38	6443.07	8946.34	9319.33	5969.23	6095.81	9326.44	6356.44	7384.55	8852.68
M155	NA	2342.72	3093.78	10206.4	2374.95	5492.67	2881.98	4558.99	NA	1648.64	3712.51	4036.5	2950.34	2326.69	5024.86	1653.14	4883.71	2874.2	4805.2	2702.97	6454.37	10259.8	4490	3359.39	2093.25	5351.78	4327.96	6755.08	4914.97	1799.55	2808.56	2340.3	3442.37	2149.04	4619.8	4662.76	4274	NA	2422.12	1697.3	4635.19	4489.23	NA	2711.85	2530.9	2248.54	4302.52	2872.56	2559.01
M156	1955.45	2818.79	9453.73	NA	NA	3655	NA	8022.91	2561.62	7807.5	2675.09	2929.03	7226.66	2337.33	5934.57	3205.18	2786.34	NA	6077.33	1016.98	4207.42	3721.72	4944.56	4239.98	2109.98	1167.07	4403.17	7671.49	2942.91	2653.82	NA	990.274	1984.63	1848.46	3878.44	2876.36	4188.74	5040.72	939.803	1420.32	3386.39	2444.33	3969.9	2930.63	1850.7	NA	3022.56	1831.35	8303.37
M157	1737.7	1329.11	6151.3	NA	544.544	10813.1	NA	6721.76	5172.48	6601.59	2202.92	3347.62	5128.56	5084.62	4211.46	2728.76	NA	NA	5012.39	2535.82	2066	1690.19	NA	8951.06	NA	1437.55	3687.58	3264.64	5024.49	4449.5	2407.87	NA	7287.82	1234.5	5814.99	3636.78	7334.04	6804.25	12460	8043.43	3738.3	3056.33	2378.31	1539.7	1921.13	2496.37	3021.97	1923.67	3381.2
M158	890.6	NA	NA	5829.57	1081.92	2369.67	933.463	2305.04	NA	1152.17	1464.01	1583.14	1083.42	967.594	1926.54	NA	1892.35	NA	1496.34	1165.36	1932.15	3142.18	1669.33	1430.13	521.996	2429.1	1398.51	2539.87	1944.1	1003.53	1068.35	883.781	1429.01	NA	2292	2057.74	1408.54	NA	1268.44	729.168	1550.75	1498.29	599.727	766.069	1118.85	1127.78	1475.93	1150.4	1252.61
M159	9762.41	8077.46	1641.67	NA	5621.77	5074.48	5062	5319.13	7566.2	7583.91	6122.2	6311.96	6061.34	5560.16	2966.25	8867.2	3977.29	NA	1538.94	8044.33	1953.24	2031.02	2937.82	4548.86	7380.24	5221.93	5933.26	3188.45	5599.43	14962.3	14942.7	5651.54	6972.27	11131	8021.27	3061.25	7419.16	10378.4	12663.9	6737.9	3785.28	8152.21	10815.3	5564.48	5606.78	3440.36	2967.91	5911.13	4037.15
M160	10489.3	6600.22	2448.37	837.476	5880.94	4855.38	5670.78	5076.85	8282.73	8140.39	6249.77	6482.86	5394.26	4694.18	2918.12	7756.5	3694.42	4450.13	NA	8304.02	1986.88	1929.14	3134.47	5018.53	6096.49	4905.91	5972.18	3244.9	7140.47	20095.2	17747.9	6291.01	6227.33	11830.7	8825.84	2922.35	8441.97	12985.5	13965.6	7842.4	5512.35	10477.4	10206.6	6002.12	5734.62	3464.96	3160.17	5768.42	6313.51
M161	1870.95	866.888	2628.78	NA	576.874	1623.37	776.34	1313.57	2465.65	1849.11	1691.78	1131.53	1370.38	897.412	2016.17	868.405	967.412	770.508	1425.76	1425.75	1590.66	1168.63	1296.17	1124.06	695.18	981.843	1353.15	1362.97	1323.45	NA	1297.23	547.178	1813.26	1847.82	1346.1	1227.35	NA	2341.11	1556.4	1500.06	1389.39	1080.64	1009.58	769.02	1145.41	1114.21	1495.53	968.288	1839.16
M162	NA	5465.22	3171.19	1180.42	5146.58	5781.78	4269.08	7086.66	6708.11	8185.64	7538.37	5613.86	8321.23	6714.18	5209.39	5423.28	4029.17	4435.08	3014.18	8519.69	2969.12	1815.26	2844.74	4219.6	5377.06	3622.39	5349.98	3732.37	3731.01	10825.4	7364.71	5301.66	NA	5597.44	4491.14	3685.43	4704.19	9753.38	8554.8	6169.07	2929.39	3978.18	6626.31	6281.53	5600.86	4125.56	3266.72	5945.53	6072.81
M163	11218.6	6537.69	3353.93	NA	5491.54	6068.67	4024.61	6307.38	6619.95	5554.91	6191.94	6174.01	7214.81	5654.71	4423.31	6303.89	3418.83	3910.04	1463.3	7671.01	1796.21	2017.36	2884.92	5015.52	5268.29	3968.53	6313.35	2736.93	3948.93	7975.6	7770.28	4373.76	3390.15	8797.41	4642.09	4170.19	3939.57	9133.99	9427.74	5021.24	2410.36	5063.33	6529.59	5826.62	5534.02	4264.49	2990.82	4351.7	4658.89
M164	9333.19	7010.53	4140.31	NA	8194.47	7570.88	4396.43	8825.2	8595.52	9551.89	9941.47	7630.12	11710.4	8210.87	6329.26	6432.61	4489.59	5792.43	2235.7	12198.4	2020.63	1985.51	3328.64	5949.69	5977.67	4573.31	7749.8	3133.85	4701.96	8929.12	7921.1	6079.23	3259.26	7525.29	5136.96	5937.41	4877.43	13884.4	10643.7	6116.03	2830.31	5031.22	6831.92	7987.37	7821.25	6022.33	3996.01	6588.8	6984.16
M165	11938.1	7860.54	5385.94	NA	8029.35	9288.25	4832.67	9610.03	9587.5	10678	10822.5	8607.18	12471.5	9585.53	7671.83	7321.13	5011.85	7147.65	3243.8	12208.3	3169.33	2877.03	5118.78	6672.92	6501	5009.61	7594.68	4476.58	6102.98	11526.8	9454.83	6741.97	5406.67	10261.5	7039.92	6738.39	6221.35	13780.2	11315.2	7452.06	4337.18	6799.19	7604.42	7846.98	8040.16	6468.57	4444.64	7541.28	9298.83
M166	14722.7	11986.1	10477.1	2775.37	2451.85	8759.55	4798.98	8858.56	15353.8	7937.73	9817.48	3584.8	3978.37	5933.12	11099.7	8899.09	10247.7	4925.63	8223.76	6301.99	17094.4	11048.1	4778.64	10218.3	9915.09	1879.3	14882.8	8947.83	14525.5	10040.1	3844.46	1257.92	10119.9	13685.9	6652.48	10914	7548.96	11271.2	4618.67	5367.6	10670.4	7668.53	8096.8	4911.7	6303.78	5538.63	10687.7	8146.26	6700.07
M167	10368.8	8774.35	7575.38	1930.48	1696.39	5761.84	3032.96	6246.45	10753	5081.02	7157.04	2528.84	2621.82	4349.89	7728.4	6191.56	7470.11	3593.53	5550.94	4335.77	12124.9	7705.17	3493.88	6939.62	7219.95	1420.91	10656.1	6523.08	10650.7	7201.62	2941.69	888.934	7126.66	9806.29	4540.57	7672.52	5287.52	7906.65	3520.66	3995.37	7673.44	5172.08	5493.28	3480.59	4685.75	3879.38	7892.36	5862.11	4601.87
M168	2987.25	2429.41	3709.19	1013.15	482.71	2061.36	935.825	2083.99	3144.94	1594.78	1825.8	623.122	891.874	1215.35	2571.09	1901.04	2508.37	1073.6	2249.21	1240.81	4594.38	2831.38	1064.68	2792.44	2198.97	532.251	3370.22	2185.58	3418.51	2009.59	715.948	NA	2416.19	2714.64	1349.66	2595.61	1264.75	NA	822.666	NA	2575.96	1631.99	1578.51	1227.44	1348.33	1249.4	2528.93	1697.51	NA
M169	1060.88	NA	4488.94	NA	NA	7097.92	NA	3203.34	2964.51	2991.04	1062.61	1709.7	2685.28	2615.69	1673.88	1010.16	NA	NA	2992.71	1035.32	777.902	NA	NA	5724.09	NA	NA	2246.82	1535.12	1774.15	2096.12	1118.74	NA	2457.28	NA	1772.42	1056.7	3499.09	2674.91	6536.25	3702.16	1660.18	1113.34	758.01	565.764	721.321	764.916	1156.64	680.835	1801.13
M170	4765.17	5323.16	4692.59	1550.5	6803.32	6857.96	3065.97	7429.74	7039.45	7368.93	7621.28	6029.1	9006.56	6102.93	5256.41	4754.38	3823.24	5328.94	1650.07	9043.11	1445.75	1565.78	2866.2	4439.23	3879.32	4299.54	5318.42	2364.18	2729.72	4648.89	4416.57	4323.82	1928.72	4103.92	2996.11	5041.05	3375.07	8512.24	7116.1	4515.96	1327.48	2292.8	4955.67	5185.92	5384.01	4606.35	2816.76	4886.22	5060.56
M171	12303.1	5448.87	8046.04	2204.36	11111.7	11868.5	3881.83	10100.8	11403.6	11377.8	12119.7	9891.15	14589.1	9283.4	9765.68	5338.57	4887.98	8118.56	3409.96	14281.5	3079.96	2828.43	5639.21	6455.11	4601.65	5897.85	7690.22	3920.17	5310.31	8304.98	8943.63	6467.23	4123.14	9532.37	5973.74	8123.36	5451.11	14756.6	11383.9	7819.28	3044.96	4841.84	5068.6	7085.16	8349.73	7450.67	4366.12	6589.25	10261.4
M172	11103	6799.19	12666.5	NA	14136.1	16139.3	4392.3	13608.7	15662.8	17989.4	19410.4	12199.3	21078	12830.1	14233.6	6448.51	7159.37	12314.5	5969.88	20478.9	4956.83	4340.28	8179.48	8347.32	5363.71	7028.39	10066.7	5788.01	7756.48	12332.3	10731.2	8859.26	5956.54	10194.1	6703.2	11794	7028.57	20268.8	14148.7	11134.3	4455.62	6345.14	6123.76	9610.25	11761	10660	6439.51	9943.49	15952.7
M173	5752.97	4541.49	5397.82	1775.13	1132.67	4119.58	1892.65	4407.07	8464.09	2848.13	4383.71	1846.11	1720.27	2739.83	6138.94	2905.42	6349.16	2690.35	4114.39	2618.71	8552.6	6379.04	2197.65	4662.84	3519.88	1166.25	7622.77	4862.57	7942.45	4575.07	1701.88	644.728	4860.65	4957.43	3803.46	6147.19	3515.88	4208.43	2079.57	2708.35	5149.71	3665.21	2601.54	2492.71	2676.6	2815.88	5719.16	3295.11	3688.01
M174	3217.46	2360.45	2910.15	NA	472.968	1684.42	817.528	2184.63	3679.15	1389.28	2077.36	866.009	800.302	1145.22	2669.51	1821.42	3109.41	1153.57	1920.41	1224.9	4808.92	3068.37	1314.1	2260.44	2037.28	NA	3755.29	2545.65	4170.36	2085.8	844.363	NA	2521.94	3030.49	1562.96	2807.32	1615.52	2099.52	823.724	1505.4	2855.16	1815.81	1597.64	1565.65	1261.95	1264.92	2923.77	1609.24	1602.28
M175	1883.43	1424.62	5281.7	NA	4196.95	6136.53	772.885	4053.82	5111.52	5714.07	6098.44	4287.89	6146.28	3440.53	5397.12	952.513	1936.9	3828.74	2229.8	6831	1668.16	1659.11	2288.9	3024.23	1427.74	2240.26	2718.72	2110.84	2413.67	3755.87	2546.36	2547.48	1849.32	1764.63	2209.24	3276.41	1808.9	5375.87	3877.65	3389.92	1798.49	1730.25	1148.63	2852.96	3765.49	3429.52	2365.75	2870.11	5930.01
M176	4096.59	3759.51	6684.12	1092.97	8698.55	9895.39	2611.45	7647.15	8475.55	8654.48	9481.94	6825.63	10169.7	6407.48	7234.95	3514.87	3833.97	7149.16	2327.44	11285.6	2169.95	1657.05	3654.33	4832.35	3238.19	3779.88	5764.23	2032.61	3538.47	4958	4434.66	4344.23	2476.56	4345.19	3596.53	6953.66	3198.46	10735.3	7450.8	6291.91	1550.08	2941.92	3948.63	5170.08	6489.11	6376.99	3366.25	4869.99	7659.45
M177	10614.3	5259.82	14568.3	1859.12	15406.7	18385.4	3589.43	12991.7	15676.1	15214.5	17972.5	12920.1	19764.9	11571.1	14150.4	5061.01	5893.09	12520.2	4812.83	19457.5	4690.2	3846.42	7242.32	8287.21	4316.9	6835.36	9985.18	4856.49	7213.97	9721.4	8186.65	7797.25	5400.61	8242.14	6677.54	11954.3	6189.95	18310.1	13380.1	10532.2	3394.89	5686.9	3683.39	8112.09	10845.6	10598.8	6325.98	8409.97	14902.1
M178	8950.96	4802.72	12379.8	1946.08	13282.1	15950.2	2760.77	11769.9	13547.2	14228.7	15825.7	11572.3	17744.3	10267.8	12666.3	4273.39	5509.7	11379.8	4622.47	17641.6	4269.93	2767.64	5885.25	7716.36	3976.09	5959.78	9068.11	3573.72	6124.21	8367.43	7146.18	6909.01	4935.4	7513.49	6184.89	10688.7	5625.94	16736.6	12115.6	9673.01	3320.19	4694.91	3094.22	7106.21	9789.58	9953.25	5678.44	7402.05	13490.6
M179	10007.9	8363.02	21489.4	3505.17	22181.6	27039.1	5128.07	20680.7	22607.8	24233.8	26609.2	18394.4	27283.3	17072.9	21065	7050.59	9787.74	19440.1	7591.06	30305.9	6410.65	5308.78	9366.48	13034.1	6573.82	10208.8	15170	5979.15	10241.9	15304.2	11839.4	11205.4	7259.44	10092.3	9317.26	18232.6	9122.63	28563.8	19363.8	16143.9	4480.38	8344.88	5768.31	12625.6	17119.6	16685.7	9290.48	13709.1	22725.1
M180	8816.21	7075.66	19987.3	3210.11	19692.4	24035.5	4307.54	18747.2	20896.4	22225.7	24178.8	16858	24863.5	15405.5	18684.9	6690.22	8579.15	17011.2	6266.51	27787.5	5581.72	4469.59	8664.22	11452.9	5889.61	8927.78	13246.3	5295.45	8957.83	13389.1	10307.6	10049.9	6183.09	8199.41	7636.03	15818.7	7618.14	24955.8	17468.8	14727.8	3612.99	6964.19	5051.89	11218.4	15291.9	15248.2	8192.97	11968.6	20666.8
M181	6525.29	4034.1	15282.7	2141.07	12161.3	16435.3	2773.88	13437.1	13231.2	15081.2	16420	10554.8	16124	9870.73	14037.6	3984.59	6099.67	11879.2	6167.91	18368.5	5665.71	4452.84	6407.69	7647.77	3783.14	5495.77	9313.61	5340.69	7458.21	10211.7	6776.59	6834.05	5792.18	6303.6	6058.36	12315.8	5939.56	14834.8	12462.1	10243.1	4321.84	4877.95	3440.27	7806.15	10278.7	10025.9	6097.7	7899.98	14849.6
M182	5472.14	4163.2	14177.4	1474.79	11051.7	15656.1	2571.62	12779.2	10590.7	13321	13626.6	8994	12913.1	7598.16	13183.4	3579.91	5784.39	11021.3	5674.21	17023.4	5083.64	3399.61	6276.4	7324.56	3518.91	5003.95	8538.54	4772.13	6779.8	8942.02	5969.83	6596.97	5413.82	5005.98	5531.52	11532.8	5464.98	12099.5	11027.5	8739.25	3829.44	4152.88	3062.46	7239.53	9011.61	9890.93	6059.82	7665.47	11517.5
M183	2715.91	2892.82	13286	1274.13	8795.68	11715.7	1771.91	10002.5	5269.78	8620.51	7525.68	5042.72	5581.56	3166.4	12506.7	2739.88	4947.67	9023.12	5831.09	13340.2	4375.05	3384.26	5613.94	6787.59	2599.48	4205.61	6830.2	4148.99	6276.4	5940.45	4077.4	5425.93	4018.6	2946.28	3551.52	9974.32	3478.71	5756.33	7003.91	6083.77	3191.99	3314.97	2206.81	6370.77	6268.2	8342.69	5073.77	5889.78	6130.19
[truncated: 489 more columns]

## Sheet: Norm+missing value imputed ints
Name	QC62_np.raw	QC63_np.raw	S1L13_np.raw	S1L09_np.raw	S1L03_np.raw	S1C08_np.raw	QC66_np.raw	S1M10_np.raw	S1C09_np.raw	S1C03_np.raw	S1L06_np.raw	S1L11_np.raw	S1M03_np.raw	S1M06_np.raw	S1C11_np.raw	QC67_np.raw	S1M12_np.raw	S1H12_np.raw	S1C15_np.raw	S1M05_np.raw	S1C16_np.raw	S1L12_np.raw	S1M15_np.raw	S1C12_np.raw	QC68_np.raw	S1C07_np.raw	S1M09_np.raw	S1L15_np.raw	S1L18_np.raw	S1H03_np.raw	S1L05_np.raw	S1L04_np.raw	S1C14_np.raw	QC69_np.raw	S1L07_np.raw	S1M07_np.raw	S1L16_np.raw	S1L01_np.raw	S1H05_np.raw	S1H09_np.raw	S1C17_np.raw	S1C10_np.raw	QC70_np.raw	S1H07_np.raw	S1H02_np.raw	S1H08_np.raw	S1C13_np.raw	S1L02_np.raw	S1M08_np.raw
M1	2746.81	3107.08	5253.57	4643.96	2933.86	2703.13	5138.05	3484.62	4111.85	3926.25	1511.1	4549.23	1812.87	2835.22	2883.6	5008.76	6139.42	4183.44	6915.84	3393.28	2656.31	3353.08	5593.44	5145.56	2636.29	3706.16	2399.45	4996.88	4218.32	4427.91	2023.24	2226.54	5627.83	3847.41	4454.82	2182.26	5928.77	3125.81	2168.87	4940.44	4578.92	3953.43	6515.61	2238.98	2153.9	3437.12	4706.37	2364.91	5046.75
M2	17675.4	21824.5	7264.8	11148.6	3053.72	4405.86	14420.5	4123.52	6164.58	4756.13	2160.88	8319.09	3094.59	4095.97	2903.29	38232	3925.47	3818.17	8305.89	3682.19	14515.9	4785.04	4985.02	7253.19	18716.6	7284.49	3520.06	5969.21	5641.45	6620.32	2921.85	2836.43	8864.96	19712.1	10763.6	2420.31	6677.64	4367.05	8173.4	7522	5212.08	5546.5	38728.4	1931.01	2983.73	3176.28	6127.21	2265.79	8896.68
M3	4013.94	3510.08	3457.04	3870.49	2950.67	2769.06	4363.1	3075.72	4505.93	2813.26	2152.46	2854.11	2637.84	2029.03	2916.1	4738.21	3696.05	2323.12	6177.04	1922.26	4127.66	4094.17	4669.54	3392.6	4770.28	2054.04	2217.79	3763.96	4500.81	2744.69	2193.57	1754.04	4150.15	5171.41	4302.6	3302.68	5470.79	2613.23	2584.11	3342.18	4621.54	3969.77	6042.81	2700.98	2307.03	3013.95	4083.75	2970.28	4806.32
M4	17635.6	18494.1	20971.2	14925.4	10743.6	4260.95	23936.6	6174.14	4260.94	5029.24	5957.58	2768.02	9549.3	4668.29	8787.11	24148.2	8394.22	5372.04	8115.93	6165.31	11072.7	6266.99	20294	3593.99	21537.8	5599.74	5313.7	17621.7	4447.61	6293.72	9437.86	5952.46	7247.57	21846.9	3809.32	6836.07	6306.69	10055.3	5240.12	13228.9	7571.91	9892.19	30790.5	5374.66	4981.61	6534.63	7171.76	5016.51	5718.7
M5	23349	23759.7	35312.5	32025.2	28321.6	51807.3	27024.4	64915.5	22435.7	48794.4	43212.6	51305.4	43415.5	37094.3	51897	29597.2	53195.6	18639.6	75920.1	26452.8	73310.8	48525.8	62159.1	41972	26424.3	52571.7	31836.4	123549	70038.9	54549.6	20435	87428.4	35651.3	25280.5	81663.7	18572.3	79099.2	39877.5	30282.9	20425	75522.2	46495.8	23830.1	15190.7	24723.1	19730.1	48084.4	35748.8	53104.7
M6	3046.08	2836.23	12540.2	9666.05	5681.04	11744.1	4594.72	9378.3	8442.55	8195.8	3829.13	4140.73	5435.07	5205.24	8436.2	4543	3701.35	5907.61	14311.2	5655.62	5750.45	7063.9	16446.5	11181.9	3245.81	4954.06	7236.69	7177.15	7188.64	6038.95	4293.8	3614.4	8443.93	4578.49	9568.86	8905.29	12616.6	8218.04	7034.54	8177.47	5006.91	6591.13	3391.46	5479.81	4162.9	6536.83	6733.58	4755.09	12706
M7	11301.4	4007.35	18917.1	13964.7	8630.18	12025.8	3971.25	11384.3	7781.38	4361.24	3991.13	5210.02	4725.33	7519.91	8414.14	3699.53	6647.85	15940.5	37163.7	8315.36	11392.3	13535.4	43466.3	18068.1	4170.83	11640.3	11868.2	16822.9	15327.6	7540.58	3937.93	9257.99	13171.9	10652.5	10230.4	17244.9	19813	4703.36	5532.67	7837.68	7948.19	10042.8	10999.5	12886.1	7509.12	17110	13146.4	11375.9	16241.7
M8	3583.98	3793.2	6990.23	5499.52	2018.66	4040.43	4937.79	2712.01	5501.15	2813.52	2239.38	6945.77	2968.06	2250.52	6305.58	5032.83	9445.99	6001.37	12629.4	1574.84	13201.2	13055.4	13928.7	7117.23	6353.56	7278.39	4073.66	14513.7	10361	2525.85	2113.05	2916.23	9012.6	5477.89	7019.6	5509.85	12432.6	2976.8	2807.64	8394.71	11611.6	10047.1	6779.87	6681.5	2510.48	6135.82	9009.74	4820.6	7537.74
M9	7336.57	7968.49	6941.99	5093.42	5477.5	6486.91	10031.8	7443.41	12177.3	3328.87	4171.65	8309.21	3672.49	4335.11	8480.23	10501.5	16924.2	8368.39	14775.3	3414.49	11444.7	14508.9	9088.29	8504.42	11786.2	10263.1	8658.07	13124.6	9691.54	3115.69	5056.22	5211.97	7929.08	9398.64	10220.6	12689.3	13788.9	3592.11	4361.87	8015.52	9727.56	11504.4	8185.16	9685.8	5610.28	8710.67	10744.8	6027.36	8670.75
M10	2335.85	2806.38	13329.5	8895.61	4667.83	12551.9	6678	9638.83	9433.03	15973.1	6449.73	10727.9	9400.43	21114.4	20599.7	7885.63	5494.04	10709.5	45309.6	15890.7	15091.7	16988.9	38800.3	20789.2	3565.46	14023.5	17509	15833.8	14939.1	18308.4	10489.4	4638.42	32772.7	3543.27	19424.3	21693.3	31639.6	22433.1	26914.5	28393.4	6290.75	18132.8	6156.57	18216.8	15609.8	19680.4	24323.1	9836.37	17857.8
M11	24296.6	22991.2	21823.9	40121.2	28653.5	23401.9	38345.6	16475.5	13019.8	9359.72	19957.8	25759.4	20621.6	22673.5	19333.6	21479.8	35672.8	19814	23918.1	12863.6	35449.5	37304.6	19948.1	20026.2	29231.5	38854.6	23157.3	27966.8	25288.7	13570.3	23048.5	26687.7	22733	32227.9	23751.3	25557.9	28992.1	8296.37	16613.5	12886.9	28011.2	24116.9	32942.2	16687.9	20302.5	18595.4	30130.8	17901.8	14634
M12	3967.47	4256.84	6186.28	3743.17	2499.09	4299.3	5195.4	5320.52	8311.32	3351.22	2078.03	6565.49	1523.51	2192.33	5411.19	5751.15	12909.2	5794.87	7197.59	2586.2	5995.42	8925.09	6807.01	6142.32	5920.68	5462.64	7089.72	7877.99	8382.11	3307.87	1542.24	2251.71	4645.04	5801.13	7518.27	11209	9927.34	3249.96	2168.87	6875.3	5233.39	6302.53	6515.61	5601.25	2331.24	6956.58	6337.12	2297.04	10079.8
M13	10691.3	9923.87	10808.2	15132.8	10328	10972.4	14369.8	8382.14	5400.43	4900.01	9171.18	10486.7	8261.78	8389.34	9300.61	8517.78	17341.3	9518.89	12138.1	4719.9	18070.4	18745.4	8572.77	8074.06	10787.5	16240.6	9479.12	15924.8	10868.7	5156.42	9448.36	11781.2	10619.2	12981.9	12410	11448.2	12104.2	3632.44	6799.96	5586.99	12737.5	10458.6	8406.69	7988.63	8405.96	7948.17	14259.4	8039.53	6444.96
M14	4909.56	5307.97	7591.45	8813.56	6497.35	8784.31	5185.64	5492.69	6460.09	4759.7	6415.48	10953.3	5005.78	11003.7	4128.5	6677.61	6606.67	7511.58	11865.2	7916.61	9990.47	17199.2	8697.54	13378.5	6528.45	11085.4	8737.03	17901.7	7912.74	8106.82	7772.86	9303.7	10624.8	5444.34	4864.1	10347.2	17382	4444.08	10200.7	4270.83	10126.2	5451.17	5404.81	7379.3	10598.6	9703.27	17142.8	8034.83	8171.85
M15	5982.59	6615.12	9669.52	7014.41	3456.02	6503.76	6535.72	4907.89	10441.2	2595.01	2806.15	10859.9	3390.96	3422.38	7306.38	8143.45	9446.47	8479.5	13995.5	2678.02	13710.9	18068.6	11391.3	10996.5	9009.07	8915.49	6918.1	17053.1	12885.8	3710.08	3070.49	4153.91	10079.3	8061.74	8948.56	8191.24	14686.6	2235.04	2828.41	10011.2	11403.2	11521.4	6779.87	6666.55	3810.63	9581.02	11056.2	5781.03	8075.65
M16	6143.64	2558.11	7995.27	10765.2	7188.2	14497.5	3532.88	5742.87	8077.5	4385.06	2860.23	2040.68	3179.71	3708.33	5906.09	3073.36	3065.74	8317.34	11827.3	4508.78	7295.64	11322.5	11581.7	16887.6	3003.4	7097.13	10460.9	7969.18	6892.63	3563	2888.92	4017.34	7174.03	8109.81	6449.87	6460	11650	2339.48	4361.6	6399.01	6587.43	6519.47	2901.44	6328.08	3075.05	6928.25	8408.52	6124.76	8540.94
M17	14099.7	17103.1	6874.13	4099.36	2947.38	3711.13	17051.3	4745.71	4164.67	5619.72	2312.18	2344.63	3013.69	4685.3	5328.32	30193.7	2239.07	4540.13	14478.2	4725.3	4267.61	4553.71	17555.4	5471.97	19011.4	3269.67	5644.4	4581.29	6634.09	5006.93	2367.08	3360.07	8477.24	22026.4	4067.58	6333.71	9939.61	5642.18	4817.24	6654.01	16480.7	4813.81	28752.2	4905.29	3562.38	6053.6	4971.47	4346.9	8987.3
M18	18286.3	15938.6	16426.5	22452.8	22895.9	20072	27234.3	13058.4	11997	6284.3	15030	21114.6	15865.8	16684.1	13916.6	15487.6	29458.4	17421.2	17776.7	9178.14	18472	28850.3	14634.2	16625.4	20684.1	33004.9	19519.2	16938.7	17192.1	9248.75	15443.2	20179.7	15999.7	23856.5	17151.2	20997.8	19008.5	5998.51	12929.4	8838.26	14048	16831.4	13798.2	11359.8	14127.1	15019.4	21256.2	14374.6	11961.5
M19	15637.2	14607.6	18670.6	25177.1	21196.8	22498.7	25580.4	17389.8	13392.5	7606.92	17334.8	24195.5	15993.2	18227.2	18292	14477.6	34681.9	20534.2	18883	9684.6	24572.1	38052	13534.8	15123.6	19807.9	34415.8	20273.4	25448.4	19537	10631.4	15382.5	22131.6	19059.8	21417.2	22989.8	27405.6	23529.7	5907.33	13682.7	10052.5	19357.6	20358.6	12035	15463.4	16780.4	17219.6	26633.2	15043.1	12009.9
M20	12912.8	11814.6	14400.8	20249.6	15410.3	17080.7	19765.5	11920.1	8895.49	5039.69	12599.6	18382.1	11981.3	12475.8	15122.5	11275.3	27574.1	13848.3	17426.7	6785.77	25500.6	30178.6	11347.5	11999.4	15315.1	24664.5	15789	23119.8	17817.9	6736.33	12061.4	15000.7	17019.5	17078.2	16832.4	18991.1	20109.6	4435.18	10180.9	8070.64	17000.1	17015.3	8396.74	12093.9	12194.7	11904.2	23138.8	9948.35	10555.2
M21	7713.1	8705.61	16326	7685.25	4943.03	9019.91	10200.4	6700.05	14540.9	3062	3636.93	11131.7	4336.31	3707.7	11078.7	9828.45	15566.6	9185.87	21655.8	3088.02	20937.2	22545.9	14726	15940.5	10514.6	11837.2	7372.92	21818.2	16476.7	4154.99	3942.42	4970.4	17932.8	9470.6	13791.7	9635.82	21083.3	3202.17	3849.8	12296.6	18822.2	15395.4	9046.1	10571	4037.88	9581.93	17088.3	5722.91	9531.36
M22	4530.2	4491.05	9678.63	7045.1	3752.51	6961.64	3096.34	7846.18	9773.81	8005.94	6086.77	6225.32	5737	4444.8	10971.4	5895.45	4511.92	6747.1	14985.3	6761.05	4032.5	13442.3	5375.43	9013.06	4813.37	6708.56	8692.44	4386.3	3935.08	11775	7503.22	3815.85	15218.5	7310.94	12142.3	6425.81	8530	10308.5	6442.6	15382.7	11652.6	10066.2	5845.15	11110.1	6897.55	8747.75	5514.02	5954.57	15978.5
M23	4105.41	3904.08	14752.3	13064.7	9854.28	11435	4154.92	15505.5	19902	12818.2	12446.6	12363.3	9229.12	9195.69	18524.6	5503.35	12681.4	17463	12917.2	11233.6	21829.7	31513.8	9827.11	17265.9	6595.87	14589.3	13881.1	17842.6	16482.1	12270.3	12132.1	12211.3	10051.4	4587.66	22354.5	13300.6	14464.7	12786.4	15750.8	14519.5	11751.5	19700.1	5035.95	13986.2	13093.2	18981.1	12894	12976.7	19890.7
M24	5142.63	5395.13	7347.07	4907.33	2877.81	4831.69	6260.13	4414.15	11251.7	1944.27	1902.37	6050.68	2860.66	2496.28	7441.34	8662.8	13529.8	7143.38	13011.7	2279.32	14534.1	15450.1	11469	9205.59	8133.51	8254.56	4993.94	13952.5	10279.3	2736.35	3311.03	3818.2	10361.4	7679.7	9312.45	8576.25	11952.8	2819.87	2960.34	10145.7	14082	10305.4	7419.15	9060.95	2732.89	6118.82	13739.1	3391.39	5543.57
M25	2115.41	2421.44	6651.4	5189.96	4342.9	2841.33	6206.9	5017.13	5675.73	4628.25	4697.76	4071.04	3595.93	4254.3	3522.41	2646.94	8835.67	6336.67	6131.29	4140.7	6187.74	7516.32	10560.2	3682.83	3112.39	3503.43	4428.57	5658.07	4933.4	2266.96	5487.6	4795.78	6046.59	5817.22	7450.51	5551.53	7382.76	4148.53	4696.81	4422.58	5304.36	6288.21	6779.87	7134	4186.25	5770.83	5506.45	2306.97	7193.44
M26	2836.18	3240.6	17133.6	12431	7184.63	13791.8	3523.02	12234.7	11187.8	9557.67	6478.44	6885.55	6403.28	10934.7	13119.5	4368.67	6311.33	12823.5	33479.9	10157.9	11746.1	14577.6	35848.3	20940.7	3456.46	9282.9	14543.1	14419.6	14026.8	11290.5	6063.15	7034.62	18182.4	3766.4	13797.1	18701.4	26127.5	13190.2	8725.7	16837.5	8373.3	12506.3	3515.66	11103.4	8264.47	18296.1	14567.9	11329.1	26606.7
M27	14973.2	16087.1	18677.8	44717.4	8459.18	26227.7	9517.59	23829.8	14099.5	19876.9	15874.2	22764.1	17529.6	17294.2	25165.9	16620.1	15070.4	14985.1	35867.5	15116	28806.3	26789.1	29006.9	24744.5	15631.6	23456.5	14052.5	43835.2	28501.3	18149.9	18120	15670.1	24831.3	15295.1	28507.7	21507	31402.7	8261.23	16616	16235.2	27304.4	22355.4	8339.94	14735.4	16234.7	16926.1	28868.6	16154.1	15701.2
M28	13152.5	12502.6	12503.5	16604	12622.7	12864	14005	12553.2	16280.9	9793.72	2501.49	6312.36	3303.94	6510.5	18188.2	14163.2	1624.48	11292.6	21157.4	4435.28	23414.3	23269	15825.7	7368.09	15401.8	5579.71	9309.87	11999.7	17661.2	4596.62	8569.87	9382.11	11478.9	14887.5	7219.95	18303	15395.8	2605.06	5938.71	11009.3	22102.4	10199.3	15754.8	11093.8	10378.8	10085.3	10278.2	8103.97	15072.8
M29	18685.9	20774.9	15951.1	12010.7	8436.15	10254.3	19640.9	8326.81	9909.93	9644.28	8253.23	12782.5	9356.66	8625.85	13434.5	24303.5	12864.6	11449	24153.5	5781.95	25403.4	18539.6	19773.1	16686.9	24917.8	10605.4	9399.78	37855.8	20390.8	13174.8	7730.2	17393.8	15671.1	24751.5	12190.6	10256.5	27599.9	11604	7566.4	11155.6	15640.7	10401.1	22221.4	13506.6	9002.83	13459	28465.2	9478.91	16782.6
M30	39126.8	25541.8	22335.9	60660	11495.2	23852.6	37359.5	28135.2	21180.5	11800.2	15950.2	19689	15631.5	15111.5	18995.7	25223.5	19574.6	16614.8	16957.9	11487.7	22689.3	34501.6	15517.2	16956.4	26622.6	20704.5	18904.6	22432.5	17326.8	11704.4	14807.4	11809.5	17090.9	27063.2	19062.8	20867.4	20469.2	10515.3	8440.02	11584.2	19413.9	17453.6	121435	12423	13198.4	13892.6	21473	13641.5	11303.2
M31	13766.9	14003.4	15898.6	33004.3	6199.5	13001.4	13982.4	11815.1	13178.1	7356.89	8629.32	9946.16	9196.21	8066.99	14090.3	13558.1	12558.2	10096.1	13264.8	6707.54	16683.7	24169.7	10440.1	10887.9	12827.4	11252.4	11329.7	17110	13715.8	7396.39	7991.53	7428.44	13235.7	13490.7	12894.5	12947	12974.7	5735.46	6370.85	7806.76	13385.5	10108.3	10058.9	8506.82	7629.11	8520.49	14345.3	7313.17	9586.27
M32	4409.65	4493.34	6486.65	4432.37	2384.89	4045.32	5808.98	3373.71	8587.13	2235.65	3210.05	4475.96	3449.82	2809.7	5724.26	5621.66	6327.47	6973.95	9557.9	2400.97	9321.89	9293.69	11213.8	5965.77	6265.57	5448.95	5832.63	9209.1	8064.94	2906.48	2940.6	3472.33	7662.53	6525.04	8028.13	7216.67	9461.74	3533.4	2807.64	5830.24	11102.6	6551.64	6779.87	7902.73	3330.25	7128.25	7927.39	4930.13	5347.37
M33	3158.63	2808.17	8727.16	5907.95	3186.19	10430.5	8115.19	3781.73	4035.77	3420.55	2710	2429.42	2902.37	2935.78	5257.88	2228.74	2237.03	6934.49	7973.73	2135.59	3835.66	4449.96	5535.32	10937.1	4205.51	3084.98	6057.14	3771.77	7043.51	3825.08	2526.46	2161.1	4932.02	3583.07	6563.03	4440.9	7491.44	3324.35	9748.01	4642.23	4778.49	4508.85	3629.71	2717.6	2286.62	4555.48	4226.68	3028.99	7820.93
M34	3116.45	3059.82	6231.93	4364.45	2027.98	4033.17	3065.44	3566.72	7451.96	3625.01	2000.54	4270.21	2896.37	2448.62	3711.34	4942.61	2916.82	1798.35	7779.69	2087.97	7915.97	4561.18	6034.69	5513.81	4308.82	3061.35	2257.82	15760.8	6103.78	3915.37	1880.95	6391.86	4613.78	4628.79	3876.2	3155.42	9040.98	2427.52	2168.87	3823.88	3864.29	3561.58	6515.61	2547.48	2691.63	3466.96	9257.85	3996.22	7153.81
M35	5864.24	6070.35	13891.6	18675.1	6799.88	10605.6	5271.77	20472.1	22244.4	6942.34	13659.8	11017.5	17379	16650.6	15392.6	7903.56	17908.9	20872.6	11070	10018.7	9949.52	17144.7	17949.4	8590.59	6364.26	19886.6	12593	9531.35	5838.35	6579.49	9925.48	9008.94	9347.9	6304.64	20729.2	28273.1	6765.39	9174.87	8064.03	7962.39	14816.1	11786.2	4903.14	9600.41	8519.86	15170.4	9687.34	13352.4	11010.9
M36	3490.66	3902.1	3014.49	4036.08	1484.85	2406.34	4951.1	2568.64	5006.48	2191.12	1703.38	2732.58	2064.39	1600.84	3882.86	5004.4	3204.1	3468.56	4569.95	1329.45	3022.97	3596.28	4637.47	3909.07	4722.02	3135.69	3783.65	3057.91	3822.94	2020.19	1857.49	2171.4	3755.23	4346.58	3197.97	3933.38	4532.89	2331.14	2372.87	2898.27	3563.58	3421.23	4417.47	2574.34	1774.15	4029.47	3521.83	2824.46	3932.47
M37	87870.1	94027.8	213037	115283	45958.3	90935.6	83349.7	86020.2	129365	67945.6	66725.1	137209	69522.2	79511.7	104203	99042.2	103116	124772	227108	43317.8	204764	216057	183409	138607	116578	82709.6	91309.5	394621	181709	82285.1	48674.1	95044.1	138835	108116	138394	152293	301091	69201.8	57501.8	93426.1	165315	97120.4	62386.1	115194	89180.6	158996	237433	83670.6	134959
M38	3280.34	3721.94	22544.6	12398.9	3192.25	13913.4	11531.6	13873.5	16891.2	20909.7	9068.98	9728.67	9641.19	15066.8	18285.8	7721.59	6208.2	10391.1	40977	15594.6	11583.9	15584.5	41469.9	23471.3	4276.25	10130.9	14996.3	16675	20526.3	20534.1	8176.17	9830.57	28657.4	5747.16	23799.1	26162.7	35421.1	24882.3	8259.17	27535.9	8607.57	13686.7	6158.16	15726.1	11288.4	19919.1	17342.1	11419.9	32697.4
M39	48851.3	49926.6	47667	39077.4	22342.8	65938.3	65216	62193.7	66562.1	48529.7	29150.3	31753.8	37412.5	43953.6	56845.7	21679	33842.5	39249.4	86920.2	41312.9	37678.6	43728	84018.3	90821	48764.6	34953.2	57834.6	59376.1	55752.5	48293.7	30159.6	29982.9	82939.6	84953.3	63022.9	67391.2	87742.7	56412.9	27135.3	73042.1	47319.4	49779.1	79877.5	45635.2	31436	57308.9	57923.2	50581.9	93601
M40	42748.2	46586.5	106906	76572.1	43398.7	62464.6	32843.4	59414	68115.6	53927.7	38660.2	91689.2	40880.4	46170.6	53793.6	53960.9	69893.1	58645.7	118427	26995.8	121716	79066.8	117701	91878.8	46609	55262.8	42661.6	275259	119130	55067.9	31185.4	86455.1	82498.6	46949.7	69508	70376.8	185111	39052.1	27464.8	45182.1	77293.8	46771.2	33559.1	45371.9	44632.3	66768.2	134216	45183.2	75767.1
M41	48851.3	49926.6	44918	37577.6	21470.1	63623.3	65216	59787.9	66562.1	48018	29853.5	35318	38761	42100	52699.7	22038.2	31970.6	35334.1	79157.8	38321.4	43818.4	41761.3	86392.4	84565.3	48764.6	31308.8	52130.9	57486.3	56544.2	46641.3	28602.7	44747	76983.8	84953.3	57597.9	63334.1	90052.2	54093.6	27135.3	71458.6	43355.8	52992	79877.5	45271.3	32712.3	62210.7	57157.8	48640.1	89256
M42	334850	346819	155279	263335	431425	282552	281013	281710	267985	304665	313963	302846	333324	354001	251218	344626	281774	401565	133925	338679	167149	168146	203773	253242	361134	308983	282489	207195	208886	327401	371845	437335	199962	343662	255483	268170	257149	327187	340582	330571	210182	263183	238145	296218	385623	334777	188958	340452	258639
M43	651412	659786	319216	538371	784896	481852	540240	528958	508152	587589	604365	524902	553144	597388	442292	650047	559987	752403	283739	649963	303551	311304	347443	516371	672831	596576	519087	317542	412238	627197	649908	759232	306559	658091	439945	478191	466760	631149	436182	582201	358905	538193	453804	549846	687741	615889	347460	696969	483861
M44	260918	265112	129487	220717	313276	194502	214347	210569	201508	232945	241385	208222	225138	243607	180781	261974	224956	296973	110109	260262	122402	123480	136437	206493	271469	238862	206645	124945	167987	256990	260470	305399	124093	264305	177151	195107	185119	255174	272139	232881	145387	214772	181916	223533	281221	240651	140024	279694	194563
M45	98085.1	102627	59668.7	84929	110281	75660.5	83926.9	88027.2	86479.2	93885.2	92721.9	77920.6	85087.9	88517.9	74710.2	103544	90682.6	119370	61780.2	93466.9	65083.9	58215.2	63997.3	77618.7	108136	84349.6	81538.6	70521.4	74071.5	102960	93764.6	115897	62639.2	106112	74830.2	78676.8	87882.7	90160.6	81307.8	91884.9	75601.9	82996.1	69923.5	94395.9	102745	94215.4	62909.5	103167	83289.9
M46	24495.7	21274.3	47841.3	38249.5	22966.4	67053.2	65216	54060.6	66562.1	45635.7	29686.9	26605.5	36426.9	45747.7	56363.6	31529.2	27560.4	37912.6	75724.4	41971.4	37155.1	39053.1	73455	91614.5	19577.2	37080.4	56285.9	55855	54325.3	45460.1	26800.8	26786.6	81219.1	84953.3	67992.3	63055.7	82847.8	62215.1	27135.3	73245.8	37794.2	45117.1	24506.4	43130.8	30676.5	50180.2	54432.4	43008	78348.1
M47	15818.2	16289.1	14443.1	40930.4	18730.6	20309.8	17930.3	17877.5	13875.1	15381.8	16281.6	18844.6	18760	21418.1	18208.5	14539.8	23322.9	16330.6	19744.1	17692.7	23692.3	18738.8	22822.9	13823.4	14300.7	21123.5	12600.3	27715.5	17489.3	16269.4	19682.4	19816.1	21667.2	16748.9	19742.5	17474.5	27831.6	10283.1	9023.21	12945.8	23895	13443	6915.16	11157.5	17853.1	12665	17647.3	15582.3	22302.3
M48	30006.8	28230.9	19233.2	29538.4	30858.8	22845.8	31839.9	25330.9	26563.1	19007.4	25123.8	23003.4	24136.5	25332.9	25613.9	28529.1	31200.9	31907.9	22854.4	25684.4	23648.2	24749.3	19836	23747	29561.2	27813.6	22703.5	21396.5	19149.8	24618.3	25892.5	28727.5	19116.2	29424.6	23629.7	22461.6	25898.6	25891	19879.2	25114.7	22775.3	27336.9	24584.7	22489.9	26724.4	26682.5	21795.3	29303.9	25119.5
M49	56244.9	58970.3	10587.6	35641.4	41580.1	24332.9	76937.2	32941.5	28335	24600.4	34815.4	32381.6	36315.5	43717.7	27976.3	63056.5	34801	40063.6	8933.34	31613.5	12336.5	17459.8	8502.93	32931.3	67709.4	45410.7	36366	16178.2	13331.5	34287.2	29029.1	43507.6	10506.7	65087.5	27444.2	20647.5	30382.1	35949.2	45983.9	30352.8	10928.1	35207	55869.2	32544.6	35965.4	36082.3	18326.9	63020.5	24874.3
M50	29627	29395.7	6515.49	20349.7	22127.7	12818	37006.8	17758.7	16609.2	13582.6	20568.4	16628.8	20770.4	22591.8	15226.1	31653.9	19724.4	22418.4	6046.75	18108.2	7813.78	13203.6	5592.14	15899.3	34644.5	23161.7	17987.9	11480.5	11197.7	19303.7	17939.1	25862	8475.83	33277.7	20822.8	12253.6	20050.6	20379.7	19331.3	16668.8	11670.1	24071.7	35802.9	18623.2	20696.3	20152.9	11228.5	35942.5	17361.8
M51	52584.4	56051.5	69116.4	186264	61911.4	71979.8	62472.5	82295	63104.6	47849.3	59516.6	70798.6	62747.6	58407.2	85736.4	50260	92968.6	71858	77238.5	52997.1	84735.3	102340	62002.4	58605.4	51322.1	81128.7	64198.5	104913	69799.5	56227.5	60442	54009.8	78784	54501.9	88122.2	84108.7	98491.2	36541.7	27962.8	58394.3	90717.1	76130.3	35007.6	74220.9	58940.9	56365.3	76033.7	64149.4	75398.1
M52	5971.81	4951.83	17995.5	22792.1	8682.37	34361.1	3523.02	26502.6	16342.1	20573.2	11171.7	13960.8	20302.2	17270.7	22315.8	8660.37	12470.4	12559.4	25151.9	15648.6	14872.4	21052.4	21473.8	48810.1	3971.96	12713.6	24082.7	20135.3	16556.9	20228.9	11956.3	7083.98	32585.5	4790	26602.9	19492.6	27832.8	26479.2	15972	31110	20147.8	19287	8480.9	14274	12560.9	15906.7	22960.5	17342.6	29670.2
M53	3308.83	3008.82	10638.3	14166.9	4574.2	19435.2	9499.8	15251.4	10531	12656.8	7628.49	8589.52	11129.1	10597.4	13002.5	5221.87	6652.84	6217.79	14736.6	8999.03	8036.27	11458.6	12458.7	28917.6	2319.02	8191.55	13117.5	11932.3	9472.65	11274.5	6317.34	4555.81	18306.4	5898.34	15333.5	11619.6	15107.2	16045.2	11083.3	18674.7	12304.7	11423.7	5283.74	9197.08	7844.65	9329.74	12599.8	10844.8	18115.7
M54	6034.59	6220.29	5656.43	7205.62	5706.7	4635.49	8115.19	4987.44	8744.89	3891.75	4057.77	5565.26	3886.93	3646.1	6949.09	6237.7	7970.96	7532.31	7716.93	3885.02	9269.02	8682.6	5975.52	8060.06	6867.86	6024.18	5601.18	7137.66	5954.01	4440.07	4440.98	5822.46	6304.64	7738.38	6457.33	4849.85	6896.21	3727.4	4425.7	5738.8	7374.86	7713.97	6988.41	6058.07	4659.63	5858.48	7870.57	5362.49	7466.42
M55	18205.7	17179.6	27790	55239.1	19476.6	23862.7	18851.5	33219.2	24095.2	16525.8	19576.4	28485	23980.9	20672.7	26814.7	17418.4	30913.3	27724.9	26443.1	17778.8	25320.7	30842.2	27541.1	24523.7	17833.3	29651	34139.1	30014.7	24478.3	23730.6	17450.5	23112.1	26209.9	19149.3	26593.1	26910	38012.1	16775.6	11342.6	19659.6	34144.2	28384.6	11271.9	42396.2	22715.7	22909	30710.1	24126.3	50270.4
M56	8537.45	8295.27	7669.81	5655.05	2217.29	3522.3	10914.2	4570.24	7058.91	2525.95	2865.92	4334.95	3268.4	3062.8	7276.45	10154.9	8488.95	3685.45	8229.1	2469.53	12519.8	9674.1	11418.2	6431.05	9903.31	4182.78	3600.21	14145.2	8056.23	3069.9	3113.19	3302.4	9702.24	11281.1	9286.46	3401.26	7251.28	3045.11	2987.33	7373.8	10674.8	7728.12	11071.8	5774.38	2329.03	4259.84	9670.24	2231.39	7035.02
M57	7614.07	6102.64	19086.7	19916.8	7690.88	38375.1	3523.02	22999.2	19404.8	20040	10583.8	11878.2	18402.2	17608.7	21909.3	10093.4	9906.47	12142.4	25317.5	14177.5	12977.3	16217.1	15193.5	47920.3	5687.89	13311.5	21181	18383	17353.5	18149.8	11284.9	9741.84	27233.6	7959.96	26402.3	16561.1	23796.9	21890.5	25329.9	27750.6	18995.3	14121.2	9443.41	11912.4	10661.2	13797.6	19553.4	13885.3	28180.6
M58	4307.47	4138.72	12816.9	13026.2	5729.95	25275.6	9499.8	13936.4	11018.7	12803.8	7203.1	7317.94	12463.8	10802.3	12046.7	6429.27	6293.24	7923.41	14343.3	8790.43	8418.97	9450.65	10813.1	31226.7	2880.31	8075.17	12632.7	10361.8	10478.2	10678.5	7041.08	5658.36	16923.7	3861.17	16988.9	11188.2	12830.2	14934.1	13860.5	15850.7	10639.2	8454.01	6155.95	7205.02	6568.75	8173.07	11187.2	8942.07	17873.3
M59	23873.4	23598.5	20906.6	9184.64	5815.16	12322.6	23454.4	13700.9	10379.9	9634.27	7081.38	13632.7	12721.1	14080	10094	22266.2	23903.5	22294.5	20690.8	10249.7	8752.4	11888.4	20030.5	6391.25	23629.9	5353.94	5619.22	22429.5	5963.79	7080.89	6326.02	3894.06	18973.6	23845	11811.2	19054.7	11325.2	8448.03	4178.7	11332.3	21417.5	4679.4	27944.2	20584.5	7428.94	9578.83	8583.86	12829.7	12936.4
M60	6815.34	7203.9	14035.7	13218.9	6238.81	10347.4	5656.57	6953.31	14987.4	7387.04	6788.86	11588.1	5458.54	5160.49	11006	7839.7	5783.75	9415.35	6940.04	6090.32	9941.46	8187.19	8534.66	14680	7019.35	11897	6473.96	11307	13137.1	7444.65	5958.91	7689.19	7153.2	7621.53	8032.18	6839.72	8975.7	6684.89	5429.1	10345.9	8175.81	12681.1	6248.59	5076.82	6602.87	8333.5	8978.31	7432.87	9602.21
M61	8209.32	8779.29	7685.73	10916.8	5578.39	6161.23	8710.75	4460.48	5290.58	2916.59	3876.87	4653.89	3678.97	4019.38	6161.73	9070.77	5855.28	4934.15	10100.4	4324.75	10903.6	8378.32	11202.8	5417.4	8027.13	5723.63	3849.6	11021.8	7385.95	4162.91	5296.1	4262.27	8994.77	10400.4	6754.07	5337.86	9666.29	3099.86	4760.79	5178.51	10705.5	7026.97	6064.55	4072.04	4806.71	4364.25	7740.84	5101.65	7517.4
M62	15651.8	17475.9	19132.8	34495	14714.2	17102.1	15466.8	15591.8	13668.9	9801.59	12922	15450.3	14881.8	12844.9	24122	16496.7	19788.2	17445.4	34459.8	11024.1	40171.4	27408.4	30543.5	14090.1	17812.3	15214.7	11170.4	39099	26453	9628.54	12299.3	11840.6	28315	15068.5	19735.8	15595.3	28808.9	5487.27	11138.8	13302.7	32188.4	16654.6	13130.7	11253.9	11211.7	11814.7	23891.4	13450.8	18484.3
M63	21782.6	19480.6	16441.3	24567.9	14444.7	19014.2	15546.9	16908.1	14497.7	10059	13482.1	16292.1	16366.8	14025.8	24730.8	19188.4	23601.9	13551.9	30373.1	12239.7	39520.4	28766	32131.4	15637.1	21400.5	18643.1	13786.2	39017.6	26730.7	11652.9	15757.6	9983.37	30061.1	17455.3	23853.2	19108.6	31145.6	7360.75	8114.77	13557.5	35761.4	19618.4	13446	10291.8	11823.3	13429.8	27177.2	13559.2	15077.8
M64	21045.2	19758.6	13077.5	9261.29	9425.32	10519	17311	7039.99	13043.7	6010.98	5579.21	8302.41	7102.41	6787.19	13477	23418.4	13210.7	7968.56	22462.5	7181.27	34399.6	15938.7	23321.7	9357.53	20895.4	9230.91	7521.68	22846.5	18026.6	7715.57	9795.72	5889.66	27336.1	22659.5	12512.8	10430.5	16126.5	6368.15	7066.48	13858.2	27671.3	10694.4	22177.7	9545.81	6965.19	7276.32	24436.6	6426.38	12428.4
M65	41060.3	41185.4	28166.1	21026.4	18260.4	20922.4	36754.6	21132.6	33720.9	17124.3	17528.6	22931.5	18996.2	19686	29205	39689.5	40905.3	24988.5	41110.9	16865.8	48155.6	37885.8	27397.4	24841.9	43747.7	24716.7	22819.8	34364	32782.1	16143.8	23003.6	13327.3	43064.3	40945.6	30735.7	25971.7	32022.9	21957	12849.9	33418.8	44423.5	31257.9	41736.1	25181.1	17035.4	21517.1	47983.4	16379.3	26268.5
M66	18035.5	14776.2	13333.7	10229.9	8781.91	7883.92	15268	6470.37	14237	4294.4	5142.71	8135.27	6734.81	7612.98	8700.43	16931.8	17638.5	9112.31	13990.6	6253.95	18958.3	14567.2	11761.1	7831.39	16412.5	10794.2	7639.46	12814.7	10001.8	6114.51	9195.45	6009.81	20275.4	16929.3	12781	10664.2	12639.5	8306.29	4601.72	14575	20506.9	10616.4	16134.3	10538.3	6563.14	7296.22	17394	7140.88	9360.27
M67	36998.2	36472.7	38126.6	23304.7	21684.3	24554.7	37394.8	26798.6	37463.8	17153.8	19074.5	26807.6	19106.2	16339.6	42024.7	35085.8	63067.2	27190.4	53318	17014.5	58022.6	55440.6	42973.2	29333.8	41131.3	26527.1	28843.5	47291.6	45248.2	20756.8	22455.9	15863.8	52381.1	36725.5	40682.9	28233	43075.5	20042.3	12052.5	48725.4	58471.1	51906.7	40959.6	38502.8	17032.8	21043.6	51895.2	20015.4	37992.5
M68	105493	101168	64171	62846.1	57422	47126	104130	35561	67916.4	36811.2	36882.1	48767	47297.8	49133.9	67692.1	103602	70498.7	41866.2	85509.6	43541.8	111258	86195.5	72790.6	46250.3	99265	49232.4	42259.4	107064	70053.9	38747.2	61742.8	35117.2	104140	108787	59874	48551.7	77535	39617.8	42383.1	71065.5	112335	63795.2	102947	47969	48941.9	40656.2	94161	41692.3	48105.5
M69	14168	14219.2	18393.4	3039.94	7881.58	10158.2	15476.6	11190.4	16445.5	4768.68	8004.63	10268.6	8603.18	4733.9	17017.6	13471.9	24652.8	10414.8	22304.5	6543.9	22696.1	21638.5	16142	10724.4	15283.4	12636.8	12005.8	20763	17183.8	8129.78	8484	4947.2	22925.4	15625.5	17321.3	12642.1	20561.8	7328.99	6549.4	19196.8	21992.4	19965.2	14687.5	15206.1	6826.3	8945.74	22284	5883.02	15377.3
M70	24184.4	23418.1	23917.1	19082.3	12123	16768.6	24778	14453.1	27561.9	14017.8	12470.4	15960.7	14278.5	12918.1	20866.7	24771.8	23558.2	14199.7	19239	11586.5	23781.5	26078	18081.7	17909.3	21888.1	15788.4	14140.7	22604.6	21729.9	13118.3	15828.9	11417	27394.1	22283.5	20441.7	13441.2	21428.5	15184.8	10754.1	22339.4	27373.7	23631.2	29250.7	16019.6	12813.2	13127.4	26446.8	13081.5	17651.1
M71	11640.9	12571.4	13915.4	20852.4	7626.53	11130.8	12131.7	10597.4	10803.8	7640.63	8929.58	10475.6	9995.27	8073.13	15812.5	12118.4	14040.8	9741.33	18991.9	7395.73	17373.9	17608.7	11831.7	10446.8	10773.2	11749.8	7711.35	19414	15463.6	7374.12	9742.85	8404.26	16242.7	14015.9	15301.9	10679.2	14833.5	5356.44	8016.47	9505.61	16677.2	13735.1	10474.9	8272.67	7684.02	7082.86	12570.5	8046.9	13006.6
M72	32424.2	31542.8	16508.4	10644.1	15584.5	11746.6	32626.6	10415.2	16770.4	11315.5	8745.85	10767.8	10416.3	14296.6	12480.1	31694	23031.4	12890.8	18403.9	10179	12154.7	13069.8	17556.8	11583.1	28936.7	12990.1	12934.6	13117.5	12068.8	10546.9	14945.1	9414.63	14170.5	31908.2	12676.5	15871.8	20512.3	13248.7	14419.3	16412.7	12229.4	13192.9	42513.6	13984.6	13462.5	12517	17349.4	12751.1	13811.2
M73	14996.6	13716.4	15194.3	32763.2	10693.1	17864.2	13436	19160.3	10772	7469.51	11862.4	18535.5	11107.8	8732.68	24010.7	11947.4	26722.7	17930.7	30412.2	9242.51	32086.3	27436.1	27501.4	16855	13456.3	20181.2	16906.5	30434.4	25700.4	10084.8	13154.5	8470.07	27823.5	16206.9	22429.4	21484.2	30325.5	5451.27	8841.3	15689.3	25731.1	22803.2	18761.4	17259.3	11186.7	13100.9	24209.7	10594.9	16986.4
M74	515607	505066	245046	262525	202822	185281	678702	170224	267177	155436	165940	179675	180695	192417	240961	508076	310322	182906	365452	163452	531489	336064	344761	189160	509610	199929	187260	455346	298099	167553	227694	145758	417461	1.13569e+06	249908	208360	351462	181965	190628	256874	465290	240252	1.5947e+06	192840	189259	179191	393058	181236	200578
M75	227040	217269	106325	83075.9	89997.4	84262	208882	72355.5	122272	65481.3	74679.5	76818	81985.2	88659.3	107985	226580	138675	80236	162599	73970.3	233671	144725	148730	82757	223989	88350.5	82615.8	196202	129295	73167.7	101754	65516.1	184739	240109	110321	86694.6	151109	81927.1	76870.5	111650	199491	105240	692468	83961.8	83714.5	75520.8	169661	79934.5	92604.6
M76	75577.1	75794	84564.9	56822.2	39445.2	48599.9	100332	54546.3	68466	27765.2	33611.1	52039.8	36327.6	30124.1	74585	69007.7	94682	57650.5	94913.8	29904.7	106384	91573.4	65751.9	58003.1	77550	51677.5	54710.2	83752.1	78814.6	33908	39673.1	26500.9	93819.1	153408	73413.9	60551.9	84780.8	33753.5	26307.8	72202.4	96430.7	83976.9	226437	51642	30329.1	44008.5	87614.5	37917.2	66274.1
M77	32011.1	27562.2	37206.9	20942	13058.9	21436.3	41222.9	21615.6	28499.2	9792.46	11159.9	20588.6	13258.6	10284.8	30740.5	26365.9	40361.1	20704.2	41814.2	9247.52	45457	41290.2	30134.9	22444.9	28677.9	21456.2	23592.2	35901.4	32729.2	13025.8	15849.4	8266.31	36653.8	50065	32283.3	22600.4	37291.7	10105.1	8051.39	28334.8	39924.2	37705.4	69527	16798.9	9134	22445.2	35582.6	12938.9	26915.2
M78	82596.1	85759.7	47642.1	23419.1	36870.2	38796.4	82379.6	32857.1	56266	30784.3	32246.1	33964.1	37364.6	39385	57384.4	86000	63800.5	37561.3	78402.5	34335	115952	74201.3	66070.7	36784	85022	42104.7	35452.9	88087.6	56052.8	32357.5	46817.3	29410.7	85431.6	85183.2	52970.9	42684.9	60600.7	36322.3	35358.4	49022.3	100253	55228.7	103731	36212.5	37064.8	38240.4	81118.1	36010.7	41526.9
M79	21567.8	20550.7	22138	16477.2	10562.5	13664.9	28679.4	14015.3	18819.8	11591.8	11784.5	15494	11829.3	10568.1	18525	21867.9	20811.6	15564.4	22387.8	9486.47	24540.6	23683.5	16428.9	18915.4	22746	14878.1	13582.4	17132.5	15782.2	11992	11842.6	10984.1	20838.7	30203.4	17701.2	14696.4	19072.6	13590.3	7919.18	15274	22896.3	21168.5	41673.3	12297.3	10541	12141.5	21158.4	11905.1	16614.8
M80	222490	210510	110687	79891.8	132766	21568.8	233395	9140.89	126397	47944.5	22300.2	51629.7	21895.9	44228.2	51450.1	206859	7568.06	57352.9	30476.7	47600.9	11449.9	64449.8	59499.9	61498.4	207929	55945.8	37049.2	50785.9	9823.79	24374.8	83756.2	8889.65	67748.8	229762	29701.6	73043.9	74888.3	9860.83	42651.3	55976	43272.8	62771.4	249445	32390.5	73856.4	49817	68012.5	67409.8	44286.4
M81	241598	225702	152845	103674	153460	27880.1	259797	11990.2	174640	55428.1	27747.2	67656.3	28522.8	55930.6	7457.79	223131	11425.4	78643.1	43131.3	54215.7	22874.9	100561	95335.2	78517	226713	68652.5	51253.4	79078.7	16928.6	34247.6	102193	12670.9	99109.5	226298	45262.1	106607	103040	14480.1	60778.6	84848	70116.7	91556.4	227019	51785.6	93366.5	66463	100572	89164.4	13938.3
M82	274495	245910	201731	120349	172829	42717.5	284258	18123.8	199234	11141.4	38132.9	83584.5	37838.8	63817.3	20590.3	242574	27355.3	88286.4	64739.8	70938.5	42949.7	126282	17443.1	111556	250426	85947.7	64328	103801	29603.2	45259.4	122171	21908.3	133273	253818	62653.9	122704	127976	22636.1	70810.4	105063	101353	109020	243154	68774.8	106577	73962.3	137901	97231.6	18471.4
M83	13765.4	11019.8	15182.3	29713.5	12881.1	17490.5	10909.1	19389.9	16381.8	12307.2	16254.1	16724.6	15046.3	12856.7	22552.7	10938.9	26674.7	18135.7	21382.7	11967.3	20168.5	27920.1	18254.6	16969.3	12334.9	21782.8	13794.1	26039.6	18493.3	11991.4	11376.4	10621.1	15607.7	15140.6	23227.2	17344.7	20063.9	6931.85	12400.7	11779.7	19533.5	17738.4	9869.19	13106.4	12002.4	13074.9	17394.9	13023.2	14107.3
M84	18138.3	20331.3	21272.7	50135.6	22301.2	27255.9	19763.6	30586.4	23370.6	15924.1	24492.2	27446.6	20365.5	19317.6	41608.6	18628.1	41791.1	30629.8	34355.8	20973.9	47544.4	44018.8	24146	23202.2	19609.7	37054.6	22002.1	53309.3	28101.2	19964.6	19466.2	17063.5	29494.9	17095.2	25794.6	22758.4	37026.5	10976.3	22288.7	24481.8	31562.7	26825	10866.8	21479.3	16862.2	17461.4	36571.6	20451.4	27193.6
M85	12226.8	14842.8	23576.2	16534.8	8697.59	14332.6	15595.3	12315.1	21107	6477.55	9302.07	12558.6	10288.2	6523.5	20368.8	14325	26260.4	10687.9	21118.9	5986.73	30477.7	25244.4	18238.5	18121.7	13626.6	11447.1	15757.7	23648.9	26043.2	9608.89	9035.59	5885.62	20000.3	14017.7	12126.8	15309.7	18133.8	7382.21	3901.05	18837.8	18839.6	19572.6	14973.2	14443.2	8885.54	7835.19	21355.3	7394.74	21298.5
M86	207041	199907	154720	129890	123853	123866	184048	106897	181588	108278	117243	125048	120023	116221	182351	198536	204673	116637	181788	113992	249989	238019	142377	144275	204060	136296	118005	230255	169843	114316	149200	94818.9	213937	207130	170045	132218	149772	118646	103814	170905	259283	186955	202618	131408	121799	104253	220251	114595	141538
M87	88017.2	91149.5	56059	72423.3	59367.4	39085.9	108953	33121.1	59649.3	30297.3	39099.8	49953.7	44044.5	46190.6	50006.1	84190.1	64749.4	47458.9	48863.2	39949.5	56618.1	71236.9	35141	47843.1	85746.4	55844.9	35094	79844.6	38295	38720.5	54881.9	38536.1	66557.5	83147.1	54776.9	53937.1	53212	33759.8	43536	57177.8	66014.8	52454.5	88518.8	45696.8	48131.5	36067.9	65614.9	50676.9	34571.3
M88	7443.01	7826.77	7699.39	7454.55	5522.54	4506.58	8229.67	7009.24	6993.08	4509.1	4243.74	5282.58	6304.74	5567.24	7714.93	8743.5	12104.1	5937.1	9315.72	4566.96	10904.1	11222.5	16664.4	5737.52	9092.1	5059.04	4927.45	7559.87	6296.27	4317	6064.75	3590.52	10058.5	9916.7	6850.99	8558	8531.55	5208.26	3262.9	6820.41	9317.93	5390.71	10166.4	7117.65	5925.2	6757.6	8598.53	4200.77	6595.28
M89	5347.35	5131.88	9674.07	6026.2	2068.11	5274.7	5708.01	3828.72	6177.38	2531.67	3422.39	6116.52	2516.52	2005.35	5851.76	4940.63	7112.39	3772.28	8506.16	2115.83	7835.9	13162.5	8751.41	6242.3	5300.82	4832.1	4246.07	8240.33	7666.38	3863.78	2374.45	3585.39	5992.92	5174.14	6310.39	3821.73	4699.76	2411.37	3425.62	7481.16	8125.64	6919.47	6571.33	7475.13	2856.99	5367.43	8149.12	2339.36	8026.8
M90	26892.4	27376.3	10596	16770.9	27841.6	15855.4	26496	16664.7	12249.7	21813.3	19096.4	17726.1	25810.4	27104.3	12722.6	26245.4	16622.8	20995.7	8466.86	25562	7155.56	16599.3	17637.5	12167.7	27310.3	15002.3	14015.6	11738.5	9860.59	20901.4	27267.4	37486.1	10134.1	24054.6	14992.4	16822.3	11389.8	23071.7	21613.5	20150.5	13859	12425.6	29623.6	26328.6	26093.1	19921.1	14488.7	22783.4	13590.8
M91	11276.9	11277.6	9154.79	9871.91	10401.1	5855.77	10061.1	6551.18	3863.27	6870.79	6867.25	7780.78	13221.8	9456.38	9722.1	10380.1	14558.6	5049.85	14526.2	8997.53	16571.7	8652.63	18638	7479.24	10372.5	11220.4	3933.21	15137.8	10067.1	6176.3	8632.18	10966.1	9018.69	11530.6	7597.87	6229.5	11911.5	3952.75	6622.05	3082.52	15744.5	8537.51	9780.78	5923.89	6388.07	3104.99	9140.01	8120.12	7153.66
M92	29910.9	33133.1	7952.99	17496.3	30914.9	14400.5	32379	15911.2	13681.3	25690.8	24420.2	18839.9	26076	27148.9	15499.1	33505	19450.6	25390.3	11180.4	28764.3	10258.2	14056.1	14047.2	15243.9	33231.3	18146.8	16435.5	12943	13292.5	28331	28583	42559.8	10638.8	28807.8	16873.7	14154.9	13206.5	28350.1	23307.9	26161.4	16431.4	16932.3	36958.5	32868.4	27107.3	21166.2	12526	28379.1	17306.5
M93	24361.9	27449.7	21827.7	23568.2	15768.4	12597.6	31310.2	12509.8	27353.4	10949.7	9921.92	13996.2	11549.4	11442.8	18719	27201.7	23192.3	12078.3	22863.7	10290.8	28679.5	27336.1	13253.5	17390.6	25317	16962.4	12240.6	26972	18146.3	10072.3	13172.2	11158	23729.3	24848.4	17219.1	15214	15874.5	9326.36	12122.9	20137.7	21572.4	20496.7	33575.1	15779.4	12039	12248	26340	12500.5	12714.2
M94	136948	134933	35976.5	93297.8	194952	74161.1	145426	90615.3	80248.3	110517	109410	96112.3	112061	122231	63865.5	138585	81215.5	137994	30196.1	142449	27884.3	44282.3	51367.9	91478.7	139047	98846.5	89007.1	37625.5	57494.2	107018	139923	193564	41073.4	131061	75824.7	83294.3	72765.1	155209	120490	95707.5	41772.7	85425.3	157878	134747	142601	133754	51922	154412	82799.1
M95	10515.7	12340.2	5481.38	8349.13	6392.66	4065.54	14818.3	4146.65	11633.9	2672.8	3833.37	6046.14	4785.68	4582.67	6387.09	13183.7	9779.16	4465.04	6450.95	4235.77	11188.7	11166.4	4777.33	4100.71	12182.4	5818.17	3559.84	10849.7	5187.03	3728.51	4637.36	3572.55	9968.01	7911.98	8052.36	5499.89	7037.02	3462.87	4361.66	7099	11900.8	7175.78	15032.2	7453.3	3933.53	4005.02	10307.6	5110.58	3600.33
M96	16706.3	13818.7	16747.8	12492	8565.1	7298.58	15529.9	6421.48	15762.3	5799.34	6429.18	9789.3	6648.06	6139.41	11535.6	14978	14728.2	7809.2	13313.8	6002.63	16346.9	19827.2	6833.53	11702.1	15101.8	9135.51	8068.25	16755.9	10696.5	5973.38	7650.41	6903.55	15441.2	17561.3	10238.5	7534.83	9245.51	5472.04	5132.93	12958.6	14697.5	12919.7	17729.9	10830.9	6783.06	7668.44	16535.8	7284.23	7353.04
M97	213941	213899	65282.7	170780	346728	121719	226876	170590	149459	312887	265942	187529	270543	254561	117736	221858	153309	292438	59293.7	329451	31080.5	112735	80714.7	144720	221654	155204	159088	82542.4	104851	262630	289266	402649	89968.9	207407	150487	139820	122180	334253	218598	179023	79522.8	122345	248647	388820	269275	227197	88652.8	358737	140090
M98	44696.8	47863.2	13222.9	30382	49680.8	26889	49955.6	31113	27474.8	36575.4	36495.3	31540.1	40969.5	44989.5	25488.1	47707.7	31012.9	44190.6	11329.5	44798.7	12136	20611.9	21332.2	27884.9	49778.6	31618.6	29021	18408.8	19339.9	41069	47872.1	62513.2	17057.7	45085	27691.9	29207.4	25901.7	48893.4	42514.2	37197	19385.7	27618.3	55502.3	42010	45524.4	42114	19151	48408.6	31983.7
M99	113230	116028	33735.9	88824.2	191780	63916.7	118122	92023.3	77165.7	168062	141777	101755	143454	137088	65064.6	116541	82068.7	157578	29802.9	177412	16503.1	60455.9	45736.5	78234.4	118439	81413.8	83625.8	44741.9	55001.1	137901	157030	218858	46907.9	108109	78399.3	76305.4	64292.8	175199	122498	96309.6	39038	64111.8	124802	205331	143212	120199	45601.4	191024	75576.8
M100	113980	117325	48340.2	93151.9	174209	81257	124271	104515	82603.4	161960	141675	109672	159515	159400	92975	121833	83725.8	149844	49056.3	170213	43751.8	104702	71339.8	79883.3	123576	85535.4	85503.2	83546	65860	166894	164853	241487	69628.2	114856	109915	86439.2	75231.2	146161	128645	127435	82983.2	73670	136448	159927	143336	116940	60664.5	172974	104867
M101	27473.6	28555.5	11393.5	20682.6	34585.9	18581.5	27162.4	18351.2	17754.3	32541.7	32010.4	24415.8	32355.5	31063.3	20558.5	28116.2	20351.9	25807.8	11857.7	35225.4	8970.64	20631.1	16005.6	18391.1	28700.3	20529.5	20117.8	15826.1	19603.5	38778.1	30086.7	45683.3	14052.4	30182.6	24486.5	18466.2	16031.1	33092.3	30805.4	29946.1	20305.1	21339.7	34210.7	34338.6	36367.4	24929.7	14996.4	35492.2	25463.4
M102	122684	126605	36768.4	70513	123470	64334.9	121095	71154	80204.5	105719	106724	85812.3	110554	115400	67886.2	129498	77360.6	92201.4	28037.8	117097	32316.2	54209.5	49693.1	68415.5	127472	81308.9	84497.7	47876.7	49050.1	103863	111069	150717	49303.8	123721	77562.8	77033.7	63647.6	131268	110357	93121.9	52494.4	65884.6	135292	115136	124569	103816	48016.1	123462	77736.4
M103	13922	15644.3	35120.3	57369.7	28409	34363.4	13663.8	22943.1	47233.8	23388.8	25373	36604.8	17847.2	20178.3	49880	14902.9	69260.7	24192.4	54163	24402.2	42918.9	78521.6	31223	39528.7	14881.6	46229.5	35995.8	40460.7	40674.6	19140.6	27481.6	22831.5	40537.9	12808.7	39657.2	32795.9	21489	20830.5	26874	62206.6	40986.8	54999.9	16097.5	63965.9	26246	32394	70507.5	18531.1	32156.8
M104	31463	27477.1	12720.5	19410.8	13277.8	12984.1	18697.8	14654.2	9567.08	16828.4	15184.7	18700.1	18916.1	13231.4	26841.9	24563.2	33450.4	7774.71	29695.8	13635.8	29903.4	23684.3	23141	16737.1	22738.4	19386.9	11806.8	24379.4	25828	13304.2	10178.6	20938.1	16100.8	25466	22519.2	15092.6	23076.3	9342.05	12667.2	6930.38	26002.7	19790.3	22145.8	10131.8	8652.19	6297.1	16536.5	13350.5	20736.7
M105	74346.2	80780.1	28417.8	62328.9	109773	50853.1	79043.2	53462.9	55520.4	77954.1	77377.3	71190.7	77456.9	82100.2	48382	80941.2	60528.4	67271	15599.4	96068	15490.9	38971.7	34623.4	59566.5	79523.2	68350.7	64044.5	26956.7	37567	82113.8	96027.5	117512	24992.5	74462.5	54473	50340.2	33945	98197	87765.2	76198.6	25263.4	53812.2	85707	88775	108282	83059.5	38515.8	94664.6	50878.3
M106	13997.5	15067.8	6071.06	15971.5	7918.52	9013.05	16447.4	8145.78	7773.08	4657.52	4933.83	7954.63	7560.7	6874.96	10025.6	13334.6	17834.1	6113.37	9534.43	5918.27	13986.5	17846.7	12309.6	6648.75	12703	11086.9	8081.07	19497.5	10287	5615.04	6328.16	4437.64	12447.9	13480.6	14667	11700.6	10201.7	4718.94	6153.64	8648.38	13067.2	10399.1	10654.6	9122.58	6341.99	7278.37	12318.6	7859.62	6616.09
M107	16129.9	15207.7	6019.61	19927.1	13418.4	8589.36	16794.1	9117.06	14744.3	11967.3	12847.7	11392.1	11823.2	11819.3	8554.23	18201.2	11679.2	11968.4	6561.07	10423.3	6858.42	8820.39	9295.74	10940.9	16546.2	11821.1	12646.5	5604.35	7947.07	10156	11465.6	15673.3	6459.56	18431.1	10493.5	11119.3	10431.4	11873	11839.6	12091.4	6101.31	14397.6	20258.8	14163.2	13098.1	15048.4	10753.2	14831.8	19193
M108	194275	199147	95365.2	172408	257931	146351	197270	158408	166070	221322	216580	188359	239235	234487	161825	211833	164994	192907	66727.3	253502	72942	161316	120379	158215	203150	166106	168083	120243	129201	247302	237787	316596	113725	197902	194123	153177	133839	228793	236039	214365	116644	154344	221713	223180	271479	212078	110680	244443	185787
M109	43853.8	45891.3	21080.7	34728.5	59243.3	32562.7	47370.1	35021.5	35062.1	45115.8	48405.6	41845.3	53618.4	53920	34400	45842.2	37859	43208.9	11942.3	57362	14703.9	35143.7	25677.4	32400.1	49380.5	39170.3	39189.1	26541	25960.7	59429.4	56325.6	73294.5	23362.5	45493.7	42133.1	36952.2	26511.8	53890.9	52428.3	47755.3	25744.4	33797.1	53010.7	53288.1	64739.1	47758.3	23200.5	56141.6	40262.7
M110	21565.7	22056.9	17228.4	66273.1	55338.2	32719.6	28522.5	31988.1	26274.8	51291.2	42872.1	43450	53145.6	51462.7	26827.3	22101.5	39996.3	31804.2	9648.21	59810.7	7344.02	18054.8	17458.2	24518.5	18292.2	40973.9	28555.5	15355.9	21834.9	49500.9	46964.6	61371.3	15556.2	20690.5	33313.5	28408.3	23846.1	40663	51470.2	29633.7	14154.3	25637.3	17102.4	36153.3	52498	32423.4	16369.8	45532	26631.9
M111	15793.5	13882.7	13350.9	42227.4	32196	22353.7	18969.5	25807.3	18425.1	38885.9	31777.2	29956.1	39083	37306.1	19615.4	13314.2	28960.1	23531.5	8313.65	37501	7894.77	17171.3	15710.9	16763.5	13248.2	26284.6	19693.6	16897.7	15197.4	35962.8	29446.1	42270.4	14764.2	13100.3	26754.2	21530.7	19136.5	24040.7	31808.2	21597.1	13465.7	18791.7	10864.4	23155.7	35090.2	23482.4	12468.7	30370.6	22275.5
M112	56421.9	59772.6	30014.1	66311.9	72129.8	47574.3	55562.2	47454	50657	55816.1	59383.9	51493.2	57142.6	59404.3	38098.9	56245.2	53268.1	55307	18928.5	68994.6	22972.4	27217	29201.9	54588.9	55666.7	63198.3	57139.3	22201.1	36771	62967	61739.9	70916.4	24133.7	51216.1	40688	48567.3	41370.6	66992.2	65685.3	62730.3	23917.7	52878.9	60477.9	52184.9	73031	64065.1	32723.9	68351.2	45880.7
M113	47660.1	48912.6	27218.5	46154.9	55630.5	39207.2	44437.3	39054.2	43022.7	56890.8	53355.1	47218.2	54111	51823.7	41578.9	48986.1	40539.8	45154.5	23027.6	61321.6	22371.6	39691.5	32847.7	40407.1	50211.5	43290.4	37254.4	29763.3	35987.9	70307.1	53567.5	76020.3	26361.5	48195	46885.5	36779.9	36194.1	56039.8	47503.3	53751.8	39423.1	46830.6	52531.4	50020.5	58883	47848.8	31183.5	59052.6	50426.3
M114	312403	318916	54162.6	150319	283846	113864	317356	114439	151273	146153	157326	160695	160283	172585	91091.2	315154	145159	154105	31056.4	232479	30683	32430	61047.1	160573	301904	181764	152058	29601	79198	144428	214549	223210	51526.4	287692	110969	99079	81533.3	245116	206468	165515	36330.1	141219	314586	206166	211880	185581	78962	199426	96764
M115	85674.3	84637.7	30589.2	132148	136445	69113.8	104589	73659.7	66409.7	94421.4	90284.4	98137.1	99030.3	109364	48259.6	83296.2	104926	73017.6	17637.5	146894	14935	16751.6	36780.8	74404.6	72281.7	116627	69634.8	20163.7	41416.3	87133.2	110077	126075	24901	74664.6	69012	59707.6	49561.1	105603	124776	63228.8	18715.5	61079.7	69684.6	87633.5	114612	79243.1	34879.6	101922	50022.4
M116	66505.5	69383.8	33471.3	151617	111099	73809.1	86285.3	82914.8	67479.1	91773.4	92081.4	84550.2	92366.7	104904	46051.2	69872.3	91730.5	71829.6	21063.7	116102	17157.8	24373.7	37113.1	62782.1	60168.9	108321	65031.5	26328.3	40772.5	82758.6	96700.2	119578	30742	63516.8	61551.6	64428.6	57144.9	91641.6	107990	59174.9	19454.7	55007.2	53668.9	74542.3	104549	71540.7	33562.8	98706.6	52975.9
M117	302200	314541	133367	249674	339021	224056	306000	236142	244132	300530	303743	246415	297039	301336	198924	317188	230683	263687	107947	328792	117530	159327	147737	215506	306914	264095	247238	139442	170499	298962	291307	399429	137249	293943	216987	217410	198599	330989	294759	275962	149875	230659	335079	282055	356263	300750	154782	347204	241314
M118	21186.4	23374	14596.2	22976.7	27459.9	19400.2	23834.4	21156.4	23567.9	27558.2	26528	22327.6	22480.7	26235	18938	24215	21084	24260.1	11991.5	30374.2	11613.2	15589.3	15693.2	23268.6	24905.9	24630.6	21342.4	13965.2	17757.7	27698.4	24330.3	31064.4	12389.5	21087.9	19795	18986.3	17083.9	27558.5	24465.3	27236.7	15191.4	23982.4	26117.5	24624.5	30118.4	26840.7	14037.7	30162.3	22854.2
M119	502788	530638	300106	755318	680622	546211	528959	521206	492292	506103	536468	508619	547087	728851	389356	522957	455956	510127	227643	579505	246741	304897	331390	456857	525039	685543	504889	276710	345631	547952	745899	1.00288e+06	279889	496610	419554	456951	425652	564991	555351	547057	262776	449674	532408	482230	632724	577164	321993	587535	436973
M120	373234	393662	206952	398359	552006	323614	373085	307332	339498	411434	406420	396141	432685	420566	307033	395015	334723	379518	121603	504454	140583	242615	233803	362166	385704	400819	353950	187570	263299	494065	454976	581854	179289	377422	340784	296499	250470	460424	472446	446547	192390	363136	420540	411754	547567	448680	233485	462546	351254
M121	25898.4	24248	7057.13	22536.9	21494.4	11485.1	17983.8	14450	19781	24011.4	21494.9	12228.5	18322.7	23224	10188.3	25407.2	16884.9	15687.8	5016.87	16699.2	4995.25	7586.76	8148.51	12675.8	20540.9	11427.3	14337.4	7310.39	10255.7	23684.5	16923.9	23126.6	7445.23	25500.3	12840	16064.7	13105	25468.6	16826.9	23086.7	8051.9	11693.3	27793.4	33064.1	22595.2	17696.9	8259.44	23524.1	11887.6
M122	11964.5	11253.2	11633.5	37920.1	29941.6	21435.1	14557.7	20721.4	16151.8	27096.8	23440.6	22604	24545.6	32186.8	15697.6	10735.2	25233.3	19972.7	5001.1	30973.3	5775.58	11950.5	10947.3	15070.5	10107.7	27142	16692	10076.9	13068.2	25922.1	28062.4	34734.3	9812.67	9587.27	20046.7	17195.6	14871.4	20473.2	31020	17522.9	7738.69	15327.3	8434.23	17455.6	28359.5	18838	9691.88	23332.3	16269
M123	219638	230049	151706	263743	314865	214276	219857	217088	231988	271731	272404	249948	272880	281721	217297	224767	224055	252735	99140.2	313263	116780	213273	164878	222936	233101	242614	227012	166397	190421	346867	277088	368960	145991	219138	245210	210516	179069	268854	294019	288582	165068	234909	244952	260114	344307	285243	162768	290815	259317
M124	20133.5	24295.3	14615	58001.7	6220.21	22961.7	10840.7	19600.6	13369.4	18162.5	17733.7	25066.7	18155.2	15157.2	30006.1	21615.9	12687.3	12857.6	25755.5	16522.8	21780.9	26379.2	20633.8	21799.9	22130	20830.3	19561.1	24132.2	24125.6	16874.9	17773.5	11222.6	23151.5	23033	30433.1	24136.6	22047.4	7665.7	15861.1	17495.4	22325.9	23846.8	13630.4	13458.9	17997.9	18388.3	21682.1	15695	18426
M125	11941.6	13389.5	17473.6	54177.5	31222.9	31742.8	18197.6	33595.3	20897.3	39252	33548.5	35073.5	35108.4	37699.4	22880.8	13582.7	32749.1	24892.1	11748.2	39462.1	11387.4	15125	17347.2	22361.3	11844.7	31948.7	22959.9	19568.4	21399.4	43695.5	33088.6	43335.9	16640.7	12693.8	30770.2	24020.8	22242.6	24121.6	35661.9	23576.4	16877.5	22208.3	11045.6	23542.6	36979.9	25854	16956.3	31764.5	26841.5
M126	525429	522082	135158	357570	544896	295866	567778	298383	310587	321628	332680	333199	336765	372788	207393	507613	280872	335436	77290.4	453568	97845	85053.4	154984	360484	519901	391838	352764	82475.9	182500	325684	444124	443963	119810	517217	243915	244011	194133	453606	422171	361986	83088.5	301526	572587	346812	427849	376646	180375	377739	226756
M127	143281	140715	68092.3	376828	264136	169388	189168	176774	125169	198838	194691	192659	201144	241624	95924.8	133170	198881	136699	35152	278299	39860.5	35242.2	76524.8	154423	129551	257308	151871	44925	92186.4	186798	229681	259161	57041.1	136809	139486	132350	104611	203207	246965	137238	38216.1	134396	116715	142689	230180	162935	77264.9	199470	113973
M128	3.50985e+06	3.57443e+06	1.95963e+06	4.06208e+06	4.58857e+06	3.17484e+06	3.85463e+06	3.51104e+06	3.31119e+06	3.58661e+06	3.73914e+06	3.32963e+06	3.3975e+06	3.81209e+06	2.51433e+06	3.46593e+06	3.01646e+06	456239	1.29544e+06	4.14762e+06	1.46608e+06	1.5417e+06	1.84754e+06	3.33608e+06	3.63257e+06	3.74391e+06	3.4562e+06	1.59302e+06	2.31375e+06	3.87207e+06	3.93593e+06	4.51335e+06	1.64713e+06	3.46036e+06	2.72605e+06	3.06962e+06	2.59648e+06	4.08652e+06	3.91084e+06	3.78404e+06	1.57736e+06	3.35301e+06	4.07295e+06	3.37932e+06	4.35612e+06	4.10853e+06	2.13058e+06	4.21156e+06	3.1303e+06
M129	100421	100806	62777.1	289692	185701	142135	139408	161278	112442	171075	166211	151780	165406	194363	84815.8	94739.6	167607	122258	34869.7	202035	38934.3	39795.2	65789.8	112599	90072.6	187988	121687	48091.7	81194.1	156944	166009	204898	55207.5	91389.2	117405	118070	95760.8	146132	178590	108124	36983.5	101044	79182.4	117829	179105	125248	65525.1	166084	104294
M130	2.19565e+06	2.23112e+06	1.20083e+06	2.55923e+06	2.89624e+06	1.98979e+06	2.41218e+06	2.21574e+06	2.06978e+06	2.26992e+06	2.3597e+06	2.11343e+06	2.16378e+06	2.43015e+06	1.57199e+06	2.19046e+06	1.92427e+06	456239	792737	2.66615e+06	921967	974083	1.13782e+06	2.14059e+06	2.30854e+06	2.38867e+06	2.22476e+06	1.00671e+06	1.4406e+06	2.47319e+06	2.52257e+06	2.91138e+06	1.01122e+06	2.17108e+06	1.70882e+06	1.94561e+06	1.62678e+06	2.5901e+06	2.49338e+06	2.39162e+06	972171	2.11358e+06	2.57134e+06	2.15148e+06	2.77515e+06	2.59178e+06	1.33441e+06	2.67159e+06	1.94541e+06
M131	252677	262122	169587	300022	345310	261325	283198	301167	262510	301361	315585	264557	285938	311794	215549	254734	250502	281573	138343	327465	154021	162410	153601	255023	268485	268538	272848	175178	208998	337803	300834	367226	159521	246735	234119	255597	224675	301286	301103	303152	169787	256871	285927	278382	349019	325330	186063	326765	267115
M132	8907.97	9383.19	8386.9	20178	11200.2	10614.5	10147.8	10876.2	12534.8	11863.3	12222.2	10949.4	8658.5	9632.61	9798.15	9771.19	9701.8	9750.06	8702.66	11212.4	7780.8	7176.91	7915.28	10863.5	10793.9	12368	10366.2	8285.65	8709.85	13102.5	11014.8	12724.4	6732.92	11165.4	9732.67	11580.3	10314.1	11663	10486.7	13212.4	9238.01	11838.1	10956.6	11406.3	12193	13527	7978.85	13192.2	12302.6
M133	7206.88	8151.69	7660.06	21937.5	10601.4	14680.7	9167.55	10413.7	9885.76	4275.98	10769.2	13645.1	8960.7	9751.21	12485.6	8899.19	20486.4	8436.74	11908.7	5791.06	14124.1	28762.6	9371.5	11220.8	6312.18	17003.3	13916.9	16121.5	10219.9	5145.65	7508.54	8134.98	7126.42	5551.22	10368.7	18810.4	10679.4	2781.88	7807.24	4259.64	8808.95	10233.9	7776.19	10154.8	7722.21	7926.52	12490	9210.81	6240.79
M134	169962	177722	112154	319549	270457	189153	184869	189393	181219	197770	206053	197180	195758	219050	153976	168615	179090	211729	68331.9	236201	82136.5	94679	111263	192507	173917	218732	195656	96615.4	131655	225009	228610	262569	98355.7	162039	154557	169986	137537	218715	234775	221032	85139.6	184756	198857	198419	254520	232906	126089	231115	174503
M135	118764	119039	98227.6	194710	173828	147911	125631	141526	149310	141634	153519	153783	136886	142738	117721	114159	126617	134404	68453.2	170112	64873	77080	102390	148098	124058	159332	141438	79785.4	111291	167510	153491	182151	79666.3	113830	122653	127017	101946	146401	153664	159968	81349	147212	137630	141222	174077	170493	98221.2	160988	136381
M136	16049.1	15051.9	5807.81	26716.4	16739.7	11741.2	13045.5	14104.7	14030.7	21350.6	16753.8	10918.2	14139.5	20338.4	7734.87	15641.1	13097.7	12705.8	4731.28	15856.8	3902.19	6987.55	6090.11	12513.4	13584.8	10443.7	13267.2	5382.51	8154.59	19206.6	15463.8	19469	5987.59	14133.2	9777.61	13909.1	10472.6	17126	13324.2	19245.7	7162.94	10117.4	20591.6	26208	19801.9	13398.3	7453.74	19544.3	10459.6
M137	16176.1	18748.6	16724.7	30395.2	27069.9	24115.9	19715.1	23554.9	25827.7	24968	26438.5	25080.2	23391.5	24445.8	21382.9	16387.2	20851.6	24747	13884.4	28453.4	13143.3	15088.2	14927.5	24206.8	17944.5	24211.1	22164.2	17498.1	20239.4	31100.2	24025.9	31033.6	14472.9	15069.6	21298.8	21568.5	17533.6	23806	23818.9	25712.5	16675.9	22675.8	20088.4	23676.4	28598.9	26790.2	16469.4	26626.5	22528.3
M138	412436	418298	159879	342730	442582	300611	463750	289556	288261	274853	295798	301192	288775	329853	204740	405668	262319	271132	76192.6	369610	115522	92916.7	147446	308323	406268	350331	314330	100410	174535	284597	352424	371211	129580	390414	221362	249946	200930	346205	348999	332415	86326.7	273482	440485	267886	369214	354871	177651	335321	221972
M139	5217.49	5726.81	9653.34	34194.1	14883.5	15114.6	8741.52	18027	10654.3	16416.5	15979.5	15711.3	12800.5	13017.7	9314.67	5041.73	16188.9	10852.4	4820.5	16098.9	4259	5574.42	7392.75	10386.8	4623.38	16353.7	10357.1	8288.98	8501.91	15619.8	11802.5	14147.9	6436.72	5754.77	10859.4	11978.3	9970.77	10598.7	14277.1	9491.65	5102.03	9168.67	6361.69	8492.13	12825.3	11623.2	6329.76	12541.8	11351.4
M140	49829.3	54321.6	56970.5	81052.2	62996.9	69426.7	52713.7	54843.6	94485.2	55667.3	61751.8	78731	49701.8	45244.8	64059.9	49373	46660.3	46965.2	57898.1	62117	35018.9	44100	64690.4	72051.4	52366.3	68886.8	63814.4	47421.7	52329.7	58656.8	50158.6	67690.3	51229.4	49560.4	55166.6	51168.1	44145.6	54818.8	37448.2	65729.3	52370.3	68248	54524.4	61820.7	49446.3	60575.3	40765.1	61683.8	59329.2
M141	32716.5	32471.6	35804.5	49967.5	41832.1	43493.6	34190.7	35111.3	58900.1	34440.6	39653.5	50659.8	32757	28739.5	42884.7	32312.4	29861	33774.2	37092.5	40494.7	22948.8	27590.6	39203.6	44746.8	31956.8	44724.7	39482.6	29026.9	33777	37613.6	33209.4	42385.3	31326.2	32260.2	34665.2	32895	29527.4	34235.3	26227.6	42802.8	31930.9	43236	37210.6	39378.2	33191.4	38992.7	26272.6	38245.8	38035.6
M142	17350.4	17403.2	23447.2	29376.9	24061	26247.1	19027.1	22827	33556.8	23390.8	26927.1	29594.4	19244.2	17947.7	28947.8	18386.9	19491.1	25431.1	26110.4	24495.3	15255.4	21627.5	24578.1	26665.9	19978.2	24606.2	23870.2	22316.6	20798.7	25304	19454.6	26510.9	21566.9	18490.8	23461.8	21297.9	17628.6	20208.9	15326.7	28025.2	23238.6	28179.3	21031.7	28417.1	21002	23798.5	17375.9	24495.6	24782.8
M143	4932.56	6277.47	4785.64	24345.3	1120	9061.92	2395.53	8945.85	2079.91	5446.63	5801.84	7944.4	5581.9	4564.91	11257.9	5088.12	3095.67	4627.76	9608.67	4726.25	9484.37	9584.49	7558.34	7469.62	4526.71	5280.33	5934.79	10526.4	9205.06	6194.53	5518	2693.05	8223.67	5801.41	12537.4	8480.71	10112.4	2435.09	5430.03	5336.83	10674.4	9927.29	3578.55	5689.61	5758.66	5550.17	7962.44	4910.38	6505.1
M144	2543.95	2642.03	2728.68	11545.3	506.497	4368.25	1092.49	4334.07	3478.32	2851.5	2927.68	4010.95	2574.24	2112.23	5521.09	2588.79	3102.4	2163.09	4667.47	2326.6	4688.21	5334	4062.38	3613	2326.51	2668.92	2717.23	4762.15	4227.94	3059	2518.16	1147.11	3804.94	2496.26	5774.96	3971.33	3883.11	2074.29	2371.4	2896.6	4855.92	4640.71	1642	2476.91	2695.31	2738.52	4073.55	2162.54	3444.9
M145	3510.17	4534.73	3916.96	21310.1	1989.8	8212.29	2444.04	5635.58	3292.92	3358.05	4310.85	4840.33	3174.12	2994.84	7680.46	4029.18	3805.85	4495.75	7238.56	3650.16	7708.39	8723.04	6189	5380.25	3904.42	4277.33	3862.91	8018.06	6350.61	4387.94	4254.62	1224.18	6819.33	4299.2	8128.75	6326.9	6382	2238.49	3948	3970.19	7996.66	6665.17	3025.13	4462.82	3896.07	5700.14	6634.96	3017.95	3675.05
M146	23694.4	23952.3	21321.3	18193.6	17144.9	28196.7	25245.4	22924.6	23232.1	10809.6	11451.3	23628	14080.1	15709.9	19908.7	21426.1	27850	32698.7	12100.6	14921.1	21106.7	15372.3	17026.7	21772.3	22196.5	26847.2	23538.3	22439.2	19233.7	17112.4	17039	15593.2	19775.7	20723.5	20792.2	25036.1	20349	12371.2	18744	28236	14703.6	20947.8	24380.9	19860.9	18496.6	26630.2	18325.4	14092.8	21203
M147	4024.46	4497.65	4666.5	17615.9	949.975	6694.01	2406.11	6329.7	2079.91	4550.54	4549.29	6230.56	4496.69	3241.59	9541.37	4023.42	2502.9	3673.27	8288	3688.18	9075.38	7694.91	6393.78	5550.42	3283.59	4102.96	4411.77	9275.25	7682.75	4703.56	4824.64	2053.52	8197.24	4357.37	9573.6	6138.61	7384.28	1667.15	4156.26	4208.33	9238.43	7793.11	2146.35	4917.77	3905.74	3691.55	7128.13	3502.69	4831.08
M148	5017.61	5119.41	8038.26	6072.8	8425.12	8023.39	5353.51	5944.7	8644.48	7163.31	7174.9	7726.6	6365.34	4725.31	7771.95	4782.57	7172.15	9285.05	8658.36	7784.69	5398.23	6334.99	7602.75	7805.59	5213.18	8040.27	7600.94	6021.67	6531.9	7314.92	6884.34	8173.11	5332.19	4741.85	5036.69	5584.25	4353.59	5676.57	4748.98	9454.06	6218.4	7440.14	6509.66	11289.3	6650.4	6388.24	6069.99	6981.04	8582.75
M149	2345.89	2881.24	2813.3	6279.24	2741.58	2702.01	2825.67	2787.67	3610.85	2477.94	3030.21	3069.36	2673.65	1766.86	2838.32	2676.2	3150.95	4000.41	3045.01	2680.19	2099.37	2808.53	3339.4	3282.24	2805.17	2971	3405.32	2536.65	2208.03	2366.32	2246.38	2835.91	2005.72	1967.65	1740.01	3008.14	2143.07	2049.06	1951.89	3720.43	2409.97	2509.65	2792.12	4975.53	2464.1	3410.24	2288.05	2735.41	2733.04
M150	3990.27	5055.31	5476.84	16451	4660.12	8698.76	5741.16	6421.77	5412.4	3349.73	6703.18	6727.05	10324.7	4944.79	6617.23	3596.51	9353.37	5092.83	8732.12	5416.13	9574.89	19285.3	8191.42	5378.24	4847.47	8459.14	8626.39	9566.32	7133.44	3424.27	5913.79	4527.67	5426.99	3920.45	6846.36	8610.94	6976.22	1837.51	4601.3	2125.15	7380.26	5892.3	2231.83	4209.58	5312.43	3994.89	7602.26	5438.76	3617.65
M151	2088.18	2747.94	2979.67	7983.49	2553.41	3903.43	3216.54	3486.78	4308.67	1786.41	3288.86	3528.52	5035.69	2839.72	3939.53	1943.26	4850.9	2572.9	4852.37	2654.91	5548.78	9776.64	3957.25	2900.28	2362.84	4597.53	4350.91	5042.68	3579.1	1367.48	2759.52	2350.78	2999.21	1791.95	3133.75	4435.29	3580.07	2049.06	2746.09	1265.82	3715.29	2936.17	1695.92	2294.31	2843.21	2340.07	3892.3	3032.42	2323.72
M152	1708.49	1308.91	10277.3	8772.2	692.945	15542.9	3532.88	12113.9	8871.98	10568.9	3701.16	6754.98	8259.4	10701.2	7459.6	3177.47	3001.37	7112.48	8338.66	4502.8	3969.16	4063.7	8801	13651.4	1216.43	2374.72	7906.92	6947.46	7965.92	7113.6	3725.62	3264.28	13050.7	1660.12	10074.9	7123.82	17768.1	10926.5	19246.4	14806.2	6915.73	5009.82	2893.42	2948.51	3321.01	4314.17	7021.55	4018.73	5739.98
M153	2635.41	962.939	6911.14	7295.26	477.682	11870.8	8115.19	8445.65	5974.79	8280.15	2589.91	4037.6	4952.82	6806.16	5007.56	2397.29	5103.99	7532.31	5728.52	2877.71	2552.57	2466.52	4822.57	9621.01	4042.14	3230.36	5446.16	4586.87	5637.19	4434.28	2579.6	3991.78	8147.45	1511.97	6171.96	4583.29	11655	7438.7	12087.2	9470.06	4392.38	3311.67	1522.41	1689.88	2354.52	2788.09	4547.14	2420.35	3089.92
M154	8369	8858.33	9745.52	6571.31	6829.22	10211.7	9518.1	7963.31	11233.5	5365.99	5789.77	9233.02	5655.02	5610.97	8870.89	7614.35	8458.25	10587.7	6528.06	5998.3	6732.28	7382.25	6864.16	10724.5	8393.68	10177.9	8442.1	6861.58	7049.28	5512.83	6384.29	6810.12	6388.02	7699.03	7168.72	10279.9	7985.93	5926.23	6682.53	9223.38	6443.07	8946.34	9319.33	5969.23	6095.81	9326.44	6356.44	7384.55	8852.68
M155	3131.49	2342.72	3093.78	10206.4	2374.95	5492.67	2881.98	4558.99	5006.48	1648.64	3712.51	4036.5	2950.34	2326.69	5024.86	1653.14	4883.71	2874.2	4805.2	2702.97	6454.37	10259.8	4490	3359.39	2093.25	5351.78	4327.96	6755.08	4914.97	1799.55	2808.56	2340.3	3442.37	2149.04	4619.8	4662.76	4274	1667.15	2422.12	1697.3	4635.19	4489.23	2585.74	2711.85	2530.9	2248.54	4302.52	2872.56	2559.01
M156	1955.45	2818.79	9453.73	7737.16	4421.8	3655	5644.03	8022.91	2561.62	7807.5	2675.09	2929.03	7226.66	2337.33	5934.57	3205.18	2786.34	6760.74	6077.33	1016.98	4207.42	3721.72	4944.56	4239.98	2109.98	1167.07	4403.17	7671.49	2942.91	2653.82	5153.03	990.274	1984.63	1848.46	3878.44	2876.36	4188.74	5040.72	939.803	1420.32	3386.39	2444.33	3969.9	2930.63	1850.7	6815.6	3022.56	1831.35	8303.37
M157	1737.7	1329.11	6151.3	6556.79	544.544	10813.1	8115.19	6721.76	5172.48	6601.59	2202.92	3347.62	5128.56	5084.62	4211.46	2728.76	5103.99	7532.31	5012.39	2535.82	2066	1690.19	5317.11	8951.06	4752.07	1437.55	3687.58	3264.64	5024.49	4449.5	2407.87	3403.37	7287.82	1234.5	5814.99	3636.78	7334.04	6804.25	12460	8043.43	3738.3	3056.33	2378.31	1539.7	1921.13	2496.37	3021.97	1923.67	3381.2
M158	890.6	2236	2958.02	5829.57	1081.92	2369.67	933.463	2305.04	3225.15	1152.17	1464.01	1583.14	1083.42	967.594	1926.54	1971.17	1892.35	1832.23	1496.34	1165.36	1932.15	3142.18	1669.33	1430.13	521.996	2429.1	1398.51	2539.87	1944.1	1003.53	1068.35	883.781	1429.01	2411.37	2292	2057.74	1408.54	2163.23	1268.44	729.168	1550.75	1498.29	599.727	766.069	1118.85	1127.78	1475.93	1150.4	1252.61
M159	9762.41	8077.46	1641.67	1008.95	5621.77	5074.48	5062	5319.13	7566.2	7583.91	6122.2	6311.96	6061.34	5560.16	2966.25	8867.2	3977.29	5147.07	1538.94	8044.33	1953.24	2031.02	2937.82	4548.86	7380.24	5221.93	5933.26	3188.45	5599.43	14962.3	14942.7	5651.54	6972.27	11131	8021.27	3061.25	7419.16	10378.4	12663.9	6737.9	3785.28	8152.21	10815.3	5564.48	5606.78	3440.36	2967.91	5911.13	4037.15
M160	10489.3	6600.22	2448.37	837.476	5880.94	4855.38	5670.78	5076.85	8282.73	8140.39	6249.77	6482.86	5394.26	4694.18	2918.12	7756.5	3694.42	4450.13	2299.19	8304.02	1986.88	1929.14	3134.47	5018.53	6096.49	4905.91	5972.18	3244.9	7140.47	20095.2	17747.9	6291.01	6227.33	11830.7	8825.84	2922.35	8441.97	12985.5	13965.6	7842.4	5512.35	10477.4	10206.6	6002.12	5734.62	3464.96	3160.17	5768.42	6313.51
M161	1870.95	866.888	2628.78	3421.36	576.874	1623.37	776.34	1313.57	2465.65	1849.11	1691.78	1131.53	1370.38	897.412	2016.17	868.405	967.412	770.508	1425.76	1425.75	1590.66	1168.63	1296.17	1124.06	695.18	981.843	1353.15	1362.97	1323.45	2244.22	1297.23	547.178	1813.26	1847.82	1346.1	1227.35	1524.43	2341.11	1556.4	1500.06	1389.39	1080.64	1009.58	769.02	1145.41	1114.21	1495.53	968.288	1839.16
M162	9911.64	5465.22	3171.19	1180.42	5146.58	5781.78	4269.08	7086.66	6708.11	8185.64	7538.37	5613.86	8321.23	6714.18	5209.39	5423.28	4029.17	4435.08	3014.18	8519.69	2969.12	1815.26	2844.74	4219.6	5377.06	3622.39	5349.98	3732.37	3731.01	10825.4	7364.71	5301.66	3621.59	5597.44	4491.14	3685.43	4704.19	9753.38	8554.8	6169.07	2929.39	3978.18	6626.31	6281.53	5600.86	4125.56	3266.72	5945.53	6072.81
M163	11218.6	6537.69	3353.93	1274.63	5491.54	6068.67	4024.61	6307.38	6619.95	5554.91	6191.94	6174.01	7214.81	5654.71	4423.31	6303.89	3418.83	3910.04	1463.3	7671.01	1796.21	2017.36	2884.92	5015.52	5268.29	3968.53	6313.35	2736.93	3948.93	7975.6	7770.28	4373.76	3390.15	8797.41	4642.09	4170.19	3939.57	9133.99	9427.74	5021.24	2410.36	5063.33	6529.59	5826.62	5534.02	4264.49	2990.82	4351.7	4658.89
M164	9333.19	7010.53	4140.31	1645.09	8194.47	7570.88	4396.43	8825.2	8595.52	9551.89	9941.47	7630.12	11710.4	8210.87	6329.26	6432.61	4489.59	5792.43	2235.7	12198.4	2020.63	1985.51	3328.64	5949.69	5977.67	4573.31	7749.8	3133.85	4701.96	8929.12	7921.1	6079.23	3259.26	7525.29	5136.96	5937.41	4877.43	13884.4	10643.7	6116.03	2830.31	5031.22	6831.92	7987.37	7821.25	6022.33	3996.01	6588.8	6984.16
M165	11938.1	7860.54	5385.94	1542.08	8029.35	9288.25	4832.67	9610.03	9587.5	10678	10822.5	8607.18	12471.5	9585.53	7671.83	7321.13	5011.85	7147.65	3243.8	12208.3	3169.33	2877.03	5118.78	6672.92	6501	5009.61	7594.68	4476.58	6102.98	11526.8	9454.83	6741.97	5406.67	10261.5	7039.92	6738.39	6221.35	13780.2	11315.2	7452.06	4337.18	6799.19	7604.42	7846.98	8040.16	6468.57	4444.64	7541.28	9298.83
M166	14722.7	11986.1	10477.1	2775.37	2451.85	8759.55	4798.98	8858.56	15353.8	7937.73	9817.48	3584.8	3978.37	5933.12	11099.7	8899.09	10247.7	4925.63	8223.76	6301.99	17094.4	11048.1	4778.64	10218.3	9915.09	1879.3	14882.8	8947.83	14525.5	10040.1	3844.46	1257.92	10119.9	13685.9	6652.48	10914	7548.96	11271.2	4618.67	5367.6	10670.4	7668.53	8096.8	4911.7	6303.78	5538.63	10687.7	8146.26	6700.07
M167	10368.8	8774.35	7575.38	1930.48	1696.39	5761.84	3032.96	6246.45	10753	5081.02	7157.04	2528.84	2621.82	4349.89	7728.4	6191.56	7470.11	3593.53	5550.94	4335.77	12124.9	7705.17	3493.88	6939.62	7219.95	1420.91	10656.1	6523.08	10650.7	7201.62	2941.69	888.934	7126.66	9806.29	4540.57	7672.52	5287.52	7906.65	3520.66	3995.37	7673.44	5172.08	5493.28	3480.59	4685.75	3879.38	7892.36	5862.11	4601.87
M168	2987.25	2429.41	3709.19	1013.15	482.71	2061.36	935.825	2083.99	3144.94	1594.78	1825.8	623.122	891.874	1215.35	2571.09	1901.04	2508.37	1073.6	2249.21	1240.81	4594.38	2831.38	1064.68	2792.44	2198.97	532.251	3370.22	2185.58	3418.51	2009.59	715.948	1353.5	2416.19	2714.64	1349.66	2595.61	1264.75	2163.23	822.666	2070.33	2575.96	1631.99	1578.51	1227.44	1348.33	1249.4	2528.93	1697.51	2174.4
M169	1060.88	2677.06	4488.94	4344.24	2291.9	7097.92	2540.4	3203.34	2964.51	2991.04	1062.61	1709.7	2685.28	2615.69	1673.88	1010.16	3130.24	2988.84	2992.71	1035.32	777.902	4134.39	3057.54	5724.09	2703.35	2695.34	2246.82	1535.12	1774.15	2096.12	1118.74	2476.39	2457.28	2517.09	1772.42	1056.7	3499.09	2674.91	6536.25	3702.16	1660.18	1113.34	758.01	565.764	721.321	764.916	1156.64	680.835	1801.13
M170	4765.17	5323.16	4692.59	1550.5	6803.32	6857.96	3065.97	7429.74	7039.45	7368.93	7621.28	6029.1	9006.56	6102.93	5256.41	4754.38	3823.24	5328.94	1650.07	9043.11	1445.75	1565.78	2866.2	4439.23	3879.32	4299.54	5318.42	2364.18	2729.72	4648.89	4416.57	4323.82	1928.72	4103.92	2996.11	5041.05	3375.07	8512.24	7116.1	4515.96	1327.48	2292.8	4955.67	5185.92	5384.01	4606.35	2816.76	4886.22	5060.56
M171	12303.1	5448.87	8046.04	2204.36	11111.7	11868.5	3881.83	10100.8	11403.6	11377.8	12119.7	9891.15	14589.1	9283.4	9765.68	5338.57	4887.98	8118.56	3409.96	14281.5	3079.96	2828.43	5639.21	6455.11	4601.65	5897.85	7690.22	3920.17	5310.31	8304.98	8943.63	6467.23	4123.14	9532.37	5973.74	8123.36	5451.11	14756.6	11383.9	7819.28	3044.96	4841.84	5068.6	7085.16	8349.73	7450.67	4366.12	6589.25	10261.4
M172	11103	6799.19	12666.5	2678.87	14136.1	16139.3	4392.3	13608.7	15662.8	17989.4	19410.4	12199.3	21078	12830.1	14233.6	6448.51	7159.37	12314.5	5969.88	20478.9	4956.83	4340.28	8179.48	8347.32	5363.71	7028.39	10066.7	5788.01	7756.48	12332.3	10731.2	8859.26	5956.54	10194.1	6703.2	11794	7028.57	20268.8	14148.7	11134.3	4455.62	6345.14	6123.76	9610.25	11761	10660	6439.51	9943.49	15952.7
M173	5752.97	4541.49	5397.82	1775.13	1132.67	4119.58	1892.65	4407.07	8464.09	2848.13	4383.71	1846.11	1720.27	2739.83	6138.94	2905.42	6349.16	2690.35	4114.39	2618.71	8552.6	6379.04	2197.65	4662.84	3519.88	1166.25	7622.77	4862.57	7942.45	4575.07	1701.88	644.728	4860.65	4957.43	3803.46	6147.19	3515.88	4208.43	2079.57	2708.35	5149.71	3665.21	2601.54	2492.71	2676.6	2815.88	5719.16	3295.11	3688.01
M174	3217.46	2360.45	2910.15	6129.35	472.968	1684.42	817.528	2184.63	3679.15	1389.28	2077.36	866.009	800.302	1145.22	2669.51	1821.42	3109.41	1153.57	1920.41	1224.9	4808.92	3068.37	1314.1	2260.44	2037.28	1916.62	3755.29	2545.65	4170.36	2085.8	844.363	1353.5	2521.94	3030.49	1562.96	2807.32	1615.52	2099.52	823.724	1505.4	2855.16	1815.81	1597.64	1565.65	1261.95	1264.92	2923.77	1609.24	1602.28
M175	1883.43	1424.62	5281.7	2824.35	4196.95	6136.53	772.885	4053.82	5111.52	5714.07	6098.44	4287.89	6146.28	3440.53	5397.12	952.513	1936.9	3828.74	2229.8	6831	1668.16	1659.11	2288.9	3024.23	1427.74	2240.26	2718.72	2110.84	2413.67	3755.87	2546.36	2547.48	1849.32	1764.63	2209.24	3276.41	1808.9	5375.87	3877.65	3389.92	1798.49	1730.25	1148.63	2852.96	3765.49	3429.52	2365.75	2870.11	5930.01
M176	4096.59	3759.51	6684.12	1092.97	8698.55	9895.39	2611.45	7647.15	8475.55	8654.48	9481.94	6825.63	10169.7	6407.48	7234.95	3514.87	3833.97	7149.16	2327.44	11285.6	2169.95	1657.05	3654.33	4832.35	3238.19	3779.88	5764.23	2032.61	3538.47	4958	4434.66	4344.23	2476.56	4345.19	3596.53	6953.66	3198.46	10735.3	7450.8	6291.91	1550.08	2941.92	3948.63	5170.08	6489.11	6376.99	3366.25	4869.99	7659.45
M177	10614.3	5259.82	14568.3	1859.12	15406.7	18385.4	3589.43	12991.7	15676.1	15214.5	17972.5	12920.1	19764.9	11571.1	14150.4	5061.01	5893.09	12520.2	4812.83	19457.5	4690.2	3846.42	7242.32	8287.21	4316.9	6835.36	9985.18	4856.49	7213.97	9721.4	8186.65	7797.25	5400.61	8242.14	6677.54	11954.3	6189.95	18310.1	13380.1	10532.2	3394.89	5686.9	3683.39	8112.09	10845.6	10598.8	6325.98	8409.97	14902.1
M178	8950.96	4802.72	12379.8	1946.08	13282.1	15950.2	2760.77	11769.9	13547.2	14228.7	15825.7	11572.3	17744.3	10267.8	12666.3	4273.39	5509.7	11379.8	4622.47	17641.6	4269.93	2767.64	5885.25	7716.36	3976.09	5959.78	9068.11	3573.72	6124.21	8367.43	7146.18	6909.01	4935.4	7513.49	6184.89	10688.7	5625.94	16736.6	12115.6	9673.01	3320.19	4694.91	3094.22	7106.21	9789.58	9953.25	5678.44	7402.05	13490.6
M179	10007.9	8363.02	21489.4	3505.17	22181.6	27039.1	5128.07	20680.7	22607.8	24233.8	26609.2	18394.4	27283.3	17072.9	21065	7050.59	9787.74	19440.1	7591.06	30305.9	6410.65	5308.78	9366.48	13034.1	6573.82	10208.8	15170	5979.15	10241.9	15304.2	11839.4	11205.4	7259.44	10092.3	9317.26	18232.6	9122.63	28563.8	19363.8	16143.9	4480.38	8344.88	5768.31	12625.6	17119.6	16685.7	9290.48	13709.1	22725.1
M180	8816.21	7075.66	19987.3	3210.11	19692.4	24035.5	4307.54	18747.2	20896.4	22225.7	24178.8	16858	24863.5	15405.5	18684.9	6690.22	8579.15	17011.2	6266.51	27787.5	5581.72	4469.59	8664.22	11452.9	5889.61	8927.78	13246.3	5295.45	8957.83	13389.1	10307.6	10049.9	6183.09	8199.41	7636.03	15818.7	7618.14	24955.8	17468.8	14727.8	3612.99	6964.19	5051.89	11218.4	15291.9	15248.2	8192.97	11968.6	20666.8
M181	6525.29	4034.1	15282.7	2141.07	12161.3	16435.3	2773.88	13437.1	13231.2	15081.2	16420	10554.8	16124	9870.73	14037.6	3984.59	6099.67	11879.2	6167.91	18368.5	5665.71	4452.84	6407.69	7647.77	3783.14	5495.77	9313.61	5340.69	7458.21	10211.7	6776.59	6834.05	5792.18	6303.6	6058.36	12315.8	5939.56	14834.8	12462.1	10243.1	4321.84	4877.95	3440.27	7806.15	10278.7	10025.9	6097.7	7899.98	14849.6
M182	5472.14	4163.2	14177.4	1474.79	11051.7	15656.1	2571.62	12779.2	10590.7	13321	13626.6	8994	12913.1	7598.16	13183.4	3579.91	5784.39	11021.3	5674.21	17023.4	5083.64	3399.61	6276.4	7324.56	3518.91	5003.95	8538.54	4772.13	6779.8	8942.02	5969.83	6596.97	5413.82	5005.98	5531.52	11532.8	5464.98	12099.5	11027.5	8739.25	3829.44	4152.88	3062.46	7239.53	9011.61	9890.93	6059.82	7665.47	11517.5
M183	2715.91	2892.82	13286	1274.13	8795.68	11715.7	1771.91	10002.5	5269.78	8620.51	7525.68	5042.72	5581.56	3166.4	12506.7	2739.88	4947.67	9023.12	5831.09	13340.2	4375.05	3384.26	5613.94	6787.59	2599.48	4205.61	6830.2	4148.99	6276.4	5940.45	4077.4	5425.93	4018.6	2946.28	3551.52	9974.32	3478.71	5756.33	7003.91	6083.77	3191.99	3314.97	2206.81	6370.77	6268.2	8342.69	5073.77	5889.78	6130.19
[truncated: 489 more columns]

## Sheet: Norm+mv imputed+glog ints
Name	QC62_np.raw	QC63_np.raw	S1L13_np.raw	S1L09_np.raw	S1L03_np.raw	S1C08_np.raw	QC66_np.raw	S1M10_np.raw	S1C09_np.raw	S1C03_np.raw	S1L06_np.raw	S1L11_np.raw	S1M03_np.raw	S1M06_np.raw	S1C11_np.raw	QC67_np.raw	S1M12_np.raw	S1H12_np.raw	S1C15_np.raw	S1M05_np.raw	S1C16_np.raw	S1L12_np.raw	S1M15_np.raw	S1C12_np.raw	QC68_np.raw	S1C07_np.raw	S1M09_np.raw	S1L15_np.raw	S1L18_np.raw	S1H03_np.raw	S1L05_np.raw	S1L04_np.raw	S1C14_np.raw	QC69_np.raw	S1L07_np.raw	S1M07_np.raw	S1L16_np.raw	S1L01_np.raw	S1H05_np.raw	S1H09_np.raw	S1C17_np.raw	S1C10_np.raw	QC70_np.raw	S1H07_np.raw	S1H02_np.raw	S1H08_np.raw	S1C13_np.raw	S1L02_np.raw	S1M08_np.raw
M1	12.0331	12.0353	12.0482	12.0446	12.0342	12.0329	12.0475	12.0376	12.0414	12.0402	12.0257	12.044	12.0275	12.0336	12.0339	12.0468	12.0536	12.0418	12.0583	12.037	12.0326	12.0368	12.0503	12.0476	12.0324	12.0389	12.031	12.0467	12.042	12.0433	12.0288	12.03	12.0505	12.0398	12.0434	12.0297	12.0523	12.0354	12.0296	12.0463	12.0442	12.0404	12.0558	12.0301	12.0295	12.0373	12.0449	12.0308	12.047
M2	12.123	12.1479	12.0604	12.0838	12.035	12.0431	12.1035	12.0414	12.0537	12.0452	12.0296	12.0667	12.0352	12.0413	12.0341	12.2453	12.0402	12.0396	12.0666	12.0388	12.104	12.0454	12.0466	12.0603	12.1293	12.0605	12.0378	12.0526	12.0506	12.0565	12.0342	12.0337	12.07	12.1352	12.0814	12.0311	12.0568	12.0429	12.0658	12.0619	12.048	12.05	12.2482	12.0282	12.0345	12.0357	12.0535	12.0302	12.0702
M3	12.0408	12.0377	12.0374	12.0399	12.0343	12.0333	12.0429	12.0351	12.0437	12.0335	12.0295	12.0338	12.0325	12.0288	12.0341	12.0451	12.0388	12.0306	12.0538	12.0281	12.0414	12.0412	12.0447	12.037	12.0453	12.0289	12.0299	12.0393	12.0437	12.0331	12.0298	12.0271	12.0416	12.0477	12.0425	12.0365	12.0495	12.0323	12.0321	12.0367	12.0444	12.0405	12.053	12.0328	12.0305	12.0347	12.0412	12.0345	12.0455
M4	12.1228	12.1279	12.1428	12.1065	12.0813	12.0423	12.1605	12.0538	12.0423	12.0469	12.0525	12.0332	12.0741	12.0447	12.0695	12.1618	12.0672	12.049	12.0655	12.0537	12.0833	12.0543	12.1387	12.0382	12.1462	12.0503	12.0486	12.1227	12.0434	12.0545	12.0735	12.0525	12.0603	12.148	12.0395	12.0578	12.0546	12.0772	12.0482	12.0963	12.0622	12.0762	12.2013	12.049	12.0466	12.056	12.0598	12.0468	12.051
M5	12.157	12.1594	12.2281	12.2086	12.1866	12.3243	12.1789	12.399	12.1515	12.3069	12.2745	12.3214	12.2757	12.2386	12.3249	12.1942	12.3323	12.1288	12.4601	12.1755	12.4458	12.3054	12.3834	12.2672	12.1753	12.3287	12.2075	12.7064	12.4276	12.3401	12.1396	12.5224	12.2301	12.1685	12.4914	12.1284	12.4775	12.2549	12.1983	12.1395	12.4579	12.2936	12.1599	12.1081	12.1652	12.1353	12.3028	12.2306	12.3318
M6	12.0349	12.0337	12.0921	12.0748	12.0508	12.0874	12.0443	12.0731	12.0675	12.066	12.0396	12.0415	12.0493	12.0479	12.0674	12.044	12.0389	12.0522	12.1028	12.0507	12.0512	12.0592	12.1156	12.084	12.0361	12.0464	12.0602	12.0598	12.0599	12.053	12.0424	12.0384	12.0675	12.0442	12.0743	12.0703	12.0926	12.0661	12.059	12.0659	12.0468	12.0563	12.037	12.0496	12.0417	12.056	12.0572	12.0452	12.0931
M7	12.0847	12.0407	12.1305	12.1007	12.0686	12.089	12.0405	12.0852	12.0635	12.0429	12.0406	12.048	12.0451	12.0619	12.0673	12.0389	12.0566	12.1126	12.239	12.0667	12.0852	12.0981	12.276	12.1254	12.0417	12.0867	12.0881	12.1179	12.1089	12.062	12.0403	12.0724	12.0959	12.0808	12.0782	12.1204	12.1358	12.0449	12.0499	12.0638	12.0645	12.0771	12.0829	12.0942	12.0618	12.1196	12.0958	12.0851	12.1144
M8	12.0382	12.0394	12.0587	12.0497	12.0287	12.0409	12.0463	12.0329	12.0497	12.0335	12.0301	12.0584	12.0345	12.0301	12.0546	12.0469	12.0735	12.0527	12.0927	12.026	12.0961	12.0952	12.1005	12.0595	12.0549	12.0604	12.0411	12.104	12.079	12.0318	12.0293	12.0341	12.0709	12.0496	12.0589	12.0498	12.0915	12.0345	12.0335	12.0672	12.0866	12.0771	12.0574	12.0568	12.0317	12.0536	12.0709	12.0456	12.062
M9	12.0608	12.0646	12.0584	12.0473	12.0496	12.0557	12.077	12.0614	12.09	12.0366	12.0417	12.0667	12.0387	12.0427	12.0677	12.0799	12.1185	12.067	12.1056	12.0371	12.0855	12.104	12.0714	12.0678	12.0876	12.0784	12.0688	12.0957	12.075	12.0353	12.047	12.048	12.0644	12.0732	12.0782	12.093	12.0997	12.0382	12.0429	12.0649	12.0752	12.0859	12.0659	12.075	12.0504	12.0691	12.0813	12.0529	12.0688
M10	12.0306	12.0335	12.0969	12.0702	12.0447	12.0922	12.0568	12.0747	12.0734	12.1128	12.0555	12.0812	12.0732	12.1436	12.1405	12.0641	12.0497	12.0811	12.2867	12.1123	12.1075	12.1189	12.2486	12.1417	12.0381	12.1011	12.122	12.1119	12.1066	12.1268	12.0798	12.0445	12.2131	12.0379	12.1335	12.1471	12.2063	12.1515	12.1783	12.1871	12.0545	12.1257	12.0537	12.1263	12.1106	12.135	12.1628	12.0759	12.1241
M11	12.1626	12.1548	12.1479	12.2564	12.1886	12.1573	12.2459	12.1158	12.095	12.073	12.1367	12.1714	12.1407	12.1529	12.133	12.1458	12.2302	12.1358	12.1604	12.0941	12.2289	12.2398	12.1366	12.1371	12.192	12.2489	12.1558	12.1845	12.1686	12.0983	12.1552	12.1769	12.1533	12.2098	12.1594	12.1702	12.1906	12.0666	12.1166	12.0942	12.1848	12.1616	12.2141	12.1171	12.1388	12.1285	12.1974	12.1244	12.1047
M12	12.0405	12.0422	12.0539	12.0391	12.0316	12.0425	12.0479	12.0486	12.0667	12.0368	12.0291	12.0561	12.0257	12.0298	12.0492	12.0512	12.0944	12.0515	12.06	12.0321	12.0527	12.0704	12.0576	12.0536	12.0523	12.0495	12.0593	12.0641	12.0671	12.0365	12.0258	12.0301	12.0446	12.0515	12.0619	12.0841	12.0764	12.0362	12.0296	12.058	12.0481	12.0546	12.0558	12.0503	12.0306	12.0585	12.0548	12.0304	12.0773
M13	12.081	12.0764	12.0817	12.1077	12.0788	12.0827	12.1031	12.0671	12.0491	12.0461	12.0719	12.0798	12.0664	12.0671	12.0726	12.0679	12.121	12.074	12.0897	12.045	12.1254	12.1294	12.0683	12.0652	12.0816	12.1144	12.0737	12.1125	12.0821	12.0477	12.0735	12.0876	12.0806	12.0948	12.0914	12.0856	12.0895	12.0385	12.0576	12.0502	12.0933	12.0796	12.0672	12.0647	12.0672	12.0645	12.1025	12.065	12.0554
M14	12.0462	12.0486	12.0623	12.0697	12.0557	12.0695	12.0478	12.0497	12.0555	12.0453	12.0552	12.0826	12.0467	12.0829	12.0415	12.0568	12.0564	12.0619	12.0881	12.0643	12.0768	12.1201	12.069	12.0972	12.0559	12.0834	12.0692	12.1244	12.0643	12.0654	12.0634	12.0727	12.0806	12.0494	12.0459	12.0789	12.1212	12.0434	12.0781	12.0423	12.0776	12.0494	12.0492	12.0611	12.0805	12.0751	12.1198	12.065	12.0658
M15	12.0526	12.0564	12.0749	12.0589	12.0374	12.0558	12.056	12.0462	12.0795	12.0322	12.0335	12.082	12.037	12.0372	12.0606	12.0657	12.0735	12.0677	12.1009	12.0327	12.0992	12.1254	12.0852	12.0829	12.0709	12.0703	12.0583	12.1193	12.0942	12.0389	12.0351	12.0416	12.0773	12.0652	12.0705	12.066	12.1051	12.03	12.0336	12.0769	12.0853	12.086	12.0574	12.0568	12.0395	12.0743	12.0832	12.0514	12.0653
M16	12.0536	12.032	12.0648	12.0815	12.0599	12.1039	12.0379	12.0512	12.0653	12.043	12.0338	12.0289	12.0357	12.0389	12.0522	12.0351	12.035	12.0667	12.0879	12.0437	12.0606	12.0848	12.0864	12.1183	12.0347	12.0594	12.0796	12.0646	12.0581	12.038	12.034	12.0408	12.0598	12.0655	12.0555	12.0555	12.0868	12.0307	12.0429	12.0551	12.0563	12.0559	12.034	12.0547	12.0351	12.0583	12.0673	12.0535	12.0681
M17	12.1015	12.1196	12.058	12.0413	12.0343	12.0389	12.1193	12.0452	12.0417	12.0504	12.0305	12.0307	12.0347	12.0448	12.0487	12.1978	12.0301	12.0439	12.1038	12.0451	12.0423	12.044	12.1223	12.0496	12.131	12.0363	12.0506	12.0442	12.0566	12.0468	12.0308	12.0368	12.0677	12.1491	12.0411	12.0548	12.0765	12.0506	12.0456	12.0567	12.1158	12.0456	12.1892	12.0461	12.038	12.0531	12.0465	12.0428	12.0707
M18	12.1267	12.1126	12.1155	12.1516	12.1543	12.1374	12.1802	12.0953	12.0889	12.0545	12.1071	12.1436	12.1121	12.1171	12.1004	12.1099	12.1934	12.1215	12.1236	12.0719	12.1278	12.1898	12.1047	12.1167	12.141	12.2144	12.1341	12.1186	12.1201	12.0723	12.1096	12.138	12.1129	12.16	12.1199	12.1429	12.131	12.0527	12.0945	12.0698	12.1012	12.1179	12.0997	12.085	12.1017	12.1071	12.1445	12.1032	12.0887
M19	12.1108	12.1046	12.129	12.1679	12.1441	12.1519	12.1703	12.1213	12.0973	12.0624	12.121	12.162	12.1129	12.1263	12.1267	12.1038	12.2244	12.1401	12.1302	12.0749	12.1643	12.2442	12.0981	12.1077	12.1358	12.2228	12.1386	12.1695	12.1342	12.0807	12.1092	12.1497	12.1313	12.1454	12.1548	12.1812	12.1581	12.0522	12.099	12.0772	12.1331	12.1391	12.0891	12.1097	12.1176	12.1203	12.1766	12.1072	12.089
M20	12.0944	12.0878	12.1033	12.1384	12.1094	12.1194	12.1355	12.0884	12.0702	12.0469	12.0925	12.1272	12.0888	12.0918	12.1077	12.0845	12.1822	12.1	12.1215	12.0575	12.1698	12.1977	12.085	12.0889	12.1088	12.1648	12.1117	12.1556	12.1239	12.0572	12.0893	12.1069	12.1191	12.1194	12.1179	12.1309	12.1376	12.0433	12.0779	12.0652	12.119	12.119	12.0672	12.0895	12.0901	12.0883	12.1557	12.0765	12.0802
M21	12.0631	12.0691	12.1149	12.0629	12.0464	12.0709	12.0781	12.057	12.1042	12.035	12.0385	12.0837	12.0427	12.0389	12.0833	12.0758	12.1103	12.0719	12.1469	12.0352	12.1426	12.1522	12.1053	12.1126	12.0799	12.0879	12.061	12.1478	12.1158	12.0416	12.0403	12.0465	12.1245	12.0737	12.0997	12.0747	12.1434	12.0359	12.0398	12.0907	12.1299	12.1093	12.0711	12.0803	12.0409	12.0743	12.1195	12.0511	12.074
M22	12.0439	12.0436	12.0749	12.059	12.0392	12.0585	12.0352	12.0639	12.0755	12.0648	12.0533	12.0541	12.0512	12.0434	12.0827	12.0521	12.0438	12.0572	12.1068	12.0573	12.0409	12.0976	12.049	12.0709	12.0456	12.057	12.069	12.043	12.0403	12.0875	12.0618	12.0396	12.1083	12.0606	12.0897	12.0553	12.068	12.0787	12.0554	12.1092	12.0868	12.0772	12.0518	12.0835	12.0582	12.0693	12.0498	12.0525	12.1128
M23	12.0413	12.0401	12.1054	12.0953	12.076	12.0855	12.0416	12.11	12.1364	12.0938	12.0916	12.0911	12.0722	12.072	12.1281	12.0497	12.093	12.1217	12.0944	12.0843	12.1479	12.2056	12.0758	12.1205	12.0563	12.1045	12.1002	12.124	12.1158	12.0905	12.0897	12.0902	12.0772	12.0442	12.151	12.0967	12.1037	12.0936	12.1114	12.104	12.0874	12.1351	12.0469	12.1008	12.0955	12.1308	12.0943	12.0948	12.1363
M24	12.0476	12.0491	12.0609	12.0461	12.0339	12.0457	12.0543	12.0432	12.0844	12.0283	12.028	12.053	12.0338	12.0316	12.0614	12.0688	12.0981	12.0596	12.095	12.0303	12.1041	12.1096	12.0857	12.0721	12.0656	12.0663	12.0467	12.1006	12.0785	12.0331	12.0365	12.0396	12.079	12.0629	12.0727	12.0683	12.0886	12.0336	12.0344	12.0777	12.1014	12.0787	12.0613	12.0712	12.033	12.0535	12.0994	12.037	12.05
M25	12.0293	12.0312	12.0567	12.0479	12.0427	12.0337	12.054	12.0468	12.0508	12.0445	12.0449	12.0411	12.0382	12.0422	12.0378	12.0325	12.0698	12.0548	12.0535	12.0415	12.0539	12.0619	12.0802	12.0388	12.0353	12.0377	12.0433	12.0507	12.0463	12.0302	12.0496	12.0455	12.053	12.0516	12.0615	12.05	12.0611	12.0416	12.0449	12.0432	12.0485	12.0545	12.0574	12.0596	12.0418	12.0514	12.0498	12.0305	12.0599
M26	12.0337	12.0361	12.1198	12.0915	12.0599	12.0997	12.0378	12.0903	12.084	12.0742	12.0556	12.0581	12.0552	12.0825	12.0956	12.0429	12.0546	12.0938	12.2172	12.0778	12.0874	12.1044	12.2312	12.1426	12.0374	12.0725	12.1042	12.1034	12.1011	12.0846	12.0531	12.059	12.126	12.0393	12.0997	12.1292	12.1736	12.0961	12.0692	12.118	12.067	12.0919	12.0378	12.0835	12.0664	12.1267	12.1043	12.0849	12.1764
M27	12.1068	12.1135	12.129	12.2833	12.0676	12.1742	12.0739	12.1599	12.1015	12.1362	12.1122	12.1535	12.1221	12.1207	12.1678	12.1167	12.1074	12.1068	12.2314	12.1076	12.1895	12.1775	12.1907	12.1653	12.1107	12.1576	12.1012	12.2781	12.1877	12.1259	12.1257	12.111	12.1658	12.1087	12.1877	12.146	12.2049	12.0664	12.1166	12.1144	12.1806	12.151	12.0668	12.1053	12.1144	12.1185	12.1899	12.1139	12.1112
M28	12.0958	12.0919	12.0919	12.1166	12.0926	12.0941	12.101	12.0922	12.1146	12.0756	12.0316	12.0546	12.0365	12.0558	12.1261	12.1019	12.0263	12.0846	12.1439	12.0433	12.1574	12.1565	12.1119	12.061	12.1094	12.0502	12.0727	12.0889	12.1229	12.0443	12.0682	12.0731	12.0858	12.1063	12.0601	12.1268	12.1093	12.0323	12.0524	12.0829	12.1495	12.078	12.1115	12.0834	12.0791	12.0774	12.0785	12.0654	12.1074
M29	12.1291	12.1416	12.1127	12.089	12.0674	12.0784	12.1348	12.0668	12.0763	12.0747	12.0663	12.0936	12.073	12.0686	12.0975	12.1627	12.0941	12.0856	12.1618	12.0514	12.1693	12.1282	12.1356	12.1171	12.1664	12.0805	12.0732	12.2431	12.1393	12.096	12.0632	12.1213	12.111	12.1654	12.09	12.0784	12.1823	12.0865	12.0622	12.0838	12.1108	12.0793	12.1502	12.098	12.0708	12.0977	12.1875	12.0737	12.1176
M30	12.2505	12.1701	12.1509	12.3749	12.0859	12.16	12.2401	12.1855	12.144	12.0877	12.1126	12.1351	12.1107	12.1076	12.1309	12.1682	12.1344	12.1166	12.1187	12.0858	12.153	12.2233	12.11	12.1187	12.1765	12.1412	12.1304	12.1515	12.1209	12.0871	12.1058	12.0877	12.1195	12.1791	12.1313	12.1421	12.1398	12.08	12.0675	12.0864	12.1334	12.1217	12.6961	12.0914	12.0961	12.1003	12.1458	12.0988	12.0847
M31	12.0995	12.1009	12.1123	12.2144	12.0539	12.0949	12.1008	12.0878	12.096	12.0609	12.0686	12.0765	12.072	12.0652	12.1015	12.0983	12.0923	12.0774	12.0965	12.057	12.1171	12.1619	12.0795	12.0822	12.0939	12.0844	12.0849	12.1196	12.0992	12.0612	12.0647	12.0614	12.0963	12.0979	12.0943	12.0946	12.0948	12.0511	12.055	12.0636	12.0972	12.0775	12.0772	12.0679	12.0626	12.0679	12.103	12.0607	12.0744
M32	12.0431	12.0437	12.0557	12.0433	12.0309	12.041	12.0516	12.0369	12.0683	12.03	12.0359	12.0435	12.0374	12.0335	12.0511	12.0505	12.0547	12.0586	12.0742	12.031	12.0728	12.0726	12.0842	12.0525	12.0543	12.0494	12.0517	12.0721	12.0652	12.0341	12.0343	12.0375	12.0628	12.0559	12.065	12.0601	12.0736	12.0379	12.0335	12.0517	12.0835	12.0561	12.0574	12.0642	12.0366	12.0595	12.0644	12.0463	12.0488
M33	12.0356	12.0335	12.0692	12.0522	12.0358	12.0794	12.0655	12.0394	12.0409	12.0372	12.0329	12.0312	12.0341	12.0343	12.0483	12.03	12.03	12.0584	12.0646	12.0294	12.0397	12.0434	12.0499	12.0825	12.0419	12.0352	12.0531	12.0393	12.059	12.0396	12.0318	12.0296	12.0463	12.0382	12.0561	12.0433	12.0617	12.0366	12.0753	12.0446	12.0454	12.0437	12.0384	12.0329	12.0303	12.044	12.042	12.0348	12.0637
M34	12.0353	12.035	12.0541	12.0429	12.0288	12.0409	12.035	12.0381	12.0615	12.0384	12.0286	12.0423	12.034	12.0313	12.0389	12.0464	12.0341	12.0274	12.0635	12.0291	12.0643	12.0441	12.0529	12.0498	12.0425	12.035	12.0302	12.1115	12.0534	12.0402	12.0279	12.0551	12.0444	12.0445	12.0399	12.0356	12.0711	12.0312	12.0296	12.0396	12.0399	12.038	12.0558	12.0319	12.0328	12.0375	12.0724	12.0407	12.0597
M35	12.0519	12.0532	12.1003	12.129	12.0576	12.0805	12.0483	12.1398	12.1504	12.0584	12.0989	12.083	12.1212	12.1169	12.1093	12.0642	12.1244	12.1422	12.0833	12.077	12.0765	12.1198	12.1246	12.0684	12.0549	12.1363	12.0925	12.074	12.0518	12.0562	12.0764	12.0709	12.0729	12.0546	12.1413	12.1863	12.0574	12.0719	12.0652	12.0646	12.1058	12.0876	12.0461	12.0744	12.0679	12.108	12.075	12.097	12.0829
M36	12.0376	12.0401	12.0347	12.0409	12.0255	12.0311	12.0464	12.032	12.0467	12.0298	12.0268	12.033	12.029	12.0262	12.04	12.0467	12.0359	12.0375	12.0441	12.0246	12.0348	12.0382	12.0445	12.0401	12.045	12.0355	12.0394	12.035	12.0396	12.0287	12.0278	12.0296	12.0392	12.0428	12.0358	12.0403	12.0439	12.0306	12.0309	12.034	12.038	12.0372	12.0432	12.0321	12.0272	12.0409	12.0378	12.0336	12.0403
M37	12.5248	12.5574	13.0867	12.6659	12.2905	12.5411	12.5005	12.5149	12.7343	12.416	12.4091	12.7712	12.4247	12.4797	12.6101	12.5836	12.6046	12.7123	13.1378	12.2751	13.0557	13.0979	12.9719	12.7777	12.6723	12.4971	12.5431	13.6197	12.965	12.4948	12.3062	12.5627	12.7788	12.63	12.7767	12.8398	13.3759	12.423	12.357	12.5542	12.8966	12.5736	12.3847	12.6655	12.5318	12.8693	13.174	12.5023	12.7607
M38	12.0363	12.039	12.1522	12.0913	12.0358	12.1004	12.0861	12.1002	12.1183	12.1424	12.0712	12.0752	12.0747	12.1073	12.1267	12.0631	12.054	12.0792	12.2614	12.1105	12.0864	12.1104	12.2643	12.1577	12.0423	12.0776	12.1069	12.117	12.1401	12.1401	12.0659	12.0758	12.1886	12.0512	12.1597	12.1738	12.2287	12.1661	12.0664	12.182	12.0685	12.099	12.0537	12.1113	12.0846	12.1365	12.121	12.0854	12.2126
M39	12.3073	12.3135	12.3004	12.2502	12.151	12.4047	12.4007	12.3836	12.4082	12.3054	12.1916	12.207	12.2405	12.2788	12.3532	12.147	12.2194	12.2513	12.5197	12.2634	12.242	12.2775	12.5042	12.5405	12.3068	12.226	12.3589	12.3677	12.347	12.304	12.1976	12.1965	12.4983	12.5092	12.3883	12.4129	12.5241	12.3508	12.1796	12.4443	12.2984	12.3126	12.4817	12.2886	12.2051	12.3559	12.3594	12.3173	12.5551
M40	12.2718	12.2941	12.6239	12.4637	12.2756	12.3852	12.2135	12.3679	12.4169	12.3365	12.2478	12.5451	12.2608	12.2917	12.3358	12.3367	12.4268	12.3635	12.6814	12.1787	12.6975	12.4773	12.6778	12.5461	12.2943	12.3442	12.2713	13.2981	12.6849	12.3431	12.2037	12.5172	12.496	12.2962	12.4247	12.4295	12.9788	12.2501	12.1815	12.286	12.4676	12.2952	12.2177	12.2871	12.2828	12.4094	12.7572	12.286	12.4593
M41	12.3073	12.3135	12.2844	12.2414	12.1457	12.3917	12.4007	12.37	12.4082	12.3024	12.1957	12.2281	12.2484	12.268	12.3295	12.1491	12.2083	12.2282	12.4778	12.2458	12.278	12.266	12.5169	12.5071	12.3068	12.2044	12.3262	12.3569	12.3515	12.2944	12.1883	12.2834	12.4659	12.5092	12.3575	12.3901	12.5364	12.3375	12.1796	12.4355	12.2753	12.3312	12.4817	12.2865	12.2127	12.3837	12.355	12.306	12.5322
M42	13.4702	13.5018	12.8531	13.2604	13.7024	13.3206	13.3159	13.3181	13.2753	13.3863	13.4128	13.381	13.4661	13.5203	13.2208	13.4961	13.3183	13.6358	12.7559	13.4804	12.9044	12.9087	13.0519	13.2275	13.5384	13.3987	13.3204	13.0649	13.0712	13.45	13.5651	13.7152	13.0373	13.4935	13.2349	13.2758	13.2403	13.4495	13.4854	13.4587	13.0761	13.2599	13.1765	13.3616	13.5984	13.47	12.9942	13.4851	13.2452
M43	14.0955	14.1079	13.4275	13.9119	14.2771	13.8064	13.9152	13.895	13.8568	13.9958	14.023	13.8877	13.9378	14.0118	13.7257	14.0934	13.9496	14.2358	13.3243	14.0933	13.3831	13.4053	13.5034	13.8721	14.1269	14.0105	13.8771	13.4228	13.6601	14.0588	14.0932	14.2446	13.3917	14.1054	13.7207	13.7992	13.7763	14.0649	13.7127	13.987	13.5328	13.9116	13.7498	13.9321	14.1482	14.0412	13.5034	14.1611	13.8103
M44	13.2526	13.2661	12.7349	13.1149	13.4109	13.0161	13.0916	13.0775	13.0432	13.1584	13.1876	13.0687	13.1308	13.1952	12.9612	13.256	13.1301	13.3639	12.6401	13.2505	12.7008	12.7061	12.7676	13.0622	13.2863	13.179	13.0628	12.7131	12.908	13.2398	13.2511	13.3884	12.709	13.2635	12.9463	13.0184	12.9788	13.2339	13.2884	13.1582	12.8088	13.0931	12.9658	13.125	13.3166	13.1851	12.7843	13.3119	13.0163
M45	12.5786	12.602	12.3693	12.509	12.6409	12.4587	12.5037	12.5256	12.5174	12.5566	12.5505	12.4711	12.5099	12.5282	12.4535	12.6067	12.5397	12.686	12.3813	12.5544	12.3999	12.3611	12.3938	12.4694	12.6301	12.5059	12.4908	12.4303	12.4499	12.6038	12.556	12.6689	12.3861	12.6199	12.4541	12.4752	12.5249	12.537	12.4895	12.5461	12.4584	12.4986	12.427	12.5593	12.6027	12.5584	12.3877	12.6048	12.5002
M46	12.1638	12.1446	12.3014	12.2454	12.1547	12.411	12.4007	12.3373	12.4082	12.2886	12.1948	12.1764	12.2346	12.2893	12.3505	12.2057	12.1821	12.2434	12.459	12.2672	12.2389	12.2501	12.4465	12.5447	12.1344	12.2385	12.35	12.3476	12.3388	12.2876	12.1776	12.1775	12.489	12.5092	12.4162	12.3885	12.4978	12.3838	12.1796	12.4454	12.2427	12.2856	12.1639	12.274	12.2006	12.315	12.3394	12.2733	12.4734
M47	12.1119	12.1147	12.1036	12.2611	12.1293	12.1388	12.1245	12.1242	12.1002	12.1092	12.1146	12.13	12.1295	12.1454	12.1262	12.1042	12.1568	12.1149	12.1354	12.1231	12.159	12.1294	12.1538	12.0999	12.1027	12.1437	12.0925	12.183	12.1219	12.1146	12.135	12.1358	12.1469	12.1174	12.1354	12.1218	12.1837	12.0786	12.071	12.0946	12.1602	12.0976	12.0583	12.0838	12.1241	12.0929	12.1228	12.1104	12.1507
M48	12.1967	12.1861	12.1323	12.1939	12.2017	12.154	12.2075	12.1688	12.1762	12.131	12.1676	12.1549	12.1617	12.1688	12.1705	12.1879	12.2037	12.2079	12.154	12.1709	12.1588	12.1653	12.136	12.1594	12.194	12.1836	12.1531	12.1453	12.1318	12.1646	12.1722	12.1891	12.1316	12.1932	12.1587	12.1517	12.1722	12.1722	12.1362	12.1675	12.1536	12.1808	12.1644	12.1518	12.1771	12.1769	12.1477	12.1925	12.1676
M49	12.3498	12.3654	12.0804	12.23	12.2649	12.1629	12.4657	12.2141	12.1867	12.1645	12.2251	12.2107	12.234	12.2774	12.1846	12.3885	12.2251	12.256	12.0704	12.2062	12.0909	12.1217	12.0678	12.214	12.4146	12.2873	12.2343	12.114	12.0969	12.222	12.1908	12.2762	12.0799	12.3999	12.1814	12.1408	12.1989	12.2318	12.2906	12.1987	12.0824	12.2275	12.3477	12.2117	12.2319	12.2326	12.1269	12.3883	12.1661
M50	12.1944	12.193	12.0558	12.139	12.1497	12.0938	12.2381	12.1235	12.1166	12.0984	12.1403	12.1167	12.1416	12.1525	12.1083	12.2064	12.1353	12.1514	12.053	12.1256	12.0637	12.0961	12.0503	12.1123	12.2241	12.1559	12.1249	12.0858	12.0841	12.1328	12.1246	12.172	12.0677	12.216	12.1419	12.0904	12.1372	12.1392	12.1329	12.117	12.0869	12.1613	12.231	12.1287	12.1411	12.1379	12.0842	12.2318	12.1211
M51	12.3288	12.3487	12.4225	12.9834	12.382	12.4384	12.3852	12.4949	12.3888	12.3015	12.3685	12.4318	12.3868	12.3621	12.5134	12.3154	12.5518	12.4377	12.4673	12.3312	12.508	12.6006	12.3825	12.3633	12.3215	12.4885	12.3949	12.6137	12.4263	12.3497	12.3737	12.337	12.4758	12.3398	12.5261	12.5046	12.5807	12.2353	12.1845	12.3621	12.5399	12.4613	12.2263	12.4508	12.3652	12.3505	12.4607	12.3947	12.4572
M52	12.0526	12.0464	12.1249	12.1537	12.0689	12.2225	12.0378	12.1758	12.115	12.1404	12.0839	12.1007	12.1388	12.1206	12.1508	12.0688	12.0917	12.0923	12.1678	12.1108	12.1062	12.1432	12.1458	12.307	12.0405	12.0932	12.1614	12.1378	12.1163	12.1383	12.0886	12.0593	12.2119	12.0454	12.1764	12.1339	12.1837	12.1757	12.1128	12.2032	12.1378	12.1327	12.0677	12.1026	12.0923	12.1124	12.1547	12.121	12.1947
M53	12.0365	12.0347	12.0807	12.1019	12.0441	12.1336	12.0738	12.1084	12.08	12.0928	12.0626	12.0684	12.0836	12.0804	12.0949	12.048	12.0567	12.0541	12.1054	12.0708	12.065	12.0856	12.0917	12.1902	12.0305	12.066	12.0956	12.0885	12.0737	12.0845	12.0547	12.044	12.1268	12.0521	12.1089	12.0866	12.1076	12.1132	12.0834	12.129	12.0907	12.0854	12.0484	12.072	12.0639	12.0728	12.0925	12.0819	12.1256
M54	12.0529	12.0541	12.0507	12.06	12.051	12.0445	12.0655	12.0466	12.0693	12.04	12.041	12.0501	12.04	12.0385	12.0585	12.0542	12.0646	12.062	12.0631	12.04	12.0724	12.0689	12.0526	12.0652	12.058	12.0529	12.0503	12.0596	12.0525	12.0433	12.0433	12.0517	12.0546	12.0632	12.0555	12.0458	12.0581	12.039	12.0432	12.0512	12.061	12.0631	12.0587	12.0531	12.0447	12.0519	12.064	12.0489	12.0616
M55	12.1262	12.12	12.1835	12.3441	12.1338	12.1601	12.1301	12.2157	12.1614	12.1161	12.1344	12.1876	12.1608	12.141	12.1777	12.1215	12.202	12.1831	12.1755	12.1236	12.1688	12.2016	12.182	12.164	12.124	12.1945	12.2211	12.1967	12.1637	12.1593	12.1217	12.1556	12.1741	12.1318	12.1763	12.1782	12.244	12.1176	12.0849	12.1349	12.2212	12.187	12.0845	12.2697	12.1532	12.1544	12.2008	12.1616	12.3155
M56	12.068	12.0666	12.0628	12.0507	12.0299	12.0378	12.0824	12.0441	12.0591	12.0318	12.0338	12.0427	12.0363	12.035	12.0604	12.0778	12.0677	12.0388	12.0662	12.0314	12.092	12.0749	12.0854	12.0553	12.0763	12.0418	12.0383	12.1018	12.0651	12.0351	12.0353	12.0365	12.0751	12.0846	12.0726	12.0371	12.0603	12.0349	12.0346	12.061	12.0809	12.0632	12.0833	12.0514	12.0306	12.0422	12.0749	12.03	12.059
M57	12.0625	12.0534	12.1315	12.1364	12.0629	12.2461	12.0378	12.1549	12.1334	12.1372	12.0804	12.0882	12.1274	12.1226	12.1484	12.0774	12.0763	12.0897	12.1687	12.102	12.0948	12.1142	12.1081	12.3019	12.0509	12.0968	12.144	12.1273	12.1211	12.1259	12.0846	12.0753	12.1802	12.0646	12.1752	12.1163	12.1597	12.1483	12.1688	12.1832	12.1309	12.1017	12.0735	12.0884	12.0808	12.0997	12.1343	12.1002	12.1858
M58	12.0425	12.0415	12.0938	12.0951	12.0511	12.1685	12.0738	12.1005	12.083	12.0937	12.06	12.0607	12.0917	12.0817	12.0892	12.0553	12.0545	12.0643	12.103	12.0696	12.0673	12.0735	12.0817	12.2039	12.0339	12.0653	12.0927	12.079	12.0797	12.0809	12.059	12.0507	12.1185	12.0398	12.1189	12.084	12.0939	12.1065	12.1001	12.112	12.0807	12.0675	12.0537	12.06	12.0562	12.0658	12.084	12.0705	12.1242
M59	12.1601	12.1585	12.1424	12.0719	12.0516	12.0908	12.1576	12.0991	12.0791	12.0746	12.0593	12.0987	12.0932	12.1014	12.0774	12.1505	12.1603	12.1507	12.1411	12.0784	12.0693	12.0882	12.1371	12.0551	12.1587	12.0488	12.0504	12.1515	12.0525	12.0593	12.0547	12.04	12.1308	12.1599	12.0878	12.1313	12.0848	12.0675	12.0418	12.0849	12.1454	12.0448	12.1844	12.1404	12.0614	12.0743	12.0683	12.0939	12.0945
M60	12.0577	12.06	12.1011	12.0962	12.0542	12.0789	12.0507	12.0585	12.1069	12.0611	12.0575	12.0864	12.0495	12.0477	12.0829	12.0638	12.0514	12.0733	12.0584	12.0533	12.0765	12.0659	12.068	12.105	12.0589	12.0883	12.0556	12.0847	12.0957	12.0615	12.0525	12.0629	12.0597	12.0625	12.065	12.0578	12.0707	12.0569	12.0493	12.0789	12.0659	12.093	12.0542	12.0472	12.0564	12.0668	12.0707	12.0614	12.0745
M61	12.0661	12.0695	12.0629	12.0824	12.0502	12.0537	12.0691	12.0435	12.0485	12.0341	12.0399	12.0446	12.0387	12.0408	12.0537	12.0713	12.0519	12.0463	12.0775	12.0426	12.0823	12.0671	12.0841	12.0492	12.065	12.0511	12.0398	12.083	12.0611	12.0417	12.0485	12.0423	12.0708	12.0793	12.0573	12.0487	12.0748	12.0352	12.0453	12.0478	12.0811	12.0589	12.0531	12.0411	12.0455	12.0429	12.0632	12.0473	12.0619
M62	12.1109	12.1218	12.1317	12.2232	12.1052	12.1196	12.1097	12.1105	12.0989	12.0757	12.0944	12.1096	12.1062	12.094	12.1616	12.1159	12.1357	12.1216	12.223	12.083	12.2567	12.1812	12.1998	12.1015	12.1238	12.1082	12.0839	12.2504	12.1755	12.0746	12.0907	12.0879	12.1866	12.1073	12.1354	12.1105	12.1895	12.0496	12.0837	12.0967	12.2096	12.1169	12.0957	12.0844	12.0841	12.0878	12.1602	12.0976	12.1279
M63	12.1476	12.1338	12.1156	12.1643	12.1036	12.131	12.1102	12.1184	12.1039	12.0772	12.0978	12.1147	12.1151	12.1011	12.1652	12.1321	12.1585	12.0982	12.1988	12.0903	12.2528	12.1893	12.2093	12.1108	12.1453	12.1288	12.0996	12.2499	12.1772	12.0868	12.1115	12.0767	12.197	12.1217	12.16	12.1316	12.2034	12.0609	12.0655	12.0983	12.2307	12.1347	12.0976	12.0786	12.0878	12.0975	12.1798	12.0983	12.1074
M64	12.1432	12.1355	12.0954	12.0724	12.0734	12.08	12.1208	12.059	12.0952	12.0528	12.0502	12.0666	12.0594	12.0575	12.0978	12.1574	12.0962	12.0646	12.1517	12.0599	12.2227	12.1126	12.1568	12.073	12.1423	12.0722	12.0619	12.154	12.1251	12.0631	12.0756	12.0521	12.1808	12.1529	12.092	12.0794	12.1137	12.055	12.0592	12.1001	12.1828	12.081	12.15	12.0741	12.0586	12.0604	12.1635	12.0553	12.0915
M65	12.2619	12.2626	12.1857	12.1431	12.1265	12.1425	12.2366	12.1437	12.2187	12.1197	12.1221	12.1545	12.1309	12.1351	12.1919	12.2538	12.261	12.1668	12.2622	12.1181	12.3032	12.2432	12.1811	12.1659	12.2776	12.1652	12.1538	12.2225	12.2131	12.1138	12.1549	12.0969	12.2736	12.2612	12.201	12.1726	12.2086	12.1487	12.094	12.2169	12.2815	12.2041	12.2658	12.1679	12.1192	12.146	12.3022	12.1152	12.1744
M66	12.1252	12.1056	12.0969	12.0782	12.0695	12.0641	12.1085	12.0556	12.1023	12.0425	12.0476	12.0656	12.0572	12.0625	12.069	12.1185	12.1228	12.0715	12.1009	12.0543	12.1307	12.1043	12.0875	12.0638	12.1154	12.0816	12.0626	12.0938	12.0769	12.0534	12.072	12.0528	12.1386	12.1185	12.0936	12.0808	12.0927	12.0666	12.0443	12.1044	12.14	12.0806	12.1138	12.0801	12.0561	12.0606	12.1213	12.0596	12.073
M67	12.238	12.2349	12.2447	12.1567	12.147	12.1642	12.2404	12.1776	12.2408	12.1199	12.1314	12.1776	12.1316	12.115	12.2675	12.2267	12.3886	12.1799	12.333	12.119	12.36	12.3452	12.2731	12.1927	12.2623	12.176	12.1897	12.2982	12.2863	12.1415	12.1516	12.1121	12.3276	12.2364	12.2597	12.1861	12.2737	12.1372	12.0892	12.3065	12.3625	12.3249	12.2613	12.2469	12.1191	12.1432	12.3248	12.137	12.2439
M68	12.6167	12.5945	12.3948	12.3873	12.3565	12.2973	12.6097	12.2295	12.4158	12.2369	12.2373	12.3068	12.2983	12.3089	12.4145	12.607	12.4302	12.2666	12.5122	12.2764	12.6458	12.5158	12.4429	12.2922	12.5847	12.3095	12.2689	12.6247	12.4277	12.2483	12.3811	12.2269	12.6098	12.6334	12.3705	12.3055	12.469	12.2534	12.2696	12.4333	12.6512	12.3927	12.6037	12.3022	12.3078	12.2595	12.5581	12.2656	12.3029
M69	12.1019	12.1022	12.1273	12.0349	12.0641	12.0778	12.1098	12.084	12.1156	12.0453	12.0648	12.0785	12.0684	12.0451	12.1191	12.0977	12.1648	12.0793	12.1507	12.056	12.1531	12.1468	12.1138	12.0812	12.1086	12.0927	12.0889	12.1415	12.1201	12.0656	12.0677	12.0464	12.1545	12.1107	12.1209	12.0928	12.1403	12.0608	12.0561	12.1321	12.1489	12.1367	12.1051	12.1082	12.0577	12.0705	12.1506	12.052	12.1092
M70	12.162	12.1574	12.1604	12.1314	12.0896	12.1176	12.1655	12.1036	12.1821	12.101	12.0917	12.1127	12.1026	12.0944	12.1421	12.1655	12.1582	12.1021	12.1324	12.0864	12.1596	12.1733	12.1254	12.1244	12.1482	12.1117	12.1018	12.1525	12.1473	12.0956	12.1119	12.0854	12.1811	12.1506	12.1396	12.0976	12.1455	12.108	12.0814	12.1509	12.181	12.1587	12.1922	12.1131	12.0938	12.0957	12.1755	12.0954	12.1229
M71	12.0867	12.0923	12.1004	12.142	12.0625	12.0837	12.0897	12.0804	12.0817	12.0626	12.0704	12.0797	12.0768	12.0652	12.1118	12.0896	12.1012	12.0753	12.1309	12.0612	12.1212	12.1226	12.0879	12.0795	12.0815	12.0874	12.0631	12.1334	12.1097	12.061	12.0753	12.0672	12.1144	12.101	12.1088	12.0809	12.1059	12.0489	12.0649	12.0739	12.117	12.0993	12.0797	12.0664	12.0629	12.0593	12.0923	12.0651	12.0949
M72	12.211	12.2058	12.116	12.0807	12.1104	12.0874	12.2122	12.0794	12.1176	12.0848	12.0693	12.0815	12.0794	12.1027	12.0918	12.2067	12.1551	12.0943	12.1274	12.0779	12.0898	12.0953	12.1223	12.0864	12.1903	12.0949	12.0945	12.0956	12.0893	12.0801	12.1066	12.0733	12.102	12.2079	12.093	12.1122	12.14	12.0964	12.1034	12.1154	12.0903	12.0961	12.2704	12.1008	12.0977	12.092	12.121	12.0934	12.0998
M73	12.1069	12.0992	12.1081	12.213	12.081	12.1241	12.0975	12.1319	12.0815	12.0616	12.0881	12.1282	12.0835	12.0692	12.1609	12.0886	12.1771	12.1245	12.1991	12.0723	12.209	12.1814	12.1818	12.1181	12.0977	12.138	12.1184	12.1992	12.171	12.0774	12.0958	12.0676	12.1837	12.1142	12.1515	12.1458	12.1985	12.0494	12.0699	12.1111	12.1712	12.1537	12.1295	12.1205	12.084	12.0955	12.1621	12.0804	12.1189
M74	13.8707	13.851	13.2001	13.2578	13.0483	12.9795	14.1353	12.9175	13.2727	12.8537	12.8993	12.9567	12.9609	13.0079	13.1862	13.8567	13.4025	12.9699	13.5492	12.8886	13.8996	13.4734	13.4964	12.995	13.8595	13.0372	12.9874	13.753	13.3672	12.9062	13.1399	12.8105	13.6718	14.641	13.2164	13.0692	13.5138	12.966	13.0008	13.2394	13.7734	13.1837	14.9779	13.0095	12.9954	12.9547	13.616	12.9631	13.0397
M75	13.1376	13.1023	12.6209	12.4991	12.5361	12.5055	13.0712	12.4405	12.7002	12.4022	12.4533	12.465	12.4932	12.529	12.6294	13.1359	12.778	12.4837	12.885	12.4494	13.161	12.8058	12.8239	12.4973	13.1267	12.5274	12.4966	13.0227	12.734	12.445	12.5976	12.4023	12.9773	13.1833	12.6411	12.5185	12.8346	12.4929	12.4653	12.6478	13.0355	12.6154	14.1548	12.5038	12.5025	12.4579	12.9151	12.482	12.5499
M76	12.4582	12.4594	12.5071	12.3531	12.2524	12.3058	12.5902	12.3401	12.4189	12.1833	12.218	12.3257	12.2341	12.1974	12.4528	12.4219	12.5608	12.3578	12.562	12.196	12.6212	12.5445	12.4037	12.3598	12.469	12.3236	12.341	12.5027	12.476	12.2198	12.2537	12.1758	12.5563	12.8448	12.4463	12.3743	12.5083	12.2189	12.1746	12.4396	12.57	12.5039	13.1354	12.3234	12.1986	12.2791	12.5234	12.2434	12.4066
M77	12.2085	12.1821	12.2392	12.1426	12.0953	12.1455	12.2628	12.1466	12.1877	12.0756	12.0838	12.1405	12.0965	12.0786	12.201	12.175	12.2578	12.1412	12.2663	12.0723	12.2876	12.2632	12.1974	12.1516	12.1888	12.1457	12.1584	12.2316	12.2128	12.0951	12.112	12.0664	12.236	12.3143	12.2102	12.1525	12.2397	12.0775	12.0651	12.1867	12.2552	12.2422	12.4248	12.1177	12.0716	12.1516	12.2297	12.0945	12.1783
M78	12.4965	12.5135	12.3003	12.1574	12.2373	12.2486	12.4953	12.2136	12.3499	12.2013	12.2099	12.2201	12.2402	12.2521	12.3563	12.5148	12.3927	12.2413	12.4737	12.2223	12.6692	12.4507	12.4055	12.2368	12.5095	12.268	12.2289	12.526	12.3487	12.2106	12.2955	12.1931	12.5117	12.5104	12.331	12.2714	12.3746	12.234	12.2283	12.3083	12.5898	12.344	12.6077	12.2334	12.2384	12.2453	12.4885	12.2322	12.2646
M79	12.1463	12.1402	12.1497	12.1158	12.0802	12.0989	12.1888	12.101	12.1299	12.0864	12.0876	12.1099	12.0879	12.0803	12.1281	12.1481	12.1418	12.1103	12.1512	12.0738	12.1641	12.159	12.1155	12.1304	12.1534	12.1062	12.0984	12.1197	12.1116	12.0888	12.0879	12.0828	12.142	12.1978	12.1232	12.1051	12.1314	12.0985	12.0643	12.1086	12.1543	12.1439	12.2655	12.0907	12.0801	12.0897	12.1439	12.0883	12.1166
M80	13.1213	13.0773	12.643	12.4818	12.7504	12.1463	13.16	12.0717	12.7201	12.302	12.1507	12.3233	12.1483	12.2804	12.3223	13.0636	12.0622	12.3561	12.1994	12.3	12.0856	12.3964	12.3684	12.3797	13.0676	12.3481	12.2383	12.3185	12.0758	12.1631	12.5027	12.0702	12.4149	13.1472	12.1948	12.4443	12.4544	12.076	12.2712	12.3483	12.2748	12.3869	13.2149	12.2108	12.4488	12.3129	12.4163	12.413	12.2807
M81	13.1884	13.1328	12.8423	12.6074	12.845	12.184	13.249	12.0888	12.9359	12.3451	12.1832	12.4143	12.1878	12.348	12.0615	13.1236	12.0854	12.475	12.274	12.3382	12.1542	12.5914	12.5642	12.4743	13.1364	12.4199	12.3212	12.4774	12.1185	12.2218	12.5998	12.0929	12.5839	13.1349	12.2864	12.6224	12.6042	12.1038	12.3756	12.5086	12.4281	12.5444	13.1375	12.3242	12.5539	12.4077	12.5915	12.5317	12.1006
M82	13.2958	13.203	13.0441	12.6908	12.9284	12.2716	13.3258	12.1257	13.0345	12.0837	12.2447	12.5018	12.243	12.3928	12.1405	13.1917	12.1809	12.527	12.398	12.4326	12.2729	12.7196	12.1216	12.6473	13.2181	12.5145	12.3957	12.6081	12.1943	12.2864	12.6997	12.1484	12.7528	13.2294	12.3862	12.7023	12.7277	12.1527	12.4319	12.6145	12.5955	12.6346	13.1937	12.4206	12.6222	12.4493	12.7744	12.5741	12.1278
M83	12.0995	12.083	12.108	12.1949	12.0942	12.1219	12.0823	12.1333	12.1152	12.0907	12.1145	12.1173	12.1072	12.094	12.1522	12.0825	12.1768	12.1258	12.1452	12.0887	12.138	12.1842	12.1265	12.1188	12.0909	12.1476	12.0997	12.173	12.1279	12.0888	12.0851	12.0806	12.1106	12.1078	12.1563	12.121	12.1373	12.0584	12.0913	12.0876	12.1341	12.1234	12.0761	12.0956	12.0889	12.0954	12.1213	12.095	12.1016
M84	12.1258	12.1389	12.1446	12.3147	12.1507	12.1803	12.1355	12.2001	12.1571	12.1125	12.1638	12.1814	12.1391	12.1329	12.2651	12.1287	12.2662	12.2004	12.2224	12.1428	12.2997	12.2792	12.1617	12.1561	12.1346	12.2383	12.1489	12.333	12.1853	12.1367	12.1337	12.1193	12.1936	12.1195	12.1716	12.1535	12.2382	12.0827	12.1506	12.1638	12.2059	12.1777	12.0821	12.1458	12.1181	12.1217	12.2355	12.1396	12.1799
M85	12.0903	12.106	12.1583	12.1162	12.069	12.1029	12.1105	12.0908	12.1436	12.0556	12.0726	12.0923	12.0786	12.0559	12.1392	12.1029	12.1744	12.081	12.1436	12.0527	12.1995	12.1683	12.1264	12.1257	12.0987	12.0856	12.1115	12.1588	12.1731	12.0745	12.071	12.0521	12.1369	12.101	12.0897	12.1088	12.1258	12.0611	12.0401	12.13	12.13	12.1344	12.1068	12.1036	12.0701	12.0638	12.1451	12.0611	12.1447
M86	13.0643	13.0371	12.8506	12.7368	12.7079	12.7079	12.9745	12.6238	12.9645	12.6308	12.6756	12.7136	12.6892	12.6705	12.9676	13.0318	13.0553	12.6726	12.9653	12.6595	13.2167	13.1761	12.7951	12.8038	13.053	12.767	12.6793	13.149	12.9158	12.6611	12.826	12.5615	13.09	13.0646	12.9167	12.7478	12.8286	12.6825	12.6081	12.9203	13.2473	12.9862	13.0475	12.744	12.6979	12.6104	13.1132	12.6625	12.7912
M87	12.5256	12.5422	12.3487	12.4408	12.3676	12.2503	12.6342	12.2151	12.3692	12.1984	12.2504	12.3136	12.2793	12.2918	12.3139	12.5051	12.398	12.2992	12.3073	12.2554	12.3519	12.4343	12.2271	12.3014	12.5134	12.3475	12.2268	12.4816	12.2456	12.2482	12.342	12.2471	12.4082	12.4995	12.3414	12.3366	12.3324	12.2189	12.2764	12.3551	12.4051	12.3281	12.5283	12.289	12.3031	12.2325	12.4029	12.3178	12.2237
M88	12.0614	12.0638	12.063	12.0615	12.0499	12.0437	12.0662	12.0588	12.0587	12.0437	12.0421	12.0484	12.0546	12.0501	12.0631	12.0693	12.0895	12.0524	12.0727	12.0441	12.0823	12.0842	12.1169	12.0512	12.0714	12.0471	12.0463	12.0621	12.0545	12.0426	12.0531	12.0382	12.0772	12.0763	12.0579	12.0682	12.068	12.048	12.0362	12.0577	12.0727	12.0491	12.0779	12.0595	12.0523	12.0573	12.0684	12.0419	12.0563
M89	12.0488	12.0475	12.0749	12.0529	12.029	12.0484	12.051	12.0396	12.0538	12.0318	12.0372	12.0534	12.0317	12.0286	12.0518	12.0464	12.0594	12.0393	12.0678	12.0293	12.0638	12.0959	12.0693	12.0542	12.0485	12.0457	12.0422	12.0662	12.0628	12.0399	12.0309	12.0382	12.0527	12.0478	12.0546	12.0396	12.0449	12.0311	12.0372	12.0617	12.0656	12.0583	12.0562	12.0616	12.0338	12.0489	12.0657	12.0307	12.065
M90	12.1781	12.181	12.0804	12.1176	12.1838	12.1121	12.1758	12.1169	12.0904	12.1478	12.1315	12.1233	12.1717	12.1794	12.0932	12.1743	12.1167	12.1429	12.0676	12.1702	12.0597	12.1165	12.1228	12.0899	12.1806	12.107	12.101	12.0873	12.076	12.1423	12.1804	12.2409	12.0777	12.1612	12.1069	12.1179	12.0852	12.1553	12.1466	12.1378	12.1001	12.0915	12.1944	12.1748	12.1734	12.1365	12.1039	12.1536	12.0985
M91	12.0845	12.0845	12.0718	12.0761	12.0793	12.0519	12.0772	12.0561	12.0399	12.058	12.058	12.0635	12.0962	12.0736	12.0752	12.0791	12.1043	12.047	12.1041	12.0708	12.1164	12.0687	12.1288	12.0617	12.0791	12.0842	12.0403	12.1078	12.0773	12.0538	12.0686	12.0827	12.0709	12.0861	12.0624	12.0541	12.0884	12.0404	12.0565	12.0351	12.1114	12.068	12.0755	12.0523	12.0551	12.0353	12.0717	12.0655	12.0597
M92	12.1961	12.2152	12.0645	12.1219	12.202	12.1033	12.2107	12.1124	12.099	12.171	12.1634	12.13	12.1733	12.1797	12.1099	12.2174	12.1337	12.1692	12.084	12.1893	12.0784	12.1013	12.1012	12.1084	12.2158	12.1258	12.1156	12.0946	12.0967	12.1867	12.1882	12.2707	12.0807	12.1895	12.1182	12.1019	12.0962	12.1868	12.1567	12.1738	12.1155	12.1185	12.2378	12.2136	12.1794	12.1439	12.0921	12.187	12.1208
M93	12.163	12.1814	12.1479	12.1583	12.1116	12.0925	12.2044	12.092	12.1809	12.0826	12.0764	12.1009	12.0862	12.0855	12.1293	12.18	12.156	12.0894	12.1541	12.0786	12.1888	12.1808	12.0964	12.1213	12.1687	12.1187	12.0903	12.1786	12.1258	12.0773	12.0959	12.0838	12.1593	12.1659	12.1203	12.1082	12.1122	12.0728	12.0896	12.1378	12.1464	12.1399	12.2178	12.1116	12.0891	12.0904	12.1748	12.0919	12.0932
M94	12.77	12.7606	12.232	12.5536	13.0178	12.4504	12.809	12.5394	12.4838	12.6421	12.6365	12.5683	12.6499	12.7	12.3931	12.7776	12.489	12.7749	12.1978	12.7954	12.184	12.2807	12.3218	12.544	12.7798	12.5825	12.5309	12.2417	12.3569	12.6245	12.7838	13.0124	12.262	12.7424	12.4596	12.5002	12.4427	12.8527	12.6915	12.5662	12.2661	12.5117	12.8645	12.7597	12.7961	12.7551	12.325	12.8492	12.4976
M95	12.08	12.0909	12.0496	12.0669	12.0551	12.0411	12.1058	12.0416	12.0867	12.0327	12.0397	12.053	12.0454	12.0442	12.0551	12.096	12.0755	12.0435	12.0555	12.0421	12.084	12.0839	12.0454	12.0413	12.09	12.0516	12.038	12.082	12.0478	12.039	12.0445	12.0381	12.0767	12.0643	12.0651	12.0497	12.059	12.0374	12.0429	12.0594	12.0883	12.0598	12.1071	12.0615	12.0403	12.0407	12.0787	12.0474	12.0383
M96	12.1172	12.0998	12.1174	12.0919	12.0682	12.0606	12.1101	12.0553	12.1115	12.0515	12.0553	12.0756	12.0566	12.0536	12.0861	12.1068	12.1053	12.0636	12.0968	12.0528	12.115	12.1359	12.0578	12.0871	12.1075	12.0716	12.0652	12.1175	12.081	12.0526	12.0627	12.0582	12.1096	12.1223	12.0783	12.062	12.0723	12.0496	12.0475	12.0947	12.1051	12.0944	12.1233	12.0819	12.0575	12.0628	12.1162	12.0605	12.0609
M97	13.0901	13.0899	12.401	12.9198	13.5015	12.6975	13.137	12.919	12.8272	13.4098	13.2688	12.9885	13.2834	13.2318	12.678	13.119	12.8443	13.3504	12.3672	13.4556	12.203	12.6532	12.4863	12.8058	13.1183	12.8527	12.8697	12.4962	12.6134	13.2581	13.341	13.6383	12.536	13.0657	12.8318	12.7833	12.6998	13.4686	13.1072	12.954	12.4798	12.7006	13.2122	13.606	13.2793	13.1381	12.529	13.5324	12.7846
M98	12.2831	12.3015	12.0963	12.1989	12.3121	12.1781	12.3137	12.2032	12.1816	12.2355	12.2351	12.2058	12.2614	12.2848	12.1698	12.3006	12.2026	12.2802	12.0849	12.2837	12.0897	12.1406	12.1449	12.184	12.3126	12.2062	12.1908	12.1274	12.133	12.2619	12.3016	12.3854	12.1193	12.2854	12.1829	12.1919	12.1722	12.3075	12.2704	12.2392	12.1333	12.1825	12.3456	12.2674	12.288	12.2681	12.1319	12.3047	12.2084
M99	12.6557	12.6696	12.2188	12.5299	13.0054	12.3934	12.6799	12.5468	12.4669	12.9083	12.7923	12.5976	12.8	12.7707	12.3998	12.6721	12.4936	12.8631	12.1954	12.9474	12.116	12.3738	12.2892	12.4728	12.6815	12.4901	12.502	12.2834	12.3427	12.7744	12.8607	13.1081	12.296	12.63	12.4737	12.4622	12.3955	12.9383	12.7013	12.5693	12.25	12.3945	12.7125	13.0578	12.7989	12.6901	12.2884	13.0024	12.4582
M100	12.6594	12.676	12.3043	12.5528	12.9341	12.4892	12.7099	12.6117	12.4965	12.8822	12.7919	12.6379	12.8716	12.8711	12.5519	12.6981	12.5026	12.8289	12.3085	12.9174	12.2776	12.6127	12.4348	12.4818	12.7065	12.5123	12.5121	12.5016	12.4043	12.9034	12.8946	13.188	12.4253	12.6638	12.6391	12.5171	12.4563	12.8123	12.7309	12.7251	12.4986	12.4477	12.7677	12.8734	12.7995	12.6741	12.375	12.929	12.6135
M101	12.1816	12.188	12.0852	12.141	12.2238	12.1284	12.1797	12.1271	12.1235	12.2117	12.2085	12.1634	12.2106	12.2029	12.1403	12.1854	12.1391	12.1717	12.088	12.2276	12.0706	12.1407	12.113	12.1273	12.1889	12.1401	12.1376	12.1119	12.1346	12.2485	12.1971	12.2889	12.1012	12.1977	12.1638	12.1277	12.1131	12.215	12.2014	12.1963	12.1388	12.145	12.2216	12.2223	12.2343	12.1664	12.1069	12.2291	12.1696
M102	12.7022	12.7211	12.2367	12.4303	12.706	12.3957	12.6945	12.4338	12.4835	12.6179	12.623	12.5138	12.6423	12.6665	12.4156	12.735	12.468	12.5478	12.1849	12.6749	12.2104	12.3382	12.3121	12.4186	12.7253	12.4895	12.5067	12.3016	12.3084	12.6084	12.6449	12.8328	12.3099	12.7072	12.4691	12.4662	12.3918	12.7434	12.6413	12.5526	12.3283	12.4044	12.7623	12.6652	12.7113	12.6081	12.3024	12.706	12.4701
M103	12.1005	12.1108	12.2269	12.3562	12.1872	12.2225	12.0989	12.1546	12.2979	12.1572	12.1691	12.2357	12.124	12.138	12.3132	12.1064	12.4233	12.162	12.3379	12.1633	12.2728	12.4744	12.2039	12.2529	12.1062	12.2921	12.2321	12.2584	12.2596	12.1318	12.1816	12.1539	12.2588	12.0938	12.2537	12.2132	12.1459	12.1419	12.178	12.3837	12.2615	12.3427	12.1135	12.3936	12.1743	12.2108	12.4302	12.1281	12.2094
M104	12.2053	12.1816	12.0932	12.1334	12.0966	12.0948	12.1291	12.1049	12.0742	12.1179	12.108	12.1292	12.1304	12.0963	12.1778	12.1642	12.2171	12.0634	12.1948	12.0987	12.196	12.159	12.1557	12.1174	12.1533	12.1333	12.0877	12.1631	12.1718	12.0967	12.0779	12.1426	12.1136	12.1696	12.152	12.1075	12.1554	12.0729	12.0929	12.0583	12.1728	12.1357	12.1498	12.0776	12.0687	12.0545	12.1162	12.097	12.1414
M105	12.4515	12.4866	12.1872	12.3844	12.6384	12.3188	12.4772	12.3339	12.3457	12.4713	12.4681	12.434	12.4685	12.4938	12.3046	12.4875	12.3742	12.4122	12.1105	12.5681	12.1099	12.2496	12.224	12.3687	12.4798	12.4182	12.3941	12.1785	12.2414	12.4939	12.5679	12.6769	12.1668	12.4521	12.3397	12.3159	12.22	12.5792	12.5242	12.4616	12.1684	12.3359	12.5132	12.5296	12.6309	12.499	12.2469	12.5607	12.319
M106	12.1009	12.1073	12.0532	12.1128	12.0643	12.0709	12.1156	12.0657	12.0634	12.0446	12.0463	12.0645	12.0621	12.058	12.077	12.0969	12.124	12.0534	12.074	12.0522	12.1008	12.124	12.0908	12.0567	12.0931	12.0834	12.0653	12.1339	12.0786	12.0504	12.0547	12.0433	12.0916	12.0978	12.1049	12.0871	12.0781	12.045	12.0537	12.0687	12.0953	12.0793	12.0808	12.0716	12.0548	12.0604	12.0908	12.064	12.0565
M107	12.1137	12.1082	12.0529	12.1365	12.0974	12.0684	12.1177	12.0715	12.1054	12.0887	12.094	12.0852	12.0878	12.0878	12.0681	12.1262	12.087	12.0887	12.0561	12.0794	12.0579	12.0697	12.0726	12.0825	12.1162	12.0878	12.0928	12.0504	12.0645	12.0778	12.0857	12.111	12.0555	12.1275	12.0798	12.0836	12.0794	12.0881	12.0879	12.0894	12.0534	12.1033	12.1385	12.1019	12.0955	12.1072	12.0814	12.1059	12.1321
M108	13.0152	13.0341	12.5644	12.9266	13.2429	12.8132	13.0269	12.8668	12.8998	13.1171	13.0998	12.9918	13.1803	13.1638	12.8816	13.0822	12.8952	13.0098	12.4091	13.2283	12.4437	12.8794	12.691	12.8659	13.0495	12.9	12.9084	12.6903	12.7335	13.2077	13.1753	13.4202	12.6582	13.0293	13.0146	12.8438	12.7555	13.1438	13.1692	13.0916	12.6726	12.8489	13.1185	13.1238	13.2863	13.0831	12.6429	13.198	12.9815
M109	12.2782	12.2901	12.1434	12.2246	12.3669	12.2118	12.2987	12.2264	12.2266	12.2856	12.3047	12.2665	12.3348	12.3365	12.2227	12.2898	12.2431	12.2745	12.0885	12.3562	12.1052	12.2271	12.1709	12.2109	12.3103	12.2508	12.2509	12.176	12.1726	12.368	12.3503	12.4457	12.1571	12.2878	12.2682	12.2377	12.1759	12.3363	12.3279	12.3009	12.1713	12.2191	12.3313	12.3329	12.398	12.3009	12.1561	12.3492	12.2572
M110	12.1463	12.1493	12.1203	12.4066	12.3446	12.2127	12.1878	12.2084	12.1744	12.3214	12.2725	12.2759	12.332	12.3224	12.1777	12.1495	12.2556	12.2073	12.0747	12.3701	12.0608	12.1253	12.1217	12.164	12.1267	12.2614	12.188	12.1091	12.1479	12.311	12.2963	12.379	12.1103	12.1411	12.2163	12.1872	12.16	12.2596	12.3224	12.1944	12.1019	12.1706	12.1196	12.233	12.3283	12.211	12.1152	12.288	12.1766
M111	12.1117	12.1002	12.097	12.2687	12.2096	12.151	12.1308	12.1717	12.1275	12.2491	12.2072	12.1964	12.2503	12.2398	12.1346	12.0968	12.1904	12.1581	12.0667	12.241	12.0642	12.12	12.1112	12.1175	12.0964	12.1745	12.1351	12.1183	12.1081	12.2319	12.1933	12.269	12.1055	12.0955	12.1773	12.1461	12.1318	12.1611	12.2073	12.1465	12.0977	12.1297	12.0821	12.1558	12.2268	12.1578	12.0917	12.1988	12.1506
M112	12.3508	12.3699	12.1967	12.4068	12.4392	12.2999	12.3459	12.2992	12.3177	12.3474	12.3677	12.3225	12.3549	12.3678	12.2445	12.3498	12.3327	12.3444	12.1305	12.4218	12.1547	12.1801	12.1919	12.3403	12.3465	12.3893	12.3549	12.1501	12.2367	12.388	12.3811	12.4325	12.1617	12.3209	12.2597	12.3056	12.2637	12.4106	12.4033	12.3867	12.1604	12.3305	12.3739	12.3265	12.4442	12.3942	12.2128	12.4182	12.29
M113	12.3004	12.3076	12.1801	12.2916	12.3463	12.251	12.2816	12.2501	12.2734	12.3535	12.3332	12.2978	12.3376	12.3244	12.2649	12.308	12.2588	12.2858	12.1551	12.3787	12.1511	12.2539	12.2135	12.2581	12.3151	12.2749	12.2395	12.1952	12.2321	12.4291	12.3345	12.4607	12.175	12.3035	12.2959	12.2367	12.2333	12.3486	12.2995	12.3355	12.2523	12.2955	12.3285	12.314	12.3649	12.3015	12.2036	12.3658	12.3164
M114	13.4084	13.4267	12.3379	12.831	13.3246	12.6589	13.4223	12.6617	12.8353	12.8123	12.862	12.8767	12.8749	12.9274	12.5419	13.4161	12.8078	12.8479	12.2029	13.1568	12.2007	12.211	12.3771	12.8762	13.3783	12.9652	12.8388	12.1942	12.478	12.8044	13.0923	13.1239	12.3227	13.3362	12.6444	12.5837	12.4907	13.2003	13.0621	12.8975	12.2341	12.7898	13.4145	13.061	13.0824	12.9807	12.4768	13.0352	12.5717
M115	12.5131	12.5075	12.2001	12.7475	12.7677	12.4225	12.6121	12.4477	12.4074	12.5595	12.5376	12.5789	12.5835	12.6363	12.3038	12.5003	12.6138	12.4441	12.1228	12.8156	12.1065	12.1175	12.2367	12.4518	12.4401	12.6726	12.4254	12.1379	12.264	12.5209	12.6399	12.7186	12.1663	12.4532	12.4219	12.3695	12.3114	12.6173	12.7123	12.3895	12.1292	12.3773	12.4256	12.5235	12.6626	12.4783	12.2255	12.5984	12.314
M116	12.4079	12.424	12.2172	12.8368	12.645	12.4485	12.5163	12.4982	12.4133	12.5455	12.5471	12.507	12.5486	12.6137	12.291	12.4267	12.5453	12.4376	12.1433	12.67	12.1199	12.1631	12.2387	12.387	12.3722	12.6311	12.3996	12.1748	12.2602	12.4974	12.5714	12.6871	12.201	12.3911	12.38	12.3962	12.355	12.5448	12.6294	12.3665	12.1337	12.3427	12.3351	12.4525	12.6119	12.436	12.2177	12.5818	12.3311
M117	13.3791	13.4144	12.7533	13.2156	13.4813	13.1269	13.3901	13.1696	13.197	13.3743	13.3836	13.2047	13.3641	13.3766	13.0333	13.4218	13.1505	13.2615	12.6292	13.4538	12.677	12.8708	12.8194	13.0958	13.3927	13.2628	13.2075	12.7816	12.9186	13.3697	13.3471	13.6308	12.7714	13.3549	13.1013	13.1028	13.032	13.4598	13.3573	13.3003	12.829	13.1504	13.4708	13.3191	13.5261	13.3749	12.8509	13.5028	13.1874
M118	12.1441	12.1571	12.1045	12.1548	12.1815	12.1333	12.1599	12.1439	12.1583	12.1821	12.176	12.1509	12.1518	12.1742	12.1306	12.1622	12.1434	12.1624	12.0888	12.1988	12.0866	12.1105	12.1111	12.1565	12.1663	12.1646	12.145	12.1007	12.1235	12.1829	12.1628	12.2029	12.0912	12.1435	12.1357	12.1309	12.1195	12.1821	12.1637	12.1802	12.1081	12.1608	12.1735	12.1646	12.1973	12.1778	12.1012	12.1976	12.154
M119	13.8467	13.8981	13.373	14.2395	14.138	13.9257	13.895	13.8809	13.8267	13.853	13.9085	13.8577	13.9273	14.2047	13.6073	13.8841	13.7543	13.8605	13.1397	13.9825	13.2058	13.3869	13.4609	13.7561	13.8879	14.1451	13.8507	13.3026	13.4987	13.9288	14.2273	14.518	13.3125	13.835	13.6764	13.7563	13.6899	13.9581	13.9416	13.9272	13.2586	13.7412	13.9012	13.8071	14.0673	13.9786	13.4352	13.9957	13.7144
M120	13.5685	13.6174	13.0639	13.6284	13.9358	13.4397	13.5681	13.3939	13.4826	13.6583	13.6469	13.6232	13.7052	13.6787	13.3931	13.6206	13.4698	13.5838	12.6969	13.8499	12.7868	13.1918	13.1614	13.541	13.5986	13.6341	13.5202	12.9886	13.2603	13.8301	13.7523	13.9864	12.9551	13.5787	13.486	13.3625	13.2183	13.7634	13.7877	13.7347	13.0078	13.5435	13.6786	13.659	13.9281	13.7392	13.1603	13.7678	13.5133
M121	12.1722	12.1624	12.0591	12.1521	12.1459	12.0858	12.1249	12.1036	12.1356	12.1609	12.1459	12.0903	12.1269	12.1562	12.078	12.1693	12.1183	12.1111	12.0468	12.1171	12.0467	12.0623	12.0657	12.093	12.1402	12.0854	12.103	12.0606	12.0784	12.159	12.1185	12.1557	12.0615	12.1698	12.0939	12.1133	12.0955	12.1696	12.1179	12.1554	12.0651	12.087	12.1835	12.2148	12.1525	12.1231	12.0664	12.158	12.0882
M122	12.0887	12.0844	12.0867	12.2434	12.1963	12.1455	12.1043	12.1413	12.1139	12.1793	12.1575	12.1525	12.1641	12.2096	12.1111	12.0813	12.1682	12.1368	12.0467	12.2024	12.0514	12.0886	12.0826	12.1074	12.0775	12.1796	12.1171	12.0773	12.0953	12.1723	12.1851	12.2247	12.0757	12.0744	12.1372	12.1201	12.1062	12.1398	12.2027	12.1221	12.0632	12.1089	12.0674	12.1217	12.1869	12.13	12.075	12.1569	12.1146
M123	13.1109	13.1483	12.8372	13.2617	13.4153	13.0913	13.1117	13.1016	13.1551	13.2871	13.2892	13.2165	13.2907	13.3181	13.1024	13.1295	13.1269	13.2258	12.5841	13.4108	12.6733	13.0876	12.8947	13.1229	13.159	13.1918	13.1375	12.9012	13	13.5019	13.3038	13.558	12.8115	13.1091	13.2006	13.0773	12.9542	13.278	13.3551	13.3389	12.8956	13.1653	13.1998	13.25	13.4952	13.3288	12.8857	13.3456	13.2474
M124	12.1377	12.1626	12.1046	12.3598	12.0541	12.1547	12.0819	12.1346	12.0971	12.1259	12.1234	12.1672	12.1259	12.1079	12.1967	12.1466	12.093	12.0941	12.1714	12.1161	12.1476	12.1751	12.1407	12.1477	12.1497	12.1419	12.1343	12.1617	12.1616	12.1182	12.1236	12.0842	12.1558	12.1551	12.1992	12.1617	12.1492	12.0628	12.1121	12.1219	12.1509	12.16	12.0987	12.0977	12.1249	12.1273	12.147	12.1111	12.1275
M125	12.0885	12.0973	12.1218	12.338	12.2039	12.207	12.1261	12.2179	12.1423	12.2513	12.2177	12.2267	12.2269	12.2421	12.1542	12.0984	12.2129	12.1662	12.0874	12.2525	12.0852	12.1077	12.121	12.1511	12.088	12.2082	12.1547	12.1344	12.1453	12.2773	12.2149	12.2752	12.1168	12.0931	12.2012	12.161	12.1504	12.1616	12.2301	12.1583	12.1182	12.1502	12.0831	12.1581	12.2379	12.1719	12.1187	12.2071	12.1778
M126	13.8886	13.8825	12.7617	13.5294	13.9234	13.3606	13.9628	13.368	13.4032	13.4342	13.4643	13.4657	13.4753	13.5674	13.0656	13.8558	13.3155	13.4717	12.4676	13.7493	12.5773	12.5097	12.8518	13.5368	13.8786	13.6131	13.5171	12.4958	12.9682	13.4454	13.7296	13.7292	12.6882	13.8736	13.1962	13.1966	13.0146	13.7494	13.6822	13.5406	12.4991	13.3772	13.971	13.5018	13.6947	13.5768	12.9596	13.5795	13.1366
M127	12.7992	12.7875	12.4168	13.5773	13.263	12.9139	12.995	12.9448	12.7142	13.0329	13.0168	13.0088	13.0418	13.1884	12.5673	12.7523	13.0331	12.7689	12.2271	13.3076	12.2548	12.2277	12.4634	12.8493	12.7352	13.2409	12.838	12.2845	12.5477	12.9856	13.147	13.2469	12.3544	12.7694	12.7818	12.7485	12.6122	13.0497	13.2065	12.7714	12.2452	12.7581	12.673	12.7965	13.1487	12.8864	12.4675	13.0354	12.6594
M128	15.7647	15.7829	15.1831	15.9107	16.0325	15.6645	15.8583	15.7651	15.7065	15.7863	15.8279	15.7121	15.7322	15.8472	15.4316	15.7521	15.6134	13.7549	14.7714	15.9315	14.8943	14.9443	15.1244	15.714	15.799	15.8292	15.7493	14.9768	15.3487	15.8628	15.8792	16.016	15.0101	15.7505	15.5123	15.6309	15.4637	15.9167	15.8728	15.8399	14.967	15.719	15.9134	15.7269	15.9805	15.9221	15.2664	15.9468	15.6504
M129	12.5907	12.5927	12.3869	13.3422	12.9812	12.794	12.7814	12.8792	12.6518	12.921	12.9004	12.8376	12.897	13.0155	12.5084	12.5611	12.9064	12.7001	12.2255	13.0452	12.2494	12.2545	12.4039	12.6525	12.5365	12.9903	12.6974	12.3029	12.4889	12.8604	12.8996	13.0562	12.3439	12.5435	12.6764	12.6797	12.5665	12.8122	12.9523	12.6301	12.2379	12.5939	12.478	12.6785	12.9544	12.7146	12.4024	12.8999	12.6106
M130	15.2964	15.3124	14.6962	15.4493	15.5728	15.1983	15.3903	15.3055	15.2376	15.3296	15.3683	15.2584	15.2819	15.3977	14.9636	15.2941	15.1649	13.7549	14.2868	15.4902	14.4351	14.4893	14.6428	15.2711	15.3465	15.3805	15.3096	14.5218	14.8768	15.4152	15.4349	15.578	14.5262	15.2852	15.0467	15.1759	14.9977	15.4613	15.4233	15.3817	14.4874	15.2585	15.454	15.2762	15.5302	15.4619	14.8008	15.4922	15.1758
M131	13.2256	13.2565	12.9148	13.3728	13.4978	13.2539	13.3226	13.3761	13.2577	13.3767	13.4174	13.2643	13.3309	13.4067	13.096	13.2324	13.2184	13.3176	12.7765	13.4502	12.8475	12.8841	12.8456	13.2334	13.2768	13.277	13.2906	12.9382	13.0716	13.4781	13.3752	13.5537	12.8716	13.2058	13.1625	13.2352	13.1291	13.3765	13.376	13.3819	12.9156	13.2394	13.3309	13.3078	13.5075	13.4444	12.9826	13.4483	13.2725
M132	12.0703	12.0731	12.0671	12.138	12.0841	12.0806	12.0777	12.0821	12.0921	12.0881	12.0902	12.0826	12.0688	12.0746	12.0756	12.0755	12.0751	12.0753	12.069	12.0842	12.0635	12.0598	12.0643	12.082	12.0816	12.0911	12.0791	12.0665	12.0691	12.0955	12.083	12.0933	12.0572	12.0839	12.0752	12.0864	12.0787	12.0869	12.0798	12.0962	12.0723	12.0879	12.0826	12.0853	12.0901	12.0981	12.0647	12.0961	12.0907
M133	12.06	12.0657	12.0627	12.1485	12.0805	12.105	12.0718	12.0793	12.0762	12.0423	12.0815	12.0988	12.0706	12.0754	12.0918	12.0702	12.1399	12.0674	12.0883	12.0515	12.1017	12.1893	12.0731	12.0842	12.0546	12.119	12.1004	12.1137	12.0782	12.0476	12.0618	12.0656	12.0595	12.05	12.0791	12.1298	12.0809	12.0333	12.0636	12.0422	12.0697	12.0783	12.0634	12.0778	12.0631	12.0644	12.0918	12.0721	12.0542
M134	12.9163	12.9487	12.6503	13.4284	13.2831	12.995	12.9778	12.9959	12.963	13.0288	13.0605	13.0265	13.021	13.1088	12.8473	12.9107	12.9543	13.0819	12.4181	13.1698	12.494	12.5608	12.6459	13.0082	12.9329	13.1077	13.0206	12.5709	12.7452	13.1303	13.1432	13.2579	12.58	12.8825	12.8499	12.9164	12.7728	13.1076	13.1648	13.116	12.5102	12.9773	13.033	13.0313	13.2317	13.1583	12.7186	13.152	12.9354
M135	12.6831	12.6844	12.5793	13.0169	12.9325	12.8202	12.7164	12.7912	12.8265	12.7917	12.8453	12.8464	12.7697	12.7967	12.6779	12.6603	12.7212	12.7581	12.4188	12.917	12.3987	12.4665	12.6008	12.8211	12.7089	12.8708	12.7908	12.4812	12.646	12.906	12.8452	12.9668	12.4806	12.6587	12.7021	12.7231	12.5985	12.8134	12.8459	12.8736	12.4897	12.8171	12.7732	12.7898	12.9336	12.9186	12.5793	12.878	12.7674
M136	12.1132	12.1072	12.0516	12.1771	12.1174	12.0873	12.0952	12.1016	12.1011	12.145	12.1175	12.0824	12.1018	12.139	12.0632	12.1108	12.0955	12.0931	12.0451	12.1121	12.0401	12.0587	12.0533	12.092	12.0984	12.0795	12.0965	12.049	12.0657	12.1322	12.1097	12.1338	12.0527	12.1017	12.0755	12.1004	12.0797	12.1197	12.0969	12.1324	12.0598	12.0776	12.1405	12.1741	12.1358	12.0973	12.0615	12.1342	12.0796
M137	12.114	12.1294	12.1173	12.199	12.1792	12.1616	12.1352	12.1582	12.1718	12.1667	12.1754	12.1673	12.1572	12.1635	12.1452	12.1153	12.142	12.1653	12.1002	12.1874	12.0958	12.1075	12.1065	12.1621	12.1246	12.1621	12.1499	12.1219	12.1384	12.2031	12.161	12.2028	12.1038	12.1074	12.1447	12.1463	12.1222	12.1597	12.1598	12.1711	12.117	12.153	12.1375	12.1589	12.1883	12.1775	12.1158	12.1765	12.1521
M138	13.6605	13.6736	12.8732	13.4911	13.7263	13.3745	13.7702	13.3418	13.3379	13.2969	13.3604	13.3762	13.3395	13.4567	13.0556	13.6452	13.2571	13.2852	12.4616	13.5596	12.6671	12.5515	12.8181	13.3968	13.6466	13.5109	13.4138	12.5906	12.9355	13.3269	13.5163	13.5635	12.7353	13.6098	13.1172	13.2165	13.041	13.5002	13.5074	13.4636	12.5165	13.2926	13.7219	13.2749	13.5586	13.5225	12.9484	13.4714	13.1194
M139	12.048	12.0511	12.0748	12.2215	12.1062	12.1076	12.0693	12.1251	12.0808	12.1154	12.1128	12.1112	12.0937	12.095	12.0727	12.047	12.1141	12.082	12.0456	12.1135	12.0422	12.0502	12.0611	12.0792	12.0444	12.1151	12.079	12.0665	12.0678	12.1107	12.0877	12.1018	12.0554	12.0513	12.082	12.0888	12.0767	12.0805	12.1026	12.0738	12.0473	12.0718	12.0549	12.0678	12.0939	12.0866	12.0547	12.0922	12.085
M140	12.3129	12.3388	12.354	12.4881	12.3882	12.4242	12.3296	12.3418	12.5598	12.3465	12.3811	12.4755	12.3122	12.2863	12.3942	12.3103	12.2946	12.2963	12.3592	12.3832	12.2263	12.2797	12.3977	12.4388	12.3276	12.4212	12.3928	12.299	12.3274	12.3636	12.3148	12.4145	12.321	12.3114	12.3436	12.3207	12.2799	12.3416	12.2407	12.4035	12.3276	12.4176	12.34	12.3815	12.3107	12.3745	12.2602	12.3807	12.3674
M141	12.2127	12.2113	12.231	12.3137	12.2664	12.2761	12.2214	12.2269	12.365	12.2229	12.2536	12.3177	12.213	12.1891	12.2726	12.2103	12.1958	12.219	12.2386	12.2586	12.1546	12.1823	12.251	12.2834	12.2082	12.2833	12.2526	12.1908	12.219	12.2416	12.2156	12.2696	12.2045	12.21	12.2243	12.2138	12.1938	12.2217	12.1742	12.2721	12.2081	12.2746	12.2393	12.252	12.2155	12.2498	12.1744	12.2454	12.2441
M142	12.1211	12.1214	12.1576	12.1929	12.1612	12.1743	12.1311	12.1539	12.2177	12.1572	12.1783	12.1942	12.1324	12.1246	12.1904	12.1273	12.1339	12.1694	12.1735	12.1638	12.1085	12.1467	12.1643	12.1768	12.1368	12.1645	12.1601	12.1508	12.1417	12.1687	12.1337	12.1759	12.1463	12.1279	12.1577	12.1447	12.1227	12.1382	12.1089	12.1849	12.1563	12.1858	12.1431	12.1872	12.1429	12.1597	12.1212	12.1638	12.1655
M143	12.0463	12.0544	12.0454	12.1629	12.0233	12.0712	12.031	12.0705	12.0291	12.0494	12.0515	12.0645	12.0502	12.0441	12.0844	12.0472	12.0352	12.0445	12.0745	12.0451	12.0737	12.0743	12.0621	12.0616	12.0439	12.0484	12.0523	12.08	12.0721	12.0539	12.0498	12.0328	12.0661	12.0515	12.0921	12.0677	12.0775	12.0312	12.0493	12.0487	12.0809	12.0764	12.0381	12.0509	12.0513	12.05	12.0646	12.0462	12.0558
M144	12.0319	12.0325	12.033	12.0862	12.0196	12.0429	12.0231	12.0427	12.0375	12.0337	12.0342	12.0407	12.0321	12.0293	12.0499	12.0322	12.0353	12.0296	12.0447	12.0306	12.0448	12.0487	12.0411	12.0383	12.0306	12.0326	12.0329	12.0453	12.0421	12.035	12.0317	12.0235	12.0395	12.0316	12.0514	12.0405	12.04	12.0291	12.0309	12.034	12.0458	12.0445	12.0264	12.0315	12.0328	12.0331	12.0411	12.0296	12.0373
M145	12.0377	12.0439	12.0402	12.1448	12.0285	12.0661	12.0313	12.0505	12.0364	12.0368	12.0426	12.0457	12.0357	12.0346	12.0629	12.0409	12.0395	12.0437	12.0602	12.0386	12.063	12.0692	12.0539	12.049	12.0401	12.0423	12.0398	12.0649	12.0549	12.043	12.0422	12.0239	12.0577	12.0425	12.0656	12.0547	12.055	12.03	12.0404	12.0405	12.0648	12.0568	12.0348	12.0435	12.04	12.0509	12.0566	12.0348	12.0387
M146	12.159	12.1606	12.1449	12.1261	12.1198	12.1859	12.1683	12.1544	12.1563	12.0817	12.0856	12.1587	12.1014	12.1112	12.1364	12.1455	12.1838	12.2126	12.0895	12.1065	12.1436	12.1092	12.1191	12.1476	12.1501	12.1779	12.1581	12.1515	12.1324	12.1196	12.1192	12.1105	12.1356	12.1413	12.1417	12.1671	12.139	12.0911	12.1294	12.1861	12.1052	12.1426	12.1631	12.1361	12.1279	12.1766	12.1269	12.1015	12.1441
M147	12.0408	12.0437	12.0447	12.1226	12.0223	12.0569	12.0311	12.0547	12.0291	12.044	12.044	12.0541	12.0437	12.0361	12.0741	12.0408	12.0316	12.0387	12.0665	12.0388	12.0713	12.063	12.0551	12.05	12.0364	12.0413	12.0432	12.0725	12.0629	12.0449	12.0457	12.0289	12.066	12.0428	12.0743	12.0536	12.0611	12.0266	12.0416	12.0419	12.0723	12.0636	12.0295	12.0462	12.0401	12.0388	12.0595	12.0377	12.0457
M148	12.0468	12.0474	12.065	12.0532	12.0674	12.0649	12.0488	12.0524	12.0687	12.0598	12.0598	12.0631	12.0549	12.0451	12.0634	12.0454	12.0598	12.0725	12.0688	12.0635	12.0491	12.0548	12.0624	12.0636	12.048	12.065	12.0624	12.0529	12.0559	12.0607	12.0581	12.0658	12.0487	12.0452	12.0469	12.0502	12.0428	12.0508	12.0452	12.0736	12.0541	12.0614	12.0558	12.0846	12.0567	12.0551	12.0532	12.0587	12.0683
M149	12.0307	12.0339	12.0335	12.0544	12.0331	12.0328	12.0336	12.0334	12.0383	12.0315	12.0348	12.0351	12.0327	12.0272	12.0337	12.0327	12.0356	12.0407	12.0349	12.0327	12.0292	12.0335	12.0367	12.0363	12.0335	12.0345	12.0371	12.0318	12.0299	12.0308	12.0301	12.0337	12.0286	12.0284	12.027	12.0347	12.0295	12.0289	12.0283	12.039	12.0311	12.0317	12.0334	12.0466	12.0314	12.0371	12.0303	12.033	12.033
M150	12.0406	12.047	12.0496	12.1157	12.0447	12.069	12.0512	12.0553	12.0492	12.0368	12.057	12.0571	12.0788	12.0464	12.0565	12.0382	12.073	12.0473	12.0692	12.0492	12.0743	12.1327	12.066	12.049	12.0458	12.0676	12.0686	12.0742	12.0596	12.0372	12.0522	12.0439	12.0493	12.0402	12.0578	12.0685	12.0586	12.0276	12.0443	12.0294	12.0611	12.0521	12.03	12.0419	12.0486	12.0406	12.0624	12.0494	12.0384
M151	12.0291	12.0331	12.0345	12.0647	12.0319	12.0401	12.036	12.0376	12.0425	12.0273	12.0364	12.0378	12.0469	12.0337	12.0403	12.0283	12.0458	12.0321	12.0458	12.0326	12.05	12.0755	12.0404	12.034	12.0308	12.0443	12.0428	12.047	12.0381	12.0248	12.0332	12.0307	12.0346	12.0274	12.0355	12.0433	12.0381	12.0289	12.0331	12.0242	12.039	12.0343	12.0268	12.0304	12.0337	12.0307	12.04	12.0348	12.0306
M152	12.0269	12.0244	12.0785	12.0695	12.0207	12.1102	12.0379	12.0896	12.0701	12.0803	12.0389	12.0573	12.0664	12.0811	12.0615	12.0357	12.0347	12.0594	12.0668	12.0437	12.0405	12.0411	12.0696	12.0988	12.0239	12.0309	12.0642	12.0585	12.0646	12.0595	12.039	12.0362	12.0952	12.0266	12.0773	12.0595	12.1236	12.0824	12.1324	12.1058	12.0583	12.0468	12.034	12.0343	12.0366	12.0426	12.0589	12.0408	12.0512
M153	12.0324	12.0224	12.0582	12.0605	12.0194	12.0881	12.0655	12.0675	12.0526	12.0665	12.0322	12.0409	12.0464	12.0576	12.0468	12.031	12.0473	12.062	12.0511	12.0339	12.0319	12.0314	12.0456	12.0746	12.0409	12.036	12.0494	12.0442	12.0506	12.0433	12.0321	12.0406	12.0657	12.0257	12.0538	12.0442	12.0868	12.0614	12.0894	12.0737	12.043	12.0365	12.0257	12.0267	12.0307	12.0334	12.044	12.0311	12.0352
M154	12.067	12.07	12.0753	12.0562	12.0577	12.0781	12.0739	12.0646	12.0843	12.0489	12.0515	12.0722	12.0507	12.0504	12.07	12.0625	12.0676	12.0804	12.0559	12.0527	12.0572	12.0611	12.058	12.0812	12.0672	12.0779	12.0675	12.0579	12.0591	12.0498	12.0551	12.0576	12.0551	12.063	12.0598	12.0785	12.0647	12.0523	12.0569	12.0722	12.0554	12.0705	12.0727	12.0526	12.0533	12.0728	12.0549	12.0611	12.0699
M155	12.0354	12.0307	12.0352	12.0781	12.0309	12.0497	12.0339	12.044	12.0467	12.0265	12.0389	12.0409	12.0343	12.0306	12.0469	12.0265	12.046	12.0339	12.0455	12.0329	12.0555	12.0784	12.0436	12.0368	12.0292	12.0488	12.0427	12.0573	12.0462	12.0274	12.0335	12.0307	12.0373	12.0295	12.0444	12.0447	12.0423	12.0266	12.0312	12.0268	12.0445	12.0436	12.0321	12.0329	12.0318	12.0301	12.0425	12.0339	12.032
M156	12.0283	12.0336	12.0736	12.0632	12.0432	12.0386	12.0506	12.0649	12.032	12.0636	12.0327	12.0342	12.0601	12.0306	12.0523	12.0359	12.0334	12.0573	12.0532	12.0227	12.0419	12.039	12.0464	12.0421	12.0293	12.0236	12.0431	12.0628	12.0343	12.0326	12.0476	12.0225	12.0285	12.0277	12.0399	12.0339	12.0418	12.047	12.0222	12.0251	12.037	12.0313	12.0405	12.0342	12.0277	12.0577	12.0348	12.0276	12.0666
M157	12.027	12.0246	12.0537	12.0561	12.0198	12.0817	12.0655	12.0571	12.0477	12.0564	12.0298	12.0367	12.0475	12.0472	12.042	12.033	12.0473	12.062	12.0468	12.0318	12.029	12.0267	12.0486	12.0705	12.0452	12.0252	12.0388	12.0362	12.0469	12.0434	12.0311	12.0371	12.0605	12.024	12.0516	12.0385	12.0608	12.0576	12.0917	12.0651	12.0391	12.035	12.0309	12.0258	12.0281	12.0316	12.0348	12.0281	12.0369
M158	12.0219	12.03	12.0344	12.0517	12.0231	12.0308	12.0222	12.0305	12.036	12.0235	12.0254	12.0261	12.0231	12.0224	12.0282	12.0284	12.028	12.0276	12.0256	12.0236	12.0282	12.0355	12.0266	12.0252	12.0197	12.0312	12.025	12.0319	12.0283	12.0226	12.023	12.0219	12.0252	12.0311	12.0304	12.029	12.025	12.0296	12.0242	12.0209	12.0259	12.0256	12.0202	12.0212	12.0233	12.0233	12.0254	12.0235	12.0241
M159	12.0754	12.0653	12.0264	12.0226	12.0505	12.0472	12.0471	12.0486	12.0622	12.0623	12.0535	12.0546	12.0531	12.0501	12.0344	12.07	12.0405	12.0476	12.0258	12.0651	12.0283	12.0288	12.0343	12.044	12.0611	12.048	12.0523	12.0358	12.0503	12.1067	12.1066	12.0506	12.0586	12.0837	12.0649	12.035	12.0613	12.0791	12.0929	12.0572	12.0394	12.0657	12.0818	12.0501	12.0504	12.0373	12.0345	12.0522	12.0409
M160	12.0798	12.0564	12.0313	12.0216	12.052	12.0458	12.0508	12.0472	12.0665	12.0656	12.0542	12.0557	12.0491	12.0449	12.0341	12.0633	12.0388	12.0434	12.0304	12.0666	12.0285	12.0282	12.0355	12.0468	12.0533	12.0461	12.0526	12.0361	12.0596	12.1375	12.1234	12.0545	12.0541	12.0879	12.0698	12.0342	12.0675	12.0948	12.1007	12.0638	12.0498	12.0797	12.0781	12.0528	12.0511	12.0374	12.0356	12.0513	12.0546
M161	12.0278	12.0218	12.0324	12.0372	12.02	12.0263	12.0212	12.0245	12.0314	12.0277	12.0268	12.0234	12.0248	12.022	12.0287	12.0218	12.0224	12.0212	12.0251	12.0251	12.0261	12.0236	12.0244	12.0233	12.0207	12.0225	12.0247	12.0248	12.0245	12.0301	12.0244	12.0198	12.0275	12.0277	12.0247	12.0239	12.0257	12.0307	12.0259	12.0256	12.0249	12.0231	12.0226	12.0212	12.0235	12.0233	12.0256	12.0224	12.0276
M162	12.0763	12.0495	12.0357	12.0237	12.0476	12.0514	12.0423	12.0593	12.057	12.0659	12.062	12.0504	12.0667	12.057	12.048	12.0493	12.0409	12.0433	12.0347	12.0679	12.0345	12.0275	12.0337	12.042	12.049	12.0384	12.0488	12.0391	12.0391	12.0818	12.061	12.0485	12.0384	12.0503	12.0436	12.0388	12.0449	12.0754	12.0681	12.0538	12.0342	12.0405	12.0565	12.0544	12.0503	12.0414	12.0363	12.0524	12.0532
M163	12.0842	12.056	12.0368	12.0242	12.0497	12.0532	12.0408	12.0546	12.0565	12.0501	12.0539	12.0538	12.0601	12.0507	12.0432	12.0546	12.0372	12.0401	12.0254	12.0628	12.0274	12.0287	12.0339	12.0468	12.0483	12.0405	12.0546	12.0331	12.0404	12.0647	12.0634	12.0429	12.037	12.0696	12.0445	12.0417	12.0403	12.0716	12.0734	12.0468	12.0311	12.0471	12.0559	12.0517	12.0499	12.0423	12.0346	12.0428	12.0447
M164	12.0728	12.0588	12.0415	12.0265	12.066	12.0622	12.0431	12.0698	12.0684	12.0741	12.0765	12.0626	12.0871	12.0661	12.0547	12.0553	12.0436	12.0515	12.03	12.0901	12.0287	12.0285	12.0366	12.0524	12.0526	12.0441	12.0633	12.0355	12.0449	12.0704	12.0643	12.0532	12.0362	12.0619	12.0475	12.0524	12.046	12.1002	12.0807	12.0534	12.0336	12.0469	12.0578	12.0647	12.0637	12.0529	12.0407	12.0563	12.0587
M165	12.0885	12.064	12.049	12.0258	12.065	12.0726	12.0457	12.0745	12.0744	12.0809	12.0818	12.0685	12.0917	12.0744	12.0628	12.0607	12.0468	12.0597	12.0361	12.0901	12.0357	12.0339	12.0474	12.0568	12.0558	12.0468	12.0624	12.0436	12.0534	12.086	12.0736	12.0572	12.0492	12.0784	12.059	12.0572	12.0541	12.0996	12.0848	12.0615	12.0427	12.0576	12.0624	12.0639	12.065	12.0556	12.0434	12.062	12.0726
M166	12.1053	12.0888	12.0797	12.0333	12.0313	12.0694	12.0455	12.07	12.1091	12.0644	12.0757	12.0382	12.0405	12.0523	12.0835	12.0702	12.0783	12.0463	12.0661	12.0546	12.1195	12.0832	12.0454	12.0782	12.0763	12.0279	12.1062	12.0705	12.1041	12.0771	12.0397	12.0241	12.0776	12.099	12.0567	12.0824	12.0621	12.0845	12.0444	12.0489	12.0809	12.0628	12.0654	12.0462	12.0546	12.05	12.081	12.0657	12.057
M167	12.0791	12.0695	12.0622	12.0282	12.0268	12.0513	12.0348	12.0542	12.0814	12.0472	12.0597	12.0318	12.0324	12.0428	12.0632	12.0539	12.0616	12.0382	12.05	12.0427	12.0896	12.063	12.0376	12.0584	12.0601	12.0251	12.0808	12.0559	12.0808	12.06	12.0343	12.0219	12.0595	12.0757	12.0439	12.0628	12.0484	12.0642	12.0378	12.0406	12.0628	12.0477	12.0497	12.0375	12.0448	12.0399	12.0641	12.0519	12.0443
M168	12.0346	12.0312	12.0389	12.0227	12.0195	12.029	12.0222	12.0291	12.0355	12.0262	12.0276	12.0203	12.0219	12.0239	12.0321	12.028	12.0317	12.023	12.0301	12.024	12.0443	12.0336	12.023	12.0334	12.0298	12.0198	12.0369	12.0297	12.0372	12.0287	12.0209	12.0247	12.0311	12.0329	12.0247	12.0322	12.0242	12.0296	12.0215	12.029	12.0321	12.0264	12.0261	12.0239	12.0247	12.0241	12.0318	12.0268	12.0297
M169	12.0229	12.0327	12.0436	12.0428	12.0304	12.0594	12.0319	12.0359	12.0344	12.0346	12.023	12.0269	12.0327	12.0323	12.0266	12.0226	12.0354	12.0346	12.0346	12.0228	12.0212	12.0415	12.035	12.0511	12.0329	12.0328	12.0301	12.0258	12.0272	12.0292	12.0233	12.0315	12.0314	12.0317	12.0272	12.0229	12.0377	12.0327	12.056	12.0389	12.0266	12.0233	12.0211	12.02	12.0209	12.0212	12.0235	12.0207	12.0274
M170	12.0453	12.0487	12.0449	12.0259	12.0576	12.0579	12.035	12.0614	12.059	12.061	12.0625	12.0529	12.0709	12.0534	12.0483	12.0452	12.0396	12.0487	12.0265	12.0711	12.0253	12.026	12.0338	12.0433	12.0399	12.0425	12.0486	12.0308	12.033	12.0446	12.0432	12.0426	12.0282	12.0413	12.0346	12.047	12.0369	12.0679	12.0595	12.0438	12.0246	12.0304	12.0464	12.0478	12.049	12.0443	12.0335	12.046	12.0471
M171	12.0907	12.0494	12.0651	12.0298	12.0835	12.0881	12.04	12.0775	12.0853	12.0851	12.0896	12.0762	12.1045	12.0725	12.0754	12.0488	12.046	12.0655	12.0371	12.1026	12.0351	12.0336	12.0506	12.0555	12.0443	12.0521	12.0629	12.0402	12.0486	12.0666	12.0705	12.0556	12.0414	12.074	12.0526	12.0655	12.0494	12.1055	12.0852	12.0637	12.0349	12.0458	12.0471	12.0593	12.0669	12.0615	12.0429	12.0563	12.0784
M172	12.0835	12.0576	12.0929	12.0327	12.1017	12.1138	12.043	12.0986	12.1109	12.1249	12.1334	12.0901	12.1434	12.0939	12.1023	12.0554	12.0597	12.0908	12.0526	12.1398	12.0464	12.0427	12.0659	12.0669	12.0489	12.0589	12.0773	12.0515	12.0633	12.0909	12.0813	12.07	12.0525	12.078	12.057	12.0877	12.0589	12.1386	12.1018	12.0837	12.0434	12.0548	12.0535	12.0745	12.0875	12.0808	12.0554	12.0765	12.1127
M173	12.0513	12.0439	12.0491	12.0273	12.0234	12.0414	12.028	12.0431	12.0676	12.0337	12.043	12.0277	12.0269	12.0331	12.0536	12.0341	12.0548	12.0328	12.0414	12.0323	12.0681	12.055	12.0298	12.0447	12.0378	12.0236	12.0625	12.0459	12.0645	12.0441	12.0268	12.0204	12.0459	12.0465	12.0395	12.0536	12.0378	12.0419	12.0291	12.0329	12.0476	12.0387	12.0322	12.0316	12.0327	12.0335	12.051	12.0364	12.0388
M174	12.036	12.0308	12.0341	12.0535	12.0194	12.0267	12.0215	12.0297	12.0387	12.0249	12.0291	12.0218	12.0214	12.0235	12.0326	12.0275	12.0353	12.0235	12.0281	12.0239	12.0456	12.0351	12.0245	12.0302	12.0288	12.0281	12.0392	12.0319	12.0417	12.0291	12.0216	12.0247	12.0318	12.0348	12.026	12.0335	12.0263	12.0292	12.0215	12.0256	12.0338	12.0275	12.0262	12.026	12.0242	12.0242	12.0342	12.0263	12.0262
M175	12.0279	12.0251	12.0484	12.0336	12.0419	12.0536	12.0212	12.041	12.0474	12.051	12.0533	12.0424	12.0536	12.0373	12.0491	12.0223	12.0282	12.0396	12.03	12.0578	12.0266	12.0266	12.0304	12.0348	12.0252	12.0301	12.0329	12.0293	12.0311	12.0392	12.0319	12.0319	12.0277	12.0272	12.0299	12.0363	12.0275	12.049	12.0399	12.037	12.0274	12.027	12.0235	12.0338	12.0393	12.0372	12.0308	12.0339	12.0523
M176	12.0413	12.0392	12.0569	12.0231	12.069	12.0762	12.0323	12.0627	12.0677	12.0687	12.0737	12.0577	12.0779	12.0552	12.0602	12.0377	12.0397	12.0597	12.0306	12.0846	12.0296	12.0265	12.0386	12.0457	12.0361	12.0393	12.0513	12.0288	12.0379	12.0465	12.0433	12.0428	12.0315	12.0428	12.0382	12.0585	12.0358	12.0813	12.0615	12.0545	12.0259	12.0343	12.0404	12.0477	12.0557	12.055	12.0369	12.0459	12.0627
M177	12.0805	12.0483	12.1043	12.0278	12.1094	12.1273	12.0382	12.0949	12.111	12.1082	12.1248	12.0944	12.1355	12.0863	12.1018	12.0471	12.0521	12.092	12.0456	12.1337	12.0448	12.0398	12.0602	12.0665	12.0426	12.0578	12.0768	12.0458	12.0601	12.0752	12.0659	12.0636	12.0491	12.0663	12.0568	12.0886	12.0539	12.1268	12.0972	12.0801	12.037	12.0509	12.0388	12.0655	12.0819	12.0805	12.0547	12.0673	12.1063
M178	12.0705	12.0455	12.0912	12.0283	12.0966	12.1126	12.0332	12.0875	12.0982	12.1023	12.1119	12.0863	12.1234	12.0785	12.0929	12.0423	12.0498	12.0852	12.0444	12.1228	12.0423	12.0332	12.052	12.0631	12.0405	12.0525	12.0712	12.0381	12.0535	12.067	12.0597	12.0582	12.0463	12.0619	12.0539	12.081	12.0505	12.1174	12.0896	12.0749	12.0366	12.0449	12.0352	12.0594	12.0756	12.0766	12.0508	12.0612	12.0979
M179	12.0769	12.067	12.1459	12.0377	12.15	12.179	12.0475	12.141	12.1526	12.1623	12.1764	12.1273	12.1805	12.1194	12.1433	12.0591	12.0756	12.1336	12.0623	12.1984	12.0552	12.0486	12.073	12.0951	12.0562	12.0781	12.108	12.0526	12.0783	12.1088	12.0879	12.0841	12.0603	12.0774	12.0727	12.1263	12.0716	12.1881	12.1331	12.1138	12.0436	12.0669	12.0513	12.0927	12.1197	12.1171	12.0726	12.0992	12.1533
M180	12.0697	12.0592	12.1369	12.0359	12.1351	12.1611	12.0425	12.1294	12.1423	12.1503	12.1619	12.1181	12.166	12.1094	12.1291	12.0569	12.0683	12.119	12.0543	12.1835	12.0502	12.0435	12.0688	12.0856	12.0521	12.0704	12.0964	12.0485	12.0706	12.0973	12.0787	12.0772	12.0538	12.066	12.0626	12.1119	12.0625	12.1666	12.1218	12.1053	12.0383	12.0586	12.047	12.0842	12.1087	12.1084	12.066	12.0887	12.1409
M181	12.0559	12.0409	12.1086	12.0295	12.0899	12.1156	12.0333	12.0975	12.0963	12.1074	12.1155	12.0802	12.1137	12.0761	12.1012	12.0406	12.0533	12.0882	12.0538	12.1272	12.0507	12.0434	12.0552	12.0627	12.0394	12.0497	12.0727	12.0488	12.0615	12.0781	12.0574	12.0578	12.0515	12.0546	12.0531	12.0908	12.0524	12.1059	12.0917	12.0783	12.0426	12.046	12.0373	12.0636	12.0785	12.077	12.0533	12.0642	12.106
M182	12.0496	12.0417	12.102	12.0254	12.0832	12.1109	12.0321	12.0936	12.0804	12.0968	12.0987	12.0708	12.0944	12.0624	12.096	12.0381	12.0514	12.083	12.0508	12.1191	12.0472	12.0371	12.0544	12.0607	12.0378	12.0467	12.068	12.0453	12.0574	12.0705	12.0526	12.0563	12.0492	12.0467	12.0499	12.0861	12.0495	12.0895	12.083	12.0693	12.0396	12.0416	12.035	12.0602	12.0709	12.0762	12.0531	12.0628	12.086
M183	12.0329	12.034	12.0966	12.0242	12.0696	12.0872	12.0272	12.0769	12.0483	12.0685	12.0619	12.047	12.0502	12.0356	12.0919	12.0331	12.0464	12.071	12.0517	12.097	12.0429	12.037	12.0504	12.0575	12.0322	12.0419	12.0577	12.0416	12.0544	12.0524	12.0411	12.0493	12.0408	12.0343	12.038	12.0767	12.0375	12.0513	12.0588	12.0532	12.0358	12.0365	12.0299	12.055	12.0544	12.0669	12.0472	12.0521	12.0535
[truncated: 489 more columns]
