# Supplementary material for: Multi-omics bioactivity profile-based chemical grouping and read-across: a case study with Daphnia magna and azo dyes
Source: Arch Toxicol. 2024 May 2;98(8):2577–88. doi: 10.1007/s00204-024-03759-6 (PMC11272716; doi:10.1007/s00204-024-03759-6)
Supplement: Supplementary file 4 — Supplementary file4 (XLSX 468 KB) [file 204_2024_3759_MOESM4_ESM.xlsx]

## Sheet: Table S7. Annotation of the cus
DaphniaID	Selection basis-S1500.	Selection basis-PAHs	Selection basis-Metals	Selection basis-P1.P2Metabolism	Selection basis-AzoDyes	Human Orthologs-No	Human Orthologs-HumanIDs	Human Orthologs on S150 panel-No_S1500	Human Orthologs on S150 panel-HumanIDs_S1500	Human Disease genes (OMIM)-NDisease	Human Disease genes (OMIM)-HDiseaseID	Human Disease genes (OMIM)-NPhenotype	Human Disease genes (OMIM)-Phenotype	IPA Tox Functions-NTox	IPA Tox Functions-HgID.x	IPA Tox Functions-NTF	IPA Tox Functions-TF	Reactome pathways-NinPathway.x	Reactome pathways-HgID.y	Reactome pathways-NPathways.x	Reactome pathways-Pathways.x	Kegg pathways-NinPathway.y	Kegg pathways-HgID	Kegg pathways-NPathways.y	Kegg pathways-Pathways.y
Dapma7bEVm000017	1	0	0	0	0	4	TJP1,TJP2,TJP3,TJP1	1	TJP1	1	TJP2	2	Cholestasis, progressive familial intrahepatic 4, 615878 (3)|Hypercholanemia, familial 1, 607748 (3)	4	TJP1, TJP2, TJP3, TJP1	19	Liver tumor|Liver cancer|Liver carcinoma|Cell proliferation of kidney cell lines, Cell death of kidney cells|Cell death of kidney cell lines|Apoptosis of kidney cell lines|Intrahepatic cholestasis|Cholestasis|Familial intrahepatic cholestasis|Progressive intrahepatic cholestasis|Progressive familial intrahepatic cholestasis type 4, Liver tumor|Liver cancer|Liver carcinoma, Liver tumor|Liver cance…	2	TJP1, TJP1	12	REACTOME_APOPTOSIS|REACTOME_APOPTOTIC_CLEAVAGE_OF_CELL_ADHESION_PROTEINS|REACTOME_APOPTOTIC_CLEAVAGE_OF_CELLULAR_PROTEINS|REACTOME_APOPTOTIC_EXECUTION_PHASE|REACTOME_MEMBRANE_TRAFFICKING|REACTOME_SIGNALING_BY_HIPPO, REACTOME_APOPTOSIS|REACTOME_APOPTOTIC_CLEAVAGE_OF_CELL_ADHESION_PROTEINS|REACTOME_APOPTOTIC_CLEAVAGE_OF_CELLULAR_PROTEINS|REACTOME_APOPTOTIC_EXECUTION_PHASE|REACTOME_MEMBRANE_TRAFFICK…	2	TJP1, TJP1	10	KEGG_ADHERENS_JUNCTION|KEGG_EPITHELIAL_CELL_SIGNALING_IN_HELICOBACTER_PYLORI_INFECTION|KEGG_GAP_JUNCTION|KEGG_TIGHT_JUNCTION|KEGG_VIBRIO_CHOLERAE_INFECTION, KEGG_ADHERENS_JUNCTION|KEGG_EPITHELIAL_CELL_SIGNALING_IN_HELICOBACTER_PYLORI_INFECTION|KEGG_GAP_JUNCTION|KEGG_TIGHT_JUNCTION|KEGG_VIBRIO_CHOLERAE_INFECTION
Dapma7bEVm000021	1	0	0	0	0	15	CAPN11,CAPN3,CAPN3,CAPN1,CAPN9,CAPN9,CAPN14,CAPN13,CAPN12,CAPN12,CAPN5,CAPN8,CAPN2,CAPN10,CAPN6	1	CAPN1	5	CAPN3, CAPN3, CAPN1, CAPN5, CAPN10	9	Muscular dystrophy, limb-girdle, autosomal dominant 4, 618129 (3)|Muscular dystrophy, limb-girdle, autosomal recessive 1, 253600 (3), Muscular dystrophy, limb-girdle, autosomal dominant 4, 618129 (3)|Muscular dystrophy, limb-girdle, autosomal recessive 1, 253600 (3), Oculogastrointestinal neurodevelopmental syndrome, 619318 (3)|Spastic paraplegia 76, autosomal recessive, 616907 (3)|{Diabetes mell…	7	CAPN1, CAPN9, CAPN9, CAPN14, CAPN13, CAPN5, CAPN8	20	Liver tumor|Liver tumor|Liver cancer|Liver carcinoma, Liver tumor|Liver cancer|Liver carcinoma, Liver tumor|Liver cancer|Liver carcinoma, Liver tumor, Liver tumor|Liver cancer|Liver carcinoma, Inflammation of liver|Infection by Hepatitis C virus|Viral hepatitis, Liver tumor|Liver cancer|Liver carcinoma	0	NA	0	NA	1	CAPN1	1	KEGG_ALZHEIMERS_DISEASE
Dapma7bEVm000023	1	0	0	0	0	4	MPP6,MPP2,CASK,MPP1	1	CASK	1	CASK	3	FG syndrome 4, 300422 (3)|Mental retardation and microcephaly with pontine and cerebellar hypoplasia, 300749 (3)|Mental retardation, with or without nystagmus, 300422 (3)	2	MPP6, MPP2	7	Liver tumor|Liver cancer|Liver carcinoma|Hepatocellular carcinoma, Liver tumor|Liver cancer|Liver carcinoma	0	NA	0	NA	1	CASK	1	KEGG_TIGHT_JUNCTION
Dapma7bEVm000027	1	0	0	0	0	5	ABCB1,ABCB4,ABCB5,ABCB11,ABCB11	2	ABCB1,ABCB11	4	ABCB1, ABCB4, ABCB11, ABCB11	11	Cholestasis, benign recurrent intrahepatic, 2, 605479 (3)|Cholestasis, progressive familial intrahepatic 2, 601847 (3)|{Colchicine resistance}, 120080 (3)|{Inflammatory bowel disease 13}, 612244 (3), Cholestasis, intrahepatic, of pregnancy, 3, 614972 (3)|Cholestasis, progressive familial intrahepatic 3, 602347 (3)|Gallbladder disease 1, 600803 (3), Cholestasis, benign recurrent intrahepatic, 2, 6…	5	ABCB1, ABCB4, ABCB5, ABCB11, ABCB11	172	Liver tumor|Liver cancer|Liver carcinoma|Failure of heart|Infarction of heart|Myocardial infarction|Disorder of coronary artery|Hepatocellular carcinoma|Hepatic steatosis|Liver Damage|Liver Damage|Inflammation of liver|Intrahepatic cholestasis|Cholestasis|Cholestasis|Familial intrahepatic cholestasis|Progressive intrahepatic cholestasis|Progressive familial intrahepatic cholestasis type 1|Cirrhos…	3	ABCB1, ABCB11, ABCB11	18	REACTOME_ABACAVIR_TRANSPORT_AND_METABOLISM|REACTOME_ABC_FAMILY_PROTEINS_MEDIATED_TRANSPORT|REACTOME_BILE_ACID_AND_BILE_SALT_METABOLISM|REACTOME_METABOLISM_OF_LIPIDS_AND_LIPOPROTEINS|REACTOME_RECYCLING_OF_BILE_ACIDS_AND_SALTS|REACTOME_SYNTHESIS_OF_BILE_ACIDS_AND_BILE_SALTS|REACTOME_SYNTHESIS_OF_BILE_ACIDS_AND_BILE_SALTS_VIA_7ALPHA_HYDROXYCHOLESTEROL|REACTOME_TRANSMEMBRANE_TRANSPORT_OF_SMALL_MOLECU…	3	ABCB1, ABCB11, ABCB11	4	KEGG_ABC_TRANSPORTERS|KEGG_ABC_TRANSPORTERS, KEGG_ABC_TRANSPORTERS, KEGG_ABC_TRANSPORTERS
Dapma7bEVm000028	1	0	0	0	0	3	RAP1GAP2,RAP1GAP2,RAP1GAP	1	RAP1GAP	0	NA	0	NA	3	RAP1GAP2, RAP1GAP2, RAP1GAP	12	Liver tumor|Liver cancer|Liver carcinoma|Hepatocellular carcinoma, Liver tumor|Liver cancer|Liver carcinoma|Hepatocellular carcinoma, Liver tumor|Liver cancer|Liver carcinoma|Hepatocellular carcinoma	1	RAP1GAP	2	REACTOME_ADAPTIVE_IMMUNE_SYSTEM|REACTOME_IMMUNE_SYSTEM	0	NA	0	NA
Dapma7bEVm000029	1	0	0	1	0	4	ALDH3B1,ALDH3B2,ALDH3A1,ALDH3A2	1	ALDH3A2	1	ALDH3A2	1	Sjogren-Larsson syndrome, 270200 (3)	2	ALDH3B1, ALDH3A1	4	Cell death of kidney cells|Cell death of kidney cell lines, Liver Damage|Hepatotoxicity	0	NA	0	NA	1	ALDH3A2	8	KEGG_ARGININE_AND_PROLINE_METABOLISM|KEGG_ASCORBATE_AND_ALDARATE_METABOLISM|KEGG_BETA_ALANINE_METABOLISM|KEGG_FATTY_ACID_METABOLISM|KEGG_GLYCOLYSIS_GLUCONEOGENESIS|KEGG_LYSINE_DEGRADATION|KEGG_TRYPTOPHAN_METABOLISM|KEGG_VALINE_LEUCINE_AND_ISOLEUCINE_DEGRADATION
Dapma7bEVm000037	1	0	0	0	0	5	ELAVL2,ELAVL4,ELAVL4,ELAVL3,ELAVL1	1	ELAVL1	0	NA	0	NA	1	ELAVL1	19	Liver tumor|Liver cancer|Liver carcinoma|Infarction of heart|Myocardial infarction|Cell death of heart cells|Cell death of heart|Apoptosis of heart|Apoptosis of heart cells|Cell death of cardiomyocytes|Apoptosis of cardiomyocytes|Fibrosis of heart|Dysfunction of heart|Ventricular dysfunction|Left ventricular dysfunction|Fibrosis of heart chamber|Fibrosis of heart ventricle|Left ventricular fibros…	1	ELAVL1	1	REACTOME_METABOLISM_OF_RNA	0	NA	0	NA
Dapma7bEVm000052	1	0	0	0	0	4	CAMK2D,CAMK2A,CAMK2B,CAMK2G	1	CAMK2B	3	CAMK2A, CAMK2B, CAMK2G	4	?Mental retardation, autosomal recessive 63, 618095 (3)|Mental retardation, autosomal dominant 53, 617798 (3), Mental retardation, autosomal dominant 54, 617799 (3), Mental retardation, autosomal dominant 59, 618522 (3)	4	CAMK2D, CAMK2A, CAMK2B, CAMK2G	53	Failure of heart|Enlargement of heart|Hypertrophy of heart|Cell death of heart cells|Cell death of heart|Apoptosis of heart|Apoptosis of heart cells|Cell death of cardiomyocytes|Apoptosis of cardiomyocytes|Fibrosis of heart|Hypertrophy of cardiac muscle|Enlargement of heart cells|Enlargement of cardiomyocytes|Hypertrophy of heart cells|Hypertrophy of cardiomyocytes|Dysfunction of heart|Dilated ca…	1	CAMK2B	9	REACTOME_ACTIVATION_OF_NMDA_RECEPTOR_UPON_GLUTAMATE_BINDING_AND_POSTSYNAPTIC_EVENTS|REACTOME_CREB_PHOSPHORYLATION_THROUGH_THE_ACTIVATION_OF_CAMKII|REACTOME_CREB_PHOSPHORYLATION_THROUGH_THE_ACTIVATION_OF_RAS|REACTOME_IMMUNE_SYSTEM|REACTOME_NEURONAL_SYSTEM|REACTOME_NEUROTRANSMITTER_RECEPTOR_BINDING_AND_DOWNSTREAM_TRANSMISSION_IN_THE_POSTSYNAPTIC_CELL|REACTOME_POST_NMDA_RECEPTOR_ACTIVATION_EVENTS|RE…	1	CAMK2B	4	KEGG_ERBB_SIGNALING_PATHWAY|KEGG_MELANOGENESIS|KEGG_NEUROTROPHIN_SIGNALING_PATHWAY|KEGG_WNT_SIGNALING_PATHWAY
Dapma7bEVm000055	1	0	0	0	0	2	FLNC,FLNA	1	FLNA	2	FLNC, FLNA	14	Cardiomyopathy, familial hypertrophic, 26, 617047 (3)|Cardiomyopathy, familial restrictive 5, 617047 (3)|Myopathy, distal, 4, 614065 (3)|Myopathy, myofibrillar, 5, 609524 (3), ?FG syndrome 2, 300321 (3)|Cardiac valvular dysplasia, X-linked, 314400 (3)|Congenital short bowel syndrome, 300048 (3)|Frontometaphyseal dysplasia 1, 305620 (3)|Heterotopia, periventricular, 1, 300049 (3)|Intestinal pseudo…	2	FLNC, FLNA	31	Liver tumor|Liver cancer|Liver carcinoma|Enlargement of heart|Arrhythmia|Dilated cardiomyopathy|Primary dilated cardiomyopthy|Familial arrhythmia|Familial dilated cardiomyopathy|Hereditary Wolff-Parkinson-White syndrome|Dominant dilated cardiomyopathy|Dilated cardiomyopathy type 1B, Liver tumor|Liver cancer|Liver carcinoma|Arrhythmia|Cell death of liver|Necrosis of liver|Congenital heart disease|…	0	NA	0	NA	1	FLNA	1	KEGG_MAPK_SIGNALING_PATHWAY
Dapma7bEVm000066	1	0	0	0	0	5	AMY1A,AMY1B,AMY2B,AMY1C,AMY2A	2	AMY1A,AMY2B	0	NA	0	NA	2	AMY2B, AMY2A	44	Liver tumor|Failure of heart|Infarction of heart|Myocardial infarction|Disorder of coronary artery|Damage of kidney|Arrhythmia|Injury of kidney|Failure of kidney|Supraventricular arrhythmia|Acute kidney injury|Cardiac fibrillation|Atrial fibrillation or flutter|Atrial fibrillation|Inflammation of liver|Cardiac death|Infection by Hepatitis C virus|Chronic hepatitis|Viral hepatitis|Chronic hepatiti…	1	AMY1A	2	REACTOME_DIGESTION_OF_DIETARY_CARBOHYDRATE|REACTOME_METABOLISM_OF_CARBOHYDRATES	1	AMY2B	1	KEGG_STARCH_AND_SUCROSE_METABOLISM
Dapma7bEVm000083	1	0	0	0	0	7	STAT6,STAT2,STAT3,STAT5B,STAT5A,STA,STAT4	4	STAT1,STAT3,STAT4,STAT5B	5	STAT2, STAT3, STAT5B, STA, STAT4	42	Immunodeficiency 44, 616636 (3)|Pseudo-TORCH syndrome 3, 618886 (3), Autoimmune disease, multisystem, infantile-onset, 1, 615952 (3)|Hyper-IgE recurrent infection syndrome, 147060 (3), Growth hormone insensitivity with immune dysregulation 1, autosomal recessive, 245590 (3)|Growth hormone insensitivity with immune dysregulation 2, autosomal dominant, 618985 (3)|Leukemia, acute promyelocytic, soma…	7	STAT6, STAT2, STAT3, STAT5B, STAT5A, STA, STAT4	266	Cell death of liver cells|Cell death of liver|Necrosis of liver|Hepatic steatosis|Cell death of hepatocytes|Apoptosis of liver|Apoptosis of liver cells|Liver Damage|Apoptosis of hepatocytes|Inflammation of liver|Hepatic injury|Hepatomegaly|Inflammation of heart|Cell death of liver cell lines|Damage of liver cells|Apoptosis of liver cell lines|Injury of liver cells, Liver tumor|Liver cancer|Liver …	3	STAT3, STAT5B, STA	52	REACTOME_DOWNSTREAM_SIGNAL_TRANSDUCTION|REACTOME_GROWTH_HORMONE_RECEPTOR_SIGNALING|REACTOME_NGF_SIGNALLING_VIA_TRKA_FROM_THE_PLASMA_MEMBRANE|REACTOME_SIGNALING_BY_FGFR_IN_DISEASE|REACTOME_SIGNALING_BY_FGFR_MUTANTS|REACTOME_SIGNALING_BY_SCF_KIT, REACTOME_CYTOKINE_SIGNALING_IN_IMMUNE_SYSTEM|REACTOME_IL_2_SIGNALING|REACTOME_IL_3_5_AND_GM_CSF_SIGNALING|REACTOME_IL_7_SIGNALING|REACTOME_IMMUNE_SYSTEM|R…	4	STAT3, STAT5B, STA, STAT4	22	KEGG_CHEMOKINE_SIGNALING_PATHWAY, KEGG_ACUTE_MYELOID_LEUKEMIA|KEGG_ERBB_SIGNALING_PATHWAY|KEGG_PATHWAYS_IN_CANCER, KEGG_ACUTE_MYELOID_LEUKEMIA|KEGG_AMINO_SUGAR_AND_NUCLEOTIDE_SUGAR_METABOLISM|KEGG_CHEMOKINE_SIGNALING_PATHWAY|KEGG_DRUG_METABOLISM_CYTOCHROME_P450|KEGG_DRUG_METABOLISM_CYTOCHROME_P450|KEGG_ERBB_SIGNALING_PATHWAY|KEGG_FRUCTOSE_AND_MANNOSE_METABOLISM|KEGG_GLUTATHIONE_METABOLISM|KEGG_GL…
Dapma7bEVm000092	1	0	0	0	0	3	SLC17A8,SLC17A6,SLC17A7	1	SLC17A6	1	SLC17A8	1	Deafness, autosomal dominant 25, 605583 (3)	1	SLC17A8	3	Liver tumor|Liver cancer|Liver carcinoma	1	SLC17A6	1	REACTOME_AMINO_ACID_AND_OLIGOPEPTIDE_SLC_TRANSPORTERS	0	NA	0	NA
Dapma7bEVm000096	1	0	0	0	0	4	PTPRD,PTPRS,PTPRF,PTPRC	2	PTPRC,PTPRF	2	PTPRF, PTPRC	3	?Breasts and/or nipples, aplasia or hypoplasia of, 2, 616001 (3), Severe combined immunodeficiency, T cell-negative, B-cell/natural killer-cell positive, 608971 (3)|{Hepatitis C virus, susceptibility to}, 609532 (3)	4	PTPRD, PTPRS, PTPRF, PTPRC	27	Liver tumor|Liver cancer|Liver carcinoma, Liver tumor|Liver cancer|Liver carcinoma, Liver tumor|Liver cancer|Liver carcinoma, Liver tumor|Liver cancer|Liver carcinoma|Cell death of liver cells|Cell death of liver|Necrosis of liver|Apoptosis of liver|Apoptosis of liver cells|Inflammation of liver|Nephritis|Infection by Hepatitis C virus|Chronic hepatitis|Viral hepatitis|Glomerulonephritis|Chronic …	1	PTPRC	4	REACTOME_ADAPTIVE_IMMUNE_SYSTEM|REACTOME_AXON_GUIDANCE|REACTOME_IMMUNE_SYSTEM|REACTOME_SEMA4D_IN_SEMAPHORIN_SIGNALING	1	PTPRF	1	KEGG_CELL_ADHESION_MOLECULES_CAMS
Dapma7bEVm000112	1	0	0	0	0	4	GLB1L3,GLB1L2,GLB1L,GLB1	1	GLB1	1	GLB1	4	GM1-gangliosidosis, type I, 230500 (3)|GM1-gangliosidosis, type II, 230600 (3)|GM1-gangliosidosis, type III, 230650 (3)|Mucopolysaccharidosis type IVB (Morquio), 253010 (3)	2	GLB1L, GLB1	13	Liver tumor|Liver cancer|Liver carcinoma, Liver tumor|Liver tumor|Liver tumor|Liver cancer|Liver cancer|Liver cancer|Liver carcinoma|Liver carcinoma|Liver carcinoma|Hepatocellular carcinoma	1	GLB1	5	REACTOME_HEPARAN_SULFATE_HEPARIN_HS_GAG_METABOLISM|REACTOME_HS_GAG_DEGRADATION|REACTOME_METABOLISM_OF_CARBOHYDRATES|REACTOME_PHOSPHOLIPID_METABOLISM|REACTOME_SPHINGOLIPID_METABOLISM	1	GLB1	4	KEGG_GLYCOSPHINGOLIPID_BIOSYNTHESIS_GANGLIO_SERIES|KEGG_LYSOSOME|KEGG_OTHER_GLYCAN_DEGRADATION|KEGG_SPHINGOLIPID_METABOLISM
Dapma7bEVm000130	1	0	0	0	0	3	MSH6,MSH6,MSH2	2	MSH2,MSH6	3	MSH6, MSH6, MSH2	9	Colorectal cancer, hereditary nonpolyposis, type 5, 614350 (3)|Mismatch repair cancer syndrome 3, 619097 (3)|{Endometrial cancer, familial}, 608089 (3), Colorectal cancer, hereditary nonpolyposis, type 5, 614350 (3)|Mismatch repair cancer syndrome 3, 619097 (3)|{Endometrial cancer, familial}, 608089 (3), Colorectal cancer, hereditary nonpolyposis, type 1, 120435 (3)|Mismatch repair cancer syndrom…	3	MSH6, MSH6, MSH2	16	Liver tumor|Liver cancer|Liver carcinoma|Hepatocellular carcinoma, Liver tumor|Liver cancer|Liver carcinoma|Hepatocellular carcinoma, Liver tumor|Liver cancer|Liver carcinoma|Hepatocellular carcinoma|Development of liver tumor|Development of hepatocellular carcinoma|Benign neoplasm of liver|Hepatocellular adenoma	0	NA	0	NA	2	MSH6, MSH6	6	KEGG_COLORECTAL_CANCER|KEGG_MISMATCH_REPAIR|KEGG_PATHWAYS_IN_CANCER, KEGG_COLORECTAL_CANCER|KEGG_MISMATCH_REPAIR|KEGG_PATHWAYS_IN_CANCER
Dapma7bEVm000131	1	0	0	0	0	3	PIK3R1,PIK3R2,LOC110117498-PIK3R3	1	PIK3R1	2	PIK3R1, PIK3R2	4	?Agammaglobulinemia 7, autosomal recessive, 615214 (3)|Immunodeficiency 36, 616005 (3)|SHORT syndrome, 269880 (3), Megalencephaly-polymicrogyria-polydactyly-hydrocephalus syndrome 1, 603387 (3)	2	PIK3R1, PIK3R2	18	Liver tumor|Liver cancer|Liver carcinoma|Enlargement of heart|Hypertrophy of heart|Hepatocellular carcinoma|Cell death of liver cells|Cell death of liver|Necrosis of liver|Cell death of hepatocytes|Development of liver tumor|Development of hepatocellular carcinoma|Proliferation of liver cells|Increased Levels of Red Blood Cells|Metastasis of hepatocellular carcinoma, Liver tumor|Liver cancer|Live…	1	PIK3R1	27	REACTOME_ANTIGEN_ACTIVATES_B_CELL_RECEPTOR_LEADING_TO_GENERATION_OF_SECOND_MESSENGERS|REACTOME_CELL_CELL_COMMUNICATION|REACTOME_CYTOKINE_SIGNALING_IN_IMMUNE_SYSTEM|REACTOME_DOWNSTREAM_SIGNAL_TRANSDUCTION|REACTOME_DOWNSTREAM_SIGNALING_OF_ACTIVATED_FGFR|REACTOME_DOWNSTREAM_TCR_SIGNALING|REACTOME_G_ALPHA_Q_SIGNALLING_EVENTS|REACTOME_G_ALPHA1213_SIGNALLING_EVENTS|REACTOME_GAB1_SIGNALOSOME|REACTOME_GP…	1	PIK3R1	13	KEGG_B_CELL_RECEPTOR_SIGNALING_PATHWAY|KEGG_COLORECTAL_CANCER|KEGG_ENDOMETRIAL_CANCER|KEGG_FOCAL_ADHESION|KEGG_GLIOMA|KEGG_INSULIN_SIGNALING_PATHWAY|KEGG_LEUKOCYTE_TRANSENDOTHELIAL_MIGRATION|KEGG_NATURAL_KILLER_CELL_MEDIATED_CYTOTOXICITY|KEGG_PHOSPHATIDYLINOSITOL_SIGNALING_SYSTEM|KEGG_REGULATION_OF_ACTIN_CYTOSKELETON|KEGG_SMALL_CELL_LUNG_CANCER|KEGG_TOLL_LIKE_RECEPTOR_SIGNALING_PATHWAY|KEGG_VEGF_…
Dapma7bEVm000145	1	0	0	0	0	9	CPB2,CPA2,CPA1,CPA4,CPA5,CPA6,CPO,CPB1,CPA3	1	CPA3	2	CPA6, CPO	4	Epilepsy, familial temporal lobe, 5, 614417 (3)|Febrile seizures, familial, 11, 614418 (3), Coproporphyria, 121300 (3)|Harderoporphyria, 618892 (3)	4	CPB2, CPA4, CPA6, CPB1	15	Liver tumor|Liver cancer|Liver carcinoma|Cell death of liver|Necrosis of liver|Proliferation of liver cells|Proliferation of hepatocytes|Increased Levels of Hematocrit|Increased Levels of LDH, Liver tumor, Liver tumor, Liver tumor|Liver cancer|Liver carcinoma|Hepatocellular carcinoma	1	CPO	1	REACTOME_METABOLISM_OF_PORPHYRINS	1	CPO	1	KEGG_PORPHYRIN_AND_CHLOROPHYLL_METABOLISM
Dapma7bEVm000159	1	0	0	0	0	2	ACE,ACE2	1	ACE	1	ACE	14	?Inflammatory skin and bowel disease, neonatal, 1, 614328 (3)|?Leukodystrophy, progressive, early childhood-onset, 617762 (3)|?N-acetylaspartate deficiency, 614063 (3)|Fanconi anemia, complementation group E, 600901 (3)|Mandibuloacral dysplasia with type B lipodystrophy, 608612 (3)|Renal tubular dysgenesis, 267430 (3)|Restrictive dermopathy, lethal, 275210 (3)|Spastic paraplegia and psychomotor r…	2	ACE, ACE2	126	Liver tumor|Liver tumor|Liver cancer|Liver carcinoma|Failure of heart|Failure of heart|Infarction of heart|Enlargement of heart|Enlargement of heart|Myocardial infarction|Disorder of coronary artery|Hypertrophy of heart|Hypertrophy of heart|Damage of kidney|Cell death of kidney cells|Arrhythmia|Hepatic steatosis|Fibrosis of heart|Fibrosis of heart|Failure of kidney|Supraventricular arrhythmia|Car…	0	NA	0	NA	2	ACE, ACE2	6	KEGG_ALZHEIMERS_DISEASE|KEGG_HYPERTROPHIC_CARDIOMYOPATHY_HCM|KEGG_RENIN_ANGIOTENSIN_SYSTEM|KEGG_RENIN_ANGIOTENSIN_SYSTEM, KEGG_ALZHEIMERS_DISEASE|KEGG_RENIN_ANGIOTENSIN_SYSTEM
Dapma7bEVm000168	1	0	0	0	0	5	ARNTL2,ARNT2,ARNTL,ARNTL,ARNT	2	ARNT,ARNT2	2	ARNT2, ARNT	2	?Webb-Dattani syndrome, 615926 (3), ?Webb-Dattani syndrome, 615926 (3)	5	ARNTL2, ARNT2, ARNTL, ARNTL, ARNT	60	Liver tumor|Liver cancer|Liver carcinoma|Hepatocellular carcinoma|Cell proliferation of kidney cell lines, Liver tumor|Liver cancer|Liver carcinoma|Hepatocellular carcinoma, Liver tumor|Liver tumor|Liver cancer|Liver cancer|Liver carcinoma|Liver carcinoma|Disorder of coronary artery|Hepatocellular carcinoma|Arrhythmia|Hepatic steatosis|Cell proliferation of kidney cell lines|Coronary artery disea…	1	ARNT	1	REACTOME_REGULATION_OF_HYPOXIA_INDUCIBLE_FACTOR_HIF_BY_OXYGEN	1	ARNT	2	KEGG_PATHWAYS_IN_CANCER|KEGG_RENAL_CELL_CARCINOMA
Dapma7bEVm000171	1	0	0	0	0	5	LPIN2,LPIN1,LPIN1,LPIN1,LPIN3	1	LPIN3	4	LPIN2, LPIN1, LPIN1, LPIN1	4	Majeed syndrome, 609628 (3), Myoglobinuria, acute recurrent, autosomal recessive, 268200 (3), Myoglobinuria, acute recurrent, autosomal recessive, 268200 (3), Myoglobinuria, acute recurrent, autosomal recessive, 268200 (3)	4	LPIN2, LPIN1, LPIN1, LPIN1	13	Liver tumor|Liver cancer|Liver carcinoma|Hepatocellular carcinoma, Hepatic steatosis|Inflammation of liver|Steatohepatitis, Hepatic steatosis|Inflammation of liver|Steatohepatitis, Hepatic steatosis|Inflammation of liver|Steatohepatitis	1	LPIN3	4	REACTOME_PHOSPHOLIPID_METABOLISM|REACTOME_SYNTHESIS_OF_PC|REACTOME_SYNTHESIS_OF_PE|REACTOME_TRIGLYCERIDE_BIOSYNTHESIS	0	NA	0	NA
Dapma7bEVm000175	1	0	0	0	0	2	PRKCQ,PRKCD	2	PRKCD,PRKCQ	1	PRKCD	1	Autoimmune lymphoproliferative syndrome, type III, 615559 (3)	2	PRKCQ, PRKCD	34	Liver tumor|Liver cancer|Liver carcinoma|Cell death of liver cells|Cell death of liver|Necrosis of liver|Cell death of hepatocytes|Apoptosis of liver|Apoptosis of liver cells|Apoptosis of hepatocytes|Carditis|Myocarditis, Enlargement of heart|Hypertrophy of heart|Cell death of heart cells|Cell death of heart|Apoptosis of heart|Apoptosis of heart cells|Cell death of cardiomyocytes|Apoptosis of car…	2	PRKCQ, PRKCD	20	REACTOME_ADAPTIVE_IMMUNE_SYSTEM|REACTOME_APOPTOTIC_EXECUTION_PHASE|REACTOME_DEVELOPMENTAL_BIOLOGY|REACTOME_GASTRIN_CREB_SIGNALLING_PATHWAY_VIA_PKC_AND_MAPK|REACTOME_IMMUNE_SYSTEM|REACTOME_TCR_SIGNALING, REACTOME_APOPTOSIS|REACTOME_APOPTOTIC_CLEAVAGE_OF_CELLULAR_PROTEINS|REACTOME_CYTOKINE_SIGNALING_IN_IMMUNE_SYSTEM|REACTOME_DAG_AND_IP3_SIGNALING|REACTOME_GASTRIN_CREB_SIGNALLING_PATHWAY_VIA_PKC_AND…	1	PRKCD	4	KEGG_CHEMOKINE_SIGNALING_PATHWAY|KEGG_FC_EPSILON_RI_SIGNALING_PATHWAY|KEGG_FC_GAMMA_R_MEDIATED_PHAGOCYTOSIS|KEGG_GNRH_SIGNALING_PATHWAY
Dapma7bEVm000177	1	0	0	0	0	5	DNM1L,DNM1,DNM3,DNM3,DNM2	2	DNM1,DNM1L	3	DNM1L, DNM1, DNM2	9	Encephalopathy, lethal, due to defective mitochondrial peroxisomal fission 1, 614388 (3)|Optic atrophy 5, 610708 (3), Developmental and epileptic encephalopathy 31, 616346 (3)|Encephalopathy, lethal, due to defective mitochondrial peroxisomal fission 1, 614388 (3)|Optic atrophy 5, 610708 (3), Centronuclear myopathy 1, 160150 (3)|Charcot-Marie-Tooth disease, axonal type 2M, 606482 (3)|Charcot-Mari…	3	DNM1L, DNM1, DNM2	36	Liver tumor|Liver cancer|Liver carcinoma|Enlargement of heart|Hepatocellular carcinoma|Cell death of liver cells|Cell death of liver|Necrosis of liver|Cell death of hepatocytes|Liver Damage|Fibrosis of liver|Dilated cardiomyopathy|Hepatic injury|Progression of hepatocellular carcinoma|Quantity of peroxisomes|Quantity of reactive oxygen species in liver, Liver tumor|Liver tumor|Liver cancer|Liver …	1	DNM1	7	REACTOME_ADAPTIVE_IMMUNE_SYSTEM|REACTOME_DEVELOPMENTAL_BIOLOGY|REACTOME_GAP_JUNCTION_TRAFFICKING|REACTOME_L1CAM_INTERACTIONS|REACTOME_MEMBRANE_TRAFFICKING|REACTOME_MHC_CLASS_II_ANTIGEN_PRESENTATION|REACTOME_TOLL_RECEPTOR_CASCADES	2	DNM1L, DNM1	4	KEGG_ENDOCYTOSIS|KEGG_FC_GAMMA_R_MEDIATED_PHAGOCYTOSIS, KEGG_ENDOCYTOSIS|KEGG_FC_GAMMA_R_MEDIATED_PHAGOCYTOSIS
Dapma7bEVm000187	1	0	0	0	0	9	SLC1A3,SLC1A3,SLC1A1,SLC1A2,SLC1A7,SLC1A4,SLC1A4,SLC1A5,SLC1A6	3	SLC1A2,SLC1A3,SLC1A4	6	SLC1A3, SLC1A3, SLC1A1, SLC1A2, SLC1A4, SLC1A4	7	Episodic ataxia, type 6, 612656 (3), Episodic ataxia, type 6, 612656 (3), Dicarboxylic aminoaciduria, 222730 (3)|{?Schizophrenia susceptibility 18}, 615232 (3), Developmental and epileptic encephalopathy 41, 617105 (3), Spastic tetraplegia, thin corpus callosum, and progressive microcephaly, 616657 (3), Spastic tetraplegia, thin corpus callosum, and progressive microcephaly, 616657 (3)	7	SLC1A3, SLC1A3, SLC1A7, SLC1A4, SLC1A4, SLC1A5, SLC1A6	27	Liver tumor|Liver cancer|Liver carcinoma|Enlargement of heart|Dilated cardiomyopathy, Liver tumor|Liver cancer|Liver carcinoma|Enlargement of heart|Dilated cardiomyopathy, Liver tumor|Liver cancer|Liver carcinoma, Liver tumor|Liver cancer|Liver carcinoma|Hepatocellular carcinoma, Liver tumor|Liver cancer|Liver carcinoma|Hepatocellular carcinoma, Liver tumor|Liver cancer|Liver carcinoma, Liver tum…	5	SLC1A3, SLC1A3, SLC1A2, SLC1A4, SLC1A4	23	REACTOME_AMINO_ACID_AND_OLIGOPEPTIDE_SLC_TRANSPORTERS|REACTOME_NEURONAL_SYSTEM|REACTOME_SLC_MEDIATED_TRANSMEMBRANE_TRANSPORT|REACTOME_TRANSMEMBRANE_TRANSPORT_OF_SMALL_MOLECULES|REACTOME_TRANSMISSION_ACROSS_CHEMICAL_SYNAPSES|REACTOME_TRANSPORT_OF_INORGANIC_CATIONS_ANIONS_AND_AMINO_ACIDS_OLIGOPEPTIDES, REACTOME_AMINO_ACID_AND_OLIGOPEPTIDE_SLC_TRANSPORTERS|REACTOME_NEURONAL_SYSTEM|REACTOME_SLC_MEDIA…	1	SLC1A2	1	KEGG_AMYOTROPHIC_LATERAL_SCLEROSIS_ALS
Dapma7bEVm000188	1	0	0	0	0	3	ABCG2,ABCG8,ABCG5	1	ABCG2	3	ABCG2, ABCG8, ABCG5	5	[Junior blood group system], 614490 (3)|[Uric acid concentration, serum, QTL1], 138900 (3), Sitosterolemia 1, 210250 (3)|{Gallbladder disease 4}, 611465 (3), Sitosterolemia 2, 618666 (3)	3	ABCG2, ABCG8, ABCG5	30	Cell death of kidney cells|Cell death of kidney cell lines|Inflammation of liver|Intrahepatic cholestasis|Cholestasis|Familial intrahepatic cholestasis|Progressive intrahepatic cholestasis|Cell proliferation of kidney cell lines|Progressive familial intrahepatic cholestasis type 1|Cirrhosis|Fibrosis of liver|Primary biliary cirrhosis|Cirrhosis of liver|Cell viability of kidney cell lines|Cytostas…	1	ABCG2	1	REACTOME_IRON_UPTAKE_AND_TRANSPORT	0	NA	0	NA
Dapma7bEVm000190	1	0	0	0	0	2	HEXB,HEXA	2	HEXA,HEXB	2	HEXB, HEXA	4	Sandhoff disease, infantile, juvenile, and adult forms, 268800 (3), GM2-gangliosidosis, several forms, 272800 (3)|Tay-Sachs disease, 272800 (3)|[Hex A pseudodeficiency], 272800 (3)	1	HEXB	7	Liver tumor|Liver cancer|Liver carcinoma|Failure of kidney|Acute renal failure|Nephrotoxic acute renal failure|Gentamicin-induced renal injury	2	HEXB, HEXA	12	REACTOME_CHONDROITIN_SULFATE_DERMATAN_SULFATE_METABOLISM|REACTOME_CS_DS_DEGRADATION|REACTOME_GLYCOSAMINOGLYCAN_METABOLISM|REACTOME_HYALURONAN_METABOLISM|REACTOME_KERATAN_SULFATE_DEGRADATION|REACTOME_KERATAN_SULFATE_KERATIN_METABOLISM|REACTOME_SPHINGOLIPID_METABOLISM, REACTOME_GLYCOSPHINGOLIPID_METABOLISM|REACTOME_HYALURONAN_UPTAKE_AND_DEGRADATION|REACTOME_METABOLISM_OF_CARBOHYDRATES|REACTOME_META…	2	HEXB, HEXA	6	KEGG_AMINO_SUGAR_AND_NUCLEOTIDE_SUGAR_METABOLISM|KEGG_GLYCOSPHINGOLIPID_BIOSYNTHESIS_GANGLIO_SERIES|KEGG_LYSOSOME|KEGG_OTHER_GLYCAN_DEGRADATION, KEGG_GLYCOSAMINOGLYCAN_DEGRADATION|KEGG_GLYCOSPHINGOLIPID_BIOSYNTHESIS_GLOBO_SERIES
Dapma7bEVm000191	1	0	0	0	0	1	TPX2	1	TPX2	0	NA	0	NA	1	TPX2	6	Liver tumor|Liver cancer|Liver carcinoma|Hepatocellular carcinoma|Growth of liver tumor|Growth of hepatocellular carcinoma	0	NA	0	NA	0	NA	0	NA
Dapma7bEVm000194	1	0	0	0	0	1	NT5E	1	NT5E	1	NT5E	1	Calcification of joints and arteries, 211800 (3)	1	NT5E	20	Liver tumor|Liver cancer|Liver carcinoma|Infarction of heart|Enlargement of heart|Myocardial infarction|Hypertrophy of heart|Liver Damage|Enlargement of heart chamber|Enlargement of heart ventricle|Dysfunction of heart|Cirrhosis|Ventricular hypertrophy|Fibrosis of liver|Ventricular dysfunction|Hepatic injury|Cirrhosis of liver|Left ventricular dysfunction|Enlargement of left ventricle|Hypertrophy…	1	NT5E	4	REACTOME_METABOLISM_OF_NUCLEOTIDES|REACTOME_PURINE_METABOLISM|REACTOME_PYRIMIDINE_CATABOLISM|REACTOME_PYRIMIDINE_METABOLISM	1	NT5E	2	KEGG_NICOTINATE_AND_NICOTINAMIDE_METABOLISM|KEGG_PURINE_METABOLISM
Dapma7bEVm000199	1	0	0	0	0	2	HMGCS1,HMGCS2	2	HMGCS1,HMGCS2	1	HMGCS2	1	HMG-CoA synthase-2 deficiency, 605911 (3)	2	HMGCS1, HMGCS2	7	Liver tumor|Liver cancer|Liver carcinoma, Liver tumor|Liver cancer|Liver carcinoma|Hepatocellular carcinoma	2	HMGCS1, HMGCS2	4	REACTOME_CHOLESTEROL_BIOSYNTHESIS, REACTOME_FATTY_ACID_TRIACYLGLYCEROL_AND_KETONE_BODY_METABOLISM|REACTOME_METABOLISM_OF_LIPIDS_AND_LIPOPROTEINS|REACTOME_PPARA_ACTIVATES_GENE_EXPRESSION	2	HMGCS1, HMGCS2	3	KEGG_VALINE_LEUCINE_AND_ISOLEUCINE_DEGRADATION, KEGG_BUTANOATE_METABOLISM|KEGG_TERPENOID_BACKBONE_BIOSYNTHESIS
Dapma7bEVm000205	1	0	0	0	0	7	FA,FAT2,FAT2,FAT3,FAT3,FAT3,FAT3	1	FAT1	3	FA, FAT2, FAT2	234	?Advanced sleep phase syndrome, familial, 1, 604348 (3)|?Advanced sleep phase syndrome, familial, 3, 616882 (3)|?Deafness, autosomal dominant 75, 618778 (3)|?Deafness, autosomal recessive 104, 616515 (3)|?Epilepsy, familial adult myoclonic, 6, 618074 (3)|?Epilepsy, myoclonic, familial adult, 4, 615127 (3)|?Epilepsy, myoclonic, familial adult, 5, 615400 (3)|?Fanconi anemia, complementation group U…	7	FA, FAT2, FAT2, FAT3, FAT3, FAT3, FAT3	266	Liver tumor|Liver tumor|Liver tumor|Liver tumor|Liver tumor|Liver tumor|Liver tumor|Liver tumor|Liver tumor|Liver tumor|Liver tumor|Liver tumor|Liver tumor|Liver tumor|Liver tumor|Liver tumor|Liver cancer|Liver cancer|Liver cancer|Liver cancer|Liver cancer|Liver cancer|Liver cancer|Liver cancer|Liver cancer|Liver cancer|Liver cancer|Liver cancer|Liver cancer|Liver carcinoma|Liver carcinoma|Liver …	1	FA	40	REACTOME_APOPTOSIS|REACTOME_CELL_CYCLE|REACTOME_CELL_CYCLE_MITOTIC|REACTOME_DEFENSINS|REACTOME_DEFENSINS|REACTOME_DEVELOPMENTAL_BIOLOGY|REACTOME_DNA_REPLICATION|REACTOME_EXTRINSIC_PATHWAY_FOR_APOPTOSIS|REACTOME_FATTY_ACID_TRIACYLGLYCEROL_AND_KETONE_BODY_METABOLISM|REACTOME_FATTY_ACYL_COA_BIOSYNTHESIS|REACTOME_HEMOSTASIS|REACTOME_IMMUNE_SYSTEM|REACTOME_IMMUNE_SYSTEM|REACTOME_INNATE_IMMUNE_SYSTEM|R…	1	FA	33	KEGG_ALLOGRAFT_REJECTION|KEGG_ALZHEIMERS_DISEASE|KEGG_ALZHEIMERS_DISEASE|KEGG_APOPTOSIS|KEGG_APOPTOSIS|KEGG_AUTOIMMUNE_THYROID_DISEASE|KEGG_AXON_GUIDANCE|KEGG_B_CELL_RECEPTOR_SIGNALING_PATHWAY|KEGG_BLADDER_CANCER|KEGG_CYTOKINE_CYTOKINE_RECEPTOR_INTERACTION|KEGG_ETHER_LIPID_METABOLISM|KEGG_FOCAL_ADHESION|KEGG_GRAFT_VERSUS_HOST_DISEASE|KEGG_HUNTINGTONS_DISEASE|KEGG_MAPK_SIGNALING_PATHWAY|KEGG_MELAN…
Dapma7bEVm000213	1	0	0	0	0	3	RAPGEF2,RAPGEF2,RAPGEF6	1	RAPGEF2	2	RAPGEF2, RAPGEF2	2	?Epilepsy, familial adult myoclonic, 7, 618075 (3), ?Epilepsy, familial adult myoclonic, 7, 618075 (3)	3	RAPGEF2, RAPGEF2, RAPGEF6	12	Liver tumor|Liver cancer|Liver carcinoma|Increased Levels of Red Blood Cells, Liver tumor|Liver cancer|Liver carcinoma|Increased Levels of Red Blood Cells, Liver tumor|Liver cancer|Liver carcinoma|Hepatocellular carcinoma	0	NA	0	NA	2	RAPGEF2, RAPGEF2	2	KEGG_MAPK_SIGNALING_PATHWAY, KEGG_MAPK_SIGNALING_PATHWAY
Dapma7bEVm000218	1	0	0	0	0	2	SMC2,SMC3	2	SMC2,SMC3	2	SMC2, SMC3	5	Ehlers-Danlos syndrome, musculocontractural type 2, 615539 (3)|Smith-McCort dysplasia 2, 615222 (3), ?Deafness, cataract, impaired intellectual development, and polyneuropathy, 619354 (3)|Cornelia de Lange syndrome 3, 610759 (3)|Ovarian dysgenesis 3, 614324 (3)	2	SMC2, SMC3	11	Liver tumor|Liver tumor|Liver cancer|Liver cancer|Liver carcinoma|Liver carcinoma|Hepatocellular carcinoma, Liver tumor|Liver cancer|Liver carcinoma|Hepatocellular carcinoma	1	SMC3	24	REACTOME_ACTIVATION_OF_NF_KAPPAB_IN_B_CELLS|REACTOME_ADAPTIVE_IMMUNE_SYSTEM|REACTOME_ANTIGEN_PROCESSING_CROSS_PRESENTATION|REACTOME_AUTODEGRADATION_OF_THE_E3_UBIQUITIN_LIGASE_COP1|REACTOME_CDK_MEDIATED_PHOSPHORYLATION_AND_REMOVAL_OF_CDC6|REACTOME_CELL_CYCLE_CHECKPOINTS|REACTOME_CELL_CYCLE_MITOTIC|REACTOME_CYCLIN_E_ASSOCIATED_EVENTS_DURING_G1_S_TRANSITION_|REACTOME_DNA_REPLICATION|REACTOME_DNA_REP…	1	SMC3	1	KEGG_CELL_CYCLE
Dapma7bEVm000221	0	0	0	1	0	3	VARS2,VARS,VARS	0		3	VARS2, VARS, VARS	6	Combined oxidative phosphorylation deficiency 20, 615917 (3)|Neurodevelopmental disorder with microcephaly, seizures, and cortical atrophy, 617802 (3), Combined oxidative phosphorylation deficiency 20, 615917 (3)|Neurodevelopmental disorder with microcephaly, seizures, and cortical atrophy, 617802 (3), Combined oxidative phosphorylation deficiency 20, 615917 (3)|Neurodevelopmental disorder with m…	3	VARS2, VARS, VARS	9	Liver tumor|Liver cancer|Liver carcinoma, Liver tumor|Liver cancer|Liver carcinoma, Liver tumor|Liver cancer|Liver carcinoma	0	NA	0	NA	0	NA	0	NA
Dapma7bEVm000246	1	0	0	0	0	2	HEXB,HEXA	2	HEXA,HEXB	2	HEXB, HEXA	4	Sandhoff disease, infantile, juvenile, and adult forms, 268800 (3), GM2-gangliosidosis, several forms, 272800 (3)|Tay-Sachs disease, 272800 (3)|[Hex A pseudodeficiency], 272800 (3)	1	HEXB	7	Liver tumor|Liver cancer|Liver carcinoma|Failure of kidney|Acute renal failure|Nephrotoxic acute renal failure|Gentamicin-induced renal injury	2	HEXB, HEXA	12	REACTOME_CHONDROITIN_SULFATE_DERMATAN_SULFATE_METABOLISM|REACTOME_CS_DS_DEGRADATION|REACTOME_GLYCOSAMINOGLYCAN_METABOLISM|REACTOME_HYALURONAN_METABOLISM|REACTOME_KERATAN_SULFATE_DEGRADATION|REACTOME_KERATAN_SULFATE_KERATIN_METABOLISM|REACTOME_SPHINGOLIPID_METABOLISM, REACTOME_GLYCOSPHINGOLIPID_METABOLISM|REACTOME_HYALURONAN_UPTAKE_AND_DEGRADATION|REACTOME_METABOLISM_OF_CARBOHYDRATES|REACTOME_META…	2	HEXB, HEXA	6	KEGG_AMINO_SUGAR_AND_NUCLEOTIDE_SUGAR_METABOLISM|KEGG_GLYCOSPHINGOLIPID_BIOSYNTHESIS_GANGLIO_SERIES|KEGG_LYSOSOME|KEGG_OTHER_GLYCAN_DEGRADATION, KEGG_GLYCOSAMINOGLYCAN_DEGRADATION|KEGG_GLYCOSPHINGOLIPID_BIOSYNTHESIS_GLOBO_SERIES
Dapma7bEVm000253	1	0	0	0	0	9	CPB2,CPA2,CPA1,CPA4,CPA5,CPA6,CPO,CPB1,CPA3	1	CPA3	2	CPA6, CPO	4	Epilepsy, familial temporal lobe, 5, 614417 (3)|Febrile seizures, familial, 11, 614418 (3), Coproporphyria, 121300 (3)|Harderoporphyria, 618892 (3)	4	CPB2, CPA4, CPA6, CPB1	15	Liver tumor|Liver cancer|Liver carcinoma|Cell death of liver|Necrosis of liver|Proliferation of liver cells|Proliferation of hepatocytes|Increased Levels of Hematocrit|Increased Levels of LDH, Liver tumor, Liver tumor, Liver tumor|Liver cancer|Liver carcinoma|Hepatocellular carcinoma	1	CPO	1	REACTOME_METABOLISM_OF_PORPHYRINS	1	CPO	1	KEGG_PORPHYRIN_AND_CHLOROPHYLL_METABOLISM
Dapma7bEVm000254	1	0	0	0	0	4	CTSD,REN,CTSE,NAPSA	1	CTSD	2	CTSD, REN	8	Ceroid lipofuscinosis, neuronal, 10, 610127 (3), Immunodeficiency 67, 607676 (3)|Mental retardation, X-linked, syndromic 14, 300676 (3)|Metabolic crises, recurrent, with variable encephalomyopathic features and neurologic regression, 618416 (3)|Renal tubular dysgenesis, 267430 (3)|Renpenning syndrome, 309500 (3)|Tubulointerstitial kidney disease, autosomal dominant, 4, 613092 (3)|[Hyperproreninem…	3	CTSD, REN, CTSE	77	Liver tumor|Liver cancer|Liver carcinoma|Enlargement of heart|Hypertrophy of heart|Hepatocellular carcinoma|Enlargement of heart cells|Hypertrophy of heart cells, Failure of heart|Infarction of heart|Enlargement of heart|Myocardial infarction|Disorder of coronary artery|Hypertrophy of heart|Cell death of heart|Damage of kidney|Arrhythmia|Fibrosis of heart|Failure of kidney|Congestive heart failur…	1	CTSD	1	REACTOME_MHC_CLASS_II_ANTIGEN_PRESENTATION	0	NA	0	NA
Dapma7bEVm000260	1	0	0	0	0	4	LAMA4,LAMA3,LAMA3,LAMA5	1	LAMA3	3	LAMA4, LAMA3, LAMA3	9	Cardiomyopathy, dilated, 1JJ, 615235 (3), Cardiomyopathy, dilated, 1JJ, 615235 (3)|Epidermolysis bullosa, generalized atrophic benign, 226650 (3)|Epidermolysis bullosa, junctional, Herlitz type, 226700 (3)|Laryngoonychocutaneous syndrome, 245660 (3), Cardiomyopathy, dilated, 1JJ, 615235 (3)|Epidermolysis bullosa, generalized atrophic benign, 226650 (3)|Epidermolysis bullosa, junctional, Herlitz t…	4	LAMA4, LAMA3, LAMA3, LAMA5	59	Liver tumor|Liver cancer|Liver carcinoma|Enlargement of heart|Hypertrophy of heart|Hepatocellular carcinoma|Arrhythmia|Fibrosis of heart|Supraventricular arrhythmia|Cardiac fibrillation|Atrial fibrillation or flutter|Atrial fibrillation|Enlargement of heart chamber|Enlargement of heart ventricle|Dysfunction of heart|Ventricular hypertrophy|Dilated cardiomyopathy|Damage of heart|Tachycardia|Ventri…	2	LAMA3, LAMA3	4	REACTOME_CELL_CELL_COMMUNICATION|REACTOME_CELL_JUNCTION_ORGANIZATION, REACTOME_CELL_CELL_COMMUNICATION|REACTOME_CELL_JUNCTION_ORGANIZATION	2	LAMA3, LAMA3	8	KEGG_ECM_RECEPTOR_INTERACTION|KEGG_FOCAL_ADHESION|KEGG_PATHWAYS_IN_CANCER|KEGG_SMALL_CELL_LUNG_CANCER, KEGG_ECM_RECEPTOR_INTERACTION|KEGG_FOCAL_ADHESION|KEGG_PATHWAYS_IN_CANCER|KEGG_SMALL_CELL_LUNG_CANCER
Dapma7bEVm000262	1	0	0	0	0	8	FBN2,LTBP2,FBN1,LTBP3,LTBP1,LTBP1,LTBP4,FBN3	1	FBN1	5	FBN2, LTBP2, FBN1, LTBP3, LTBP4	21	Contractural arachnodactyly, congenital, 121050 (3)|Macular degeneration, early-onset, 616118 (3), ?Weill-Marchesani syndrome 3, recessive, 614819 (3)|Dental anomalies and short stature, 601216 (3)|Geleophysic dysplasia 3, 617809 (3)|Glaucoma 3, primary congenital, D, 613086 (3)|Microspherophakia and/or megalocornea, with ectopia lentis and with or without secondary glaucoma, 251750 (3), Acromicr…	8	FBN2, LTBP2, FBN1, LTBP3, LTBP1, LTBP1, LTBP4, FBN3	64	Liver tumor|Liver cancer|Liver carcinoma|Cell proliferation of kidney cell lines, Liver tumor|Liver cancer|Liver carcinoma, Liver tumor|Liver cancer|Liver carcinoma|Arrhythmia|Nephrotoxicity|Proximal tubular toxicity|Familial arrhythmia|Inherited primary arrhythmia syndrome|Brugada syndrome type 1, Liver tumor|Liver cancer|Liver carcinoma|Hepatocellular carcinoma, Liver tumor|Liver cancer|Liver c…	1	FBN1	1	REACTOME_INTEGRIN_CELL_SURFACE_INTERACTIONS	0	NA	0	NA
Dapma7bEVm000266	1	0	0	0	0	6	ARHGEF28,ARHGEF28,AKAP13,ARHGEF18,ARHGEF2,ARHGEF18	1	ARHGEF2	3	ARHGEF18, ARHGEF2, ARHGEF18	3	Retinitis pigmentosa 78, 617433 (3), ?Neurodevelopmental disorder with midbrain and hindbrain malformations, 617523 (3), Retinitis pigmentosa 78, 617433 (3)	6	ARHGEF28, ARHGEF28, AKAP13, ARHGEF18, ARHGEF2, ARHGEF18	20	Liver tumor|Liver cancer|Liver carcinoma, Liver tumor|Liver cancer|Liver carcinoma, Liver tumor|Liver cancer|Liver carcinoma|Enlargement of heart|Disorder of coronary artery|Coronary artery disease, Liver tumor, Liver tumor|Liver tumor|Liver cancer|Liver cancer|Liver carcinoma|Liver carcinoma, Liver tumor	1	ARHGEF2	5	REACTOME_CELL_DEATH_SIGNALLING_VIA_NRAGE_NRIF_AND_NADE|REACTOME_GPCR_DOWNSTREAM_SIGNALING|REACTOME_NRAGE_SIGNALS_DEATH_THROUGH_JNK|REACTOME_SIGNALING_BY_GPCR|REACTOME_SIGNALING_BY_RHO_GTPASES	1	ARHGEF2	1	KEGG_PATHOGENIC_ESCHERICHIA_COLI_INFECTION
Dapma7bEVm000271	1	0	0	0	0	1	NCAPD2	1	NCAPD2	1	NCAPD2	1	?Microcephaly 21, primary, autosomal recessive, 617983 (3)	1	NCAPD2	3	Liver tumor|Liver cancer|Liver carcinoma	0	NA	0	NA	0	NA	0	NA
Dapma7bEVm000278	1	0	0	0	0	6	COL21A1,COL19A1,COL9A1,COL22A1,COL16A1,COL16A1	1	COL16A1	1	COL9A1	2	?Epiphyseal dysplasia, multiple, 6, 614135 (3)|Stickler syndrome, type IV, 614134 (3)	6	COL21A1, COL19A1, COL9A1, COL22A1, COL16A1, COL16A1	20	Liver tumor|Liver cancer|Liver carcinoma, Liver tumor|Liver cancer|Liver carcinoma, Liver tumor|Liver cancer|Liver carcinoma|Hepatocellular carcinoma, Liver tumor|Liver cancer|Liver carcinoma|Hepatocellular carcinoma, Liver tumor|Liver cancer|Liver carcinoma, Liver tumor|Liver cancer|Liver carcinoma	2	COL16A1, COL16A1	4	REACTOME_COLLAGEN_FORMATION|REACTOME_EXTRACELLULAR_MATRIX_ORGANIZATION, REACTOME_COLLAGEN_FORMATION|REACTOME_EXTRACELLULAR_MATRIX_ORGANIZATION	0	NA	0	NA
Dapma7bEVm000281	1	0	0	0	0	2	MAN2B2,MAN2B1	1	MAN2B1	1	MAN2B1	1	Mannosidosis, alpha-, types I and II, 248500 (3)	1	MAN2B2	3	Liver tumor|Liver cancer|Liver carcinoma	0	NA	0	NA	0	NA	0	NA
Dapma7bEVm000282	1	0	0	0	0	3	RAB11FIP1,RAB11FIP2,RAB11FIP5	1	RAB11FIP2	0	NA	0	NA	0	NA	0	NA	1	RAB11FIP2	1	REACTOME_REGULATION_OF_WATER_BALANCE_BY_RENAL_AQUAPORINS	0	NA	0	NA
Dapma7bEVm000287	1	0	0	0	0	4	MPP6,MPP2,CASK,MPP1	1	CASK	1	CASK	3	FG syndrome 4, 300422 (3)|Mental retardation and microcephaly with pontine and cerebellar hypoplasia, 300749 (3)|Mental retardation, with or without nystagmus, 300422 (3)	2	MPP6, MPP2	7	Liver tumor|Liver cancer|Liver carcinoma|Hepatocellular carcinoma, Liver tumor|Liver cancer|Liver carcinoma	0	NA	0	NA	1	CASK	1	KEGG_TIGHT_JUNCTION
Dapma7bEVm000290	1	0	0	0	0	2	UBE3B,UBE3C	2	UBE3B,UBE3C	1	UBE3B	1	Kaufman oculocerebrofacial syndrome, 244450 (3)	2	UBE3B, UBE3C	6	Liver tumor|Liver cancer|Liver carcinoma, Liver tumor|Liver cancer|Liver carcinoma	2	UBE3B, UBE3C	4	REACTOME_ANTIGEN_PROCESSING_UBIQUITINATION_PROTEASOME_DEGRADATION|REACTOME_CLASS_I_MHC_MEDIATED_ANTIGEN_PROCESSING_PRESENTATION, REACTOME_ADAPTIVE_IMMUNE_SYSTEM|REACTOME_IMMUNE_SYSTEM	1	UBE3C	1	KEGG_UBIQUITIN_MEDIATED_PROTEOLYSIS
Dapma7bEVm000294	1	0	0	0	0	1	NOLC1	1	NOLC1	0	NA	0	NA	0	NA	0	NA	0	NA	0	NA	0	NA	0	NA
Dapma7bEVm000300	1	0	0	0	0	1	NUP88	1	NUP88	1	NUP88	1	Fetal akinesia deformation sequence 4, 618393 (3)	0	NA	0	NA	1	NUP88	14	REACTOME_ANTIVIRAL_MECHANISM_BY_IFN_STIMULATED_GENES|REACTOME_HIV_INFECTION|REACTOME_HIV_LIFE_CYCLE|REACTOME_HOST_INTERACTIONS_OF_HIV_FACTORS|REACTOME_INFLUENZA_LIFE_CYCLE|REACTOME_INTERACTIONS_OF_VPR_WITH_HOST_CELLULAR_PROTEINS|REACTOME_INTERFERON_SIGNALING|REACTOME_METABOLISM_OF_CARBOHYDRATES|REACTOME_MRNA_PROCESSING|REACTOME_REGULATION_OF_GLUCOKINASE_BY_GLUCOKINASE_REGULATORY_PROTEIN|REACTOME_…	0	NA	0	NA
Dapma7bEVm000301	1	0	0	0	0	3	ABCG2,ABCG8,ABCG5	1	ABCG2	3	ABCG2, ABCG8, ABCG5	5	[Junior blood group system], 614490 (3)|[Uric acid concentration, serum, QTL1], 138900 (3), Sitosterolemia 1, 210250 (3)|{Gallbladder disease 4}, 611465 (3), Sitosterolemia 2, 618666 (3)	3	ABCG2, ABCG8, ABCG5	30	Cell death of kidney cells|Cell death of kidney cell lines|Inflammation of liver|Intrahepatic cholestasis|Cholestasis|Familial intrahepatic cholestasis|Progressive intrahepatic cholestasis|Cell proliferation of kidney cell lines|Progressive familial intrahepatic cholestasis type 1|Cirrhosis|Fibrosis of liver|Primary biliary cirrhosis|Cirrhosis of liver|Cell viability of kidney cell lines|Cytostas…	1	ABCG2	1	REACTOME_IRON_UPTAKE_AND_TRANSPORT	0	NA	0	NA
Dapma7bEVm000306	1	1	0	0	0	2	GFPT2,GFP	1	GFPT1	1	GFP	1	Myasthenia, congenital, 12, with tubular aggregates, 610542 (3)	0	NA	0	NA	0	NA	0	NA	1	GFP	1	KEGG_AMINO_SUGAR_AND_NUCLEOTIDE_SUGAR_METABOLISM
Dapma7bEVm000321	1	0	0	0	0	7	CYP3A7-CYP3A51P,TBXAS1,CYP3A4,CYP3A43,CYP3A7,TBXAS1,CYP3A5	2	CYP3A4,CYP3A5	4	TBXAS1, CYP3A4, TBXAS1, CYP3A5	4	Ghosal hematodiaphyseal syndrome, 231095 (3), Vitamin D-dependent rickets, type 3, 619073 (3), Ghosal hematodiaphyseal syndrome, 231095 (3), {Hypertension, salt-sensitive essential, susceptibility to}, 145500 (3)	2	CYP3A4, CYP3A5	14	Liver tumor|Liver cancer|Failure of kidney|Inflammation of liver|Chronic renal failure|Infection by Hepatitis C virus|Viral hepatitis|Production of reactive oxygen species in liver|HIV-HCV co-infection, Liver tumor|Liver cancer|Liver carcinoma|Failure of kidney|Graft rejection of kidney	2	CYP3A4, CYP3A5	4	REACTOME_PHASE1_FUNCTIONALIZATION_OF_COMPOUNDS|REACTOME_XENOBIOTICS, REACTOME_BIOLOGICAL_OXIDATIONS|REACTOME_CYTOCHROME_P450_ARRANGED_BY_SUBSTRATE_TYPE	2	CYP3A4, CYP3A5	6	KEGG_DRUG_METABOLISM_CYTOCHROME_P450|KEGG_DRUG_METABOLISM_OTHER_ENZYMES|KEGG_LINOLEIC_ACID_METABOLISM|KEGG_STEROID_HORMONE_BIOSYNTHESIS, KEGG_METABOLISM_OF_XENOBIOTICS_BY_CYTOCHROME_P450|KEGG_RETINOL_METABOLISM
Dapma7bEVm000324	0	1	0	0	0	1	ENDOU	0		0	NA	0	NA	0	NA	0	NA	0	NA	0	NA	0	NA	0	NA
Dapma7bEVm000334	1	0	0	0	0	7	AQP9,AQP9,AQP3,LOC112267859,AQP7,AQP10,LOC100509620	2	AQP3,AQP9	2	AQP3, AQP7	2	[Blood group GIL], 607457 (3), [Glycerol quantitative trait locus], 614411 (3)	5	AQP9, AQP9, AQP3, AQP7, AQP10	9	Arrhythmia|Bradycardia, Arrhythmia|Bradycardia, Cell viability of kidney cell lines, Increased Levels of Creatinine, Liver tumor|Liver cancer|Liver carcinoma	3	AQP9, AQP9, AQP3	7	REACTOME_AQUAPORIN_MEDIATED_TRANSPORT|REACTOME_PASSIVE_TRANSPORT_BY_AQUAPORINS|REACTOME_TRANSMEMBRANE_TRANSPORT_OF_SMALL_MOLECULES, REACTOME_AQUAPORIN_MEDIATED_TRANSPORT|REACTOME_PASSIVE_TRANSPORT_BY_AQUAPORINS|REACTOME_TRANSMEMBRANE_TRANSPORT_OF_SMALL_MOLECULES, REACTOME_REGULATION_OF_WATER_BALANCE_BY_RENAL_AQUAPORINS	1	AQP3	1	KEGG_VASOPRESSIN_REGULATED_WATER_REABSORPTION
Dapma7bEVm000338	1	0	0	0	0	4	LAMA2,LAMA2,LAMA1,LAMA1	1	LAMA2	4	LAMA2, LAMA2, LAMA1, LAMA1	6	Muscular dystrophy, congenital, merosin deficient or partially deficient, 607855 (3)|Muscular dystrophy, limb-girdle, autosomal recessive 23, 618138 (3), Muscular dystrophy, congenital, merosin deficient or partially deficient, 607855 (3)|Muscular dystrophy, limb-girdle, autosomal recessive 23, 618138 (3), Poretti-Boltshauser syndrome, 615960 (3), Poretti-Boltshauser syndrome, 615960 (3)	4	LAMA2, LAMA2, LAMA1, LAMA1	14	Liver tumor|Liver cancer|Liver carcinoma|Hepatocellular carcinoma, Liver tumor|Liver cancer|Liver carcinoma|Hepatocellular carcinoma, Liver tumor|Liver cancer|Liver carcinoma, Liver tumor|Liver cancer|Liver carcinoma	2	LAMA2, LAMA2	2	REACTOME_INTEGRIN_CELL_SURFACE_INTERACTIONS, REACTOME_INTEGRIN_CELL_SURFACE_INTERACTIONS	2	LAMA2, LAMA2	16	KEGG_ARRHYTHMOGENIC_RIGHT_VENTRICULAR_CARDIOMYOPATHY_ARVC|KEGG_DILATED_CARDIOMYOPATHY|KEGG_ECM_RECEPTOR_INTERACTION|KEGG_FOCAL_ADHESION|KEGG_HYPERTROPHIC_CARDIOMYOPATHY_HCM|KEGG_PATHWAYS_IN_CANCER|KEGG_SMALL_CELL_LUNG_CANCER|KEGG_VIRAL_MYOCARDITIS, KEGG_ARRHYTHMOGENIC_RIGHT_VENTRICULAR_CARDIOMYOPATHY_ARVC|KEGG_DILATED_CARDIOMYOPATHY|KEGG_ECM_RECEPTOR_INTERACTION|KEGG_FOCAL_ADHESION|KEGG_HYPERTROP…
Dapma7bEVm000346	1	0	0	0	0	2	MAP3K4,MAP3K19	1	MAP3K4	0	NA	0	NA	2	MAP3K4, MAP3K19	7	Liver tumor|Liver cancer|Liver carcinoma|Hepatocellular carcinoma, Liver tumor|Liver cancer|Liver carcinoma	0	NA	0	NA	1	MAP3K4	1	KEGG_GNRH_SIGNALING_PATHWAY
Dapma7bEVm000347	1	0	0	0	0	5	ERBB3,EGFR,EGFR,ERBB2,ERBB4	3	EGFR,ERBB2,ERBB3	5	ERBB3, EGFR, EGFR, ERBB2, ERBB4	21	?Lethal congenital contractural syndrome 2, 607598 (3)|{?Erythroleukemia, familial, susceptibility to}, 133180 (3), ?Inflammatory skin and bowel disease, neonatal, 2, 616069 (3)|Adenocarcinoma of lung, response to tyrosine kinase inhibitor in, 211980 (3)|Congenital heart defects, multiple types, 7, 618780 (3)|Hemangioma, capillary infantile, somatic, 602089 (3)|Lymphatic malformation 1, 153100 (3…	5	ERBB3, EGFR, EGFR, ERBB2, ERBB4	194	Liver tumor|Liver cancer|Liver carcinoma|Hepatocellular carcinoma|Hepatic adenocarcinoma|Liver cholangiocarcinoma|Progression of hepatocellular carcinoma, Liver tumor|Liver cancer|Liver carcinoma|Enlargement of heart|Hypertrophy of heart|Hepatocellular carcinoma|Cell death of kidney cells|Cell death of kidney cell lines|Cell death of liver cells|Advanced liver tumor|Cell death of liver|Necrosis o…	4	ERBB3, EGFR, EGFR, ERBB2	38	REACTOME_SIGNALING_BY_ERBB4, REACTOME_AXON_GUIDANCE|REACTOME_DEVELOPMENTAL_BIOLOGY|REACTOME_EGFR_DOWNREGULATION|REACTOME_GAB1_SIGNALOSOME|REACTOME_GASTRIN_CREB_SIGNALLING_PATHWAY_VIA_PKC_AND_MAPK|REACTOME_GRB2_EVENTS_IN_ERBB2_SIGNALING|REACTOME_L1CAM_INTERACTIONS|REACTOME_PI3K_EVENTS_IN_ERBB2_SIGNALING|REACTOME_SHC1_EVENTS_IN_EGFR_SIGNALING|REACTOME_SIGNAL_TRANSDUCTION_BY_L1|REACTOME_SIGNALING_BY…	4	ERBB3, EGFR, EGFR, ERBB2	49	KEGG_ENDOCYTOSIS, KEGG_ADHERENS_JUNCTION|KEGG_BLADDER_CANCER|KEGG_CALCIUM_SIGNALING_PATHWAY|KEGG_CYTOKINE_CYTOKINE_RECEPTOR_INTERACTION|KEGG_DORSO_VENTRAL_AXIS_FORMATION|KEGG_ENDOCYTOSIS|KEGG_ENDOMETRIAL_CANCER|KEGG_EPITHELIAL_CELL_SIGNALING_IN_HELICOBACTER_PYLORI_INFECTION|KEGG_ERBB_SIGNALING_PATHWAY|KEGG_FOCAL_ADHESION|KEGG_GAP_JUNCTION|KEGG_GLIOMA|KEGG_GNRH_SIGNALING_PATHWAY|KEGG_MAPK_SIGNALIN…
Dapma7bEVm000351	1	0	0	0	0	4	ABCC10,ABCC4,ABCC10,CFTR	1	ABCC4	1	CFTR	6	Congenital bilateral absence of vas deferens, 277180 (3)|Cystic fibrosis, 219700 (3)|Sweat chloride elevation without CF (3)|{Bronchiectasis with or without elevated sweat chloride 1, modifier of}, 211400 (3)|{Hypertrypsinemia, neonatal} (3)|{Pancreatitis, hereditary}, 167800 (3)	4	ABCC10, ABCC4, ABCC10, CFTR	26	Liver tumor|Liver cancer|Liver carcinoma|Cell viability of kidney cell lines, Liver tumor|Liver cancer|Liver carcinoma|Enlargement of heart|Hypertrophy of heart|Cirrhosis|Fibrosis of liver|Primary biliary cirrhosis|Cirrhosis of liver, Liver tumor|Liver cancer|Liver carcinoma|Cell viability of kidney cell lines, Liver tumor|Liver cancer|Liver carcinoma|Intrahepatic cholestasis|Cholestasis|Familial…	1	ABCC4	3	REACTOME_ABC_FAMILY_PROTEINS_MEDIATED_TRANSPORT|REACTOME_RESPONSE_TO_ELEVATED_PLATELET_CYTOSOLIC_CA2_|REACTOME_TRANSMEMBRANE_TRANSPORT_OF_SMALL_MOLECULES	1	ABCC4	1	KEGG_ABC_TRANSPORTERS
Dapma7bEVm000355	1	0	0	0	0	6	KIF4B,KIF21A,KIF7,KIF27,KIF21B,KIF4A	1	KIF4A	3	KIF21A, KIF7, KIF4A	7	Fibrosis of extraocular muscles, congenital, 1, 135700 (3)|Fibrosis of extraocular muscles, congenital, 3B, 135700 (3), ?Al-Gazali-Bakalinova syndrome, 607131 (3)|?Hydrolethalus syndrome 2, 614120 (3)|Acrocallosal syndrome, 200990 (3)|Joubert syndrome 12, 200990 (3), ?Mental retardation, X-linked 100, 300923 (3)	6	KIF4B, KIF21A, KIF7, KIF27, KIF21B, KIF4A	18	Liver tumor|Liver cancer|Liver carcinoma|Hepatocellular carcinoma, Liver tumor|Liver cancer|Liver carcinoma, Congenital heart disease, Liver tumor, Liver tumor|Liver cancer|Liver carcinoma|Hepatocellular carcinoma|Arrhythmia|Long-QT syndrome, Liver tumor|Liver cancer|Liver carcinoma	1	KIF4A	4	REACTOME_HEMOSTASIS|REACTOME_L1CAM_INTERACTIONS|REACTOME_MHC_CLASS_II_ANTIGEN_PRESENTATION|REACTOME_RECYCLING_PATHWAY_OF_L1	0	NA	0	NA
Dapma7bEVm000369	1	0	0	0	0	5	SI,MGAM,MGAM2,GAA,MGAM	1	GAA	2	SI, GAA	85	?Amyotrophic lateral sclerosis 16, juvenile, 614373 (3)|?Cataract 45, 616851 (3)|?Congenital disorder of glycosylation, type Ix, 615597 (3)|?Marsili syndrome, 147430 (3)|?Myofibromatosis, infantile 2, 615293 (3)|?Premature ovarian failure 18, 619203 (3)|?Spinal muscular atrophy, distal, autosomal recessive, 2, 605726 (3)|?Spondyloepimetaphyseal dysplasia, Krakow type, 618162 (3)|Anemia, siderobla…	4	SI, MGAM, GAA, MGAM	135	Liver tumor|Liver tumor|Liver tumor|Liver tumor|Liver tumor|Liver tumor|Liver cancer|Liver cancer|Liver cancer|Liver cancer|Liver cancer|Liver carcinoma|Liver carcinoma|Liver carcinoma|Liver carcinoma|Failure of heart|Failure of heart|Failure of heart|Failure of heart|Failure of heart|Enlargement of heart|Enlargement of heart|Disorder of coronary artery|Disorder of coronary artery|Disorder of cor…	1	SI	6	REACTOME_CELL_CELL_COMMUNICATION|REACTOME_CELL_SURFACE_INTERACTIONS_AT_THE_VASCULAR_WALL|REACTOME_ENOS_ACTIVATION_AND_REGULATION|REACTOME_HEMOSTASIS|REACTOME_INTERACTIONS_OF_VPR_WITH_HOST_CELLULAR_PROTEINS|REACTOME_SIGNAL_REGULATORY_PROTEIN_SIRP_FAMILY_INTERACTIONS	0	NA	0	NA
Dapma7bEVm000374	1	0	0	0	0	1	USO1	1	USO1	0	NA	0	NA	0	NA	0	NA	0	NA	0	NA	0	NA	0	NA
Dapma7bEVm000377	1	0	0	0	0	2	PDCD6IP,PTPN23	1	PDCD6IP	1	PTPN23	1	Neurodevelopmental disorder and structural brain anomalies with or without seizures and spasticity, 618890 (3)	2	PDCD6IP, PTPN23	3	Cell death of kidney cells|Cell death of kidney cell lines, Liver tumor	0	NA	0	NA	1	PDCD6IP	1	KEGG_ENDOCYTOSIS
Dapma7bEVm000378	1	0	0	0	0	3	PYGL,PYGM,PYGB	1	PYGL	2	PYGL, PYGM	2	Glycogen storage disease VI, 232700 (3), McArdle disease, 232600 (3)	2	PYGL, PYGM	6	Liver tumor|Liver cancer|Liver carcinoma, Liver tumor|Liver cancer|Liver carcinoma	1	PYGL	1	REACTOME_METABOLISM_OF_CARBOHYDRATES	1	PYGL	2	KEGG_INSULIN_SIGNALING_PATHWAY|KEGG_STARCH_AND_SUCROSE_METABOLISM
Dapma7bEVm000388	1	0	0	0	0	3	PRKG2,PRKG1,PRKG1	1	PRKG1	2	PRKG1, PRKG1	2	Aortic aneurysm, familial thoracic 8, 615436 (3), Aortic aneurysm, familial thoracic 8, 615436 (3)	3	PRKG2, PRKG1, PRKG1	51	Liver tumor|Liver cancer|Liver carcinoma, Enlargement of heart|Disorder of coronary artery|Hypertrophy of heart|Pulmonary Hypertension|Fibrosis of heart|Enlargement of heart chamber|Hypertrophy of cardiac muscle|Enlargement of heart cells|Enlargement of cardiomyocytes|Enlargement of heart ventricle|Hypertrophy of heart cells|Cell proliferation of kidney cell lines|Hypertrophy of cardiomyocytes|Dy…	2	PRKG1, PRKG1	14	REACTOME_ADAPTIVE_IMMUNE_SYSTEM|REACTOME_CGMP_EFFECTS|REACTOME_HEMOSTASIS|REACTOME_IMMUNE_SYSTEM|REACTOME_NITRIC_OXIDE_STIMULATES_GUANYLATE_CYCLASE|REACTOME_PLATELET_HOMEOSTASIS|REACTOME_RAP1_SIGNALLING, REACTOME_ADAPTIVE_IMMUNE_SYSTEM|REACTOME_CGMP_EFFECTS|REACTOME_HEMOSTASIS|REACTOME_IMMUNE_SYSTEM|REACTOME_NITRIC_OXIDE_STIMULATES_GUANYLATE_CYCLASE|REACTOME_PLATELET_HOMEOSTASIS|REACTOME_RAP1_SIG…	2	PRKG1, PRKG1	8	KEGG_GAP_JUNCTION|KEGG_LONG_TERM_DEPRESSION|KEGG_OLFACTORY_TRANSDUCTION|KEGG_VASCULAR_SMOOTH_MUSCLE_CONTRACTION, KEGG_GAP_JUNCTION|KEGG_LONG_TERM_DEPRESSION|KEGG_OLFACTORY_TRANSDUCTION|KEGG_VASCULAR_SMOOTH_MUSCLE_CONTRACTION
Dapma7bEVm000391	1	0	0	0	0	3	WASF1,WASF3,WASF2	1	WASF3	1	WASF1	1	Neurodevelopmental disorder with absent language and variable seizures, 618707 (3)	1	WASF2	8	Liver tumor|Liver cancer|Liver carcinoma|Hepatocellular carcinoma|Congenital heart disease|Failure of heart looping|Hypoplasia of trabeculae carne|Hypoplasia of heart ventricle	0	NA	0	NA	1	WASF3	2	KEGG_ADHERENS_JUNCTION|KEGG_FC_GAMMA_R_MEDIATED_PHAGOCYTOSIS
Dapma7bEVm000400	1	0	0	0	0	4	CROT,CRAT,CHAT,CPT2	1	CHAT	3	CRAT, CHAT, CPT2	6	?Neurodegeneration with brain iron accumulation 8, 617917 (3), Myasthenic syndrome, congenital, 6, presynaptic, 254210 (3), CPT II deficiency, infantile, 600649 (3)|CPT II deficiency, lethal neonatal, 608836 (3)|CPT II deficiency, myopathic, stress-induced, 255110 (3)|{Encephalopathy, acute, infection-induced, 4, susceptibility to}, 614212 (3)	3	CROT, CHAT, CPT2	19	Liver tumor|Liver cancer|Liver carcinoma, Liver tumor|Liver cancer|Liver carcinoma, Liver tumor|Enlargement of heart|Hypertrophy of heart|Hepatic steatosis|Enlargement of heart chamber|Enlargement of heart ventricle|Dysfunction of heart|Ventricular hypertrophy|Ventricular dysfunction|Microvesicular hepatic steatosis|Left ventricular dysfunction|Enlargement of left ventricle|Hypertrophy of left ve…	1	CHAT	1	REACTOME_TRANSMISSION_ACROSS_CHEMICAL_SYNAPSES	0	NA	0	NA
Dapma7bEVm000403	1	0	0	0	0	6	EPN2,EPN2,EPN3,EPN1,ENTHD1,ENTHD1	2	EPN2,EPN3	1	EPN1	2	Muscular dystrophy, rigid spine, 1, 602771 (3)|Myopathy, congenital, with fiber-type disproportion, 255310 (3)	1	EPN3	3	Liver tumor|Liver cancer|Liver carcinoma	0	NA	0	NA	3	EPN2, EPN2, EPN3	3	KEGG_ENDOCYTOSIS, KEGG_ENDOCYTOSIS, KEGG_ENDOCYTOSIS
Dapma7bEVm000415	1	0	0	1	0	5	ALDH2,ALDH1A3,ALDH1A1,ALDH1B1,ALDH1A2	1	ALDH2	2	ALDH2, ALDH1A3	5	Alcohol sensitivity, acute, 610251 (3)|{Esophageal cancer, alcohol-related, susceptibility to} (3)|{Hangover, susceptibility to}, 610251 (3)|{Sublingual nitroglycerin, susceptibility to poor response to} (3), Microphthalmia, isolated 8, 615113 (3)	4	ALDH2, ALDH1A3, ALDH1A1, ALDH1A2	35	Liver tumor|Liver cancer|Liver carcinoma|Hepatocellular carcinoma|Cell death of liver cells|Cell death of liver|Necrosis of liver|Cell death of hepatocytes|Development of liver tumor|Apoptosis of liver|Development of hepatocellular carcinoma|Apoptosis of liver cells|Liver Damage|Apoptosis of hepatocytes|Dysfunction of heart|Damage of heart|Hepatic injury|Injury of heart|Dysfunction of cardiomyocy…	1	ALDH2	3	REACTOME_ETHANOL_OXIDATION|REACTOME_PHASE1_FUNCTIONALIZATION_OF_COMPOUNDS|REACTOME_TRANSMISSION_ACROSS_CHEMICAL_SYNAPSES	1	ALDH2	6	KEGG_BUTANOATE_METABOLISM|KEGG_GLYCEROLIPID_METABOLISM|KEGG_HISTIDINE_METABOLISM|KEGG_LIMONENE_AND_PINENE_DEGRADATION|KEGG_PROPANOATE_METABOLISM|KEGG_PYRUVATE_METABOLISM
Dapma7bEVm000418	1	0	0	0	0	2	WIPI2,WIPI1	1	WIPI1	1	WIPI2	1	?Intellectual developmental disorder with short stature and variable skeletal anomalies, 618453 (3)	1	WIPI2	1	Liver tumor	1	WIPI1	2	REACTOME_DIABETES_PATHWAYS|REACTOME_UNFOLDED_PROTEIN_RESPONSE	0	NA	0	NA
Dapma7bEVm000432	1	0	0	0	0	9	FABP7,PMP2,FABP4,FABP9,FABP12,FABP5,RBP7,FABP3,RBP2	1	FABP4	1	PMP2	7	?Neuropathy, inflammatory demyelinating, 139393 (3)|Charcot-Marie-Tooth disease, demyelinating, type 1G, 618279 (3)|Charcot-Marie-Tooth disease, type 1A, 118220 (3)|Charcot-Marie-Tooth disease, type 1E, 118300 (3)|Dejerine-Sottas disease, 145900 (3)|Neuropathy, recurrent, with pressure palsies, 162500 (3)|Roussy-Levy syndrome, 180800 (3)	4	FABP7, FABP4, FABP5, FABP3	14	Liver tumor|Liver cancer|Liver carcinoma, Hepatic steatosis|Nonalcoholic fatty liver disease|Nephrotoxicity|Proximal tubular toxicity, Liver tumor|Hepatic steatosis|Nonalcoholic fatty liver disease, Enlargement of heart|Hypertrophy of heart|Nephrotoxicity|Proximal tubular toxicity	1	FABP4	2	REACTOME_DEVELOPMENTAL_BIOLOGY|REACTOME_LIPID_DIGESTION_MOBILIZATION_AND_TRANSPORT	1	FABP4	1	KEGG_PPAR_SIGNALING_PATHWAY
Dapma7bEVm000438	1	0	0	0	0	11	C4B,CD109,C4A,A2M,PZP,PZP,A2ML1,C5,CPAMD8,LOC110384692,C4B_2	2	A2M,C5	6	C4B, C4A, A2M, A2ML1, C5, CPAMD8	103	C4B deficiency, 614379 (3), C4a deficiency, 614380 (3)|Corneal dystrophy, Fuchs endothelial, 4, 613268 (3)|Corneal endothelial dystrophy and perceptive deafness, 217400 (3)|Corneal endothelial dystrophy, autosomal recessive, 217700 (3)|Cryohydrocytosis, 185020 (3)|Distal renal tubular acidosis 1, 179800 (3)|Distal renal tubular acidosis 4 with hemolytic anemia, 611590 (3)|Ovalocytosis, SA type, 1…	7	C4B, CD109, C4A, A2M, A2ML1, C5, CPAMD8	195	Infarction of heart|Myocardial infarction|Damage of kidney|Cell death of kidney cells|Failure of kidney|Inflammation of liver|Chronic renal failure|Acute myocardial infarction|End stage renal disease|Apoptosis of kidney cells|Nephritis|Apoptosis of renal tubule|Nephrosis|Cell death of renal tubule|Necrosis of renal tubule|Viral hepatitis|Glomerulonephritis|Cell death of tubular cells|Apoptosis of…	2	A2M, C5	53	REACTOME_HDL_MEDIATED_LIPID_TRANSPORT|REACTOME_HEMOSTASIS|REACTOME_LIPID_DIGESTION_MOBILIZATION_AND_TRANSPORT|REACTOME_LIPOPROTEIN_METABOLISM|REACTOME_METABOLISM_OF_LIPIDS_AND_LIPOPROTEINS|REACTOME_PLATELET_ACTIVATION_SIGNALING_AND_AGGREGATION, REACTOME_ACTIVATION_OF_ATR_IN_RESPONSE_TO_REPLICATION_STRESS|REACTOME_AMINO_ACID_AND_OLIGOPEPTIDE_SLC_TRANSPORTERS|REACTOME_CELL_CYCLE|REACTOME_CELL_CYCLE…	2	A2M, C5	3	KEGG_COMPLEMENT_AND_COAGULATION_CASCADES, KEGG_COLORECTAL_CANCER|KEGG_COMPLEMENT_AND_COAGULATION_CASCADES
Dapma7bEVm000442	1	0	0	0	0	2	NPC1L1,NPC1	1	NPC1	2	NPC1L1, NPC1	7	[Ezetimibe, nonresponse to], 617966 (3)|[Low density lipoprotein cholesterol level QTL 7], 617966 (3), Niemann-Pick disease, type C1, 257220 (3)|Niemann-Pick disease, type D, 257220 (3)|[Ezetimibe, nonresponse to], 617966 (3)|[Low density lipoprotein cholesterol level QTL 7], 617966 (3)|{Nasopharyngeal carcinoma 1} (2)	2	NPC1L1, NPC1	51	Infarction of heart|Myocardial infarction|Disorder of coronary artery|Arrhythmia|Hepatic steatosis|Failure of kidney|Supraventricular arrhythmia|Cardiac fibrillation|Atrial fibrillation or flutter|Atrial fibrillation|Inflammation of liver|Coronary artery disease|Chronic renal failure|Nonalcoholic fatty liver disease|ST-elevation myocardial infarction|End stage renal disease|Infection by Hepatitis…	0	NA	0	NA	0	NA	0	NA
Dapma7bEVm000447	1	0	0	0	0	2	STK10,SLK	1	SLK	0	NA	0	NA	1	SLK	11	Liver tumor|Liver cancer|Liver carcinoma|Cell death of kidney cells|Cell death of kidney cell lines|Apoptosis of kidney cell lines|Apoptosis of kidney cells|Proliferation of glomerular cells|Proliferation of kidney cells|Apoptosis of glomerular cells|Apoptosis of renal glomerulus	0	NA	0	NA	0	NA	0	NA
Dapma7bEVm000475	1	0	0	0	0	8	GRIK2,GRIK2,GRIK4,GRIK4,GRIK5,GRIK3,GRIK1,GRIK1	1	GRIK4	2	GRIK2, GRIK2	2	Mental retardation, autosomal recessive, 6, 611092 (3), Mental retardation, autosomal recessive, 6, 611092 (3)	8	GRIK2, GRIK2, GRIK4, GRIK4, GRIK5, GRIK3, GRIK1, GRIK1	24	Liver tumor|Liver cancer|Liver carcinoma, Liver tumor|Liver cancer|Liver carcinoma, Liver tumor|Liver cancer|Liver carcinoma, Liver tumor|Liver cancer|Liver carcinoma, Liver tumor|Liver cancer|Liver carcinoma, Liver tumor|Liver cancer|Liver carcinoma, Liver tumor|Liver cancer|Liver carcinoma, Liver tumor|Liver cancer|Liver carcinoma	2	GRIK4, GRIK4	10	REACTOME_ACTIVATION_OF_KAINATE_RECEPTORS_UPON_GLUTAMATE_BINDING|REACTOME_IONOTROPIC_ACTIVITY_OF_KAINATE_RECEPTORS|REACTOME_NEURONAL_SYSTEM|REACTOME_NEUROTRANSMITTER_RECEPTOR_BINDING_AND_DOWNSTREAM_TRANSMISSION_IN_THE_POSTSYNAPTIC_CELL|REACTOME_TRANSMISSION_ACROSS_CHEMICAL_SYNAPSES, REACTOME_ACTIVATION_OF_KAINATE_RECEPTORS_UPON_GLUTAMATE_BINDING|REACTOME_IONOTROPIC_ACTIVITY_OF_KAINATE_RECEPTORS|RE…	2	GRIK4, GRIK4	2	KEGG_NEUROACTIVE_LIGAND_RECEPTOR_INTERACTION, KEGG_NEUROACTIVE_LIGAND_RECEPTOR_INTERACTION
Dapma7bEVm000487	1	0	0	0	0	12	SEPT7,SEP,SEP2,C17orf47,SEPT9,SEPT9,SEPT4,SEPT9,SEPT2,SEPT5,SEPT5,SEPT3	1	09/2001	4	SEP, SEPT9, SEPT9, SEPT9	10	Amyotrophy, hereditary neuralgic, 162100 (3)|Cholestasis, benign recurrent intrahepatic, 2, 605479 (3)|Cholestasis, progressive familial intrahepatic 2, 601847 (3)|Muscular dystrophy, rigid spine, 1, 602771 (3)|Myopathy, congenital, with fiber-type disproportion, 255310 (3)|Pontocerebellar hypoplasia type 2D, 613811 (3)|Spermatogenic failure 10, 614822 (3), Amyotrophy, hereditary neuralgic, 16210…	0	NA	0	NA	0	NA	0	NA	0	NA	0	NA
Dapma7bEVm000516	1	0	0	0	0	3	PAPOLA,PAPOLB,PAPOLG	1	PAPOLA	0	NA	0	NA	3	PAPOLA, PAPOLB, PAPOLG	7	Liver tumor|Liver cancer|Liver carcinoma, Liver tumor|Liver cancer|Liver carcinoma, Liver tumor	1	PAPOLA	4	REACTOME_CLEAVAGE_OF_GROWING_TRANSCRIPT_IN_THE_TERMINATION_REGION_|REACTOME_MRNA_3_END_PROCESSING|REACTOME_MRNA_PROCESSING|REACTOME_PROCESSING_OF_INTRONLESS_PRE_MRNAS	0	NA	0	NA
Dapma7bEVm000517	1	0	0	0	0	3	SLC6A7,SLC6A5,SLC6A14	1	SLC6A14	1	SLC6A5	1	Hyperekplexia 3, 614618 (3)	1	SLC6A7	3	Liver tumor|Liver cancer|Liver carcinoma	1	SLC6A14	4	REACTOME_AMINO_ACID_TRANSPORT_ACROSS_THE_PLASMA_MEMBRANE|REACTOME_NA_CL_DEPENDENT_NEUROTRANSMITTER_TRANSPORTERS|REACTOME_SLC_MEDIATED_TRANSMEMBRANE_TRANSPORT|REACTOME_TRANSMEMBRANE_TRANSPORT_OF_SMALL_MOLECULES	0	NA	0	NA
Dapma7bEVm000522	0	1	0	0	0	1	ATP6V1A	0		1	ATP6V1A	2	Cutis laxa, autosomal recessive, type IID, 617403 (3)|Developmental and epileptic encephalopathy 93, 618012 (3)	1	ATP6V1A	1	Nephrosis	0	NA	0	NA	0	NA	0	NA
Dapma7bEVm000536	1	1	0	0	0	1	SSB	1	SSB	1	SSB	3	Intellectual developmental disorder with short stature and behavioral abnormalities, 618687 (3)|Intellectual developmental disorder, X-linked, syndrome, Snijders Blok type, 300958 (3)|Optic atrophy 13 with retinal and foveal abnormalities, 165510 (3)	0	NA	0	NA	1	SSB	3	REACTOME_RNA_POL_I_RNA_POL_III_AND_MITOCHONDRIAL_TRANSCRIPTION|REACTOME_RNA_POL_III_TRANSCRIPTION|REACTOME_TRANSCRIPTION	1	SSB	1	KEGG_SYSTEMIC_LUPUS_ERYTHEMATOSUS
Dapma7bEVm000537	1	0	0	0	0	5	CYTH3,CYTH1,CYTH2,CYTH4,CYTH4	1	CYTH1	0	NA	0	NA	1	CYTH1	3	Liver tumor|Liver cancer|Liver carcinoma	0	NA	0	NA	0	NA	0	NA
Dapma7bEVm000542	1	0	0	0	0	9	C1QTNF7,C1QTNF2,C1QTNF9,C1QTNF9B,C1QB,C1QC,C1QA,ADIPOQ,OTOL1	4	ADIPOQ,C1QA,C1QB,C1QC	4	C1QB, C1QC, C1QA, ADIPOQ	5	C1q deficiency, 613652 (3)|Combined oxidative phosphorylation deficiency 33, 617713 (3), C1q deficiency, 613652 (3), C1q deficiency, 613652 (3), Adiponectin deficiency, 612556 (3)	5	C1QTNF2, C1QTNF9, C1QTNF9B, C1QA, ADIPOQ	119	Liver tumor|Liver cancer|Liver carcinoma|Hepatocellular carcinoma, Infarction of heart|Infarction of heart|Myocardial infarction|Myocardial infarction|Cell death of heart cells|Cell death of heart|Apoptosis of heart|Apoptosis of heart cells|Cell death of cardiomyocytes|Apoptosis of cardiomyocytes|Cell viability of cardiomyocytes, Infarction of heart|Myocardial infarction, Damage of kidney|Nephrit…	3	C1QB, C1QC, C1QA	10	REACTOME_COMPLEMENT_CASCADE|REACTOME_FORMATION_OF_FIBRIN_CLOT_CLOTTING_CASCADE|REACTOME_HEMOSTASIS|REACTOME_IMMUNE_SYSTEM|REACTOME_INNATE_IMMUNE_SYSTEM|REACTOME_INTRINSIC_PATHWAY, REACTOME_CREATION_OF_C4_AND_C2_ACTIVATORS|REACTOME_INITIAL_TRIGGERING_OF_COMPLEMENT, REACTOME_CREATION_OF_C4_AND_C2_ACTIVATORS|REACTOME_INITIAL_TRIGGERING_OF_COMPLEMENT	3	C1QB, C1QC, C1QA	4	KEGG_COMPLEMENT_AND_COAGULATION_CASCADES|KEGG_SYSTEMIC_LUPUS_ERYTHEMATOSUS, KEGG_PRION_DISEASES, KEGG_PRION_DISEASES
Dapma7bEVm000543	1	0	0	0	0	1	FLAD1	1	FLAD1	1	FLAD1	1	Lipid storage myopathy due to flavin adenine dinucleotide synthetase deficiency, 255100 (3)	0	NA	0	NA	0	NA	0	NA	1	FLAD1	1	KEGG_RIBOFLAVIN_METABOLISM
Dapma7bEVm000551	0	0	0	1	0	3	CYP4V2,CYP4X1,CYP4X1	0		1	CYP4V2	1	Bietti crystalline corneoretinal dystrophy, 210370 (3)	0	NA	0	NA	0	NA	0	NA	0	NA	0	NA
Dapma7bEVm000559	1	0	0	1	0	5	ALDH2,ALDH1A3,ALDH1A1,ALDH1B1,ALDH1A2	1	ALDH2	2	ALDH2, ALDH1A3	5	Alcohol sensitivity, acute, 610251 (3)|{Esophageal cancer, alcohol-related, susceptibility to} (3)|{Hangover, susceptibility to}, 610251 (3)|{Sublingual nitroglycerin, susceptibility to poor response to} (3), Microphthalmia, isolated 8, 615113 (3)	4	ALDH2, ALDH1A3, ALDH1A1, ALDH1A2	35	Liver tumor|Liver cancer|Liver carcinoma|Hepatocellular carcinoma|Cell death of liver cells|Cell death of liver|Necrosis of liver|Cell death of hepatocytes|Development of liver tumor|Apoptosis of liver|Development of hepatocellular carcinoma|Apoptosis of liver cells|Liver Damage|Apoptosis of hepatocytes|Dysfunction of heart|Damage of heart|Hepatic injury|Injury of heart|Dysfunction of cardiomyocy…	1	ALDH2	3	REACTOME_ETHANOL_OXIDATION|REACTOME_PHASE1_FUNCTIONALIZATION_OF_COMPOUNDS|REACTOME_TRANSMISSION_ACROSS_CHEMICAL_SYNAPSES	1	ALDH2	6	KEGG_BUTANOATE_METABOLISM|KEGG_GLYCEROLIPID_METABOLISM|KEGG_HISTIDINE_METABOLISM|KEGG_LIMONENE_AND_PINENE_DEGRADATION|KEGG_PROPANOATE_METABOLISM|KEGG_PYRUVATE_METABOLISM
Dapma7bEVm000560	1	0	0	0	0	1	CPOX	1	CPOX	1	CPOX	2	Coproporphyria, 121300 (3)|Harderoporphyria, 618892 (3)	0	NA	0	NA	1	CPOX	1	REACTOME_METABOLISM_OF_PORPHYRINS	1	CPOX	1	KEGG_PORPHYRIN_AND_CHLOROPHYLL_METABOLISM
Dapma7bEVm000568	1	0	0	0	0	1	DNAJA3	1	DNAJA3	0	NA	0	NA	0	NA	0	NA	0	NA	0	NA	0	NA	0	NA
Dapma7bEVm000576	1	0	0	0	0	6	FUT9,FUT7,FUT4,FUT6,FUT3,FUT5	1	FUT4	2	FUT6, FUT3	2	[Fucosyltransferase 6 deficiency], 613852 (3), [Blood group, Lewis], 618983 (3)	3	FUT9, FUT7, FUT4	13	Disorder of coronary artery|Coronary artery disease, Damage of kidney|Injury of kidney|Damage of renal tubule|Injury of renal tubule, Liver tumor|Liver cancer|Liver carcinoma|Damage of kidney|Injury of kidney|Damage of renal tubule|Injury of renal tubule	0	NA	0	NA	1	FUT4	1	KEGG_GLYCOSPHINGOLIPID_BIOSYNTHESIS_LACTO_AND_NEOLACTO_SERIES
Dapma7bEVm000579	1	1	0	0	0	7	AQP9,AQP9,AQP3,LOC112267859,AQP7,AQP10,LOC100509620	2	AQP3,AQP9	2	AQP3, AQP7	2	[Blood group GIL], 607457 (3), [Glycerol quantitative trait locus], 614411 (3)	5	AQP9, AQP9, AQP3, AQP7, AQP10	9	Arrhythmia|Bradycardia, Arrhythmia|Bradycardia, Cell viability of kidney cell lines, Increased Levels of Creatinine, Liver tumor|Liver cancer|Liver carcinoma	3	AQP9, AQP9, AQP3	7	REACTOME_AQUAPORIN_MEDIATED_TRANSPORT|REACTOME_PASSIVE_TRANSPORT_BY_AQUAPORINS|REACTOME_TRANSMEMBRANE_TRANSPORT_OF_SMALL_MOLECULES, REACTOME_AQUAPORIN_MEDIATED_TRANSPORT|REACTOME_PASSIVE_TRANSPORT_BY_AQUAPORINS|REACTOME_TRANSMEMBRANE_TRANSPORT_OF_SMALL_MOLECULES, REACTOME_REGULATION_OF_WATER_BALANCE_BY_RENAL_AQUAPORINS	1	AQP3	1	KEGG_VASOPRESSIN_REGULATED_WATER_REABSORPTION
Dapma7bEVm000589	0	0	0	1	0	6	GSTT2B,LOC100652871,GSTT4,GSTT2,LOC100652871,GST	0		1	GST	1	[Maleylacetoacetate isomerase deficiency], 617596 (3)	3	GSTT2B, GSTT2, GST	69	Conjugation of glutathione, Conjugation of glutathione|Conjugation of glutathione, Liver tumor|Liver tumor|Liver tumor|Liver tumor|Liver tumor|Liver tumor|Liver cancer|Liver cancer|Liver cancer|Liver cancer|Liver cancer|Liver cancer|Liver carcinoma|Liver carcinoma|Liver carcinoma|Liver carcinoma|Liver carcinoma|Infarction of heart|Myocardial infarction|Disorder of coronary artery|Hepatocellular c…	1	GST	10	REACTOME_BIOLOGICAL_OXIDATIONS|REACTOME_BIOLOGICAL_OXIDATIONS|REACTOME_BIOLOGICAL_OXIDATIONS|REACTOME_GLUTATHIONE_CONJUGATION|REACTOME_GLUTATHIONE_CONJUGATION|REACTOME_GLUTATHIONE_CONJUGATION|REACTOME_METABOLISM_OF_AMINO_ACIDS_AND_DERIVATIVES|REACTOME_PHASE_II_CONJUGATION|REACTOME_PHASE_II_CONJUGATION|REACTOME_PHASE_II_CONJUGATION	1	GST	15	KEGG_DRUG_METABOLISM_CYTOCHROME_P450|KEGG_DRUG_METABOLISM_CYTOCHROME_P450|KEGG_DRUG_METABOLISM_CYTOCHROME_P450|KEGG_DRUG_METABOLISM_CYTOCHROME_P450|KEGG_GLUTATHIONE_METABOLISM|KEGG_GLUTATHIONE_METABOLISM|KEGG_GLUTATHIONE_METABOLISM|KEGG_GLUTATHIONE_METABOLISM|KEGG_GLUTATHIONE_METABOLISM|KEGG_METABOLISM_OF_XENOBIOTICS_BY_CYTOCHROME_P450|KEGG_METABOLISM_OF_XENOBIOTICS_BY_CYTOCHROME_P450|KEGG_METABO…
Dapma7bEVm000591	0	0	0	1	0	1	HPGDS	0		0	NA	0	NA	0	NA	0	NA	0	NA	0	NA	0	NA	0	NA
Dapma7bEVm000593	1	0	0	0	0	9	VWF,OTOGL,MUC19,SSPO,MUC2,MUC5B,OTOG,MUC6,MUC5AC	2	MUC2,VWF	4	VWF, OTOGL, MUC5B, OTOG	8	Thrombotic thrombocytopenic purpura, hereditary, 274150 (3)|von Willebrand disease, type 1, 193400 (3)|von Willebrand disease, type 3, 277480 (3)|von Willebrand disease, types 2A, 2B, 2M, and 2N, 613554 (3), Deafness, autosomal recessive 84B, 614944 (3), {Pulmonary fibrosis, idiopathic, susceptibility to}, 178500 (3), Deafness, autosomal recessive 18B, 614945 (3)|Deafness, autosomal recessive 84B…	5	VWF, OTOGL, MUC5B, OTOG, MUC6	36	Liver tumor|Liver cancer|Liver carcinoma|Failure of heart|Infarction of heart|Myocardial infarction|Arrhythmia|Supraventricular arrhythmia|Cardiac fibrillation|Atrial fibrillation or flutter|Atrial fibrillation|Cirrhosis|Fibrosis of liver|Tachycardia|ST-elevation myocardial infarction|Cirrhosis of liver|Dysfunction of kidney|T wave changes|T-wave inversion, Liver tumor|Liver cancer|Liver carcinom…	2	VWF, MUC2	7	REACTOME_FORMATION_OF_FIBRIN_CLOT_CLOTTING_CASCADE|REACTOME_GRB2_SOS_PROVIDES_LINKAGE_TO_MAPK_SIGNALING_FOR_INTERGRINS_|REACTOME_INTEGRIN_ALPHAIIB_BETA3_SIGNALING|REACTOME_INTEGRIN_CELL_SURFACE_INTERACTIONS|REACTOME_INTRINSIC_PATHWAY|REACTOME_RESPONSE_TO_ELEVATED_PLATELET_CYTOSOLIC_CA2_, REACTOME_O_LINKED_GLYCOSYLATION_OF_MUCINS	1	VWF	1	KEGG_FOCAL_ADHESION
Dapma7bEVm000604	1	0	0	0	0	7	COL4A1,COL4A2,COL4A3,COL4A3,COL4A4,COL4A5,COL4A6	2	COL4A1,COL4A2	7	COL4A1, COL4A2, COL4A3, COL4A3, COL4A4, COL4A5, COL4A6	19	?Retinal arteries, tortuosity of, 180000 (3)|Angiopathy, hereditary, with nephropathy, aneurysms, and muscle cramps, 611773 (3)|Brain small vessel disease with or without ocular anomalies, 175780 (3)|Microangiopathy and leukoencephalopathy, pontine, autosomal dominant, 618564 (3)|{Hemorrhage, intracerebral, susceptibility to}, 614519 (3), Brain small vessel disease 2, 614483 (3)|{Hemorrhage, intr…	7	COL4A1, COL4A2, COL4A3, COL4A3, COL4A4, COL4A5, COL4A6	121	Liver tumor|Liver cancer|Liver carcinoma|Hepatocellular carcinoma|Nephritis|Collagen type IV inherited nephropathy|Hereditary nephritis|Hereditary angiopathy with nephropathy, aneurysms, and muscle cramps, Liver tumor|Liver cancer|Liver carcinoma|Hepatocellular carcinoma, Liver tumor|Liver cancer|Liver carcinoma|Failure of kidney|Chronic renal failure|End stage renal disease|Glomerulosclerosis|Ne…	4	COL4A1, COL4A2, COL4A3, COL4A3	16	REACTOME_AXON_GUIDANCE|REACTOME_INTEGRIN_CELL_SURFACE_INTERACTIONS|REACTOME_NCAM1_INTERACTIONS|REACTOME_SIGNALING_BY_PDGF, REACTOME_COLLAGEN_FORMATION|REACTOME_DEVELOPMENTAL_BIOLOGY|REACTOME_EXTRACELLULAR_MATRIX_ORGANIZATION|REACTOME_NCAM_SIGNALING_FOR_NEURITE_OUT_GROWTH, REACTOME_METABOLISM_OF_LIPIDS_AND_LIPOPROTEINS|REACTOME_PHOSPHOLIPID_METABOLISM|REACTOME_SPHINGOLIPID_DE_NOVO_BIOSYNTHESIS|REA…	2	COL4A1, COL4A2	4	KEGG_ECM_RECEPTOR_INTERACTION|KEGG_FOCAL_ADHESION, KEGG_PATHWAYS_IN_CANCER|KEGG_SMALL_CELL_LUNG_CANCER
Dapma7bEVm000614	1	0	0	0	0	1	PIK3R4	1	PIK3R4	0	NA	0	NA	1	PIK3R4	3	Liver tumor|Liver cancer|Liver carcinoma	1	PIK3R4	6	REACTOME_METABOLISM_OF_LIPIDS_AND_LIPOPROTEINS|REACTOME_PI_METABOLISM|REACTOME_PI3K_CASCADE|REACTOME_SIGNALING_BY_INSULIN_RECEPTOR|REACTOME_SYNTHESIS_OF_PIPS_AT_THE_GOLGI_MEMBRANE|REACTOME_SYNTHESIS_OF_PIPS_AT_THE_LATE_ENDOSOME_MEMBRANE	0	NA	0	NA
Dapma7bEVm000639	1	0	0	0	0	2	SNX25,SNX13	1	SNX13	0	NA	0	NA	1	SNX25	3	Liver tumor|Liver cancer|Liver carcinoma	0	NA	0	NA	0	NA	0	NA
Dapma7bEVm000644	0	1	0	0	0	3	BICC1,BICC1,BICC1	0		3	BICC1, BICC1, BICC1	3	{Renal dysplasia, cystic, susceptibility to}, 601331 (3), {Renal dysplasia, cystic, susceptibility to}, 601331 (3), {Renal dysplasia, cystic, susceptibility to}, 601331 (3)	3	BICC1, BICC1, BICC1	30	Liver tumor|Liver cancer|Liver carcinoma|Failure of kidney|Congenital heart disease|Atrial or ventricular septal defect|Ventricular septal defect|Cystic renal dysplasia|Dysplasia of kidney|Polycystic liver disease, Liver tumor|Liver cancer|Liver carcinoma|Failure of kidney|Congenital heart disease|Atrial or ventricular septal defect|Ventricular septal defect|Cystic renal dysplasia|Dysplasia of ki…	0	NA	0	NA	0	NA	0	NA
Dapma7bEVm000645	1	0	0	0	0	8	ITGB7,ITGB8,ITGB1,ITGB3,ITGB4,ITGB6,ITGB5,ITGB2	2	ITGB2,ITGB5	4	ITGB3, ITGB4, ITGB6, ITGB2	10	Bleeding disorder, platelet-type, 24, autosomal dominant, 619271 (3)|Glanzmann thrombasthenia 2, 619267 (3)|Purpura, posttransfusion (3)|Thrombocytopenia, neonatal alloimmune (3)|{Myocardial infarction, susceptibility to}, 608446 (3), Epidermolysis bullosa of hands and feet, 131800 (3)|Epidermolysis bullosa, junctional, non-Herlitz type, 226650 (3)|Epidermolysis bullosa, junctional, with pyloric …	8	ITGB7, ITGB8, ITGB1, ITGB3, ITGB4, ITGB6, ITGB5, ITGB2	98	Liver tumor|Liver cancer|Liver carcinoma, Liver tumor|Liver cancer|Liver carcinoma, Liver tumor|Liver cancer|Liver carcinoma|Hepatocellular carcinoma|Damage of kidney|Cell death of kidney cells|Cell death of kidney cell lines|Fibrosis of heart|Apoptosis of kidney cell lines|Cell proliferation of kidney cell lines|Proliferation of liver cells|Proliferation of hepatocytes|Glomerulosclerosis|Apoptos…	2	ITGB5, ITGB2	7	REACTOME_ADAPTIVE_IMMUNE_SYSTEM|REACTOME_ANTIGEN_PROCESSING_CROSS_PRESENTATION|REACTOME_CLASS_I_MHC_MEDIATED_ANTIGEN_PROCESSING_PRESENTATION|REACTOME_IMMUNE_SYSTEM|REACTOME_INTEGRIN_CELL_SURFACE_INTERACTIONS|REACTOME_MUSCLE_CONTRACTION, REACTOME_CELL_SURFACE_INTERACTIONS_AT_THE_VASCULAR_WALL	2	ITGB5, ITGB2	8	KEGG_ARRHYTHMOGENIC_RIGHT_VENTRICULAR_CARDIOMYOPATHY_ARVC|KEGG_ECM_RECEPTOR_INTERACTION|KEGG_FOCAL_ADHESION|KEGG_HYPERTROPHIC_CARDIOMYOPATHY_HCM, KEGG_CELL_ADHESION_MOLECULES_CAMS|KEGG_NATURAL_KILLER_CELL_MEDIATED_CYTOTOXICITY|KEGG_REGULATION_OF_ACTIN_CYTOSKELETON|KEGG_VIRAL_MYOCARDITIS
Dapma7bEVm000646	1	0	0	0	0	15	KLHL5,KLHL8,KLHL5,KLHL1,KLHL28,KLHL25,KLHL7,KLHL20,KLHL12,IPP,IVNS1ABP,KLHL17,KLHL18,KEAP1,KLHL4	1	KEAP1	5	KLHL1, KLHL7, IPP, IVNS1ABP, KLHL4	13	Mental retardation, X-linked 103, 300982 (3)|Spermatogenic failure 11, 615081 (3)|Spinocerebellar ataxia 8, 608768 (3)|{Parkinson disease, susceptibility to}, 168600 (3), PERCHING syndrome, 617055 (3)|Retinitis pigmentosa 42, 612943 (3), ?Orofaciodigital syndrome XVIII, 617927 (3)|?Spondylocostal dysostosis 6, 616566 (3)|Paroxysmal nonkinesigenic dyskinesia 1, 118800 (3)|Vertebral, cardiac, trach…	4	KLHL1, IVNS1ABP, KEAP1, KLHL4	21	Liver tumor|Liver cancer|Liver carcinoma, Liver tumor|Liver cancer|Liver carcinoma|Cell death of heart cells|Cell death of heart|Apoptosis of heart|Apoptosis of heart cells|Cell death of cardiomyocytes|Apoptosis of cardiomyocytes, Liver tumor|Liver cancer|Liver carcinoma|Hepatocellular carcinoma|Liver Damage|Inflammation of liver, Liver tumor|Liver cancer|Liver carcinoma	1	KEAP1	2	REACTOME_ADAPTIVE_IMMUNE_SYSTEM|REACTOME_IMMUNE_SYSTEM	1	KEAP1	1	KEGG_UBIQUITIN_MEDIATED_PROTEOLYSIS
Dapma7bEVm000651	0	0	0	0	1	0		0		NA	NA	NA	NA	NA	NA	NA	NA	NA	NA	NA	NA	NA	NA	NA	NA
Dapma7bEVm000658	1	0	0	0	0	1	CHERP	1	CHERP	0	NA	0	NA	1	CHERP	1	Liver tumor	0	NA	0	NA	0	NA	0	NA
Dapma7bEVm000660	1	0	0	0	0	3	PLOD3,PLOD1,PLOD2	1	PLOD3	3	PLOD3, PLOD1, PLOD2	3	Lysyl hydroxylase 3 deficiency, 612394 (3), Ehlers-Danlos syndrome, kyphoscoliotic type, 1, 225400 (3), Bruck syndrome 2, 609220 (3)	2	PLOD3, PLOD1	6	Liver tumor|Liver cancer|Liver carcinoma, Liver tumor|Liver cancer|Liver carcinoma	1	PLOD3	1	REACTOME_COLLAGEN_FORMATION	0	NA	0	NA
Dapma7bEVm000663	1	0	0	0	0	3	ACSL1,ACSL6,ACSL5	2	ACSL1,ACSL5	1	ACSL6	2	Myelodysplastic syndrome (3)|Myelogenous leukemia, acute (3)	2	ACSL1, ACSL6	23	Liver tumor|Liver cancer|Liver carcinoma|Enlargement of heart|Cell death of heart cells|Cell death of heart|Apoptosis of heart|Apoptosis of heart cells|Cell death of cardiomyocytes|Apoptosis of cardiomyocytes|Hepatic steatosis|Fibrosis of heart|Intrahepatic cholestasis|Cholestasis|Familial intrahepatic cholestasis|Progressive intrahepatic cholestasis|Progressive familial intrahepatic cholestasis …	2	ACSL1, ACSL5	7	REACTOME_ACTIVATED_AMPK_STIMULATES_FATTY_ACID_OXIDATION_IN_MUSCLE|REACTOME_METABOLISM_OF_LIPIDS_AND_LIPOPROTEINS|REACTOME_PPARA_ACTIVATES_GENE_EXPRESSION|REACTOME_TRIGLYCERIDE_BIOSYNTHESIS, REACTOME_FATTY_ACID_TRIACYLGLYCEROL_AND_KETONE_BODY_METABOLISM|REACTOME_FATTY_ACYL_COA_BIOSYNTHESIS|REACTOME_SYNTHESIS_OF_VERY_LONG_CHAIN_FATTY_ACYL_COAS	2	ACSL1, ACSL5	4	KEGG_FATTY_ACID_METABOLISM, KEGG_ADIPOCYTOKINE_SIGNALING_PATHWAY|KEGG_PEROXISOME|KEGG_PPAR_SIGNALING_PATHWAY
Dapma7bEVm000671	1	0	0	0	0	6	SLC6A6,SLC6A13,SLC6A12,SLC6A11,SLC6A1,SLC6A8	1	SLC6A8	3	SLC6A6, SLC6A1, SLC6A8	7	Hypotaurinemic retinal degeneration and cardiomyopathy, 145350 (3), Hartnup disorder, 234500 (3)|Hyperglycinuria, 138500 (3)|Iminoglycinuria, digenic, 242600 (3)|Mental retardation, autosomal recessive 48, 616269 (3)|Myoclonic-atonic epilepsy, 616421 (3), Cerebral creatine deficiency syndrome 1, 300352 (3)	5	SLC6A6, SLC6A12, SLC6A11, SLC6A1, SLC6A8	42	Liver tumor|Liver cancer|Liver carcinoma|Enlargement of heart|Damage of kidney|Injury of kidney|Enlargement of heart chamber|Enlargement of heart ventricle|Dysfunction of heart|Dilated cardiomyopathy|Ventricular dysfunction|Left ventricular dysfunction|Enlargement of left ventricle|Left ventricular dilation, Liver tumor|Liver cancer|Liver carcinoma, Liver tumor|Liver cancer|Liver carcinoma, Liver…	2	SLC6A1, SLC6A8	9	REACTOME_AMINE_COMPOUND_SLC_TRANSPORTERS|REACTOME_AMINO_ACID_AND_OLIGOPEPTIDE_SLC_TRANSPORTERS|REACTOME_AMINO_ACID_TRANSPORT_ACROSS_THE_PLASMA_MEMBRANE|REACTOME_NA_CL_DEPENDENT_NEUROTRANSMITTER_TRANSPORTERS|REACTOME_SLC_MEDIATED_TRANSMEMBRANE_TRANSPORT|REACTOME_TRANSMEMBRANE_TRANSPORT_OF_SMALL_MOLECULES|REACTOME_TRANSPORT_OF_GLUCOSE_AND_OTHER_SUGARS_BILE_SALTS_AND_ORGANIC_ACIDS_METAL_IONS_AND_AMI…	0	NA	0	NA
Dapma7bEVm000673	1	0	0	0	0	6	TXNRD1,TXNRD1,TXNRD1,GSR,TXNRD3,TXNRD2	2	GSR,TXNRD1	2	GSR, TXNRD2	2	Hemolytic anemia due to glutathione reductase deficiency, 618660 (3), ?Glucocorticoid deficiency 5, 617825 (3)	6	TXNRD1, TXNRD1, TXNRD1, GSR, TXNRD3, TXNRD2	44	Liver tumor|Liver cancer|Liver carcinoma|Hepatocellular carcinoma|BCLC stage B hepatocellular carcinoma|Cell proliferation of kidney cell lines|BCLC stage C hepatocellular carcinoma|Nephrotoxicity|Proximal tubular toxicity, Liver tumor|Liver cancer|Liver carcinoma|Hepatocellular carcinoma|BCLC stage B hepatocellular carcinoma|Cell proliferation of kidney cell lines|BCLC stage C hepatocellular car…	4	TXNRD1, TXNRD1, TXNRD1, GSR	25	REACTOME_FATTY_ACID_TRIACYLGLYCEROL_AND_KETONE_BODY_METABOLISM|REACTOME_FATTY_ACID_TRIACYLGLYCEROL_AND_KETONE_BODY_METABOLISM|REACTOME_METABOLISM_OF_LIPIDS_AND_LIPOPROTEINS|REACTOME_METABOLISM_OF_LIPIDS_AND_LIPOPROTEINS|REACTOME_METABOLISM_OF_NUCLEOTIDES|REACTOME_METABOLISM_OF_NUCLEOTIDES|REACTOME_PPARA_ACTIVATES_GENE_EXPRESSION|REACTOME_SYNTHESIS_AND_INTERCONVERSION_OF_NUCLEOTIDE_DI_AND_TRIPHOSP…	4	TXNRD1, TXNRD1, TXNRD1, TXNRD2	7	KEGG_PYRIMIDINE_METABOLISM|KEGG_PYRIMIDINE_METABOLISM, KEGG_PYRIMIDINE_METABOLISM|KEGG_PYRIMIDINE_METABOLISM, KEGG_PYRIMIDINE_METABOLISM|KEGG_PYRIMIDINE_METABOLISM, KEGG_PYRIMIDINE_METABOLISM
Dapma7bEVm000675	1	0	0	0	0	8	GGTLC1,GGT7,GG,GGT5,GGTLC3,GGTLC2,GGT2,LOC102724197	2	GGT1,GGT5	2	GG, GGT2	27	?Diamond-Blackfan anemia 14 with mandibulofacial dysostosis, 300946 (3)|?Glutathioninuria, 231950 (3)|Afibrinogenemia, congenital, 202400 (3)|Cardiomyopathy, dilated, 1GG, 613642 (3)|Congenital disorder of glycosylation, type IId, 607091 (3)|Corneal dystrophy, Avellino type, 607541 (3)|Corneal dystrophy, Groenouw type I, 121900 (3)|Corneal dystrophy, Reis-Bucklers type, 608470 (3)|Corneal dystrop…	5	GGTLC1, GG, GGT5, GGT2, LOC102724197	23	Liver tumor, Liver tumor|Liver tumor|Liver tumor|Liver tumor|Liver cancer|Liver cancer|Liver cancer|Liver carcinoma|Liver carcinoma|Liver carcinoma|Hepatocellular carcinoma, Liver tumor|Liver cancer|Liver carcinoma, Liver tumor|Liver cancer|Liver carcinoma|Hepatocellular carcinoma, Liver tumor|Liver cancer|Liver carcinoma|Hepatocellular carcinoma	2	GG, GGT5	11	REACTOME_BIOLOGICAL_OXIDATIONS|REACTOME_FORMATION_OF_FIBRIN_CLOT_CLOTTING_CASCADE|REACTOME_GLUTATHIONE_CONJUGATION|REACTOME_HEMOSTASIS|REACTOME_INTEGRIN_CELL_SURFACE_INTERACTIONS|REACTOME_PHASE_II_CONJUGATION|REACTOME_PLATELET_ACTIVATION_SIGNALING_AND_AGGREGATION|REACTOME_RESPONSE_TO_ELEVATED_PLATELET_CYTOSOLIC_CA2_, REACTOME_BIOLOGICAL_OXIDATIONS|REACTOME_GLUTATHIONE_CONJUGATION|REACTOME_PHASE_I…	2	GG, GGT5	7	KEGG_ARACHIDONIC_ACID_METABOLISM|KEGG_COMPLEMENT_AND_COAGULATION_CASCADES|KEGG_GLUTATHIONE_METABOLISM|KEGG_SELENOAMINO_ACID_METABOLISM|KEGG_TAURINE_AND_HYPOTAURINE_METABOLISM, KEGG_ARACHIDONIC_ACID_METABOLISM|KEGG_TAURINE_AND_HYPOTAURINE_METABOLISM
Dapma7bEVm000677	1	0	0	0	0	2	ACADVL,ACAD9	1	ACADVL	2	ACADVL, ACAD9	2	VLCAD deficiency, 201475 (3), Mitochondrial complex I deficiency, nuclear type 20, 611126 (3)	2	ACADVL, ACAD9	13	Liver tumor|Liver cancer|Liver carcinoma|Enlargement of heart|Hepatic steatosis|Dilated cardiomyopathy|Microvesicular hepatic steatosis|Macrovesicular hepatic steatosis|Primary dilated cardiomyopthy|Familial dilated cardiomyopathy, Liver tumor|Liver cancer|Liver carcinoma	1	ACADVL	3	REACTOME_DIABETES_PATHWAYS|REACTOME_METABOLISM_OF_LIPIDS_AND_LIPOPROTEINS|REACTOME_UNFOLDED_PROTEIN_RESPONSE	1	ACADVL	1	KEGG_FATTY_ACID_METABOLISM
Dapma7bEVm000681	1	0	0	0	0	3	GATA3,GATA2,GATA1	2	GATA2,GATA3	3	GATA3, GATA2, GATA1	9	Hypoparathyroidism, sensorineural deafness, and renal dysplasia, 146255 (3), Emberger syndrome, 614038 (3)|Immunodeficiency 21, 614172 (3)|{Leukemia, acute myeloid, susceptibility to}, 601626 (3)|{Myelodysplastic syndrome, susceptibility to}, 614286 (3), Anemia, X-linked, with/without neutropenia and/or platelet abnormalities, 300835 (3)|Leukemia, megakaryoblastic, with or without Down syndrome, …	3	GATA3, GATA2, GATA1	6	Liver tumor, Damage of kidney, Increased Levels of Red Blood Cells|Increased Levels of Hematocrit|Hematopoiesis of liver|Erythropoiesis of liver	2	GATA3, GATA2	2	REACTOME_HEMOSTASIS, REACTOME_FACTORS_INVOLVED_IN_MEGAKARYOCYTE_DEVELOPMENT_AND_PLATELET_PRODUCTION	0	NA	0	NA
Dapma7bEVm000684	1	0	0	0	0	4	ABCG4,ABCG1,ABCG1,ABCG1	1	ABCG1	0	NA	0	NA	4	ABCG4, ABCG1, ABCG1, ABCG1	39	Liver tumor|Liver cancer|Liver carcinoma, Liver tumor|Liver cancer|Liver carcinoma|Disorder of coronary artery|Hepatic steatosis|Intrahepatic cholestasis|Cholestasis|Familial intrahepatic cholestasis|Progressive intrahepatic cholestasis|Progressive familial intrahepatic cholestasis type 1|Coronary artery disease|Early-onset premature coronary artery disease, Liver tumor|Liver cancer|Liver carcino…	3	ABCG1, ABCG1, ABCG1	30	REACTOME_ABC_FAMILY_PROTEINS_MEDIATED_TRANSPORT|REACTOME_ABC_FAMILY_PROTEINS_MEDIATED_TRANSPORT|REACTOME_ABCA_TRANSPORTERS_IN_LIPID_HOMEOSTASIS|REACTOME_HDL_MEDIATED_LIPID_TRANSPORT|REACTOME_LIPID_DIGESTION_MOBILIZATION_AND_TRANSPORT|REACTOME_LIPOPROTEIN_METABOLISM|REACTOME_METABOLISM_OF_LIPIDS_AND_LIPOPROTEINS|REACTOME_METABOLISM_OF_LIPIDS_AND_LIPOPROTEINS|REACTOME_TRANSMEMBRANE_TRANSPORT_OF_SMA…	3	ABCG1, ABCG1, ABCG1	6	KEGG_ABC_TRANSPORTERS|KEGG_ABC_TRANSPORTERS, KEGG_ABC_TRANSPORTERS|KEGG_ABC_TRANSPORTERS, KEGG_ABC_TRANSPORTERS|KEGG_ABC_TRANSPORTERS
Dapma7bEVm000687	1	0	0	0	0	13	SLC22A13,SLC22A16,SLC22A3,SLC22A2,SLC22A1,SLC22A6,SLC22A12,SLC22A11,SLC22A8,SLC22A15,SLC22A13,SLC22A14,SLC22A14	4	SLC22A1,SLC22A2,SLC22A6,SLC22A8	2	SLC22A1, SLC22A12	5	Breast cancer, somatic, 114480 (3)|Hypouricemia, renal, 220150 (3)|Lung cancer, somatic, 211980 (3)|Rhabdomyosarcoma, somatic, 268210 (3), Hypouricemia, renal, 220150 (3)	9	SLC22A3, SLC22A2, SLC22A1, SLC22A6, SLC22A12, SLC22A11, SLC22A8, SLC22A14, SLC22A14	69	Cell viability of kidney cell lines, Liver tumor|Liver cancer|Liver carcinoma|Damage of kidney|Cell death of kidney cells|Cell death of kidney cell lines|Apoptosis of kidney cell lines|Nephrotoxicity|Proximal tubular toxicity|Cell viability of kidney cell lines|Damage of renal tubule, Liver tumor|Liver tumor|Liver tumor|Liver cancer|Liver cancer|Liver cancer|Liver carcinoma|Liver carcinoma|Liver …	4	SLC22A2, SLC22A1, SLC22A6, SLC22A8	15	REACTOME_ABACAVIR_TRANSPORT_AND_METABOLISM|REACTOME_NEURONAL_SYSTEM|REACTOME_NEUROTRANSMITTER_RELEASE_CYCLE|REACTOME_NOREPINEPHRINE_NEUROTRANSMITTER_RELEASE_CYCLE|REACTOME_TRANSMISSION_ACROSS_CHEMICAL_SYNAPSES|REACTOME_TRANSPORT_OF_GLUCOSE_AND_OTHER_SUGARS_BILE_SALTS_AND_ORGANIC_ACIDS_METAL_IONS_AND_AMINE_COMPOUNDS, REACTOME_ORGANIC_CATION_ANION_ZWITTERION_TRANSPORT|REACTOME_SLC_MEDIATED_TRANSMEM…	0	NA	0	NA
Dapma7bEVm000698	1	0	0	0	0	1	COASY	1	COASY	1	COASY	2	Neurodegeneration with brain iron accumulation 6, 615643 (3)|Pontocerebellar hypoplasia, type 12, 618266 (3)	1	COASY	3	Liver tumor|Liver cancer|Liver carcinoma	1	COASY	2	REACTOME_METABOLISM_OF_VITAMINS_AND_COFACTORS|REACTOME_VITAMIN_B5_PANTOTHENATE_METABOLISM	0	NA	0	NA
Dapma7bEVm000705	1	0	0	0	0	1	RACGAP1	1	RACGAP1	0	NA	0	NA	1	RACGAP1	4	Liver tumor|Liver cancer|Liver carcinoma|Hepatocellular carcinoma	1	RACGAP1	2	REACTOME_KINESINS|REACTOME_MHC_CLASS_II_ANTIGEN_PRESENTATION	0	NA	0	NA
Dapma7bEVm000715	0	0	0	1	0	3	CYP4V2,CYP4X1,CYP4X1	0		1	CYP4V2	1	Bietti crystalline corneoretinal dystrophy, 210370 (3)	0	NA	0	NA	0	NA	0	NA	0	NA	0	NA
Dapma7bEVm000726	1	0	0	0	0	1	FAH	1	FAH	1	FAH	10	Beck-Fahrner syndrome, 618798 (3)|Congenital contractures of the limbs and face, hypotonia, and developmental delay, 616266 (3)|Hypotonia, infantile, with psychomotor retardation and characteristic facies 1, 615419 (3)|Lissencephaly 1, 607432 (3)|Platelet-activating factor acetylhydrolase deficiency, 614278 (3)|Spastic paraplegia 35, autosomal recessive, 612319 (3)|Subcortical laminar heterotopia…	1	FAH	29	Liver tumor|Liver tumor|Liver cancer|Liver carcinoma|Hepatocellular carcinoma|Damage of kidney|Cell death of liver cells|Cell death of liver|Necrosis of liver|Hepatic steatosis|Cell death of hepatocytes|Development of liver tumor|Apoptosis of liver|Development of hepatocellular carcinoma|Apoptosis of liver cells|Apoptosis of hepatocytes|Inflammation of liver|Inflammation of liver|Proliferation of…	1	FAH	8	REACTOME_CELL_CYCLE|REACTOME_CELL_CYCLE_MITOTIC|REACTOME_DNA_REPLICATION|REACTOME_LOSS_OF_NLP_FROM_MITOTIC_CENTROSOMES|REACTOME_MITOTIC_G2_G2_M_PHASES|REACTOME_MITOTIC_M_M_G1_PHASES|REACTOME_MITOTIC_PROMETAPHASE|REACTOME_RECRUITMENT_OF_MITOTIC_CENTROSOME_PROTEINS_AND_COMPLEXES	1	FAH	1	KEGG_ETHER_LIPID_METABOLISM
Dapma7bEVm000730	1	0	0	0	0	1	LGMN	1	LGMN	0	NA	0	NA	1	LGMN	21	Liver tumor|Liver cancer|Liver carcinoma|Failure of kidney|Chronic renal failure|End stage renal disease|Increased Levels of Red Blood Cells|Glomerulosclerosis|Increased Levels of Hematocrit|Fibrosis of kidney|Abnormal morphology of renal glomerulus|Hydronephrosis|Atrophy of renal tubule|Hyperplasia of kidney|Glomerular cyst|Atrophy of renal cortex|Atrophy of kidney|Hyperplasia of kidney cells|Hy…	1	LGMN	4	REACTOME_METABOLISM_OF_LIPIDS_AND_LIPOPROTEINS|REACTOME_METABOLISM_OF_STEROID_HORMONES_AND_VITAMINS_A_AND_D|REACTOME_TOLL_RECEPTOR_CASCADES|REACTOME_TRAFFICKING_AND_PROCESSING_OF_ENDOSOMAL_TLR	1	LGMN	1	KEGG_ANTIGEN_PROCESSING_AND_PRESENTATION
Dapma7bEVm000739	1	0	0	0	0	7	PSMC1,PSMC6,PSMC2,PSMC3,PSMC5,PSMC5,PSMC4	3	PSMC1,PSMC3,PSMC6	1	PSMC3	2	?Deafness, cataract, impaired intellectual development, and polyneuropathy, 619354 (3)|Ovarian dysgenesis 3, 614324 (3)	4	PSMC1, PSMC2, PSMC5, PSMC5	14	Liver tumor|Liver cancer|Liver carcinoma, Liver tumor|Liver cancer|Liver carcinoma, Liver tumor|Liver cancer|Liver carcinoma|Hepatocellular carcinoma, Liver tumor|Liver cancer|Liver carcinoma|Hepatocellular carcinoma	3	PSMC1, PSMC6, PSMC3	73	REACTOME_ANTIGEN_PROCESSING_UBIQUITINATION_PROTEASOME_DEGRADATION|REACTOME_APC_C_CDC20_MEDIATED_DEGRADATION_OF_MITOTIC_PROTEINS|REACTOME_APC_C_CDH1_MEDIATED_DEGRADATION_OF_CDC20_AND_OTHER_APC_C_CDH1_TARGETED_PROTEINS_IN_LATE_MITOSIS_EARLY_G1|REACTOME_APOPTOSIS|REACTOME_ASSEMBLY_OF_THE_PRE_REPLICATIVE_COMPLEX|REACTOME_AUTODEGRADATION_OF_CDH1_BY_CDH1_APC_C|REACTOME_CDT1_ASSOCIATION_WITH_THE_CDC6_OR…	2	PSMC1, PSMC6	2	KEGG_PROTEASOME, KEGG_PROTEASOME
Dapma7bEVm000740	1	0	0	0	0	2	RPL22L1,RPL22	1	RPL22	0	NA	0	NA	0	NA	0	NA	1	RPL22	5	REACTOME_3_UTR_MEDIATED_TRANSLATIONAL_REGULATION|REACTOME_INFLUENZA_VIRAL_RNA_TRANSCRIPTION_AND_REPLICATION|REACTOME_METABOLISM_OF_PROTEINS|REACTOME_SRP_DEPENDENT_COTRANSLATIONAL_PROTEIN_TARGETING_TO_MEMBRANE|REACTOME_TRANSLATION	0	NA	0	NA
Dapma7bEVm000744	1	0	0	0	0	2	PRKAR1B,PRKAR1A	1	PRKAR1A	1	PRKAR1A	5	Acrodysostosis 1, with or without hormone resistance, 101800 (3)|Adrenocortical tumor, somatic, (3)|Carney complex, type 1, 160980 (3)|Myxoma, intracardiac, 255960 (3)|Pigmented nodular adrenocortical disease, primary, 1, 610489 (3)	1	PRKAR1A	11	Liver tumor|Liver cancer|Liver carcinoma|Enlargement of heart|Hepatocellular carcinoma|Development of liver tumor|Development of hepatocellular carcinoma|Dilated cardiomyopathy|Proliferation of cardiomyocytes|Proliferation of heart cells|Familial atrial myxoma	1	PRKAR1A	15	REACTOME_AQUAPORIN_MEDIATED_TRANSPORT|REACTOME_CA_DEPENDENT_EVENTS|REACTOME_DARPP_32_EVENTS|REACTOME_DOWNSTREAM_SIGNAL_TRANSDUCTION|REACTOME_DOWNSTREAM_SIGNALING_OF_ACTIVATED_FGFR|REACTOME_GLUCAGON_SIGNALING_IN_METABOLIC_REGULATION|REACTOME_HEMOSTASIS|REACTOME_NGF_SIGNALLING_VIA_TRKA_FROM_THE_PLASMA_MEMBRANE|REACTOME_OPIOID_SIGNALLING|REACTOME_PKA_MEDIATED_PHOSPHORYLATION_OF_CREB|REACTOME_PLC_BET…	1	PRKAR1A	1	KEGG_APOPTOSIS
Dapma7bEVm000761	1	0	0	0	0	17	TMPRSS11E,S4,TMPRSS5,PRSS53,PRSS36,KLK1,PRSS43,TMPRSS7,TMPRSS9,KLK13,KLK8,KLK7,KLK2,KLK6,KLK14,KLK5,TMPRSS6	1	KLK2	3	S4, KLK1, TMPRSS6	145	?Complement factor B deficiency, 615561 (3)|?Ectodermal dysplasia 7, hair/nail type, 614929 (3)|?Familial cold autoinflammatory syndrome 4, 616115 (3)|?Fibromatosis, gingival, 1, 135300 (3)|?Hypotrichosis 3, 613981 (3)|?Immunodeficiency, common variable, 5, 613495 (3)|?Megacystis-microcolon-intestinal hypoperistalsis syndrome 4, 619365 (3)|?Microhydranencephaly, 605013 (3)|?Mungan syndrome, 61137…	6	S4, KLK1, TMPRSS7, TMPRSS9, KLK6, TMPRSS6	62	Liver tumor|Liver tumor|Liver tumor|Liver tumor|Liver tumor|Liver tumor|Liver cancer|Liver cancer|Liver cancer|Liver cancer|Liver cancer|Liver carcinoma|Liver carcinoma|Liver carcinoma|Enlargement of heart|Enlargement of heart|Hypertrophy of heart|Hypertrophy of heart|Cell death of heart|Hepatocellular carcinoma|Cell death of kidney cells|Cell death of kidney cell lines|Arrhythmia|Supraventricula…	2	S4, KLK2	12	REACTOME_ENDOSOMAL_SORTING_COMPLEX_REQUIRED_FOR_TRANSPORT_ESCRT|REACTOME_FORMATION_OF_THE_TERNARY_COMPLEX_AND_SUBSEQUENTLY_THE_43S_COMPLEX|REACTOME_INFLUENZA_LIFE_CYCLE|REACTOME_MEMBRANE_TRAFFICKING|REACTOME_METABOLISM_OF_MRNA|REACTOME_METABOLISM_OF_PROTEINS|REACTOME_METABOLISM_OF_RNA|REACTOME_NONSENSE_MEDIATED_DECAY_ENHANCED_BY_THE_EXON_JUNCTION_COMPLEX|REACTOME_PEPTIDE_CHAIN_ELONGATION|REACTOME…	1	S4	1	KEGG_HEMATOPOIETIC_CELL_LINEAGE
Dapma7bEVm000784	1	0	0	0	0	1	ADCY1	1	ADCY1	1	ADCY1	2	?Deafness, autosomal recessive 44, 610154 (3)|{Hypercalciuria, absorptive, susceptibility to}, 143870 (3)	1	ADCY1	4	Liver tumor|Liver cancer|Liver carcinoma|Cell proliferation of kidney cell lines	1	ADCY1	13	REACTOME_AQUAPORIN_MEDIATED_TRANSPORT|REACTOME_CA_DEPENDENT_EVENTS|REACTOME_G_ALPHA_I_SIGNALLING_EVENTS|REACTOME_NEUROTRANSMITTER_RECEPTOR_BINDING_AND_DOWNSTREAM_TRANSMISSION_IN_THE_POSTSYNAPTIC_CELL|REACTOME_NGF_SIGNALLING_VIA_TRKA_FROM_THE_PLASMA_MEMBRANE|REACTOME_OPIOID_SIGNALLING|REACTOME_PKA_MEDIATED_PHOSPHORYLATION_OF_CREB|REACTOME_SIGNALING_BY_EGFR_IN_CANCER|REACTOME_SIGNALING_BY_FGFR|REAC…	1	ADCY1	5	KEGG_CHEMOKINE_SIGNALING_PATHWAY|KEGG_GAP_JUNCTION|KEGG_GNRH_SIGNALING_PATHWAY|KEGG_MELANOGENESIS|KEGG_PURINE_METABOLISM
Dapma7bEVm000785	1	0	0	0	0	3	XRN1,XRN1,XRN2	1	XRN2	0	NA	0	NA	3	XRN1, XRN1, XRN2	9	Liver tumor|Liver cancer|Liver carcinoma, Liver tumor|Liver cancer|Liver carcinoma, Liver tumor|Liver cancer|Liver carcinoma	0	NA	0	NA	1	XRN2	1	KEGG_RNA_DEGRADATION
Dapma7bEVm000786	1	0	0	0	0	6	KIF4B,KIF21A,KIF7,KIF27,KIF21B,KIF4A	1	KIF4A	3	KIF21A, KIF7, KIF4A	7	Fibrosis of extraocular muscles, congenital, 1, 135700 (3)|Fibrosis of extraocular muscles, congenital, 3B, 135700 (3), ?Al-Gazali-Bakalinova syndrome, 607131 (3)|?Hydrolethalus syndrome 2, 614120 (3)|Acrocallosal syndrome, 200990 (3)|Joubert syndrome 12, 200990 (3), ?Mental retardation, X-linked 100, 300923 (3)	6	KIF4B, KIF21A, KIF7, KIF27, KIF21B, KIF4A	18	Liver tumor|Liver cancer|Liver carcinoma|Hepatocellular carcinoma, Liver tumor|Liver cancer|Liver carcinoma, Congenital heart disease, Liver tumor, Liver tumor|Liver cancer|Liver carcinoma|Hepatocellular carcinoma|Arrhythmia|Long-QT syndrome, Liver tumor|Liver cancer|Liver carcinoma	1	KIF4A	4	REACTOME_HEMOSTASIS|REACTOME_L1CAM_INTERACTIONS|REACTOME_MHC_CLASS_II_ANTIGEN_PRESENTATION|REACTOME_RECYCLING_PATHWAY_OF_L1	0	NA	0	NA
Dapma7bEVm000810	1	0	0	0	0	1	KIF11	1	KIF11	1	KIF11	1	Microcephaly with or without chorioretinopathy, lymphedema, or mental retardation, 152950 (3)	0	NA	0	NA	1	KIF11	2	REACTOME_HEMOSTASIS|REACTOME_MHC_CLASS_II_ANTIGEN_PRESENTATION	0	NA	0	NA
Dapma7bEVm000813	1	0	0	0	0	2	IARS,IARS2	2	IARS,IARS2	2	IARS, IARS2	3	?Cataracts, growth hormone deficiency, sensory neuropathy, sensorineural hearing loss, and skeletal dysplasia, 616007 (3)|Growth retardation, impaired intellectual development, hypotonia, and hepatopathy, 617093 (3), ?Cataracts, growth hormone deficiency, sensory neuropathy, sensorineural hearing loss, and skeletal dysplasia, 616007 (3)	2	IARS, IARS2	6	Liver tumor|Liver cancer|Liver carcinoma, Liver tumor|Liver cancer|Liver carcinoma	2	IARS, IARS2	5	REACTOME_CYTOSOLIC_TRNA_AMINOACYLATION|REACTOME_MITOCHONDRIAL_TRNA_AMINOACYLATION|REACTOME_TRNA_AMINOACYLATION, REACTOME_MITOCHONDRIAL_TRNA_AMINOACYLATION|REACTOME_TRNA_AMINOACYLATION	1	IARS	2	KEGG_AMINOACYL_TRNA_BIOSYNTHESIS|KEGG_VALINE_LEUCINE_AND_ISOLEUCINE_BIOSYNTHESIS
Dapma7bEVm000817	1	0	0	0	0	5	SI,MGAM,MGAM2,GAA,MGAM	1	GAA	2	SI, GAA	85	?Amyotrophic lateral sclerosis 16, juvenile, 614373 (3)|?Cataract 45, 616851 (3)|?Congenital disorder of glycosylation, type Ix, 615597 (3)|?Marsili syndrome, 147430 (3)|?Myofibromatosis, infantile 2, 615293 (3)|?Premature ovarian failure 18, 619203 (3)|?Spinal muscular atrophy, distal, autosomal recessive, 2, 605726 (3)|?Spondyloepimetaphyseal dysplasia, Krakow type, 618162 (3)|Anemia, siderobla…	4	SI, MGAM, GAA, MGAM	135	Liver tumor|Liver tumor|Liver tumor|Liver tumor|Liver tumor|Liver tumor|Liver cancer|Liver cancer|Liver cancer|Liver cancer|Liver cancer|Liver carcinoma|Liver carcinoma|Liver carcinoma|Liver carcinoma|Failure of heart|Failure of heart|Failure of heart|Failure of heart|Failure of heart|Enlargement of heart|Enlargement of heart|Disorder of coronary artery|Disorder of coronary artery|Disorder of cor…	1	SI	6	REACTOME_CELL_CELL_COMMUNICATION|REACTOME_CELL_SURFACE_INTERACTIONS_AT_THE_VASCULAR_WALL|REACTOME_ENOS_ACTIVATION_AND_REGULATION|REACTOME_HEMOSTASIS|REACTOME_INTERACTIONS_OF_VPR_WITH_HOST_CELLULAR_PROTEINS|REACTOME_SIGNAL_REGULATORY_PROTEIN_SIRP_FAMILY_INTERACTIONS	0	NA	0	NA
Dapma7bEVm000825	1	0	0	0	0	3	MTA1,MTA2,MTA3	1	MTA1	1	MTA1	1	Cerebellar ataxia, nonprogressive, with mental retardation, 614756 (3)	2	MTA1, MTA2	13	Liver tumor|Liver cancer|Liver carcinoma, Liver tumor|Liver cancer|Liver carcinoma|Inflammation of liver|Nephritis|Proliferation of kidney cells|Glomerulonephritis|Hyperplasia of kidney|Hyperplasia of kidney cells|Hyperplasia of mesangial cells	0	NA	0	NA	0	NA	0	NA
Dapma7bEVm000830	1	0	0	0	0	9	MCM9,MCM3,MCM7,MCM9,MCM4,MCM6,MCM2,MCM8,MCM5	4	MCM2,MCM3,MCM4,MCM7	8	MCM9, MCM3, MCM9, MCM4, MCM6, MCM2, MCM8, MCM5	8	Ovarian dysgenesis 4, 616185 (3), Peripheral neuropathy, autosomal recessive, with or without impaired intellectual development, 618124 (3), Ovarian dysgenesis 4, 616185 (3), Immunodeficiency 54, 609981 (3), Lactase persistence/nonpersistence, 223100 (3), ?Deafness, autosomal dominant 70, 616968 (3), ?Premature ovarian failure 10, 612885 (3), ?Meier-Gorlin syndrome 8, 617564 (3)	7	MCM9, MCM3, MCM7, MCM9, MCM4, MCM6, MCM2	23	Liver tumor|Liver cancer|Liver carcinoma, Liver tumor|Liver cancer|Liver carcinoma, Liver tumor|Liver cancer|Liver carcinoma|Hepatocellular carcinoma, Liver tumor|Liver cancer|Liver carcinoma, Liver tumor|Liver cancer|Liver carcinoma, Liver tumor|Liver cancer|Liver carcinoma, Liver tumor|Liver cancer|Liver carcinoma|Hepatocellular carcinoma	4	MCM3, MCM7, MCM4, MCM2	34	REACTOME_ACTIVATION_OF_ATR_IN_RESPONSE_TO_REPLICATION_STRESS|REACTOME_ACTIVATION_OF_THE_PRE_REPLICATIVE_COMPLEX|REACTOME_CELL_CYCLE|REACTOME_DNA_REPLICATION|REACTOME_DNA_STRAND_ELONGATION|REACTOME_G1_S_TRANSITION|REACTOME_G2_M_CHECKPOINTS|REACTOME_M_G1_TRANSITION|REACTOME_MITOTIC_G1_G1_S_PHASES|REACTOME_MITOTIC_M_M_G1_PHASES, REACTOME_ACTIVATION_OF_ATR_IN_RESPONSE_TO_REPLICATION_STRESS|REACTOME_A…	4	MCM3, MCM7, MCM4, MCM2	4	KEGG_CELL_CYCLE, KEGG_CELL_CYCLE, KEGG_DNA_REPLICATION, KEGG_DNA_REPLICATION
Dapma7bEVm000839	1	0	0	0	0	4	PLK2,PLK1,PLK5,PLK3	2	PLK1,PLK3	0	NA	0	NA	3	PLK2, PLK1, PLK3	18	Liver tumor|Liver cancer|Liver carcinoma, Liver tumor|Liver cancer|Liver carcinoma|Hepatocellular carcinoma|Cell death of liver cells|Cell death of liver|Necrosis of liver|Hepatic steatosis|Development of liver tumor|Cell proliferation of kidney cell lines|Cell death of liver cell lines|Apoptosis of liver cell lines, Liver tumor|Liver cancer|Liver carcinoma	1	PLK1	5	REACTOME_LOSS_OF_NLP_FROM_MITOTIC_CENTROSOMES|REACTOME_MITOTIC_G2_G2_M_PHASES|REACTOME_MITOTIC_M_M_G1_PHASES|REACTOME_MITOTIC_PROMETAPHASE|REACTOME_PHOSPHORYLATION_OF_THE_APC_C	1	PLK1	2	KEGG_CELL_CYCLE|KEGG_OOCYTE_MEIOSIS
Dapma7bEVm000849	1	0	0	0	0	3	SLC25A13,SLC25A13,SLC25A12	1	SLC25A13	3	SLC25A13, SLC25A13, SLC25A12	5	Citrullinemia, adult-onset type II, 603471 (3)|Citrullinemia, type II, neonatal-onset, 605814 (3), Citrullinemia, adult-onset type II, 603471 (3)|Citrullinemia, type II, neonatal-onset, 605814 (3), Developmental and epileptic encephalopathy 39, 612949 (3)	3	SLC25A13, SLC25A13, SLC25A12	16	Hepatic steatosis|Intrahepatic cholestasis|Cholestasis|Familial intrahepatic cholestasis|Progressive intrahepatic cholestasis|Progressive familial intrahepatic cholestasis type 1, Hepatic steatosis|Intrahepatic cholestasis|Cholestasis|Familial intrahepatic cholestasis|Progressive intrahepatic cholestasis|Progressive familial intrahepatic cholestasis type 1, Liver tumor|Liver cancer|Liver carcinom…	2	SLC25A13, SLC25A13	10	REACTOME_GLUCONEOGENESIS|REACTOME_GLUCOSE_METABOLISM|REACTOME_METABOLISM_OF_CARBOHYDRATES|REACTOME_METABOLISM_OF_PROTEINS|REACTOME_MITOCHONDRIAL_PROTEIN_IMPORT, REACTOME_GLUCONEOGENESIS|REACTOME_GLUCOSE_METABOLISM|REACTOME_METABOLISM_OF_CARBOHYDRATES|REACTOME_METABOLISM_OF_PROTEINS|REACTOME_MITOCHONDRIAL_PROTEIN_IMPORT	0	NA	0	NA
Dapma7bEVm000852	1	0	0	0	0	2	ABCB6,ABCB7	1	ABCB6	2	ABCB6, ABCB7	5	Dyschromatosis universalis hereditaria 3, 615402 (3)|Microphthalmia, isolated, with coloboma 7, 614497 (3)|Pseudohyperkalemia, familial, 2, due to red cell leak, 609153 (3)|[Blood group, Langereis system], 111600 (3), Anemia, sideroblastic, with ataxia, 301310 (3)	2	ABCB6, ABCB7	13	Liver tumor|Liver cancer|Liver carcinoma|Intrahepatic cholestasis|Cholestasis|Familial intrahepatic cholestasis|Progressive intrahepatic cholestasis|Progressive familial intrahepatic cholestasis type 1, Intrahepatic cholestasis|Cholestasis|Familial intrahepatic cholestasis|Progressive intrahepatic cholestasis|Progressive familial intrahepatic cholestasis type 1	1	ABCB6	2	REACTOME_ABC_FAMILY_PROTEINS_MEDIATED_TRANSPORT|REACTOME_TRANSMEMBRANE_TRANSPORT_OF_SMALL_MOLECULES	1	ABCB6	1	KEGG_ABC_TRANSPORTERS
Dapma7bEVm000867	1	0	0	0	0	2	ACOX1,ACOX2	1	ACOX1	2	ACOX1, ACOX2	3	Mitchell syndrome, 618960 (3)|Peroxisomal acyl-CoA oxidase deficiency, 264470 (3), Bile acid synthesis defect, congenital, 6, 617308 (3)	2	ACOX1, ACOX2	23	Liver tumor|Liver cancer|Liver carcinoma|Hepatocellular carcinoma|Hepatic steatosis|Development of liver tumor|Development of hepatocellular carcinoma|Inflammation of liver|Nonalcoholic fatty liver disease|Microvesicular hepatic steatosis|Steatohepatitis|Liver Regeneration|Nonalcoholic steatohepatitis|Proliferation of peroxisomes in liver|Severe hepatic steatosis|Quantity of peroxisomes|Severe mi…	1	ACOX1	2	REACTOME_ALPHA_LINOLENIC_ACID_ALA_METABOLISM|REACTOME_FATTY_ACID_TRIACYLGLYCEROL_AND_KETONE_BODY_METABOLISM	1	ACOX1	4	KEGG_ALPHA_LINOLENIC_ACID_METABOLISM|KEGG_BIOSYNTHESIS_OF_UNSATURATED_FATTY_ACIDS|KEGG_PEROXISOME|KEGG_PPAR_SIGNALING_PATHWAY
Dapma7bEVm000868	1	0	0	0	0	1	EXO1	1	EXO1	0	NA	0	NA	1	EXO1	4	Liver tumor|Liver cancer|Liver carcinoma|Hepatocellular carcinoma	0	NA	0	NA	0	NA	0	NA
Dapma7bEVm000876	1	0	0	0	0	1	PRMT5	1	PRMT5	0	NA	0	NA	1	PRMT5	12	Enlargement of heart|Hypertrophy of heart|Enlargement of heart chamber|Hypertrophy of cardiac muscle|Enlargement of heart cells|Enlargement of cardiomyocytes|Enlargement of heart ventricle|Hypertrophy of heart cells|Hypertrophy of cardiomyocytes|Ventricular hypertrophy|Enlargement of ventricular myocytes|Hypertrophy of ventricular myocytes	0	NA	0	NA	0	NA	0	NA
Dapma7bEVm000883	1	0	0	0	0	6	SLC13A4,SLC13A4,SLC13A1,SLC13A2,SLC13A5,SLC13A3	1	SLC13A5	2	SLC13A5, SLC13A3	2	Developmental and epileptic encephalopathy 25, with amelogenesis imperfecta, 615905 (3), Leukoencephalopathy, acute reversible, with increased urinary alpha-ketoglutarate, 618384 (3)	2	SLC13A1, SLC13A3	10	Liver tumor|Liver cancer|Liver carcinoma|Liver Damage|Nephrotoxicity|Proximal tubular toxicity|Hepatotoxicity, Liver tumor|Liver cancer|Liver carcinoma	1	SLC13A5	3	REACTOME_SLC_MEDIATED_TRANSMEMBRANE_TRANSPORT|REACTOME_TRANSMEMBRANE_TRANSPORT_OF_SMALL_MOLECULES|REACTOME_TRANSPORT_OF_GLUCOSE_AND_OTHER_SUGARS_BILE_SALTS_AND_ORGANIC_ACIDS_METAL_IONS_AND_AMINE_COMPOUNDS	0	NA	0	NA
Dapma7bEVm000934	1	0	0	0	0	25	SERPINB1,SERPINB9,SERPINE3,SERPINA4,SERPINA6,SERPINA9,SERPINB6,SERPINE1,SERPINH1,SERPINB13,SERPINB2,SERPINB11,SERPINB12,SERPINB7,SERPINB5,SERPINB4,SERPINB8,SERPINB10,HMSD,SERPINB3,SERPINC1,SERPINE2,SERPINI2,SERPINI1,SERPIND1	1	SERPINE1	10	SERPINA6, SERPINB6, SERPINE1, SERPINH1, SERPINB7, SERPINB8, HMSD, SERPINC1, SERPINI1, SERPIND1	13	Corticosteroid-binding globulin deficiency, 611489 (3), ?Deafness, autosomal recessive 91, 613453 (3), Plasminogen activator inhibitor-1 deficiency, 613329 (3)|{Transcription of plasminogen activator inhibitor, modulator of} (3), Osteogenesis imperfecta, type X, 613848 (3)|{Preterm premature rupture of the membranes, susceptibility to}, 610504 (3), Palmoplantar keratoderma, Nagashima type, 615598…	14	SERPINB1, SERPINB9, SERPINA4, SERPINA9, SERPINE1, SERPINH1, SERPINB13, SERPINB7, SERPINB8, SERPINB3, SERPINC1, SERPINE2, SERPINI2, SERPIND1	146	Liver tumor|Liver cancer|Liver carcinoma, Liver tumor|Liver cancer|Liver carcinoma, Liver Damage|Activation of hepatic stellate cells, Liver tumor|Liver cancer|Liver carcinoma, Liver tumor|Liver cancer|Liver carcinoma|Failure of heart|Infarction of heart|Enlargement of heart|Myocardial infarction|Disorder of coronary artery|Hypertrophy of heart|Pulmonary Hypertension|Hepatocellular carcinoma|Dama…	1	SERPINE1	7	REACTOME_BMAL1_CLOCK_NPAS2_ACTIVATES_CIRCADIAN_EXPRESSION|REACTOME_CIRCADIAN_CLOCK|REACTOME_GENERIC_TRANSCRIPTION_PATHWAY|REACTOME_HEMOSTASIS|REACTOME_PLATELET_ACTIVATION_SIGNALING_AND_AGGREGATION|REACTOME_SIGNALING_BY_TGF_BETA_RECEPTOR_COMPLEX|REACTOME_TRANSCRIPTIONAL_ACTIVITY_OF_SMAD2_SMAD3_SMAD4_HETEROTRIMER	0	NA	0	NA
Dapma7bEVm000935	1	0	0	0	0	7	LIPN,LIPK,LIPJ,LIPK,LIPF,LIPM,LIPA	1	LIPA	2	LIPN, LIPA	3	Ichthyosis, congenital, autosomal recessive 8, 613943 (3), Cholesteryl ester storage disease, 278000 (3)|Wolman disease, 278000 (3)	2	LIPF, LIPA	12	Hepatic steatosis|Inflammation of liver, Liver tumor|Liver cancer|Liver carcinoma|Hepatic steatosis|Intrahepatic cholestasis|Cholestasis|Familial intrahepatic cholestasis|Progressive intrahepatic cholestasis|Progressive familial intrahepatic cholestasis type 1|Hepatosplenomegaly	0	NA	0	NA	1	LIPA	1	KEGG_LYSOSOME
Dapma7bEVm000940	1	0	0	0	0	10	TUBB,TUBB2B,TUBB2A,TUBB4B,TUBB8,TUBB3,TUBB6,TUBB8P12,TUBB4A,TUBB1	4	TUBB2A,TUBB2B,TUBB3,TUBB6	9	TUBB, TUBB2B, TUBB2A, TUBB4B, TUBB8, TUBB3, TUBB6, TUBB4A, TUBB1	22	?Facial palsy, congenitla, with ptosis and velopharyngeal dysfunction, 617732 (3)|Cortical dysplasia, complex, with other brain malformations 1, 614039 (3)|Cortical dysplasia, complex, with other brain malformations 5, 615763 (3)|Cortical dysplasia, complex, with other brain malformations 6, 615771 (3)|Cortical dysplasia, complex, with other brain malformations 7, 610031 (3)|Dystonia 4, torsion, …	7	TUBB, TUBB2A, TUBB4B, TUBB8, TUBB3, TUBB4A, TUBB1	342	Liver tumor|Liver tumor|Liver tumor|Liver tumor|Liver tumor|Liver tumor|Liver tumor|Liver cancer|Liver cancer|Liver cancer|Liver cancer|Liver cancer|Liver cancer|Liver carcinoma|Liver carcinoma|Liver carcinoma|Liver carcinoma|Liver carcinoma|Liver carcinoma|Failure of heart|Failure of heart|Failure of heart|Failure of heart|Failure of heart|Infarction of heart|Infarction of heart|Infarction of he…	5	TUBB, TUBB2B, TUBB2A, TUBB3, TUBB6	20	REACTOME_FORMATION_OF_TUBULIN_FOLDING_INTERMEDIATES_BY_CCT_TRIC|REACTOME_FORMATION_OF_TUBULIN_FOLDING_INTERMEDIATES_BY_CCT_TRIC|REACTOME_METABOLISM_OF_PROTEINS|REACTOME_METABOLISM_OF_PROTEINS|REACTOME_POST_CHAPERONIN_TUBULIN_FOLDING_PATHWAY|REACTOME_POST_CHAPERONIN_TUBULIN_FOLDING_PATHWAY|REACTOME_PREFOLDIN_MEDIATED_TRANSFER_OF_SUBSTRATE_TO_CCT_TRIC|REACTOME_PREFOLDIN_MEDIATED_TRANSFER_OF_SUBSTRA…	5	TUBB, TUBB2B, TUBB2A, TUBB3, TUBB6	8	KEGG_GAP_JUNCTION|KEGG_GAP_JUNCTION|KEGG_PATHOGENIC_ESCHERICHIA_COLI_INFECTION|KEGG_PATHOGENIC_ESCHERICHIA_COLI_INFECTION, KEGG_PATHOGENIC_ESCHERICHIA_COLI_INFECTION, KEGG_GAP_JUNCTION, KEGG_GAP_JUNCTION, KEGG_PATHOGENIC_ESCHERICHIA_COLI_INFECTION
Dapma7bEVm000952	1	0	0	0	0	4	CTSD,REN,CTSE,NAPSA	1	CTSD	2	CTSD, REN	8	Ceroid lipofuscinosis, neuronal, 10, 610127 (3), Immunodeficiency 67, 607676 (3)|Mental retardation, X-linked, syndromic 14, 300676 (3)|Metabolic crises, recurrent, with variable encephalomyopathic features and neurologic regression, 618416 (3)|Renal tubular dysgenesis, 267430 (3)|Renpenning syndrome, 309500 (3)|Tubulointerstitial kidney disease, autosomal dominant, 4, 613092 (3)|[Hyperproreninem…	3	CTSD, REN, CTSE	77	Liver tumor|Liver cancer|Liver carcinoma|Enlargement of heart|Hypertrophy of heart|Hepatocellular carcinoma|Enlargement of heart cells|Hypertrophy of heart cells, Failure of heart|Infarction of heart|Enlargement of heart|Myocardial infarction|Disorder of coronary artery|Hypertrophy of heart|Cell death of heart|Damage of kidney|Arrhythmia|Fibrosis of heart|Failure of kidney|Congestive heart failur…	1	CTSD	1	REACTOME_MHC_CLASS_II_ANTIGEN_PRESENTATION	0	NA	0	NA
Dapma7bEVm000955	1	0	0	0	0	6	GRSF1,HNRNPH1,HNRNPH3,HNRNPF,HNRNPH2,HNRNPH1	1	HNRNPF	1	HNRNPH2	1	Mental retardation, X-linked, syndromic, Bain type, 300986 (3)	3	HNRNPH1, HNRNPF, HNRNPH1	7	Liver tumor|Liver cancer|Liver carcinoma, Liver tumor, Liver tumor|Liver cancer|Liver carcinoma	1	HNRNPF	1	REACTOME_PROCESSING_OF_CAPPED_INTRON_CONTAINING_PRE_MRNA	0	NA	0	NA
Dapma7bEVm000957	1	0	0	0	0	7	ADH7,ADH1B,ADH6,ADH1A,ADH4,ADH5,ADH1C	3	ADH1A,ADH1B,ADH5	6	ADH7, ADH1B, ADH6, ADH4, ADH5, ADH1C	14	{Colorectal cancer, susceptibility to, 3}, 612229 (3), {Aerodigestive tract cancer, squamous cell, alcohol-related, protection against}, 103780 (3)|{Alcohol dependence, protection against}, 103780 (3), Aortic valve disease 2, 614823 (3)|Pulmonary hypertension, primary, 2, 615342 (3)|{Craniosynostosis 7, susceptibility to}, 617439 (3)|{Radioulnar synostosis, nonsyndromic}, 179300 (3), Juvenile pol…	6	ADH1B, ADH6, ADH1A, ADH4, ADH5, ADH1C	28	Liver tumor|Liver cancer|Liver carcinoma, Intrahepatic cholestasis|Cholestasis|Familial intrahepatic cholestasis|Progressive intrahepatic cholestasis|Progressive familial intrahepatic cholestasis type 1, Liver tumor|Liver cancer|Liver carcinoma, Liver tumor|Liver cancer|Intrahepatic cholestasis|Cholestasis|Familial intrahepatic cholestasis|Progressive intrahepatic cholestasis|Progressive familial…	1	ADH1A	4	REACTOME_ABACAVIR_TRANSPORT_AND_METABOLISM|REACTOME_BIOLOGICAL_OXIDATIONS|REACTOME_ETHANOL_OXIDATION|REACTOME_PHASE1_FUNCTIONALIZATION_OF_COMPOUNDS	3	ADH1B, ADH1A, ADH5	10	KEGG_RETINOL_METABOLISM|KEGG_TYROSINE_METABOLISM, KEGG_DRUG_METABOLISM_CYTOCHROME_P450|KEGG_FATTY_ACID_METABOLISM|KEGG_GLYCOLYSIS_GLUCONEOGENESIS|KEGG_METABOLISM_OF_XENOBIOTICS_BY_CYTOCHROME_P450, KEGG_DRUG_METABOLISM_CYTOCHROME_P450|KEGG_FATTY_ACID_METABOLISM|KEGG_GLYCOLYSIS_GLUCONEOGENESIS|KEGG_METABOLISM_OF_XENOBIOTICS_BY_CYTOCHROME_P450
Dapma7bEVm000961	1	0	0	0	0	7	ADH7,ADH1B,ADH6,ADH1A,ADH4,ADH5,ADH1C	3	ADH1A,ADH1B,ADH5	6	ADH7, ADH1B, ADH6, ADH4, ADH5, ADH1C	14	{Colorectal cancer, susceptibility to, 3}, 612229 (3), {Aerodigestive tract cancer, squamous cell, alcohol-related, protection against}, 103780 (3)|{Alcohol dependence, protection against}, 103780 (3), Aortic valve disease 2, 614823 (3)|Pulmonary hypertension, primary, 2, 615342 (3)|{Craniosynostosis 7, susceptibility to}, 617439 (3)|{Radioulnar synostosis, nonsyndromic}, 179300 (3), Juvenile pol…	6	ADH1B, ADH6, ADH1A, ADH4, ADH5, ADH1C	28	Liver tumor|Liver cancer|Liver carcinoma, Intrahepatic cholestasis|Cholestasis|Familial intrahepatic cholestasis|Progressive intrahepatic cholestasis|Progressive familial intrahepatic cholestasis type 1, Liver tumor|Liver cancer|Liver carcinoma, Liver tumor|Liver cancer|Intrahepatic cholestasis|Cholestasis|Familial intrahepatic cholestasis|Progressive intrahepatic cholestasis|Progressive familial…	1	ADH1A	4	REACTOME_ABACAVIR_TRANSPORT_AND_METABOLISM|REACTOME_BIOLOGICAL_OXIDATIONS|REACTOME_ETHANOL_OXIDATION|REACTOME_PHASE1_FUNCTIONALIZATION_OF_COMPOUNDS	3	ADH1B, ADH1A, ADH5	10	KEGG_RETINOL_METABOLISM|KEGG_TYROSINE_METABOLISM, KEGG_DRUG_METABOLISM_CYTOCHROME_P450|KEGG_FATTY_ACID_METABOLISM|KEGG_GLYCOLYSIS_GLUCONEOGENESIS|KEGG_METABOLISM_OF_XENOBIOTICS_BY_CYTOCHROME_P450, KEGG_DRUG_METABOLISM_CYTOCHROME_P450|KEGG_FATTY_ACID_METABOLISM|KEGG_GLYCOLYSIS_GLUCONEOGENESIS|KEGG_METABOLISM_OF_XENOBIOTICS_BY_CYTOCHROME_P450
Dapma7bEVm000967	1	0	0	0	0	1	EI24	1	EI24	0	NA	0	NA	1	EI24	6	Liver tumor|Liver cancer|Liver carcinoma|Hepatomegaly|Hypertrophy of hepatocytes|Hypertrophy of liver	0	NA	0	NA	0	NA	0	NA
Dapma7bEVm000980	1	0	0	0	0	6	AKR1B15,AKR1B10,AKR1D1,AKR1B1,AKR1E2,AKR1A1	1	AKR1B10	1	AKR1D1	1	Bile acid synthesis defect, congenital, 2, 235555 (3)	5	AKR1B15, AKR1B10, AKR1D1, AKR1B1, AKR1A1	38	Liver tumor|Liver cancer|Liver carcinoma, Liver tumor|Liver cancer|Liver carcinoma|Hepatocellular carcinoma|Growth of liver tumor|Growth of hepatocellular carcinoma, Liver tumor|Liver cancer|Liver carcinoma|Hepatocellular carcinoma|Intrahepatic cholestasis|Cholestasis|Familial intrahepatic cholestasis|Progressive intrahepatic cholestasis|Progressive familial intrahepatic cholestasis type 1, Liver…	0	NA	0	NA	0	NA	0	NA
Dapma7bEVm000981	1	0	0	0	0	1	EXOSC5	1	EXOSC5	0	NA	0	NA	0	NA	0	NA	1	EXOSC5	4	REACTOME_DIABETES_PATHWAYS|REACTOME_METABOLISM_OF_RNA|REACTOME_REGULATION_OF_MRNA_STABILITY_BY_PROTEINS_THAT_BIND_AU_RICH_ELEMENTS|REACTOME_UNFOLDED_PROTEIN_RESPONSE	0	NA	0	NA
Dapma7bEVm000984	1	0	0	0	0	2	RPSAP58,RPSA	1	RPSA	1	RPSA	1	Asplenia, isolated congenital, 271400 (3)	1	RPSA	9	Liver tumor|Liver cancer|Liver carcinoma|Cell death of heart cells|Cell death of heart|Hepatocellular carcinoma|Cell death of cardiomyocytes|Hepatitis B virus-related hepatocellular carcinoma|Dysplasia of right ventricle	1	RPSA	9	REACTOME_FORMATION_OF_THE_TERNARY_COMPLEX_AND_SUBSEQUENTLY_THE_43S_COMPLEX|REACTOME_INFLUENZA_LIFE_CYCLE|REACTOME_METABOLISM_OF_MRNA|REACTOME_METABOLISM_OF_PROTEINS|REACTOME_METABOLISM_OF_RNA|REACTOME_NONSENSE_MEDIATED_DECAY_ENHANCED_BY_THE_EXON_JUNCTION_COMPLEX|REACTOME_PEPTIDE_CHAIN_ELONGATION|REACTOME_SRP_DEPENDENT_COTRANSLATIONAL_PROTEIN_TARGETING_TO_MEMBRANE|REACTOME_TRANSLATION	0	NA	0	NA
Dapma7bEVm000985	1	0	0	0	0	3	CA1,CA10,CA11	1	CA1	3	CA1, CA10, CA11	91	?Bardet-Biedl syndrome 14, 615991 (3)|?Choroidal dystrophy, central areolar 1, 215500 (3)|?Leber congenital amaurosis 19, 618513 (3)|Albinism, oculocutaneous, type IA, 203100 (3)|Albinism, oculocutaneous, type IB, 606952 (3)|Amyloidosis, primary localized cutaneous, 1, 105250 (3)|Arterial calcification, generalized, of infancy, 1, 208000 (3)|Brody myopathy, 601003 (3)|Brugada syndrome 9, 616399 (…	2	CA1, CA10	130	Liver tumor|Liver tumor|Liver tumor|Liver tumor|Liver tumor|Liver tumor|Liver tumor|Liver tumor|Liver tumor|Liver tumor|Liver cancer|Liver cancer|Liver cancer|Liver cancer|Liver cancer|Liver cancer|Liver cancer|Liver cancer|Liver cancer|Liver cancer|Liver carcinoma|Liver carcinoma|Liver carcinoma|Liver carcinoma|Liver carcinoma|Liver carcinoma|Liver carcinoma|Liver carcinoma|Liver carcinoma|Liver…	1	CA1	7	REACTOME_CHROMOSOME_MAINTENANCE|REACTOME_FANCONI_ANEMIA_PATHWAY|REACTOME_HOMOLOGOUS_RECOMBINATION_REPAIR_OF_REPLICATION_INDEPENDENT_DOUBLE_STRAND_BREAKS|REACTOME_IMMUNE_SYSTEM|REACTOME_INTEGRIN_CELL_SURFACE_INTERACTIONS|REACTOME_MEIOTIC_RECOMBINATION|REACTOME_MEIOTIC_SYNAPSIS	1	CA1	2	KEGG_NITROGEN_METABOLISM|KEGG_UBIQUITIN_MEDIATED_PROTEOLYSIS
Dapma7bEVm001004	1	0	0	0	0	2	SRSF3,SRSF7	1	SRSF7	0	NA	0	NA	2	SRSF3, SRSF7	5	Liver tumor, Liver tumor|Liver cancer|Liver carcinoma|Hepatocellular carcinoma	1	SRSF7	6	REACTOME_CLEAVAGE_OF_GROWING_TRANSCRIPT_IN_THE_TERMINATION_REGION_|REACTOME_MRNA_3_END_PROCESSING|REACTOME_MRNA_SPLICING|REACTOME_RNA_POL_II_TRANSCRIPTION|REACTOME_TRANSCRIPTION|REACTOME_TRANSPORT_OF_MATURE_TRANSCRIPT_TO_CYTOPLASM	0	NA	0	NA
Dapma7bEVm001012	1	0	0	0	0	1	VPS28	1	VPS28	0	NA	0	NA	0	NA	0	NA	1	VPS28	2	REACTOME_HIV_INFECTION|REACTOME_HIV_LIFE_CYCLE	1	VPS28	1	KEGG_ENDOCYTOSIS
Dapma7bEVm001026	1	0	0	0	0	7	COL4A1,COL4A2,COL4A3,COL4A3,COL4A4,COL4A5,COL4A6	2	COL4A1,COL4A2	7	COL4A1, COL4A2, COL4A3, COL4A3, COL4A4, COL4A5, COL4A6	19	?Retinal arteries, tortuosity of, 180000 (3)|Angiopathy, hereditary, with nephropathy, aneurysms, and muscle cramps, 611773 (3)|Brain small vessel disease with or without ocular anomalies, 175780 (3)|Microangiopathy and leukoencephalopathy, pontine, autosomal dominant, 618564 (3)|{Hemorrhage, intracerebral, susceptibility to}, 614519 (3), Brain small vessel disease 2, 614483 (3)|{Hemorrhage, intr…	7	COL4A1, COL4A2, COL4A3, COL4A3, COL4A4, COL4A5, COL4A6	121	Liver tumor|Liver cancer|Liver carcinoma|Hepatocellular carcinoma|Nephritis|Collagen type IV inherited nephropathy|Hereditary nephritis|Hereditary angiopathy with nephropathy, aneurysms, and muscle cramps, Liver tumor|Liver cancer|Liver carcinoma|Hepatocellular carcinoma, Liver tumor|Liver cancer|Liver carcinoma|Failure of kidney|Chronic renal failure|End stage renal disease|Glomerulosclerosis|Ne…	4	COL4A1, COL4A2, COL4A3, COL4A3	16	REACTOME_AXON_GUIDANCE|REACTOME_INTEGRIN_CELL_SURFACE_INTERACTIONS|REACTOME_NCAM1_INTERACTIONS|REACTOME_SIGNALING_BY_PDGF, REACTOME_COLLAGEN_FORMATION|REACTOME_DEVELOPMENTAL_BIOLOGY|REACTOME_EXTRACELLULAR_MATRIX_ORGANIZATION|REACTOME_NCAM_SIGNALING_FOR_NEURITE_OUT_GROWTH, REACTOME_METABOLISM_OF_LIPIDS_AND_LIPOPROTEINS|REACTOME_PHOSPHOLIPID_METABOLISM|REACTOME_SPHINGOLIPID_DE_NOVO_BIOSYNTHESIS|REA…	2	COL4A1, COL4A2	4	KEGG_ECM_RECEPTOR_INTERACTION|KEGG_FOCAL_ADHESION, KEGG_PATHWAYS_IN_CANCER|KEGG_SMALL_CELL_LUNG_CANCER
Dapma7bEVm001039	0	0	0	0	0	2	PLCG2,PLCG1	0		1	PLCG2	2	Autoinflammation, antibody deficiency, and immune dysregulation syndrome, 614878 (3)|Familial cold autoinflammatory syndrome 3, 614468 (3)	2	PLCG2, PLCG1	11	Liver tumor|Liver cancer|Liver carcinoma|Hepatic steatosis|Inflammation of liver|Nonalcoholic fatty liver disease|Steatohepatitis|Nonalcoholic steatohepatitis, Liver tumor|Liver cancer|Liver carcinoma	0	NA	0	NA	0	NA	0	NA
Dapma7bEVm001042	1	0	0	0	0	5	PHKB,PHKB,PHKB,PHKA1,PHKA2	2	PHKA1,PHKB	5	PHKB, PHKB, PHKB, PHKA1, PHKA2	6	Phosphorylase kinase deficiency of liver and muscle, autosomal recessive, 261750 (3), Phosphorylase kinase deficiency of liver and muscle, autosomal recessive, 261750 (3), Phosphorylase kinase deficiency of liver and muscle, autosomal recessive, 261750 (3), Muscle glycogenosis, 300559 (3), Glycogen storage disease, type IXa1, 306000 (3)|Glycogen storage disease, type IXa2, 306000 (3)	3	PHKB, PHKB, PHKB	3	Liver tumor, Liver tumor, Liver tumor	4	PHKB, PHKB, PHKB, PHKA1	14	REACTOME_GLUCOSE_METABOLISM|REACTOME_GLUCOSE_METABOLISM|REACTOME_GLYCOGEN_BREAKDOWN_GLYCOGENOLYSIS|REACTOME_METABOLISM_OF_CARBOHYDRATES, REACTOME_GLUCOSE_METABOLISM|REACTOME_GLUCOSE_METABOLISM|REACTOME_GLYCOGEN_BREAKDOWN_GLYCOGENOLYSIS|REACTOME_METABOLISM_OF_CARBOHYDRATES, REACTOME_GLUCOSE_METABOLISM|REACTOME_GLUCOSE_METABOLISM|REACTOME_GLYCOGEN_BREAKDOWN_GLYCOGENOLYSIS|REACTOME_METABOLISM_OF_CAR…	4	PHKB, PHKB, PHKB, PHKA1	8	KEGG_CALCIUM_SIGNALING_PATHWAY|KEGG_INSULIN_SIGNALING_PATHWAY, KEGG_CALCIUM_SIGNALING_PATHWAY|KEGG_INSULIN_SIGNALING_PATHWAY, KEGG_CALCIUM_SIGNALING_PATHWAY|KEGG_INSULIN_SIGNALING_PATHWAY, KEGG_CALCIUM_SIGNALING_PATHWAY|KEGG_INSULIN_SIGNALING_PATHWAY
Dapma7bEVm001054	1	0	0	0	0	1	RET	1	RET	1	RET	10	Central hypoventilation syndrome, congenital, 209880 (3)|Medullary thyroid carcinoma, 155240 (3)|Multiple endocrine neoplasia IIA, 171400 (3)|Multiple endocrine neoplasia IIB, 162300 (3)|Neurodevelopmental disorder with severe motor impairment and absent language, 617804 (3)|Pheochromocytoma, 171300 (3)|{Diabetes mellitus, noninsulin-dependent, susceptibility to}, 125853 (3)|{Hirschsprung disease…	1	RET	40	Liver tumor|Liver cancer|Liver carcinoma|Pulmonary Hypertension|Hepatocellular carcinoma|Advanced liver tumor|Unresectable hepatocellular carcinoma|Metastatic liver tumor|BCLC stage B hepatocellular carcinoma|Child-Pugh class A hepatocellular carcinoma|Liver metastasis|Cell proliferation of kidney cell lines|Cirrhosis|Fibrosis of liver|Advanced hepatocellular carcinoma|Pulmonary hypertensive arte…	0	NA	0	NA	1	RET	2	KEGG_ENDOCYTOSIS|KEGG_THYROID_CANCER
Dapma7bEVm001057	1	0	0	0	0	2	WDR17,GEMIN5	1	GEMIN5	1	GEMIN5	1	Neurodevelopmental disorder with cerebellar atrophy and motor dysfunction, 619333 (3)	1	WDR17	3	Liver tumor|Liver cancer|Liver carcinoma	1	GEMIN5	2	REACTOME_METABOLISM_OF_NON_CODING_RNA|REACTOME_METABOLISM_OF_RNA	0	NA	0	NA
Dapma7bEVm001061	1	0	0	0	0	3	PARP3,PARP2,PARP1	2	PARP1,PARP2	0	NA	0	NA	1	PARP1	23	Liver tumor|Liver cancer|Liver carcinoma|Infarction of heart|Enlargement of heart|Myocardial infarction|Hypertrophy of heart|Cell death of heart cells|Cell death of heart|Hepatocellular carcinoma|Cell death of cardiomyocytes|Damage of kidney|Injury of kidney|Hepatic steatosis|Hypertrophy of cardiac muscle|Nephritis|Apoptosis of renal tubule|Cell viability of cardiomyocytes|Cell death of renal tub…	1	PARP1	3	REACTOME_DOWNREGULATION_OF_SMAD2_3_SMAD4_TRANSCRIPTIONAL_ACTIVITY|REACTOME_GENERIC_TRANSCRIPTION_PATHWAY|REACTOME_TRANSCRIPTIONAL_ACTIVITY_OF_SMAD2_SMAD3_SMAD4_HETEROTRIMER	1	PARP2	1	KEGG_BASE_EXCISION_REPAIR
Dapma7bEVm001101	1	0	0	0	0	4	APLP2,APLP1,APP,APP	1	APP	2	APP, APP	32	?Townes-Brocks syndrome 2, 617466 (3)|Alzheimer disease 1, familial, 104300 (3)|Amelia, posterior, with pelvic and pulmonary hypoplasia syndrome, 601360 (3)|Autoimmune disease, multisystem, with facial dysmorphism, 613385 (3)|Cerebral amyloid angiopathy, Dutch, Italian, Iowa, Flemish, Arctic variants, 605714 (3)|Chondrodysplasia with joint dislocations, GPAPP type, 614078 (3)|Encephalopathy, prog…	3	APLP1, APP, APP	33	Liver tumor, Liver tumor|Infarction of heart|Myocardial infarction|Cell death of kidney cells|Cell death of kidney cell lines|Cell death of liver|Apoptosis of kidney cell lines|Apoptosis of liver|Liver Damage|Acute myocardial infarction|Cell viability of kidney cell lines|Increased Levels of LDH|Increased Levels of Albumin|Increased release of LDH|Increased secretion of albumin|Histopathological …	2	APP, APP	56	REACTOME_ACTIVATED_TLR4_SIGNALLING|REACTOME_ADVANCED_GLYCOSYLATION_ENDPRODUCT_RECEPTOR_SIGNALING|REACTOME_AMYLOIDS|REACTOME_CLASS_A1_RHODOPSIN_LIKE_RECEPTORS|REACTOME_G_ALPHA_I_SIGNALLING_EVENTS|REACTOME_G_ALPHA_Q_SIGNALLING_EVENTS|REACTOME_GASTRIN_CREB_SIGNALLING_PATHWAY_VIA_PKC_AND_MAPK|REACTOME_GPCR_DOWNSTREAM_SIGNALING|REACTOME_GPCR_LIGAND_BINDING|REACTOME_HEMOSTASIS|REACTOME_IMMUNE_SYSTEM|RE…	2	APP, APP	2	KEGG_ALZHEIMERS_DISEASE, KEGG_ALZHEIMERS_DISEASE
Dapma7bEVm001108	1	0	0	0	0	5	LIMK1,TESK1,TESK2,LIMK2,LIMK2	1	TESK1	0	NA	0	NA	0	NA	0	NA	1	TESK1	2	REACTOME_CELL_CELL_COMMUNICATION|REACTOME_CELL_JUNCTION_ORGANIZATION	0	NA	0	NA
Dapma7bEVm001113	1	0	0	0	0	2	ABCB8,ABCB10	1	ABCB10	0	NA	0	NA	2	ABCB8, ABCB10	7	Cell death of heart cells|Cell death of heart|Cell death of cardiomyocytes, Cirrhosis|Fibrosis of liver|Primary biliary cirrhosis|Cirrhosis of liver	0	NA	0	NA	0	NA	0	NA
Dapma7bEVm001116	1	0	0	0	0	1	SQSTM1	1	SQSTM1	1	SQSTM1	4	Frontotemporal dementia and/or amyotrophic lateral sclerosis 3, 616437 (3)|Myopathy, distal, with rimmed vacuoles, 617158 (3)|Neurodegeneration with ataxia, dystonia, and gaze palsy, childhood-onset, 617145 (3)|Paget disease of bone 3, 167250 (3)	1	SQSTM1	5	Liver tumor|Liver cancer|Liver carcinoma|Disorder of coronary artery|Coronary artery disease	1	SQSTM1	2	REACTOME_IMMUNE_SYSTEM|REACTOME_P75NTR_SIGNALS_VIA_NFKB	0	NA	0	NA
Dapma7bEVm001121	1	0	0	0	0	2	HEXB,HEXA	2	HEXA,HEXB	2	HEXB, HEXA	4	Sandhoff disease, infantile, juvenile, and adult forms, 268800 (3), GM2-gangliosidosis, several forms, 272800 (3)|Tay-Sachs disease, 272800 (3)|[Hex A pseudodeficiency], 272800 (3)	1	HEXB	7	Liver tumor|Liver cancer|Liver carcinoma|Failure of kidney|Acute renal failure|Nephrotoxic acute renal failure|Gentamicin-induced renal injury	2	HEXB, HEXA	12	REACTOME_CHONDROITIN_SULFATE_DERMATAN_SULFATE_METABOLISM|REACTOME_CS_DS_DEGRADATION|REACTOME_GLYCOSAMINOGLYCAN_METABOLISM|REACTOME_HYALURONAN_METABOLISM|REACTOME_KERATAN_SULFATE_DEGRADATION|REACTOME_KERATAN_SULFATE_KERATIN_METABOLISM|REACTOME_SPHINGOLIPID_METABOLISM, REACTOME_GLYCOSPHINGOLIPID_METABOLISM|REACTOME_HYALURONAN_UPTAKE_AND_DEGRADATION|REACTOME_METABOLISM_OF_CARBOHYDRATES|REACTOME_META…	2	HEXB, HEXA	6	KEGG_AMINO_SUGAR_AND_NUCLEOTIDE_SUGAR_METABOLISM|KEGG_GLYCOSPHINGOLIPID_BIOSYNTHESIS_GANGLIO_SERIES|KEGG_LYSOSOME|KEGG_OTHER_GLYCAN_DEGRADATION, KEGG_GLYCOSAMINOGLYCAN_DEGRADATION|KEGG_GLYCOSPHINGOLIPID_BIOSYNTHESIS_GLOBO_SERIES
Dapma7bEVm001123	1	0	0	0	0	1	RACGAP1	1	RACGAP1	0	NA	0	NA	1	RACGAP1	4	Liver tumor|Liver cancer|Liver carcinoma|Hepatocellular carcinoma	1	RACGAP1	2	REACTOME_KINESINS|REACTOME_MHC_CLASS_II_ANTIGEN_PRESENTATION	0	NA	0	NA
Dapma7bEVm001127	1	0	0	0	0	7	CRMP1,DPYSL3,DPYSL2,DPYS,DPYSL2,DPYSL4,DPYSL5	1	DPYS	1	DPYS	1	Dihydropyrimidinuria, 222748 (3)	2	DPYSL3, DPYS	8	Liver tumor|Liver cancer|Liver carcinoma|Liver metastasis, Liver tumor|Liver cancer|Liver carcinoma|Liver metastasis	1	DPYS	1	REACTOME_METABOLISM_OF_NUCLEOTIDES	1	DPYS	3	KEGG_DRUG_METABOLISM_OTHER_ENZYMES|KEGG_PANTOTHENATE_AND_COA_BIOSYNTHESIS|KEGG_PYRIMIDINE_METABOLISM
Dapma7bEVm001135	1	0	0	0	0	2	G3BP2,G3BP1	1	G3BP2	0	NA	0	NA	1	G3BP1	3	Inflammation of liver|Infection by Hepatitis C virus|Viral hepatitis	1	G3BP2	1	REACTOME_SIGNALING_BY_RHO_GTPASES	0	NA	0	NA
Dapma7bEVm001138	1	0	0	0	0	2	FKBP5,FKBP4	2	FKBP4,FKBP5	1	FKBP5	1	{Major depressive disorder and accelerated response to antidepressant drug treatment}, 608516 (3)	1	FKBP5	1	Hepatic steatosis	0	NA	0	NA	0	NA	0	NA
Dapma7bEVm001141	1	0	0	0	0	3	SPRED1,SPRED2,SPRED3	1	SPRED2	1	SPRED1	1	Legius syndrome, 611431 (3)	0	NA	0	NA	0	NA	0	NA	0	NA	0	NA
Dapma7bEVm001152	1	0	0	0	0	3	CCT2,TCP1,CCT7	1	CCT7	1	TCP1	1	Hypercholanemia, familial 2, 619256 (3)	1	CCT7	3	Infarction of heart|Myocardial infarction|Susceptibility to myocardial infarction	1	CCT7	4	REACTOME_FORMATION_OF_TUBULIN_FOLDING_INTERMEDIATES_BY_CCT_TRIC|REACTOME_METABOLISM_OF_PROTEINS|REACTOME_PREFOLDIN_MEDIATED_TRANSFER_OF_SUBSTRATE_TO_CCT_TRIC|REACTOME_PROTEIN_FOLDING	0	NA	0	NA
Dapma7bEVm001165	1	0	0	0	0	2	CDC6,ORC1	2	CDC6,ORC1	2	CDC6, ORC1	5	?Meier-Gorlin syndrome 5, 613805 (3)|Ciliary dyskinesia, primary, 27, 615504 (3), Meier-Gorlin syndrome 1, 224690 (3)|Vitamin K-dependent clotting factors, combined deficiency of, 2, 607473 (3)|Warfarin resistance, 122700 (3)	1	CDC6	7	Liver tumor|Liver tumor|Liver cancer|Liver cancer|Liver carcinoma|Liver carcinoma|Hepatocellular carcinoma	2	CDC6, ORC1	16	REACTOME_ASSOCIATION_OF_LICENSING_FACTORS_WITH_THE_PRE_REPLICATIVE_COMPLEX|REACTOME_CDC6_ASSOCIATION_WITH_THE_ORC_ORIGIN_COMPLEX|REACTOME_CELL_CYCLE|REACTOME_E2F_MEDIATED_REGULATION_OF_DNA_REPLICATION|REACTOME_G0_AND_EARLY_G1|REACTOME_M_G1_TRANSITION|REACTOME_S_PHASE, REACTOME_ASSEMBLY_OF_THE_PRE_REPLICATIVE_COMPLEX|REACTOME_CDT1_ASSOCIATION_WITH_THE_CDC6_ORC_ORIGIN_COMPLEX|REACTOME_DNA_REPLICATI…	0	NA	0	NA
Dapma7bEVm001170	1	0	0	0	0	2	DLAT,PDHX	2	DLAT,PDHX	2	DLAT, PDHX	2	Pyruvate dehydrogenase E2 deficiency, 245348 (3), Lacticacidemia due to PDX1 deficiency, 245349 (3)	1	DLAT	3	Liver tumor|Liver cancer|Liver carcinoma	2	DLAT, PDHX	4	REACTOME_TCA_CYCLE_AND_RESPIRATORY_ELECTRON_TRANSPORT, REACTOME_PYRUVATE_METABOLISM_AND_CITRIC_ACID_TCA_CYCLE|REACTOME_REGULATION_OF_PYRUVATE_DEHYDROGENASE_PDH_COMPLEX|REACTOME_TCA_CYCLE_AND_RESPIRATORY_ELECTRON_TRANSPORT	1	DLAT	2	KEGG_CITRATE_CYCLE_TCA_CYCLE|KEGG_PYRUVATE_METABOLISM
Dapma7bEVm001179	1	0	0	0	0	1	ADSL	1	ADSL	1	ADSL	1	Adenylosuccinase deficiency, 103050 (3)	0	NA	0	NA	1	ADSL	1	REACTOME_PURINE_RIBONUCLEOSIDE_MONOPHOSPHATE_BIOSYNTHESIS	1	ADSL	1	KEGG_PURINE_METABOLISM
Dapma7bEVm001183	1	0	0	0	0	2	CCNB1,CCNB2	2	CCNB1,CCNB2	0	NA	0	NA	2	CCNB1, CCNB2	12	Liver tumor|Liver cancer|Liver carcinoma|Hepatocellular carcinoma|Cell death of kidney cells|Cell death of kidney cell lines|Apoptosis of kidney cell lines|Proliferation of cardiomyocytes|Proliferation of heart cells, Liver tumor|Liver cancer|Liver carcinoma	2	CCNB1, CCNB2	11	REACTOME_APC_C_CDC20_MEDIATED_DEGRADATION_OF_MITOTIC_PROTEINS|REACTOME_CELL_CYCLE_MITOTIC|REACTOME_CYCLIN_A_B1_ASSOCIATED_EVENTS_DURING_G2_M_TRANSITION|REACTOME_G1_S_TRANSITION|REACTOME_G2_M_DNA_DAMAGE_CHECKPOINT|REACTOME_MITOTIC_G2_G2_M_PHASES|REACTOME_PHOSPHORYLATION_OF_THE_APC_C|REACTOME_RECRUITMENT_OF_MITOTIC_CENTROSOME_PROTEINS_AND_COMPLEXES, REACTOME_CELL_CYCLE|REACTOME_CELL_CYCLE_CHECKPOIN…	1	CCNB1	4	KEGG_CELL_CYCLE|KEGG_OOCYTE_MEIOSIS|KEGG_P53_SIGNALING_PATHWAY|KEGG_PROGESTERONE_MEDIATED_OOCYTE_MATURATION
Dapma7bEVm001185	1	0	0	0	0	7	LIPN,LIPK,LIPJ,LIPK,LIPF,LIPM,LIPA	1	LIPA	2	LIPN, LIPA	3	Ichthyosis, congenital, autosomal recessive 8, 613943 (3), Cholesteryl ester storage disease, 278000 (3)|Wolman disease, 278000 (3)	2	LIPF, LIPA	12	Hepatic steatosis|Inflammation of liver, Liver tumor|Liver cancer|Liver carcinoma|Hepatic steatosis|Intrahepatic cholestasis|Cholestasis|Familial intrahepatic cholestasis|Progressive intrahepatic cholestasis|Progressive familial intrahepatic cholestasis type 1|Hepatosplenomegaly	0	NA	0	NA	1	LIPA	1	KEGG_LYSOSOME
Dapma7bEVm001188	1	0	0	0	0	1	PLRG1	1	PLRG1	0	NA	0	NA	1	PLRG1	6	Cell death of heart cells|Cell death of heart|Apoptosis of heart|Apoptosis of heart cells|Cell death of cardiomyocytes|Apoptosis of cardiomyocytes	0	NA	0	NA	0	NA	0	NA
Dapma7bEVm001199	1	0	0	0	0	3	RUVBL1,RUVBL1,RUVBL2	1	RUVBL1	0	NA	0	NA	0	NA	0	NA	2	RUVBL1, RUVBL1	10	REACTOME_CELL_CYCLE|REACTOME_CHROMOSOME_MAINTENANCE|REACTOME_DEPOSITION_OF_NEW_CENPA_CONTAINING_NUCLEOSOMES_AT_THE_CENTROMERE|REACTOME_EXTENSION_OF_TELOMERES|REACTOME_TELOMERE_MAINTENANCE, REACTOME_CELL_CYCLE|REACTOME_CHROMOSOME_MAINTENANCE|REACTOME_DEPOSITION_OF_NEW_CENPA_CONTAINING_NUCLEOSOMES_AT_THE_CENTROMERE|REACTOME_EXTENSION_OF_TELOMERES|REACTOME_TELOMERE_MAINTENANCE	2	RUVBL1, RUVBL1	2	KEGG_WNT_SIGNALING_PATHWAY, KEGG_WNT_SIGNALING_PATHWAY
Dapma7bEVm001213	0	1	0	0	0	4	SEC14L2,SEC14L4,SEC14L6,SEC14L3	0		0	NA	0	NA	0	NA	0	NA	0	NA	0	NA	0	NA	0	NA
Dapma7bEVm001214	1	0	0	1	0	7	FMO3,FMO4,FMO5,FMO2,FMO1,FMO3,FMO5	3	FMO1,FMO3,FMO5	2	FMO3, FMO3	2	Trimethylaminuria, 602079 (3), Trimethylaminuria, 602079 (3)	3	FMO3, FMO2, FMO3	5	Liver tumor, Liver tumor|Liver cancer|Liver carcinoma, Liver tumor	3	FMO3, FMO1, FMO3	5	REACTOME_BIOLOGICAL_OXIDATIONS|REACTOME_PHASE1_FUNCTIONALIZATION_OF_COMPOUNDS, REACTOME_BIOLOGICAL_OXIDATIONS, REACTOME_BIOLOGICAL_OXIDATIONS|REACTOME_PHASE1_FUNCTIONALIZATION_OF_COMPOUNDS	5	FMO3, FMO5, FMO1, FMO3, FMO5	5	KEGG_DRUG_METABOLISM_CYTOCHROME_P450, KEGG_DRUG_METABOLISM_CYTOCHROME_P450, KEGG_DRUG_METABOLISM_CYTOCHROME_P450, KEGG_DRUG_METABOLISM_CYTOCHROME_P450, KEGG_DRUG_METABOLISM_CYTOCHROME_P450
Dapma7bEVm001227	1	0	0	0	0	2	MSMO1,SC5D	1	MSMO1	2	MSMO1, SC5D	2	Microcephaly, congenital cataract, and psoriasiform dermatitis, 616834 (3), Lathosterolosis, 607330 (3)	0	NA	0	NA	1	MSMO1	2	REACTOME_CHOLESTEROL_BIOSYNTHESIS|REACTOME_METABOLISM_OF_LIPIDS_AND_LIPOPROTEINS	0	NA	0	NA
Dapma7bEVm001237	1	0	0	0	0	1	TXNDC5	1	TXNDC5	0	NA	0	NA	0	NA	0	NA	1	TXNDC5	3	REACTOME_GOLGI_ASSOCIATED_VESICLE_BIOGENESIS|REACTOME_LYSOSOME_VESICLE_BIOGENESIS|REACTOME_TRANS_GOLGI_NETWORK_VESICLE_BUDDING	0	NA	0	NA
Dapma7bEVm001247	1	0	0	0	0	6	B4GAL,B4GALT6,B4GALT2,B4GALT3,B4GALT4,B4GALT5	3	B4GALT1,B4GALT2,B4GALT5	1	B4GAL	3	Congenital disorder of glycosylation, type IId, 607091 (3)|Ehlers-Danlos syndrome, spondylodysplastic type, 1, 130070 (3)|Spastic paraplegia 26, autosomal recessive, 609195 (3)	4	B4GAL, B4GALT6, B4GALT4, B4GALT5	18	Liver tumor|Liver tumor|Liver tumor|Liver cancer|Liver cancer|Liver cancer|Liver carcinoma|Liver carcinoma|Liver carcinoma, Liver tumor|Liver cancer|Liver carcinoma, Liver tumor|Liver cancer|Liver carcinoma, Liver tumor|Liver cancer|Liver carcinoma	3	B4GAL, B4GALT2, B4GALT5	31	REACTOME_ASPARAGINE_N_LINKED_GLYCOSYLATION|REACTOME_ASPARAGINE_N_LINKED_GLYCOSYLATION|REACTOME_GLYCOSAMINOGLYCAN_METABOLISM|REACTOME_GLYCOSAMINOGLYCAN_METABOLISM|REACTOME_KERATAN_SULFATE_BIOSYNTHESIS|REACTOME_KERATAN_SULFATE_BIOSYNTHESIS|REACTOME_KERATAN_SULFATE_KERATIN_METABOLISM|REACTOME_KERATAN_SULFATE_KERATIN_METABOLISM|REACTOME_METABOLISM_OF_CARBOHYDRATES|REACTOME_METABOLISM_OF_PROTEINS|REAC…	3	B4GAL, B4GALT2, B4GALT5	9	KEGG_GALACTOSE_METABOLISM|KEGG_GLYCOSAMINOGLYCAN_BIOSYNTHESIS_KERATAN_SULFATE|KEGG_GLYCOSPHINGOLIPID_BIOSYNTHESIS_LACTO_AND_NEOLACTO_SERIES|KEGG_N_GLYCAN_BIOSYNTHESIS|KEGG_O_GLYCAN_BIOSYNTHESIS, KEGG_GALACTOSE_METABOLISM|KEGG_GLYCOSPHINGOLIPID_BIOSYNTHESIS_LACTO_AND_NEOLACTO_SERIES|KEGG_N_GLYCAN_BIOSYNTHESIS, KEGG_O_GLYCAN_BIOSYNTHESIS
Dapma7bEVm001255	1	0	0	0	0	16	PRSS1,PRSS2,PRSS1,PRSS3,PRSS3,KLK9,KLK10,PRSS38,KLK3,KLK4,KLK12,AZU1,PRTN3,ELANE,KLK11,KLK15	4	ELANE,PRSS2,PRSS3,PRTN3	8	PRSS1, PRSS2, PRSS1, PRSS3, PRSS3, KLK3, KLK4, ELANE	29	Amelogenesis imperfecta, type IIA1, 204700 (3)|CARASIL syndrome, 600142 (3)|CODAS syndrome, 600373 (3)|Cerebral arteriopathy, autosomal dominant, with subcortical infarcts and leukoencephalopathy, type 2, 616779 (3)|Enterokinase deficiency, 226200 (3)|Mental retardation, autosomal recessive 1, 249500 (3)|Pancreatitis, hereditary, 167800 (3)|Preeclampsia/eclampsia 5, 614595 (3)|{Macular degenerati…	7	PRSS3, PRSS3, PRSS38, KLK3, PRTN3, ELANE, KLK11	24	Liver tumor|Liver cancer|Liver carcinoma, Liver tumor|Liver cancer|Liver carcinoma, Liver tumor|Liver cancer|Liver carcinoma, Enlargement of heart|Dilated cardiomyopathy, Failure of kidney, Failure of kidney|Acute renal failure|Increased Levels of LDH|Increased release of LDH, Liver tumor|Liver cancer|Liver carcinoma|Enlargement of heart|Hepatocellular carcinoma|Dilated cardiomyopathy|Primary dil…	2	PRSS2, ELANE	4	REACTOME_DEGRADATION_OF_THE_EXTRACELLULAR_MATRIX|REACTOME_EXTRACELLULAR_MATRIX_ORGANIZATION|REACTOME_INNATE_IMMUNE_SYSTEM, REACTOME_DEGRADATION_OF_THE_EXTRACELLULAR_MATRIX	2	PRSS3, PRSS3	2	KEGG_NEUROACTIVE_LIGAND_RECEPTOR_INTERACTION, KEGG_NEUROACTIVE_LIGAND_RECEPTOR_INTERACTION
Dapma7bEVm001263	1	0	0	0	0	9	C1QTNF7,C1QTNF2,C1QTNF9,C1QTNF9B,C1QB,C1QC,C1QA,ADIPOQ,OTOL1	4	ADIPOQ,C1QA,C1QB,C1QC	4	C1QB, C1QC, C1QA, ADIPOQ	5	C1q deficiency, 613652 (3)|Combined oxidative phosphorylation deficiency 33, 617713 (3), C1q deficiency, 613652 (3), C1q deficiency, 613652 (3), Adiponectin deficiency, 612556 (3)	5	C1QTNF2, C1QTNF9, C1QTNF9B, C1QA, ADIPOQ	119	Liver tumor|Liver cancer|Liver carcinoma|Hepatocellular carcinoma, Infarction of heart|Infarction of heart|Myocardial infarction|Myocardial infarction|Cell death of heart cells|Cell death of heart|Apoptosis of heart|Apoptosis of heart cells|Cell death of cardiomyocytes|Apoptosis of cardiomyocytes|Cell viability of cardiomyocytes, Infarction of heart|Myocardial infarction, Damage of kidney|Nephrit…	3	C1QB, C1QC, C1QA	10	REACTOME_COMPLEMENT_CASCADE|REACTOME_FORMATION_OF_FIBRIN_CLOT_CLOTTING_CASCADE|REACTOME_HEMOSTASIS|REACTOME_IMMUNE_SYSTEM|REACTOME_INNATE_IMMUNE_SYSTEM|REACTOME_INTRINSIC_PATHWAY, REACTOME_CREATION_OF_C4_AND_C2_ACTIVATORS|REACTOME_INITIAL_TRIGGERING_OF_COMPLEMENT, REACTOME_CREATION_OF_C4_AND_C2_ACTIVATORS|REACTOME_INITIAL_TRIGGERING_OF_COMPLEMENT	3	C1QB, C1QC, C1QA	4	KEGG_COMPLEMENT_AND_COAGULATION_CASCADES|KEGG_SYSTEMIC_LUPUS_ERYTHEMATOSUS, KEGG_PRION_DISEASES, KEGG_PRION_DISEASES
Dapma7bEVm001264	1	0	0	0	0	4	CTSV,CTSL,CTSS,CTSK	1	CTSS	1	CTSK	1	Pycnodysostosis, 265800 (3)	4	CTSV, CTSL, CTSS, CTSK	31	Liver tumor|Liver cancer|Liver carcinoma|Enlargement of heart|Hypertrophy of heart|Fibrosis of heart|Enlargement of heart chamber|Enlargement of heart ventricle|Dysfunction of heart|Ventricular hypertrophy|Dilated cardiomyopathy|Ventricular dysfunction|Left ventricular dysfunction|Enlargement of left ventricle|Hypertrophy of left ventricle|Enlargement of atrium, Liver tumor|Liver cancer|Liver car…	2	CTSL, CTSS	6	REACTOME_ADAPTIVE_IMMUNE_SYSTEM|REACTOME_IMMUNE_SYSTEM|REACTOME_INNATE_IMMUNE_SYSTEM|REACTOME_TOLL_RECEPTOR_CASCADES, REACTOME_MHC_CLASS_II_ANTIGEN_PRESENTATION|REACTOME_TRAFFICKING_AND_PROCESSING_OF_ENDOSOMAL_TLR	1	CTSS	2	KEGG_ANTIGEN_PROCESSING_AND_PRESENTATION|KEGG_LYSOSOME
Dapma7bEVm001265	1	0	0	0	0	1	GGH	1	GGH	0	NA	0	NA	0	NA	0	NA	0	NA	0	NA	0	NA	0	NA
Dapma7bEVm001276	0	0	0	0	1	0		0		NA	NA	NA	NA	NA	NA	NA	NA	NA	NA	NA	NA	NA	NA	NA	NA
Dapma7bEVm001277	1	0	0	0	0	6	AKR1B15,AKR1B10,AKR1D1,AKR1B1,AKR1E2,AKR1A1	1	AKR1B10	1	AKR1D1	1	Bile acid synthesis defect, congenital, 2, 235555 (3)	5	AKR1B15, AKR1B10, AKR1D1, AKR1B1, AKR1A1	38	Liver tumor|Liver cancer|Liver carcinoma, Liver tumor|Liver cancer|Liver carcinoma|Hepatocellular carcinoma|Growth of liver tumor|Growth of hepatocellular carcinoma, Liver tumor|Liver cancer|Liver carcinoma|Hepatocellular carcinoma|Intrahepatic cholestasis|Cholestasis|Familial intrahepatic cholestasis|Progressive intrahepatic cholestasis|Progressive familial intrahepatic cholestasis type 1, Liver…	0	NA	0	NA	0	NA	0	NA
Dapma7bEVm001283	1	0	0	0	0	1	PCNA	1	PCNA	1	PCNA	1	?Ataxia-telangiectasia-like disorder 2, 615919 (3)	1	PCNA	4	Cirrhosis|Fibrosis of liver|Cirrhosis of liver|Compensated cirrhosis	1	PCNA	15	REACTOME_CELL_CYCLE|REACTOME_CELL_CYCLE_MITOTIC|REACTOME_CHROMOSOME_MAINTENANCE|REACTOME_DNA_REPAIR|REACTOME_DNA_REPLICATION|REACTOME_E2F_MEDIATED_REGULATION_OF_DNA_REPLICATION|REACTOME_G1_S_SPECIFIC_TRANSCRIPTION|REACTOME_G1_S_TRANSITION|REACTOME_GLOBAL_GENOMIC_NER_GG_NER|REACTOME_LAGGING_STRAND_SYNTHESIS|REACTOME_NUCLEOTIDE_EXCISION_REPAIR|REACTOME_POL_SWITCHING|REACTOME_PROCESSIVE_SYNTHESIS_ON…	1	PCNA	2	KEGG_DNA_REPLICATION|KEGG_MISMATCH_REPAIR
Dapma7bEVm001285	0	0	0	0	1	1	ASTL	0		0	NA	0	NA	1	ASTL	1	Liver tumor	0	NA	0	NA	0	NA	0	NA
Dapma7bEVm001287	1	0	0	0	0	2	SFTPA1,SFTPA2	2	SFTPA1,SFTPA2	1	SFTPA2	1	Pulmonary fibrosis, idiopathic, 178500 (3)	1	SFTPA1	3	Liver tumor|Liver cancer|Liver carcinoma	0	NA	0	NA	0	NA	0	NA
Dapma7bEVm001288	1	0	0	0	0	17	TMPRSS11E,S4,TMPRSS5,PRSS53,PRSS36,KLK1,PRSS43,TMPRSS7,TMPRSS9,KLK13,KLK8,KLK7,KLK2,KLK6,KLK14,KLK5,TMPRSS6	1	KLK2	3	S4, KLK1, TMPRSS6	145	?Complement factor B deficiency, 615561 (3)|?Ectodermal dysplasia 7, hair/nail type, 614929 (3)|?Familial cold autoinflammatory syndrome 4, 616115 (3)|?Fibromatosis, gingival, 1, 135300 (3)|?Hypotrichosis 3, 613981 (3)|?Immunodeficiency, common variable, 5, 613495 (3)|?Megacystis-microcolon-intestinal hypoperistalsis syndrome 4, 619365 (3)|?Microhydranencephaly, 605013 (3)|?Mungan syndrome, 61137…	6	S4, KLK1, TMPRSS7, TMPRSS9, KLK6, TMPRSS6	62	Liver tumor|Liver tumor|Liver tumor|Liver tumor|Liver tumor|Liver tumor|Liver cancer|Liver cancer|Liver cancer|Liver cancer|Liver cancer|Liver carcinoma|Liver carcinoma|Liver carcinoma|Enlargement of heart|Enlargement of heart|Hypertrophy of heart|Hypertrophy of heart|Cell death of heart|Hepatocellular carcinoma|Cell death of kidney cells|Cell death of kidney cell lines|Arrhythmia|Supraventricula…	2	S4, KLK2	12	REACTOME_ENDOSOMAL_SORTING_COMPLEX_REQUIRED_FOR_TRANSPORT_ESCRT|REACTOME_FORMATION_OF_THE_TERNARY_COMPLEX_AND_SUBSEQUENTLY_THE_43S_COMPLEX|REACTOME_INFLUENZA_LIFE_CYCLE|REACTOME_MEMBRANE_TRAFFICKING|REACTOME_METABOLISM_OF_MRNA|REACTOME_METABOLISM_OF_PROTEINS|REACTOME_METABOLISM_OF_RNA|REACTOME_NONSENSE_MEDIATED_DECAY_ENHANCED_BY_THE_EXON_JUNCTION_COMPLEX|REACTOME_PEPTIDE_CHAIN_ELONGATION|REACTOME…	1	S4	1	KEGG_HEMATOPOIETIC_CELL_LINEAGE
Dapma7bEVm001292	1	0	0	0	0	16	PRSS1,PRSS2,PRSS1,PRSS3,PRSS3,KLK9,KLK10,PRSS38,KLK3,KLK4,KLK12,AZU1,PRTN3,ELANE,KLK11,KLK15	4	ELANE,PRSS2,PRSS3,PRTN3	8	PRSS1, PRSS2, PRSS1, PRSS3, PRSS3, KLK3, KLK4, ELANE	29	Amelogenesis imperfecta, type IIA1, 204700 (3)|CARASIL syndrome, 600142 (3)|CODAS syndrome, 600373 (3)|Cerebral arteriopathy, autosomal dominant, with subcortical infarcts and leukoencephalopathy, type 2, 616779 (3)|Enterokinase deficiency, 226200 (3)|Mental retardation, autosomal recessive 1, 249500 (3)|Pancreatitis, hereditary, 167800 (3)|Preeclampsia/eclampsia 5, 614595 (3)|{Macular degenerati…	7	PRSS3, PRSS3, PRSS38, KLK3, PRTN3, ELANE, KLK11	24	Liver tumor|Liver cancer|Liver carcinoma, Liver tumor|Liver cancer|Liver carcinoma, Liver tumor|Liver cancer|Liver carcinoma, Enlargement of heart|Dilated cardiomyopathy, Failure of kidney, Failure of kidney|Acute renal failure|Increased Levels of LDH|Increased release of LDH, Liver tumor|Liver cancer|Liver carcinoma|Enlargement of heart|Hepatocellular carcinoma|Dilated cardiomyopathy|Primary dil…	2	PRSS2, ELANE	4	REACTOME_DEGRADATION_OF_THE_EXTRACELLULAR_MATRIX|REACTOME_EXTRACELLULAR_MATRIX_ORGANIZATION|REACTOME_INNATE_IMMUNE_SYSTEM, REACTOME_DEGRADATION_OF_THE_EXTRACELLULAR_MATRIX	2	PRSS3, PRSS3	2	KEGG_NEUROACTIVE_LIGAND_RECEPTOR_INTERACTION, KEGG_NEUROACTIVE_LIGAND_RECEPTOR_INTERACTION
Dapma7bEVm001293	0	1	1	0	0	0		0		NA	NA	NA	NA	NA	NA	NA	NA	NA	NA	NA	NA	NA	NA	NA	NA
Dapma7bEVm001296	1	0	0	0	0	2	PSMB7,PSMB10	1	PSMB10	1	PSMB10	1	Proteasome-associated autoinflammatory syndrome 5, 619175 (3)	1	PSMB10	7	Arrhythmia|Supraventricular arrhythmia|Cardiac fibrillation|Atrial fibrillation or flutter|Atrial fibrillation|Persistent atrial fibrillation|Paroxysmal atrial fibrillation	1	PSMB10	19	REACTOME_ACTIVATION_OF_NF_KAPPAB_IN_B_CELLS|REACTOME_ADAPTIVE_IMMUNE_SYSTEM|REACTOME_ANTIGEN_PROCESSING_CROSS_PRESENTATION|REACTOME_AUTODEGRADATION_OF_THE_E3_UBIQUITIN_LIGASE_COP1|REACTOME_CDK_MEDIATED_PHOSPHORYLATION_AND_REMOVAL_OF_CDC6|REACTOME_CELL_CYCLE_CHECKPOINTS|REACTOME_CYCLIN_E_ASSOCIATED_EVENTS_DURING_G1_S_TRANSITION_|REACTOME_DNA_REPLICATION|REACTOME_METABOLISM_OF_AMINO_ACIDS_AND_DERIV…	0	NA	0	NA
Dapma7bEVm001297	1	0	0	0	0	3	PYCR3,PYCR1,PYCR2	1	PYCR1	2	PYCR1, PYCR2	3	Cutis laxa, autosomal recessive, type IIB, 612940 (3)|Cutis laxa, autosomal recessive, type IIIB, 614438 (3), Leukodystrophy, hypomyelinating, 10, 616420 (3)	0	NA	0	NA	0	NA	0	NA	1	PYCR1	1	KEGG_ARGININE_AND_PROLINE_METABOLISM
Dapma7bEVm001301	1	0	0	0	0	3	EEF1D,EEF1B2,EEF1D	1	EEF1B2	0	NA	0	NA	2	EEF1D, EEF1D	8	Enlargement of heart|Hypertrophy of heart|Enlargement of heart cells|Hypertrophy of heart cells, Enlargement of heart|Hypertrophy of heart|Enlargement of heart cells|Hypertrophy of heart cells	1	EEF1B2	1	REACTOME_METABOLISM_OF_PROTEINS	0	NA	0	NA
Dapma7bEVm001351	1	0	0	0	0	4	SHC4,SHC3,SHC1,SHC2	1	SHC1	1	SHC4	1	?Mental retardation, autosomal recessive 43, 615817 (3)	3	SHC4, SHC3, SHC1	31	Liver tumor|Liver cancer|Liver carcinoma|Hepatocellular carcinoma, Liver tumor, Liver tumor|Liver cancer|Liver carcinoma|Enlargement of heart|Hypertrophy of heart|Cell death of kidney cells|Cell death of kidney cell lines|Cell death of liver cells|Cell death of liver|Necrosis of liver|Cell death of hepatocytes|Apoptosis of kidney cell lines|Apoptosis of liver|Apoptosis of liver cells|Apoptosis of…	1	SHC1	16	REACTOME_DIABETES_PATHWAYS|REACTOME_DOWNSTREAM_SIGNALING_OF_ACTIVATED_FGFR|REACTOME_IL_2_SIGNALING|REACTOME_IL_3_5_AND_GM_CSF_SIGNALING|REACTOME_IMMUNE_SYSTEM|REACTOME_INTEGRIN_ALPHAIIB_BETA3_SIGNALING|REACTOME_INTEGRIN_CELL_SURFACE_INTERACTIONS|REACTOME_SIGNAL_ATTENUATION|REACTOME_SIGNALING_BY_CONSTITUTIVELY_ACTIVE_EGFR|REACTOME_SIGNALING_BY_EGFR_IN_CANCER|REACTOME_SIGNALING_BY_ERBB2|REACTOME_SI…	1	SHC1	3	KEGG_FOCAL_ADHESION|KEGG_GLIOMA|KEGG_NEUROTROPHIN_SIGNALING_PATHWAY
Dapma7bEVm001361	1	0	0	0	0	2	MTREX,SKIV2L	1	SKIV2L	1	SKIV2L	1	Trichohepatoenteric syndrome 2, 614602 (3)	1	MTREX	3	Liver tumor|Liver cancer|Liver carcinoma	0	NA	0	NA	1	SKIV2L	1	KEGG_RNA_DEGRADATION
Dapma7bEVm001373	1	0	0	0	0	2	IDE,NRDC	1	IDE	1	IDE	3	?Lipodystrophy, familial partial, type 5, 615238 (3)|Autoinflammation, immune dysregulation, and eosinophilia, 618999 (3)|Hypotonia, hypoventilation, impaired intellectual development, dysautonomia, epilepsy, and eye abnormalities, 618493 (3)	2	IDE, NRDC	7	Liver tumor|Liver cancer|Liver carcinoma|Hepatocellular carcinoma, Liver tumor|Liver cancer|Liver carcinoma	0	NA	0	NA	1	IDE	1	KEGG_ALZHEIMERS_DISEASE
Dapma7bEVm001389	0	0	0	1	0	1	MARS	0		1	MARS	7	?Combined oxidative phosphorylation deficiency 25, 616430 (3)|?Marsili syndrome, 147430 (3)|Charcot-Marie-Tooth disease, axonal, type 2U, 616280 (3)|Huntington disease, 143100 (3)|Interstitial lung and liver disease, 615486 (3)|Lopes-Maciel-Rodan syndrome, 617435 (3)|Spastic ataxia 3, autosomal recessive, 611390 (3)	0	NA	0	NA	0	NA	0	NA	0	NA	0	NA
Dapma7bEVm001418	1	0	0	0	0	2	HDAC10,HDAC6	1	HDAC6	1	HDAC6	1	?Chondrodysplasia with platyspondyly, distinctive brachydactyly, hydrocephaly, and microphthalmia, 300863 (3)	1	HDAC6	4	Cell death of kidney cells|Cell death of kidney cell lines|Proliferation of biliary epithelial cells|Proliferation of cholangiocytes	1	HDAC6	1	REACTOME_SIGNALING_BY_NOTCH1	0	NA	0	NA
Dapma7bEVm001448	1	0	0	0	0	1	SRP72	1	SRP72	1	SRP72	1	Bone marrow failure syndrome 1, 614675 (3)	0	NA	0	NA	1	SRP72	1	REACTOME_METABOLISM_OF_PROTEINS	1	SRP72	1	KEGG_PROTEIN_EXPORT
Dapma7bEVm001451	1	0	0	0	0	3	MTMR2,MTM1,MTMR1	1	MTMR2	3	MTMR2, MTM1, MTMR1	5	Charcot-Marie-Tooth disease, type 4B1, 601382 (3), Myotubular myopathy, X-linked, 310400 (3), Charcot-Marie-Tooth disease, type 4B2, 604563 (3)|Interstitial nephritis, karyomegalic, 614817 (3)|{Centronuclear myopathy, autosomal, modifier of}, 160150 (3)	1	MTMR2	3	Liver tumor|Liver cancer|Liver carcinoma	1	MTMR2	3	REACTOME_PHOSPHOLIPID_METABOLISM|REACTOME_PI_METABOLISM|REACTOME_SYNTHESIS_OF_PIPS_AT_THE_EARLY_ENDOSOME_MEMBRANE	0	NA	0	NA
Dapma7bEVm001460	1	0	0	0	0	3	CES1,CES4A,LOC107987423	1	CES1	1	CES1	1	Drug metabolism, altered, CES1-related, 618057 (3)	2	CES1, CES4A	4	Liver tumor|Liver cancer|Secretion of bile acid, Liver tumor	0	NA	0	NA	0	NA	0	NA
Dapma7bEVm001464	1	0	0	0	0	1	KARS	1	KARS	1	KARS	4	?Charcot-Marie-Tooth disease, recessive intermediate, B, 613641 (3)|Deafness, autosomal recessive 89, 613916 (3)|Deafness, congenital, and adult-onset progressive leukoencephalopathy, 619196 (3)|Leukoencephalopathy, progressive, infantile-onset, with or without deafness, 619147 (3)	0	NA	0	NA	0	NA	0	NA	1	KARS	1	KEGG_AMINOACYL_TRNA_BIOSYNTHESIS
Dapma7bEVm001466	1	0	0	0	0	15	KLHL5,KLHL8,KLHL5,KLHL1,KLHL28,KLHL25,KLHL7,KLHL20,KLHL12,IPP,IVNS1ABP,KLHL17,KLHL18,KEAP1,KLHL4	1	KEAP1	5	KLHL1, KLHL7, IPP, IVNS1ABP, KLHL4	13	Mental retardation, X-linked 103, 300982 (3)|Spermatogenic failure 11, 615081 (3)|Spinocerebellar ataxia 8, 608768 (3)|{Parkinson disease, susceptibility to}, 168600 (3), PERCHING syndrome, 617055 (3)|Retinitis pigmentosa 42, 612943 (3), ?Orofaciodigital syndrome XVIII, 617927 (3)|?Spondylocostal dysostosis 6, 616566 (3)|Paroxysmal nonkinesigenic dyskinesia 1, 118800 (3)|Vertebral, cardiac, trach…	4	KLHL1, IVNS1ABP, KEAP1, KLHL4	21	Liver tumor|Liver cancer|Liver carcinoma, Liver tumor|Liver cancer|Liver carcinoma|Cell death of heart cells|Cell death of heart|Apoptosis of heart|Apoptosis of heart cells|Cell death of cardiomyocytes|Apoptosis of cardiomyocytes, Liver tumor|Liver cancer|Liver carcinoma|Hepatocellular carcinoma|Liver Damage|Inflammation of liver, Liver tumor|Liver cancer|Liver carcinoma	1	KEAP1	2	REACTOME_ADAPTIVE_IMMUNE_SYSTEM|REACTOME_IMMUNE_SYSTEM	1	KEAP1	1	KEGG_UBIQUITIN_MEDIATED_PROTEOLYSIS
Dapma7bEVm001472	1	0	0	0	0	13	MMP19,MMP17,MMP14,MMP27,MMP3,MMP12,MMP10,MMP15,MMP25,MMP25,MMP28,MMP28,MMP11	1	MMP3	3	MMP19, MMP14, MMP3	3	Cavitary optic disc anomalies, 611543 (3), ?Winchester syndrome, 277950 (3), {Coronary heart disease, susceptibility to, 6}, 614466 (3)	11	MMP19, MMP17, MMP14, MMP27, MMP3, MMP12, MMP10, MMP15, MMP25, MMP25, MMP11	48	Liver tumor|Liver cancer|Liver carcinoma, Liver tumor|Liver cancer|Liver carcinoma, Liver tumor|Liver cancer|Liver carcinoma|Enlargement of heart|Hepatocellular carcinoma|Failure of kidney|Cell proliferation of kidney cell lines|Proliferation of liver cells|Dilated cardiomyopathy|Chronic renal failure|End stage renal disease|Glomerulosclerosis|Proliferation of kidney cells|Fibrosis of kidney|Prol…	1	MMP3	1	REACTOME_EXTRACELLULAR_MATRIX_ORGANIZATION	0	NA	0	NA
Dapma7bEVm001476	1	0	0	0	0	17	TMPRSS11E,S4,TMPRSS5,PRSS53,PRSS36,KLK1,PRSS43,TMPRSS7,TMPRSS9,KLK13,KLK8,KLK7,KLK2,KLK6,KLK14,KLK5,TMPRSS6	1	KLK2	3	S4, KLK1, TMPRSS6	145	?Complement factor B deficiency, 615561 (3)|?Ectodermal dysplasia 7, hair/nail type, 614929 (3)|?Familial cold autoinflammatory syndrome 4, 616115 (3)|?Fibromatosis, gingival, 1, 135300 (3)|?Hypotrichosis 3, 613981 (3)|?Immunodeficiency, common variable, 5, 613495 (3)|?Megacystis-microcolon-intestinal hypoperistalsis syndrome 4, 619365 (3)|?Microhydranencephaly, 605013 (3)|?Mungan syndrome, 61137…	6	S4, KLK1, TMPRSS7, TMPRSS9, KLK6, TMPRSS6	62	Liver tumor|Liver tumor|Liver tumor|Liver tumor|Liver tumor|Liver tumor|Liver cancer|Liver cancer|Liver cancer|Liver cancer|Liver cancer|Liver carcinoma|Liver carcinoma|Liver carcinoma|Enlargement of heart|Enlargement of heart|Hypertrophy of heart|Hypertrophy of heart|Cell death of heart|Hepatocellular carcinoma|Cell death of kidney cells|Cell death of kidney cell lines|Arrhythmia|Supraventricula…	2	S4, KLK2	12	REACTOME_ENDOSOMAL_SORTING_COMPLEX_REQUIRED_FOR_TRANSPORT_ESCRT|REACTOME_FORMATION_OF_THE_TERNARY_COMPLEX_AND_SUBSEQUENTLY_THE_43S_COMPLEX|REACTOME_INFLUENZA_LIFE_CYCLE|REACTOME_MEMBRANE_TRAFFICKING|REACTOME_METABOLISM_OF_MRNA|REACTOME_METABOLISM_OF_PROTEINS|REACTOME_METABOLISM_OF_RNA|REACTOME_NONSENSE_MEDIATED_DECAY_ENHANCED_BY_THE_EXON_JUNCTION_COMPLEX|REACTOME_PEPTIDE_CHAIN_ELONGATION|REACTOME…	1	S4	1	KEGG_HEMATOPOIETIC_CELL_LINEAGE
Dapma7bEVm001483	1	0	0	0	0	1	ZWILCH	1	ZWILCH	0	NA	0	NA	0	NA	0	NA	1	ZWILCH	5	REACTOME_CELL_CYCLE|REACTOME_CELL_CYCLE_MITOTIC|REACTOME_DNA_REPLICATION|REACTOME_MITOTIC_M_M_G1_PHASES|REACTOME_MITOTIC_PROMETAPHASE	0	NA	0	NA
Dapma7bEVm001495	1	0	0	0	0	1	PSMD3	1	PSMD3	0	NA	0	NA	0	NA	0	NA	1	PSMD3	19	REACTOME_ACTIVATION_OF_NF_KAPPAB_IN_B_CELLS|REACTOME_ADAPTIVE_IMMUNE_SYSTEM|REACTOME_ANTIGEN_PROCESSING_CROSS_PRESENTATION|REACTOME_AUTODEGRADATION_OF_THE_E3_UBIQUITIN_LIGASE_COP1|REACTOME_CDK_MEDIATED_PHOSPHORYLATION_AND_REMOVAL_OF_CDC6|REACTOME_CELL_CYCLE_CHECKPOINTS|REACTOME_CYCLIN_E_ASSOCIATED_EVENTS_DURING_G1_S_TRANSITION_|REACTOME_DNA_REPLICATION|REACTOME_METABOLISM_OF_AMINO_ACIDS_AND_DERIV…	1	PSMD3	1	KEGG_PROTEASOME
Dapma7bEVm001497	1	0	0	0	0	1	SPDEF	1	SPDEF	0	NA	0	NA	0	NA	0	NA	0	NA	0	NA	0	NA	0	NA
Dapma7bEVm001499	1	0	0	0	0	1	ALDH7A1	1	ALDH7A1	1	ALDH7A1	1	Epilepsy, pyridoxine-dependent, 266100 (3)	1	ALDH7A1	3	Liver tumor|Liver cancer|Liver carcinoma	0	NA	0	NA	1	ALDH7A1	6	KEGG_BUTANOATE_METABOLISM|KEGG_GLYCEROLIPID_METABOLISM|KEGG_HISTIDINE_METABOLISM|KEGG_LIMONENE_AND_PINENE_DEGRADATION|KEGG_PROPANOATE_METABOLISM|KEGG_PYRUVATE_METABOLISM
Dapma7bEVm001502	1	0	0	0	0	6	COL21A1,COL19A1,COL9A1,COL22A1,COL16A1,COL16A1	1	COL16A1	1	COL9A1	2	?Epiphyseal dysplasia, multiple, 6, 614135 (3)|Stickler syndrome, type IV, 614134 (3)	6	COL21A1, COL19A1, COL9A1, COL22A1, COL16A1, COL16A1	20	Liver tumor|Liver cancer|Liver carcinoma, Liver tumor|Liver cancer|Liver carcinoma, Liver tumor|Liver cancer|Liver carcinoma|Hepatocellular carcinoma, Liver tumor|Liver cancer|Liver carcinoma|Hepatocellular carcinoma, Liver tumor|Liver cancer|Liver carcinoma, Liver tumor|Liver cancer|Liver carcinoma	2	COL16A1, COL16A1	4	REACTOME_COLLAGEN_FORMATION|REACTOME_EXTRACELLULAR_MATRIX_ORGANIZATION, REACTOME_COLLAGEN_FORMATION|REACTOME_EXTRACELLULAR_MATRIX_ORGANIZATION	0	NA	0	NA
Dapma7bEVm001506	1	0	0	1	0	7	CYP27B1,CYP11A1,CYP11B2,CYP11B1,CYP27A1,CYP27C1,CYP24A1	4	CYP11A1,CYP11B1,CYP11B2,CYP24A1	6	CYP27B1, CYP11A1, CYP11B2, CYP11B1, CYP27A1, CYP24A1	10	Vitamin D-dependent rickets, type I, 264700 (3), Adrenal insufficiency, congenital, with 46XY sex reversal, partial or complete, 613743 (3), Aldosterone to renin ratio raised (3)|Hypoaldosteronism, congenital, due to CMO I deficiency, 203400 (3)|Hypoaldosteronism, congenital, due to CMO II deficiency, 610600 (3)|{Low renin hypertension, susceptibility to} (3), Adrenal hyperplasia, congenital, due…	4	CYP11A1, CYP11B2, CYP11B1, CYP27A1	18	Liver tumor|Liver cancer|Liver carcinoma, Infarction of heart|Myocardial infarction|Fibrosis of heart|Acute myocardial infarction, Decreased Levels of Potassium, Liver tumor|Liver cancer|Liver carcinoma|Intrahepatic cholestasis|Cholestasis|Familial intrahepatic cholestasis|Progressive intrahepatic cholestasis|Progressive familial intrahepatic cholestasis type 1|Secretion of bile acid|Hepatomegaly	4	CYP11A1, CYP11B2, CYP11B1, CYP24A1	16	REACTOME_BIOLOGICAL_OXIDATIONS|REACTOME_CYTOCHROME_P450_ARRANGED_BY_SUBSTRATE_TYPE|REACTOME_ENDOGENOUS_STEROLS|REACTOME_METABOLISM_OF_LIPIDS_AND_LIPOPROTEINS|REACTOME_METABOLISM_OF_STEROID_HORMONES_AND_VITAMINS_A_AND_D, REACTOME_BIOLOGICAL_OXIDATIONS|REACTOME_CYTOCHROME_P450_ARRANGED_BY_SUBSTRATE_TYPE|REACTOME_ENDOGENOUS_STEROLS|REACTOME_METABOLISM_OF_LIPIDS_AND_LIPOPROTEINS|REACTOME_METABOLISM_O…	1	CYP11B1	1	KEGG_STEROID_HORMONE_BIOSYNTHESIS
Dapma7bEVm001509	0	0	0	1	0	3	CYP4V2,CYP4X1,CYP4X1	0		1	CYP4V2	1	Bietti crystalline corneoretinal dystrophy, 210370 (3)	0	NA	0	NA	0	NA	0	NA	0	NA	0	NA
Dapma7bEVm001510	1	0	0	0	0	5	SLC7A11,SLC7A8,SLC7A7,SLC7A6,SLC7A5	3	SLC7A11,SLC7A5,SLC7A7	2	SLC7A7, SLC7A6	2	Lysinuric protein intolerance, 222700 (3), Epilepsy, progressive myoclonic, 12, 619191 (3)	3	SLC7A11, SLC7A8, SLC7A5	36	Liver tumor|Liver cancer|Liver carcinoma|Failure of heart|Infarction of heart|Myocardial infarction|Disorder of coronary artery|Hepatocellular carcinoma|Damage of kidney|Injury of kidney|Failure of kidney|Acute kidney injury|Liver Damage|Congestive heart failure|Inflammation of liver|Chronic renal failure|Acute renal failure|Acute myocardial infarction|ST-elevation myocardial infarction|Nephrotox…	3	SLC7A11, SLC7A7, SLC7A5	11	REACTOME_AMINO_ACID_TRANSPORT_ACROSS_THE_PLASMA_MEMBRANE|REACTOME_CELL_SURFACE_INTERACTIONS_AT_THE_VASCULAR_WALL|REACTOME_HEMOSTASIS, REACTOME_AMINO_ACID_TRANSPORT_ACROSS_THE_PLASMA_MEMBRANE|REACTOME_CELL_SURFACE_INTERACTIONS_AT_THE_VASCULAR_WALL|REACTOME_HEMOSTASIS, REACTOME_AMINO_ACID_AND_OLIGOPEPTIDE_SLC_TRANSPORTERS|REACTOME_BASIGIN_INTERACTIONS|REACTOME_SLC_MEDIATED_TRANSMEMBRANE_TRANSPORT|R…	0	NA	0	NA
Dapma7bEVm001511	1	0	0	0	0	5	AMY1A,AMY1B,AMY2B,AMY1C,AMY2A	2	AMY1A,AMY2B	0	NA	0	NA	2	AMY2B, AMY2A	44	Liver tumor|Failure of heart|Infarction of heart|Myocardial infarction|Disorder of coronary artery|Damage of kidney|Arrhythmia|Injury of kidney|Failure of kidney|Supraventricular arrhythmia|Acute kidney injury|Cardiac fibrillation|Atrial fibrillation or flutter|Atrial fibrillation|Inflammation of liver|Cardiac death|Infection by Hepatitis C virus|Chronic hepatitis|Viral hepatitis|Chronic hepatiti…	1	AMY1A	2	REACTOME_DIGESTION_OF_DIETARY_CARBOHYDRATE|REACTOME_METABOLISM_OF_CARBOHYDRATES	1	AMY2B	1	KEGG_STARCH_AND_SUCROSE_METABOLISM
Dapma7bEVm001517	1	0	0	0	0	4	ACAT2,ACA,ACAA2,ACAA1	3	ACAA1,ACAT1,ACAT2	2	ACAT2, ACA	26	?ACAT2 deficiency, 614055 (1), 2-methylbutyrylglycinuria, 610006 (3)|?ACAT2 deficiency, 614055 (1)|?Spondyloepiphyseal dysplasia, Kimberley type, 608361 (3)|Acetyl-CoA carboxylase deficiency, 613933 (1)|Acyl-CoA dehydrogenase, medium chain, deficiency of, 201450 (3)|Acyl-CoA dehydrogenase, short-chain, deficiency of, 201470 (3)|Alpha-methylacetoacetic aciduria, 203750 (3)|Cardioacrofacial dysplas…	4	ACAT2, ACA, ACAA2, ACAA1	47	Disorder of coronary artery|Coronary artery disease, Liver tumor|Liver tumor|Liver tumor|Liver tumor|Liver tumor|Liver tumor|Liver cancer|Liver cancer|Liver cancer|Liver carcinoma|Liver carcinoma|Liver carcinoma|Enlargement of heart|Disorder of coronary artery|Disorder of coronary artery|Hepatic steatosis|Hepatic steatosis|Hepatic steatosis|Hepatic steatosis|Fibrosis of heart|Fibrosis of heart|Co…	2	ACA, ACAA1	27	REACTOME_DAG_AND_IP3_SIGNALING|REACTOME_DIABETES_PATHWAYS|REACTOME_FACTORS_INVOLVED_IN_MEGAKARYOCYTE_DEVELOPMENT_AND_PLATELET_PRODUCTION|REACTOME_FATTY_ACID_TRIACYLGLYCEROL_AND_KETONE_BODY_METABOLISM|REACTOME_FATTY_ACID_TRIACYLGLYCEROL_AND_KETONE_BODY_METABOLISM|REACTOME_GLUCONEOGENESIS|REACTOME_GLUCOSE_METABOLISM|REACTOME_IMMUNE_SYSTEM|REACTOME_LOSS_OF_NLP_FROM_MITOTIC_CENTROSOMES|REACTOME_METAB…	2	ACAT2, ACA	29	KEGG_BUTANOATE_METABOLISM|KEGG_FATTY_ACID_METABOLISM|KEGG_LYSINE_DEGRADATION|KEGG_TERPENOID_BACKBONE_BIOSYNTHESIS|KEGG_TRYPTOPHAN_METABOLISM|KEGG_VALINE_LEUCINE_AND_ISOLEUCINE_DEGRADATION, KEGG_BETA_ALANINE_METABOLISM|KEGG_BUTANOATE_METABOLISM|KEGG_FATTY_ACID_METABOLISM|KEGG_FATTY_ACID_METABOLISM|KEGG_FATTY_ACID_METABOLISM|KEGG_GAP_JUNCTION|KEGG_HEDGEHOG_SIGNALING_PATHWAY|KEGG_INSULIN_SIGNALING_P…
Dapma7bEVm001525	1	0	0	0	0	2	CALR3,CALR	1	CALR	1	CALR	2	Myelofibrosis, somatic, 254450 (3)|Thrombocythemia, somatic, 187950 (3)	2	CALR3, CALR	20	Enlargement of heart|Dilated cardiomyopathy|Primary dilated cardiomyopthy, Enlargement of heart|Cell death of heart cells|Cell death of heart|Apoptosis of heart|Apoptosis of heart cells|Cell death of cardiomyocytes|Apoptosis of cardiomyocytes|Arrhythmia|Supraventricular arrhythmia|Dilated cardiomyopathy|Bradycardia|Cell viability of cardiomyocytes|Primary dilated cardiomyopthy|Hypoplasia of trabe…	1	CALR	7	REACTOME_ANTIGEN_PRESENTATION_FOLDING_ASSEMBLY_AND_PEPTIDE_LOADING_OF_CLASS_I_MHC|REACTOME_CALNEXIN_CALRETICULIN_CYCLE|REACTOME_DIABETES_PATHWAYS|REACTOME_ER_PHAGOSOME_PATHWAY|REACTOME_INFLUENZA_LIFE_CYCLE|REACTOME_POST_TRANSLATIONAL_PROTEIN_MODIFICATION|REACTOME_UNFOLDED_PROTEIN_RESPONSE	1	CALR	1	KEGG_ANTIGEN_PROCESSING_AND_PRESENTATION
Dapma7bEVm001551	1	0	0	0	0	3	ACAD8,ACADM,ACADL	2	ACADL,ACADM	2	ACAD8, ACADM	2	Isobutyryl-CoA dehydrogenase deficiency, 611283 (3), Acyl-CoA dehydrogenase, medium chain, deficiency of, 201450 (3)	2	ACADM, ACADL	9	Hepatic steatosis|Fibrosis of heart|Microvesicular hepatic steatosis|Macrovesicular hepatic steatosis, Hepatic steatosis|Fibrosis of heart|Nonalcoholic fatty liver disease|Microvesicular hepatic steatosis|Macrovesicular hepatic steatosis	2	ACADM, ACADL	4	REACTOME_FATTY_ACID_TRIACYLGLYCEROL_AND_KETONE_BODY_METABOLISM|REACTOME_MITOCHONDRIAL_FATTY_ACID_BETA_OXIDATION|REACTOME_PPARA_ACTIVATES_GENE_EXPRESSION, REACTOME_METABOLISM_OF_LIPIDS_AND_LIPOPROTEINS	2	ACADM, ACADL	4	KEGG_BETA_ALANINE_METABOLISM|KEGG_VALINE_LEUCINE_AND_ISOLEUCINE_DEGRADATION, KEGG_FATTY_ACID_METABOLISM|KEGG_PPAR_SIGNALING_PATHWAY
Dapma7bEVm001564	1	0	0	0	0	1	MPI	1	MPI	1	MPI	3	Congenital disorder of glycosylation, type Ib, 602579 (3)|Epilepsy, progressive myoclonic 4, with or without renal failure, 254900 (3)|Vascular malformation, primary intraosseous, 606893 (3)	1	MPI	3	Liver tumor|Liver cancer|Liver carcinoma	1	MPI	4	REACTOME_ASPARAGINE_N_LINKED_GLYCOSYLATION|REACTOME_METABOLISM_OF_PROTEINS|REACTOME_POST_TRANSLATIONAL_PROTEIN_MODIFICATION|REACTOME_SYNTHESIS_OF_SUBSTRATES_IN_N_GLYCAN_BIOSYTHESIS	1	MPI	2	KEGG_AMINO_SUGAR_AND_NUCLEOTIDE_SUGAR_METABOLISM|KEGG_FRUCTOSE_AND_MANNOSE_METABOLISM
Dapma7bEVm001565	1	0	0	0	0	9	CPB2,CPA2,CPA1,CPA4,CPA5,CPA6,CPO,CPB1,CPA3	1	CPA3	2	CPA6, CPO	4	Epilepsy, familial temporal lobe, 5, 614417 (3)|Febrile seizures, familial, 11, 614418 (3), Coproporphyria, 121300 (3)|Harderoporphyria, 618892 (3)	4	CPB2, CPA4, CPA6, CPB1	15	Liver tumor|Liver cancer|Liver carcinoma|Cell death of liver|Necrosis of liver|Proliferation of liver cells|Proliferation of hepatocytes|Increased Levels of Hematocrit|Increased Levels of LDH, Liver tumor, Liver tumor, Liver tumor|Liver cancer|Liver carcinoma|Hepatocellular carcinoma	1	CPO	1	REACTOME_METABOLISM_OF_PORPHYRINS	1	CPO	1	KEGG_PORPHYRIN_AND_CHLOROPHYLL_METABOLISM
Dapma7bEVm001570	1	0	0	0	0	2	PDHB,BCKDHB	1	PDHB	2	PDHB, BCKDHB	2	Pyruvate dehydrogenase E1-beta deficiency, 614111 (3), Maple syrup urine disease, type Ib, 248600 (3)	1	PDHB	2	Hepatic steatosis|Microvesicular hepatic steatosis	1	PDHB	1	REACTOME_PYRUVATE_METABOLISM	1	PDHB	4	KEGG_BUTANOATE_METABOLISM|KEGG_CITRATE_CYCLE_TCA_CYCLE|KEGG_PYRUVATE_METABOLISM|KEGG_VALINE_LEUCINE_AND_ISOLEUCINE_BIOSYNTHESIS
Dapma7bEVm001586	1	0	0	0	0	13	SULE1,SULB1,SULA3,SULA2,SULA4,SULA1,SULT2B1,SULC3,SULT6B1,SULC2,SULC4,SULT2A1,SULT4A1	4	SULT1A1,SULT1A2,SULT1B1,SULT2A1	1	SULT2B1	1	Ichthyosis, congenital, autosomal recessive 14, 617571 (3)	3	SULT2B1, SULT6B1, SULT2A1	7	Cell viability of kidney cell lines, Liver tumor|Liver cancer|Liver carcinoma, Liver tumor|Liver cancer|Liver carcinoma	1	SULT2A1	2	REACTOME_BIOLOGICAL_OXIDATIONS|REACTOME_PPARA_ACTIVATES_GENE_EXPRESSION	0	NA	0	NA
Dapma7bEVm001587	0	0	1	0	0	2	CRELD1,CRELD2	0		1	CRELD1	2	Atrioventricular septal defect, partial, with heterotaxy syndrome, 606217 (3)|{Atrioventricular septal defect, susceptibility to, 2}, 606217 (3)	2	CRELD1, CRELD2	22	Liver tumor|Liver cancer|Liver carcinoma|Congenital heart disease|Atrial or ventricular septal defect|Ventricular septal defect|Familial congenital heart disease|Tetralogy of Fallot|Atrial septal defect|Partial atrioventricular septal defect with heterotaxy syndrome|Susceptibility to atrioventricular septal defect type 2|Familial atrial septal defect|Familial cardiac septal defect|Endocardial cus…	0	NA	0	NA	0	NA	0	NA
Dapma7bEVm001593	1	0	0	0	0	1	NUP37	1	NUP37	1	NUP37	1	?Microcephaly 24, primary, autosomal recessive, 618179 (3)	1	NUP37	3	Liver tumor|Liver cancer|Liver carcinoma	1	NUP37	13	REACTOME_CELL_CYCLE|REACTOME_CYTOKINE_SIGNALING_IN_IMMUNE_SYSTEM|REACTOME_DNA_REPLICATION|REACTOME_GLUCOSE_TRANSPORT|REACTOME_IMMUNE_SYSTEM|REACTOME_LATE_PHASE_OF_HIV_LIFE_CYCLE|REACTOME_METABOLISM_OF_NON_CODING_RNA|REACTOME_METABOLISM_OF_RNA|REACTOME_MITOTIC_M_M_G1_PHASES|REACTOME_MITOTIC_PROMETAPHASE|REACTOME_NEP_NS2_INTERACTS_WITH_THE_CELLULAR_EXPORT_MACHINERY|REACTOME_PROCESSING_OF_CAPPED_INT…	0	NA	0	NA
Dapma7bEVm001596	1	0	0	0	0	5	GNB3,GNB5,GNB2,GNB1,GNB4	3	GNB1,GNB3,GNB5	4	GNB3, GNB5, GNB1, GNB4	8	Night blindness, congenital stationary, type 1H, 617024 (3)|{Hypertension, essential, susceptibility to}, 145500 (3), Intellectual developmental disorder with cardiac arrhythmia, 617173 (3)|Language delay and ADHD/cognitive impairment with or without cardiac arrhythmia, 617182 (3), Leukemia, acute lymphoblastic, somatic, 613065 (3)|Mental retardation, autosomal dominant 42, 616973 (3)|Myelodyspla…	3	GNB5, GNB2, GNB1	16	Liver tumor|Liver cancer|Liver carcinoma|Hepatocellular carcinoma|Arrhythmia|Familial arrhythmia|Intellectual developmental disorder with cardiac arrhythmia, Cell death of kidney cells|Cell death of kidney cell lines|Apoptosis of kidney cell lines, Cell death of heart cells|Cell death of heart|Apoptosis of heart|Apoptosis of heart cells|Cell death of cardiomyocytes|Apoptosis of cardiomyocytes	3	GNB3, GNB5, GNB1	60	REACTOME_ADP_SIGNALLING_THROUGH_P2RY12|REACTOME_AQUAPORIN_MEDIATED_TRANSPORT|REACTOME_G_ALPHA_Q_SIGNALLING_EVENTS|REACTOME_G_ALPHA_S_SIGNALLING_EVENTS|REACTOME_G_ALPHA_Z_SIGNALLING_EVENTS|REACTOME_G_BETA_GAMMA_SIGNALLING_THROUGH_PLC_BETA|REACTOME_GABA_B_RECEPTOR_ACTIVATION|REACTOME_GLUCAGON_SIGNALING_IN_METABOLIC_REGULATION|REACTOME_GLUCAGON_TYPE_LIGAND_RECEPTORS|REACTOME_GPCR_LIGAND_BINDING|REAC…	2	GNB5, GNB1	3	KEGG_CHEMOKINE_SIGNALING_PATHWAY, KEGG_CHEMOKINE_SIGNALING_PATHWAY|KEGG_TASTE_TRANSDUCTION
Dapma7bEVm001597	1	0	0	0	0	2	PPA2,PPA1	1	PPA1	1	PPA2	2	?Sudden cardiac failure, alcohol-induced, 617223 (3)|Sudden cardiac failure, infantile, 617222 (3)	1	PPA2	6	Liver tumor|Liver cancer|Liver carcinoma|Failure of heart|Alcohol-induced sudden cardiac failure|Infantile sudden cardiac failure	1	PPA1	2	REACTOME_CYTOSOLIC_TRNA_AMINOACYLATION|REACTOME_TRNA_AMINOACYLATION	0	NA	0	NA
Dapma7bEVm001599	0	0	1	0	0	0		0		NA	NA	NA	NA	NA	NA	NA	NA	NA	NA	NA	NA	NA	NA	NA	NA
Dapma7bEVm001601	1	0	0	0	0	2	UST,HS2S	1	HS2ST1	2	UST, HS2S	5	Congenital anomalies of kidney and urinary tract 1, 610805 (3)|Gustavson syndrome (2)|Muscle strength quantitative trait locus 1 (2)|Spastic paraplegia 23, 270750 (3), Neurofacioskeletal syndrome with or without renal agenesis, 619194 (3)	0	NA	0	NA	1	HS2S	2	REACTOME_GLYCOSAMINOGLYCAN_METABOLISM|REACTOME_METABOLISM_OF_CARBOHYDRATES	0	NA	0	NA
Dapma7bEVm001618	1	0	0	0	0	2	H1FX,H1F0	1	H1F0	0	NA	0	NA	0	NA	0	NA	1	H1F0	1	REACTOME_APOPTOSIS	0	NA	0	NA
Dapma7bEVm001624	1	0	0	0	0	1	GNMT	1	GNMT	1	GNMT	1	Glycine N-methyltransferase deficiency, 606664 (3)	1	GNMT	16	Liver tumor|Liver cancer|Liver carcinoma|Hepatocellular carcinoma|Hepatic steatosis|Development of liver tumor|Development of hepatocellular carcinoma|Inflammation of liver|Nonalcoholic fatty liver disease|Steatohepatitis|Benign neoplasm of liver|Quantity of liver tumor|Growth of liver tumor|Growth of hepatocellular carcinoma|Liver hemangioma|Quantity of glutathione in liver	0	NA	0	NA	0	NA	0	NA
Dapma7bEVm001645	1	0	0	0	0	3	RPS4X,RPS4Y1,RPS4Y2	1	RPS4Y1	0	NA	0	NA	2	RPS4X, RPS4Y1	4	Liver tumor|Liver cancer, Liver tumor|Liver cancer	1	RPS4Y1	9	REACTOME_FORMATION_OF_THE_TERNARY_COMPLEX_AND_SUBSEQUENTLY_THE_43S_COMPLEX|REACTOME_INFLUENZA_LIFE_CYCLE|REACTOME_METABOLISM_OF_MRNA|REACTOME_METABOLISM_OF_PROTEINS|REACTOME_METABOLISM_OF_RNA|REACTOME_NONSENSE_MEDIATED_DECAY_ENHANCED_BY_THE_EXON_JUNCTION_COMPLEX|REACTOME_PEPTIDE_CHAIN_ELONGATION|REACTOME_SRP_DEPENDENT_COTRANSLATIONAL_PROTEIN_TARGETING_TO_MEMBRANE|REACTOME_TRANSLATION	0	NA	0	NA
Dapma7bEVm001646	1	0	0	0	0	4	AK3,AK4,AK4,AK2	1	AK3	4	AK3, AK4, AK4, AK2	17	Mental retardation, X-linked 30/47, 300558 (3)|SCID, autosomal recessive, T-negative/B-positive type, 600802 (3)|Wolcott-Rallison syndrome, 226980 (3)|{Asthma susceptibility 5}, 611064 (3), Immunodeficiency 67, 607676 (3)|Pulmonary venoocclusive disease 2, 234810 (3), Immunodeficiency 67, 607676 (3)|Pulmonary venoocclusive disease 2, 234810 (3), Erythrocytosis, somatic, 133100 (3)|Hypomagnesemia …	2	AK3, AK2	42	Liver tumor|Liver tumor|Liver cancer|Liver cancer|Liver carcinoma|Liver carcinoma|Hepatocellular carcinoma, Liver tumor|Liver tumor|Liver tumor|Liver cancer|Liver cancer|Liver carcinoma|Liver carcinoma|Hepatocellular carcinoma|Cell death of kidney cells|Cell death of kidney cells|Cell death of kidney cell lines|Cell death of kidney cell lines|Cell death of liver cells|Advanced liver tumor|Cell de…	3	AK4, AK4, AK2	19	REACTOME_ACTIVATION_OF_RAC, REACTOME_ACTIVATION_OF_RAC, REACTOME_CYTOKINE_SIGNALING_IN_IMMUNE_SYSTEM|REACTOME_FACTORS_INVOLVED_IN_MEGAKARYOCYTE_DEVELOPMENT_AND_PLATELET_PRODUCTION|REACTOME_GROWTH_HORMONE_RECEPTOR_SIGNALING|REACTOME_HEMOSTASIS|REACTOME_IL_2_SIGNALING|REACTOME_IL_3_5_AND_GM_CSF_SIGNALING|REACTOME_IL_6_SIGNALING|REACTOME_IL_RECEPTOR_SHC_SIGNALING|REACTOME_IMMUNE_SYSTEM|REACTOME_INTE…	4	AK3, AK4, AK4, AK2	11	KEGG_PYRIMIDINE_METABOLISM, KEGG_ERBB_SIGNALING_PATHWAY|KEGG_REGULATION_OF_ACTIN_CYTOSKELETON|KEGG_T_CELL_RECEPTOR_SIGNALING_PATHWAY, KEGG_ERBB_SIGNALING_PATHWAY|KEGG_REGULATION_OF_ACTIN_CYTOSKELETON|KEGG_T_CELL_RECEPTOR_SIGNALING_PATHWAY, KEGG_ADIPOCYTOKINE_SIGNALING_PATHWAY|KEGG_CHEMOKINE_SIGNALING_PATHWAY|KEGG_JAK_STAT_SIGNALING_PATHWAY|KEGG_LEISHMANIA_INFECTION
Dapma7bEVm001650	0	0	0	0	1	0		0		NA	NA	NA	NA	NA	NA	NA	NA	NA	NA	NA	NA	NA	NA	NA	NA
Dapma7bEVm001665	1	0	0	0	0	9	FABP7,PMP2,FABP4,FABP9,FABP12,FABP5,RBP7,FABP3,RBP2	1	FABP4	1	PMP2	7	?Neuropathy, inflammatory demyelinating, 139393 (3)|Charcot-Marie-Tooth disease, demyelinating, type 1G, 618279 (3)|Charcot-Marie-Tooth disease, type 1A, 118220 (3)|Charcot-Marie-Tooth disease, type 1E, 118300 (3)|Dejerine-Sottas disease, 145900 (3)|Neuropathy, recurrent, with pressure palsies, 162500 (3)|Roussy-Levy syndrome, 180800 (3)	4	FABP7, FABP4, FABP5, FABP3	14	Liver tumor|Liver cancer|Liver carcinoma, Hepatic steatosis|Nonalcoholic fatty liver disease|Nephrotoxicity|Proximal tubular toxicity, Liver tumor|Hepatic steatosis|Nonalcoholic fatty liver disease, Enlargement of heart|Hypertrophy of heart|Nephrotoxicity|Proximal tubular toxicity	1	FABP4	2	REACTOME_DEVELOPMENTAL_BIOLOGY|REACTOME_LIPID_DIGESTION_MOBILIZATION_AND_TRANSPORT	1	FABP4	1	KEGG_PPAR_SIGNALING_PATHWAY
Dapma7bEVm001672	1	0	0	0	0	8	RGPD1,RANBP2,RGPD4,RGPD6,RGPD1,RGPD2,RGPD5,RGPD3	1	RANBP2	1	RANBP2	1	{Encephalopathy, acute, infection-induced, 3, susceptibility to}, 608033 (3)	2	RANBP2, RGPD4	5	Liver tumor|Liver cancer|Liver carcinoma|Hepatocellular carcinoma, Liver tumor	1	RANBP2	12	REACTOME_CELL_CYCLE|REACTOME_CELL_CYCLE_MITOTIC|REACTOME_CYTOKINE_SIGNALING_IN_IMMUNE_SYSTEM|REACTOME_DNA_REPLICATION|REACTOME_GLUCOSE_TRANSPORT|REACTOME_HIV_LIFE_CYCLE|REACTOME_INFLUENZA_LIFE_CYCLE|REACTOME_INTERACTIONS_OF_VPR_WITH_HOST_CELLULAR_PROTEINS|REACTOME_INTERFERON_SIGNALING|REACTOME_METABOLISM_OF_CARBOHYDRATES|REACTOME_MITOTIC_M_M_G1_PHASES|REACTOME_MRNA_PROCESSING	0	NA	0	NA
Dapma7bEVm001673	1	0	0	0	0	3	TCF12,TCF4,TCF3	1	TCF4	3	TCF12, TCF4, TCF3	5	Craniosynostosis 3, 615314 (3), Corneal dystrophy, Fuchs endothelial, 3, 613267 (3)|Pitt-Hopkins syndrome, 610954 (3)|{Diabetes mellitus, type 2, susceptibility to}, 125853 (3), Agammaglobulinemia 8, autosomal dominant, 616941 (3)	3	TCF12, TCF4, TCF3	14	Liver tumor|Liver cancer|Liver carcinoma|Cell death of kidney cells|Cell death of kidney cell lines|Apoptosis of kidney cell lines, Cell death of kidney cells|Cell death of kidney cell lines|Apoptosis of kidney cell lines|Nephritis|Glomerulonephritis, Cell death of kidney cells|Cell death of kidney cell lines|Apoptosis of kidney cell lines	1	TCF4	1	REACTOME_MYOGENESIS	0	NA	0	NA
Dapma7bEVm001677	1	0	0	0	0	2	GBF1,GBF1	1	GBF1	0	NA	0	NA	0	NA	0	NA	2	GBF1, GBF1	6	REACTOME_COPI_MEDIATED_TRANSPORT|REACTOME_MEMBRANE_TRAFFICKING|REACTOME_TRANS_GOLGI_NETWORK_VESICLE_BUDDING, REACTOME_COPI_MEDIATED_TRANSPORT|REACTOME_MEMBRANE_TRAFFICKING|REACTOME_TRANS_GOLGI_NETWORK_VESICLE_BUDDING	0	NA	0	NA
Dapma7bEVm001679	1	0	0	0	0	12	ABCA13,ABCA1,ABCA2,ABCA3,ABCA9,ABCA5,ABCA6,ABCA10,ABCA8,ABCA4,ABCA12,ABCA7	1	ABCA6	7	ABCA1, ABCA2, ABCA3, ABCA5, ABCA4, ABCA12, ABCA7	16	HDL deficiency, familial, 1, 604091 (3)|Ichthyosis, congenital, autosomal recessive 4A, 601277 (3)|Ichthyosis, congenital, autosomal recessive 4B (harlequin), 242500 (3)|Tangier disease, 205400 (3), Intellectual developmental disorder with poor growth and with or without seizures or ataxia, 618808 (3), Surfactant metabolism dysfunction, pulmonary, 3, 610921 (3), ?Hypertrichosis, congenital genera…	11	ABCA13, ABCA1, ABCA2, ABCA3, ABCA9, ABCA5, ABCA10, ABCA8, ABCA4, ABCA12, ABCA7	73	Liver tumor|Liver cancer|Liver carcinoma|Hepatocellular carcinoma, Liver tumor|Liver tumor|Liver tumor|Liver tumor|Liver cancer|Liver cancer|Liver cancer|Liver cancer|Liver carcinoma|Liver carcinoma|Liver carcinoma|Liver carcinoma|Enlargement of heart|Disorder of coronary artery|Hypertrophy of heart|Hepatocellular carcinoma|Hepatocellular carcinoma|Hepatic steatosis|Enlargement of heart chamber|E…	1	ABCA6	1	REACTOME_ABCA_TRANSPORTERS_IN_LIPID_HOMEOSTASIS	0	NA	0	NA
Dapma7bEVm001680	1	0	0	0	0	4	PIK3C2G,PIK3C2G,PIK3C2A,PIK3C2B	2	PIK3C2A,PIK3C2B	1	PIK3C2A	1	Oculoskeletodental syndrome, 618440 (3)	3	PIK3C2G, PIK3C2G, PIK3C2A	9	Liver tumor|Liver cancer|Liver carcinoma|Hepatocellular carcinoma, Liver tumor|Liver cancer|Liver carcinoma|Hepatocellular carcinoma, Liver tumor	2	PIK3C2A, PIK3C2B	7	REACTOME_METABOLISM_OF_LIPIDS_AND_LIPOPROTEINS|REACTOME_PI_METABOLISM|REACTOME_SYNTHESIS_OF_PIPS_AT_THE_GOLGI_MEMBRANE|REACTOME_SYNTHESIS_OF_PIPS_AT_THE_LATE_ENDOSOME_MEMBRANE|REACTOME_SYNTHESIS_OF_PIPS_AT_THE_PLASMA_MEMBRANE|REACTOME_TRANS_GOLGI_NETWORK_VESICLE_BUDDING, REACTOME_PHOSPHOLIPID_METABOLISM	2	PIK3C2A, PIK3C2B	2	KEGG_PHOSPHATIDYLINOSITOL_SIGNALING_SYSTEM, KEGG_INOSITOL_PHOSPHATE_METABOLISM
Dapma7bEVm001683	1	0	0	0	0	3	CLTC,CLTCL1,CLTCL1	1	CLTC	1	CLTC	1	Mental retardation, autosomal dominant 56, 617854 (3)	3	CLTC, CLTCL1, CLTCL1	16	Liver tumor|Liver tumor|Liver cancer|Liver cancer|Liver carcinoma|Liver carcinoma|Hepatocellular carcinoma|Nephrosis, Liver tumor|Liver cancer|Liver carcinoma|Hepatocellular carcinoma, Liver tumor|Liver cancer|Liver carcinoma|Hepatocellular carcinoma	1	CLTC	11	REACTOME_AXON_GUIDANCE|REACTOME_EGFR_DOWNREGULATION|REACTOME_GAP_JUNCTION_DEGRADATION|REACTOME_GOLGI_ASSOCIATED_VESICLE_BIOGENESIS|REACTOME_L1CAM_INTERACTIONS|REACTOME_NGF_SIGNALLING_VIA_TRKA_FROM_THE_PLASMA_MEMBRANE|REACTOME_RECYCLING_PATHWAY_OF_L1|REACTOME_RETROGRADE_NEUROTROPHIN_SIGNALLING|REACTOME_SIGNAL_TRANSDUCTION_BY_L1|REACTOME_SIGNALLING_BY_NGF|REACTOME_TRANS_GOLGI_NETWORK_VESICLE_BUDDING	1	CLTC	3	KEGG_ENDOCYTOSIS|KEGG_HUNTINGTONS_DISEASE|KEGG_LYSOSOME
Dapma7bEVm001692	1	0	0	0	0	1	HMMR	1	HMMR	1	HMMR	1	{Breast cancer, susceptibility to}, 114480 (3)	1	HMMR	4	Liver tumor|Liver cancer|Liver carcinoma|Liver metastasis	1	HMMR	1	REACTOME_HYALURONAN_UPTAKE_AND_DEGRADATION	0	NA	0	NA
Dapma7bEVm001694	1	0	0	0	0	4	SMC4,SMC4,SMC1B,SMC1A	2	SMC1A,SMC4	1	SMC1A	2	Cornelia de Lange syndrome 2, 300590 (3)|Developmental and epileptic encephalopathy 85, with or without midline brain defects, 301044 (3)	1	SMC1B	3	Liver tumor|Liver cancer|Liver carcinoma	1	SMC1A	5	REACTOME_CELL_CYCLE|REACTOME_CHROMOSOME_MAINTENANCE|REACTOME_MITOTIC_PROMETAPHASE|REACTOME_MRNA_PROCESSING|REACTOME_PROCESSING_OF_CAPPED_INTRON_CONTAINING_PRE_MRNA	1	SMC1A	1	KEGG_OOCYTE_MEIOSIS
Dapma7bEVm001697	0	0	0	0	1	3	CLCA2,CLCA4,CLCA1	0		0	NA	0	NA	3	CLCA2, CLCA4, CLCA1	9	Liver tumor|Liver cancer|Liver carcinoma, Liver tumor|Liver cancer|Liver carcinoma, Liver tumor|Liver cancer|Liver carcinoma	0	NA	0	NA	0	NA	0	NA
Dapma7bEVm001706	1	0	0	0	0	2	POLR2B,POLR3B	1	POLR3B	1	POLR3B	1	Leukodystrophy, hypomyelinating, 8, with or without oligodontia and/or hypogonadotropic hypogonadism, 614381 (3)	2	POLR2B, POLR3B	7	Liver tumor|Liver cancer|Liver carcinoma|Hepatocellular carcinoma, Liver tumor|Liver cancer|Liver carcinoma	1	POLR3B	4	REACTOME_RNA_POL_III_CHAIN_ELONGATION|REACTOME_RNA_POL_III_TRANSCRIPTION_INITIATION_FROM_TYPE_2_PROMOTER|REACTOME_RNA_POL_III_TRANSCRIPTION_INITIATION_FROM_TYPE_3_PROMOTER|REACTOME_RNA_POL_III_TRANSCRIPTION_TERMINATION	1	POLR3B	1	KEGG_RNA_POLYMERASE
Dapma7bEVm001745	1	0	0	0	0	2	HYOU1,HYOU1	1	HYOU1	2	HYOU1, HYOU1	2	?Immunodeficiency 59 and hypoglycemia, 233600 (3), ?Immunodeficiency 59 and hypoglycemia, 233600 (3)	2	HYOU1, HYOU1	8	Cell death of kidney cells|Cell death of kidney cell lines|Apoptosis of kidney cell lines|Cell viability of kidney cell lines, Cell death of kidney cells|Cell death of kidney cell lines|Apoptosis of kidney cell lines|Cell viability of kidney cell lines	2	HYOU1, HYOU1	6	REACTOME_ACTIVATION_OF_CHAPERONE_GENES_BY_XBP1S|REACTOME_DIABETES_PATHWAYS|REACTOME_UNFOLDED_PROTEIN_RESPONSE, REACTOME_ACTIVATION_OF_CHAPERONE_GENES_BY_XBP1S|REACTOME_DIABETES_PATHWAYS|REACTOME_UNFOLDED_PROTEIN_RESPONSE	0	NA	0	NA
Dapma7bEVm001754	1	0	0	0	0	1	HELLS	1	HELLS	1	HELLS	1	Immunodeficiency-centromeric instability-facial anomalies syndrome 4, 616911 (3)	1	HELLS	7	Liver tumor|Liver cancer|Liver carcinoma|Hepatocellular carcinoma|Apoptosis of renal tubule|Cell death of renal tubule|Necrosis of renal tubule	0	NA	0	NA	0	NA	0	NA
Dapma7bEVm001764	1	0	0	0	0	1	LIG1	1	LIG1	0	NA	0	NA	1	LIG1	2	Increased Levels of Hematocrit|Liver Hypoplasia	1	LIG1	6	REACTOME_DNA_REPLICATION|REACTOME_DNA_STRAND_ELONGATION|REACTOME_DOUBLE_STRAND_BREAK_REPAIR|REACTOME_HIV_INFECTION|REACTOME_HIV_LIFE_CYCLE|REACTOME_TRANSCRIPTION_COUPLED_NER_TC_NER	1	LIG1	3	KEGG_BASE_EXCISION_REPAIR|KEGG_MISMATCH_REPAIR|KEGG_NUCLEOTIDE_EXCISION_REPAIR
Dapma7bEVm001767	1	0	0	0	0	3	TBK1,IKBKE,IKBKE	1	IKBKE	1	TBK1	2	Frontotemporal dementia and/or amyotrophic lateral sclerosis 4, 616439 (3)|{Encephalopathy, acute, infection-induced (herpes-specific), susceptibility to, 8}, 617900 (3)	3	TBK1, IKBKE, IKBKE	29	Liver tumor|Liver cancer|Liver carcinoma|Cell death of liver cells|Cell death of liver|Necrosis of liver|Apoptosis of liver|Apoptosis of liver cells|Degeneration of liver|Degeneration of liver cells|Bleeding of liver, Enlargement of heart|Hypertrophy of heart|Hepatic steatosis|Fibrosis of heart|Inflammation of liver|Dysfunction of heart|Steatohepatitis|Alcoholic hepatitis|Severe alcoholic hepatit…	2	IKBKE, IKBKE	20	REACTOME_ACTIVATED_TLR4_SIGNALLING|REACTOME_ACTIVATION_OF_IRF3_IRF7_MEDIATED_BY_TBK1_IKK_EPSILON|REACTOME_IMMUNE_SYSTEM|REACTOME_INNATE_IMMUNE_SYSTEM|REACTOME_NEGATIVE_REGULATORS_OF_RIG_I_MDA5_SIGNALING|REACTOME_RIG_I_MDA5_MEDIATED_INDUCTION_OF_IFN_ALPHA_BETA_PATHWAYS|REACTOME_TOLL_RECEPTOR_CASCADES|REACTOME_TRAF3_DEPENDENT_IRF_ACTIVATION_PATHWAY|REACTOME_TRAF6_MEDIATED_IRF7_ACTIVATION|REACTOME_T…	2	IKBKE, IKBKE	6	KEGG_CYTOSOLIC_DNA_SENSING_PATHWAY|KEGG_RIG_I_LIKE_RECEPTOR_SIGNALING_PATHWAY|KEGG_TOLL_LIKE_RECEPTOR_SIGNALING_PATHWAY, KEGG_CYTOSOLIC_DNA_SENSING_PATHWAY|KEGG_RIG_I_LIKE_RECEPTOR_SIGNALING_PATHWAY|KEGG_TOLL_LIKE_RECEPTOR_SIGNALING_PATHWAY
Dapma7bEVm001769	1	0	0	0	0	1	CD	1	CDT1	1	CD	514	3-M syndrome 3, 614205 (3)|?Acromesomelic dysplasia, Hunter-Thompson type, 201250 (3)|?Bardet-Biedl syndrome 20, 617119 (3)|?Bile acid synthesis defect, congenital, 5, 616278 (3)|?Bleeding disorder, platelet-type, 18, 615888 (3)|?Centronuclear myopathy 4, 614807 (3)|?Choroidal dystrophy, central areolar 1, 215500 (3)|?Combined oxidative phosphorylation deficiency 51, 619057 (3)|?Congenital disord…	1	CD	324	Liver tumor|Liver tumor|Liver tumor|Liver tumor|Liver tumor|Liver tumor|Liver tumor|Liver tumor|Liver tumor|Liver tumor|Liver tumor|Liver tumor|Liver tumor|Liver tumor|Liver tumor|Liver tumor|Liver tumor|Liver tumor|Liver tumor|Liver tumor|Liver tumor|Liver tumor|Liver tumor|Liver tumor|Liver cancer|Liver cancer|Liver cancer|Liver cancer|Liver cancer|Liver cancer|Liver cancer|Liver cancer|Liver c…	1	CD	300	REACTOME_ACTIVATED_TLR4_SIGNALLING|REACTOME_ACTIVATION_OF_ATR_IN_RESPONSE_TO_REPLICATION_STRESS|REACTOME_ACTIVATION_OF_ATR_IN_RESPONSE_TO_REPLICATION_STRESS|REACTOME_ACTIVATION_OF_THE_PRE_REPLICATIVE_COMPLEX|REACTOME_ACTIVATION_OF_THE_PRE_REPLICATIVE_COMPLEX|REACTOME_ACTIVATION_OF_THE_PRE_REPLICATIVE_COMPLEX|REACTOME_ADAPTIVE_IMMUNE_SYSTEM|REACTOME_ADAPTIVE_IMMUNE_SYSTEM|REACTOME_ADAPTIVE_IMMUNE_…	1	CD	116	KEGG_ADHERENS_JUNCTION|KEGG_ADHERENS_JUNCTION|KEGG_ALLOGRAFT_REJECTION|KEGG_ALLOGRAFT_REJECTION|KEGG_ALZHEIMERS_DISEASE|KEGG_ANTIGEN_PROCESSING_AND_PRESENTATION|KEGG_ARRHYTHMOGENIC_RIGHT_VENTRICULAR_CARDIOMYOPATHY_ARVC|KEGG_AUTOIMMUNE_THYROID_DISEASE|KEGG_AUTOIMMUNE_THYROID_DISEASE|KEGG_AXON_GUIDANCE|KEGG_B_CELL_RECEPTOR_SIGNALING_PATHWAY|KEGG_BLADDER_CANCER|KEGG_BLADDER_CANCER|KEGG_BLADDER_CANCE…
Dapma7bEVm001773	1	0	0	0	0	5	EXTL3,EX,EXT2,EXTL1,EXTL2	2	EXT1,EXTL1	3	EXTL3, EX, EXT2	67	Immunoskeletal dysplasia with neurodevelopmental abnormalities, 617425 (3), ?Neurodevelopmental disorder with microcephaly, seizures, and brain atrophy, 619076 (3)|?Peroxisome biogenesis disorder 10B, 617370 (3)|?Pontocerebellar hypoplasia, type 1F, 619304 (3)|Aicardi-Goutieres syndrome 1, dominant and recessive, 225750 (3)|Cardiomyopathy, dilated, 1CC, 613122 (3)|Cardiomyopathy, hypertrophic, 20…	4	EX, EXT2, EXTL1, EXTL2	37	Liver tumor|Liver tumor|Liver tumor|Liver tumor|Liver tumor|Liver tumor|Liver tumor|Liver tumor|Liver tumor|Liver cancer|Liver cancer|Liver cancer|Liver cancer|Liver cancer|Liver cancer|Liver cancer|Liver carcinoma|Liver carcinoma|Liver carcinoma|Liver carcinoma|Liver carcinoma|Liver carcinoma|Liver carcinoma|Hepatocellular carcinoma|Hepatocellular carcinoma|Failure of kidney|Acute renal failure|…	1	EX	42	REACTOME_ACTIVATION_OF_GENES_BY_ATF4|REACTOME_ACTIVATION_OF_GENES_BY_ATF4|REACTOME_BASE_FREE_SUGAR_PHOSPHATE_REMOVAL_VIA_THE_SINGLE_NUCLEOTIDE_REPLACEMENT_PATHWAY|REACTOME_CHONDROITIN_SULFATE_DERMATAN_SULFATE_METABOLISM|REACTOME_CS_DS_DEGRADATION|REACTOME_DEADENYLATION_DEPENDENT_MRNA_DECAY|REACTOME_DEADENYLATION_DEPENDENT_MRNA_DECAY|REACTOME_DESTABILIZATION_OF_MRNA_BY_BRF1|REACTOME_DESTABILIZATIO…	2	EX, EXTL1	12	KEGG_AMINO_SUGAR_AND_NUCLEOTIDE_SUGAR_METABOLISM|KEGG_APOPTOSIS|KEGG_BASE_EXCISION_REPAIR|KEGG_GLYCOSAMINOGLYCAN_BIOSYNTHESIS_HEPARAN_SULFATE|KEGG_GLYCOSAMINOGLYCAN_DEGRADATION|KEGG_GLYCOSPHINGOLIPID_BIOSYNTHESIS_GANGLIO_SERIES|KEGG_GLYCOSPHINGOLIPID_BIOSYNTHESIS_GLOBO_SERIES|KEGG_LYSOSOME|KEGG_OTHER_GLYCAN_DEGRADATION|KEGG_RNA_DEGRADATION|KEGG_RNA_DEGRADATION, KEGG_GLYCOSAMINOGLYCAN_BIOSYNTHESIS…
Dapma7bEVm001786	1	0	0	0	0	2	ACE,ACE2	1	ACE	1	ACE	14	?Inflammatory skin and bowel disease, neonatal, 1, 614328 (3)|?Leukodystrophy, progressive, early childhood-onset, 617762 (3)|?N-acetylaspartate deficiency, 614063 (3)|Fanconi anemia, complementation group E, 600901 (3)|Mandibuloacral dysplasia with type B lipodystrophy, 608612 (3)|Renal tubular dysgenesis, 267430 (3)|Restrictive dermopathy, lethal, 275210 (3)|Spastic paraplegia and psychomotor r…	2	ACE, ACE2	126	Liver tumor|Liver tumor|Liver cancer|Liver carcinoma|Failure of heart|Failure of heart|Infarction of heart|Enlargement of heart|Enlargement of heart|Myocardial infarction|Disorder of coronary artery|Hypertrophy of heart|Hypertrophy of heart|Damage of kidney|Cell death of kidney cells|Arrhythmia|Hepatic steatosis|Fibrosis of heart|Fibrosis of heart|Failure of kidney|Supraventricular arrhythmia|Car…	0	NA	0	NA	2	ACE, ACE2	6	KEGG_ALZHEIMERS_DISEASE|KEGG_HYPERTROPHIC_CARDIOMYOPATHY_HCM|KEGG_RENIN_ANGIOTENSIN_SYSTEM|KEGG_RENIN_ANGIOTENSIN_SYSTEM, KEGG_ALZHEIMERS_DISEASE|KEGG_RENIN_ANGIOTENSIN_SYSTEM
Dapma7bEVm001788	1	0	0	0	0	3	SESN1,SESN3,SESN2	2	SESN1,SESN2	0	NA	0	NA	2	SESN3, SESN2	5	Liver tumor|Liver cancer|Liver carcinoma, Infarction of heart|Myocardial infarction	0	NA	0	NA	1	SESN1	1	KEGG_P53_SIGNALING_PATHWAY
Dapma7bEVm001790	1	0	0	0	0	3	PAX5,PAX2,PAX8	1	PAX8	3	PAX5, PAX2, PAX8	9	Optic atrophy 12, 618977 (3)|Spastic ataxia 5, autosomal recessive, 614487 (3)|Spinocerebellar ataxia 28, 610246 (3)|{Leukemia, acute lymphoblastic, susceptibility to, 3}, 615545 (3), Glomerulosclerosis, focal segmental, 7, 616002 (3)|Papillorenal syndrome, 120330 (3)|Spastic ataxia 2, autosomal recessive, 611302 (3), Hypothyroidism, congenital, due to thyroid dysgenesis or hypoplasia, 218700 (3)…	2	PAX2, PAX8	18	Liver tumor|Liver cancer|Liver carcinoma|Hepatocellular carcinoma|Cell death of kidney cells|Cell death of kidney cell lines|Apoptosis of kidney cell lines|Glomerulosclerosis|Familial glomerulopathy|Hypoplasia of kidney|Agenesis of kidney|Hypoplasia of renal cortex|Focal segmental glomerulosclerosis|Focal segmental glomerulosclerosis type 7|Familial focal segmental glomerulosclerosisrosis, Nephro…	0	NA	0	NA	1	PAX8	1	KEGG_THYROID_CANCER
Dapma7bEVm001806	1	0	0	0	0	15	KLHL5,KLHL8,KLHL5,KLHL1,KLHL28,KLHL25,KLHL7,KLHL20,KLHL12,IPP,IVNS1ABP,KLHL17,KLHL18,KEAP1,KLHL4	1	KEAP1	5	KLHL1, KLHL7, IPP, IVNS1ABP, KLHL4	13	Mental retardation, X-linked 103, 300982 (3)|Spermatogenic failure 11, 615081 (3)|Spinocerebellar ataxia 8, 608768 (3)|{Parkinson disease, susceptibility to}, 168600 (3), PERCHING syndrome, 617055 (3)|Retinitis pigmentosa 42, 612943 (3), ?Orofaciodigital syndrome XVIII, 617927 (3)|?Spondylocostal dysostosis 6, 616566 (3)|Paroxysmal nonkinesigenic dyskinesia 1, 118800 (3)|Vertebral, cardiac, trach…	4	KLHL1, IVNS1ABP, KEAP1, KLHL4	21	Liver tumor|Liver cancer|Liver carcinoma, Liver tumor|Liver cancer|Liver carcinoma|Cell death of heart cells|Cell death of heart|Apoptosis of heart|Apoptosis of heart cells|Cell death of cardiomyocytes|Apoptosis of cardiomyocytes, Liver tumor|Liver cancer|Liver carcinoma|Hepatocellular carcinoma|Liver Damage|Inflammation of liver, Liver tumor|Liver cancer|Liver carcinoma	1	KEAP1	2	REACTOME_ADAPTIVE_IMMUNE_SYSTEM|REACTOME_IMMUNE_SYSTEM	1	KEAP1	1	KEGG_UBIQUITIN_MEDIATED_PROTEOLYSIS
Dapma7bEVm001811	1	0	0	0	0	1	DLGAP5	1	DLGAP5	0	NA	0	NA	1	DLGAP5	5	Liver tumor|Liver cancer|Liver carcinoma|Hepatocellular carcinoma|Cell proliferation of kidney cell lines	0	NA	0	NA	0	NA	0	NA
Dapma7bEVm001814	1	0	0	0	0	1	SLC22A7	1	SLC22A7	0	NA	0	NA	0	NA	0	NA	1	SLC22A7	1	REACTOME_TRANSPORT_OF_GLUCOSE_AND_OTHER_SUGARS_BILE_SALTS_AND_ORGANIC_ACIDS_METAL_IONS_AND_AMINE_COMPOUNDS	0	NA	0	NA
Dapma7bEVm001815	1	0	0	0	0	3	COL10A1,COL8A2,COL8A1	2	COL10A1,COL8A2	2	COL10A1, COL8A2	3	Metaphyseal chondrodysplasia, Schmid type, 156500 (3), Corneal dystrophy, Fuchs endothelial, 1, 136800 (3)|Corneal dystrophy, posterior polymorphous 2, 609140 (3)	2	COL10A1, COL8A2	7	Liver tumor|Liver cancer|Liver carcinoma|Hepatocellular carcinoma, Liver tumor|Liver cancer|Liver carcinoma	2	COL10A1, COL8A2	4	REACTOME_COLLAGEN_FORMATION|REACTOME_EXTRACELLULAR_MATRIX_ORGANIZATION, REACTOME_COLLAGEN_FORMATION|REACTOME_EXTRACELLULAR_MATRIX_ORGANIZATION	0	NA	0	NA
Dapma7bEVm001825	0	0	0	0	0	3	SMPDL3A,SMPD1,SMPDL3B	0		1	SMPD1	2	Niemann-Pick disease, type A, 257200 (3)|Niemann-Pick disease, type B, 607616 (3)	1	SMPD1	17	Cell death of liver cells|Cell death of liver|Necrosis of liver|Cell death of hepatocytes|Apoptosis of liver|Apoptosis of liver cells|Liver Damage|Apoptosis of hepatocytes|Proliferation of liver cells|Fibrosis of liver|Hepatomegaly|Increased Levels of ALT|Increased localization of ALT|Proliferation of hepatic stellate cells|Production of reactive oxygen species in liver|Hepatosplenomegaly|Prolife…	0	NA	0	NA	0	NA	0	NA
Dapma7bEVm001830	1	0	0	0	0	2	NOP58,NOP56	1	NOP56	1	NOP56	1	Spinocerebellar ataxia 36, 614153 (3)	2	NOP58, NOP56	8	Liver tumor|Liver cancer|Liver carcinoma|Cell proliferation of kidney cell lines|Cell viability of kidney cell lines, Liver tumor|Liver cancer|Liver carcinoma	1	NOP56	1	REACTOME_ASSOCIATION_OF_TRIC_CCT_WITH_TARGET_PROTEINS_DURING_BIOSYNTHESIS	0	NA	0	NA
Dapma7bEVm001840	1	0	0	0	0	1	POLE2	1	POLE2	0	NA	0	NA	0	NA	0	NA	1	POLE2	6	REACTOME_CHROMOSOME_MAINTENANCE|REACTOME_DNA_REPAIR|REACTOME_GLOBAL_GENOMIC_NER_GG_NER|REACTOME_MITOTIC_G1_G1_S_PHASES|REACTOME_NUCLEOTIDE_EXCISION_REPAIR|REACTOME_SYNTHESIS_OF_DNA	1	POLE2	3	KEGG_DNA_REPLICATION|KEGG_PURINE_METABOLISM|KEGG_PYRIMIDINE_METABOLISM
Dapma7bEVm001851	1	0	0	0	0	1	LAP3	1	LAP3	0	NA	0	NA	1	LAP3	5	Liver tumor|Liver cancer|Liver carcinoma|Hepatocellular carcinoma|Hepatitis C virus-related hepatocellular carcinoma	0	NA	0	NA	0	NA	0	NA
Dapma7bEVm001853	1	0	0	0	0	4	CSAD,GAD2,GAD1,GADL1	1	GAD1	1	GAD1	3	?Cerebral palsy, spastic quadriplegic, 1, 603513 (3)|Developmental and epileptic encephalopathy 89, 619124 (3)|Immunoglobulin A deficiency (2)	2	GAD2, GADL1	14	Damage of kidney|Injury of kidney|Failure of kidney|Acute kidney injury|Glomerulosclerosis|Nephritis|Nephrosis|Primary glomerulonephritis|Glomerulonephritis|Minimal change nephrotic syndrome|Primary focal segmental glomerulosclerosis|Focal segmental glomerulosclerosis|Idiopathic nephrosis, Liver tumor	1	GAD1	3	REACTOME_GABA_SYNTHESIS_RELEASE_REUPTAKE_AND_DEGRADATION|REACTOME_NEUROTRANSMITTER_RELEASE_CYCLE|REACTOME_TRANSMISSION_ACROSS_CHEMICAL_SYNAPSES	1	GAD1	4	KEGG_ALANINE_ASPARTATE_AND_GLUTAMATE_METABOLISM|KEGG_BETA_ALANINE_METABOLISM|KEGG_BUTANOATE_METABOLISM|KEGG_TAURINE_AND_HYPOTAURINE_METABOLISM
Dapma7bEVm001854	1	0	0	0	0	4	DUSP6,DUSP10,DUSP7,DUSP9	1	DUSP6	1	DUSP6	1	Hypogonadotropic hypogonadism 19 with or without anosmia, 615269 (3)	2	DUSP6, DUSP7	8	Failure of heart|Infarction of heart|Myocardial infarction|Cell proliferation of kidney cell lines|Hyperplasia of heart, Liver tumor|Liver cancer|Liver carcinoma	1	DUSP6	8	REACTOME_INNATE_IMMUNE_SYSTEM|REACTOME_MAP_KINASE_ACTIVATION_IN_TLR_CASCADE|REACTOME_NFKB_AND_MAP_KINASES_ACTIVATION_MEDIATED_BY_TLR4_SIGNALING_REPERTOIRE|REACTOME_NGF_SIGNALLING_VIA_TRKA_FROM_THE_PLASMA_MEMBRANE|REACTOME_NUCLEAR_EVENTS_KINASE_AND_TRANSCRIPTION_FACTOR_ACTIVATION|REACTOME_SIGNALLING_BY_NGF|REACTOME_TRAF6_MEDIATED_INDUCTION_OF_NFKB_AND_MAP_KINASES_UPON_TLR7_8_OR_9_ACTIVATION|REACTO…	0	NA	0	NA
Dapma7bEVm001864	0	0	0	0	1	8	CST6,CS,CST5,CST3,CST4,CSTL1,CST8,CST2	0		3	CST6, CS, CST3	280	?Ectodermal dysplasia 15, hypohidrotic/hair type, 618535 (3), ?Arthrogryposis, Perthes disease, and upward gaze palsy, 614262 (3)|?Camptosynpolydactyly, complex, 607539 (3)|?Cardiomyopathy, dilated, 1M, 607482 (3)|?Charcot-Marie-Tooth disease, type 2B2, 605589 (3)|?Choroidal dystrophy, central areolar 1, 215500 (3)|?Craniosynostosis 6, 616602 (3)|?Cutaneous telangiectasia and cancer syndrome, fam…	4	CST6, CS, CST5, CST3	196	Liver tumor|Liver cancer|Liver carcinoma, Liver tumor|Liver tumor|Liver tumor|Liver tumor|Liver tumor|Liver tumor|Liver tumor|Liver tumor|Liver tumor|Liver tumor|Liver tumor|Liver tumor|Liver tumor|Liver tumor|Liver tumor|Liver tumor|Liver tumor|Liver tumor|Liver tumor|Liver cancer|Liver cancer|Liver cancer|Liver cancer|Liver cancer|Liver cancer|Liver cancer|Liver cancer|Liver cancer|Liver cancer…	1	CS	51	REACTOME_ACTIVATED_AMPK_STIMULATES_FATTY_ACID_OXIDATION_IN_MUSCLE|REACTOME_ADAPTIVE_IMMUNE_SYSTEM|REACTOME_ADAPTIVE_IMMUNE_SYSTEM|REACTOME_ANTIGEN_PROCESSING_UBIQUITINATION_PROTEASOME_DEGRADATION|REACTOME_APOPTOSIS|REACTOME_AXON_GUIDANCE|REACTOME_CELL_CYCLE_MITOTIC|REACTOME_CHOLESTEROL_BIOSYNTHESIS|REACTOME_CLASS_I_MHC_MEDIATED_ANTIGEN_PROCESSING_PRESENTATION|REACTOME_CTNNB1_PHOSPHORYLATION_CASCA…	1	CS	26	KEGG_ADHERENS_JUNCTION|KEGG_ADIPOCYTOKINE_SIGNALING_PATHWAY|KEGG_ADIPOCYTOKINE_SIGNALING_PATHWAY|KEGG_AMYOTROPHIC_LATERAL_SCLEROSIS_ALS|KEGG_APOPTOSIS|KEGG_BUTANOATE_METABOLISM|KEGG_CIRCADIAN_RHYTHM_MAMMAL|KEGG_CYTOKINE_CYTOKINE_RECEPTOR_INTERACTION|KEGG_FATTY_ACID_METABOLISM|KEGG_HEDGEHOG_SIGNALING_PATHWAY|KEGG_HEMATOPOIETIC_CELL_LINEAGE|KEGG_INSULIN_SIGNALING_PATHWAY|KEGG_INSULIN_SIGNALING_PATH…
Dapma7bEVm001871	1	0	0	0	0	5	RASSF3,RASSF3,RASSF5,RASSF5,RASSF1	1	RASSF1	0	NA	0	NA	3	RASSF5, RASSF5, RASSF1	68	Liver tumor|Liver cancer|Liver carcinoma|Hepatocellular carcinoma|Cell death of kidney cells|Cell death of kidney cell lines|Apoptosis of kidney cell lines|Development of liver tumor|Development of hepatocellular carcinoma|Cell proliferation of kidney cell lines|Nephritis|Glomerulonephritis, Liver tumor|Liver cancer|Liver carcinoma|Hepatocellular carcinoma|Cell death of kidney cells|Cell death of…	0	NA	0	NA	0	NA	0	NA
Dapma7bEVm001876	1	0	0	0	0	2	H6PD,G6PD	1	G6PD	2	H6PD, G6PD	4	Cortisone reductase deficiency 1, 604931 (3), Cortisone reductase deficiency 1, 604931 (3)|Hemolytic anemia, G6PD deficient (favism), 300908 (3)|{Resistance to malaria due to G6PD deficiency}, 611162 (3)	2	H6PD, G6PD	6	Liver tumor|Liver cancer|Liver carcinoma|Hepatocellular carcinoma, Nephrotoxicity|Proximal tubular toxicity	0	NA	0	NA	0	NA	0	NA
Dapma7bEVm001882	1	0	0	0	0	2	CSNK2A2,CSNK2A1	1	CSNK2A2	1	CSNK2A1	1	Okur-Chung neurodevelopmental syndrome, 617062 (3)	2	CSNK2A2, CSNK2A1	15	Liver tumor|Liver cancer|Liver carcinoma, Liver tumor|Enlargement of heart|Hepatic steatosis|Inflammation of liver|Fibrosis of liver|Nonalcoholic fatty liver disease|Steatohepatitis|Hypoplasia of trabeculae carne|Nonalcoholic steatohepatitis|Hypoplasia of heart ventricle|Nonalcoholic fatty liver disease with nonalcoholic steatohepatitis fibrosis|Simple steatotic nonalcoholic fatty liver disease	1	CSNK2A2	2	REACTOME_AXON_GUIDANCE|REACTOME_DEVELOPMENTAL_BIOLOGY	1	CSNK2A2	1	KEGG_ADHERENS_JUNCTION
Dapma7bEVm001890	1	0	0	0	0	5	SLC7A11,SLC7A8,SLC7A7,SLC7A6,SLC7A5	3	SLC7A11,SLC7A5,SLC7A7	2	SLC7A7, SLC7A6	2	Lysinuric protein intolerance, 222700 (3), Epilepsy, progressive myoclonic, 12, 619191 (3)	3	SLC7A11, SLC7A8, SLC7A5	36	Liver tumor|Liver cancer|Liver carcinoma|Failure of heart|Infarction of heart|Myocardial infarction|Disorder of coronary artery|Hepatocellular carcinoma|Damage of kidney|Injury of kidney|Failure of kidney|Acute kidney injury|Liver Damage|Congestive heart failure|Inflammation of liver|Chronic renal failure|Acute renal failure|Acute myocardial infarction|ST-elevation myocardial infarction|Nephrotox…	3	SLC7A11, SLC7A7, SLC7A5	11	REACTOME_AMINO_ACID_TRANSPORT_ACROSS_THE_PLASMA_MEMBRANE|REACTOME_CELL_SURFACE_INTERACTIONS_AT_THE_VASCULAR_WALL|REACTOME_HEMOSTASIS, REACTOME_AMINO_ACID_TRANSPORT_ACROSS_THE_PLASMA_MEMBRANE|REACTOME_CELL_SURFACE_INTERACTIONS_AT_THE_VASCULAR_WALL|REACTOME_HEMOSTASIS, REACTOME_AMINO_ACID_AND_OLIGOPEPTIDE_SLC_TRANSPORTERS|REACTOME_BASIGIN_INTERACTIONS|REACTOME_SLC_MEDIATED_TRANSMEMBRANE_TRANSPORT|R…	0	NA	0	NA
Dapma7bEVm001898	1	0	0	0	0	2	PMPCB,UQCRC1	1	UQCRC1	2	PMPCB, UQCRC1	2	Multiple mitochondrial dysfunctions syndrome 6, 617954 (3), Parkinsonism with polyneuropathy, 619279 (3)	1	UQCRC1	6	Liver tumor|Liver cancer|Liver carcinoma|Hepatocellular carcinoma|Hepatitis B virus-related hepatocellular carcinoma|Hepatitis C virus-related hepatocellular carcinoma	1	UQCRC1	1	REACTOME_RESPIRATORY_ELECTRON_TRANSPORT_ATP_SYNTHESIS_BY_CHEMIOSMOTIC_COUPLING_AND_HEAT_PRODUCTION_BY_UNCOUPLING_PROTEINS_	1	UQCRC1	1	KEGG_ALZHEIMERS_DISEASE
Dapma7bEVm001900	0	1	0	0	0	3	TXLNB,TXLNA,TXLNG	0		0	NA	0	NA	1	TXLNA	4	Cirrhosis|Fibrosis of liver|Primary biliary cirrhosis|Cirrhosis of liver	0	NA	0	NA	0	NA	0	NA
Dapma7bEVm001901	1	0	0	0	0	7	TMOD2,TMOD3,LMOD2,TMOD1,LMOD1,TMOD4,LMOD3	1	LMOD1	2	LMOD1, LMOD3	3	?Megacystis-microcolon-intestinal hypoperistalsis syndrome 3, 619362 (3), ?Deafness, autosomal recessive 88, 615429 (3)|Nemaline myopathy 10, 616165 (3)	3	TMOD3, LMOD2, LMOD1	9	Hematopoiesis of liver|Erythropoiesis of liver, Enlargement of heart chamber|Enlargement of heart ventricle|Enlargement of left ventricle, Liver tumor|Liver cancer|Liver carcinoma|Hydronephrosis	1	LMOD1	1	REACTOME_SMOOTH_MUSCLE_CONTRACTION	0	NA	0	NA
Dapma7bEVm001910	1	0	0	0	0	2	CNDP2,CNDP1	1	CNDP2	0	NA	0	NA	2	CNDP2, CNDP1	7	Liver tumor|Liver cancer|Liver carcinoma, Liver tumor|Liver cancer|Liver carcinoma|Hepatocellular carcinoma	1	CNDP2	5	REACTOME_BIOLOGICAL_OXIDATIONS|REACTOME_GLUTATHIONE_CONJUGATION|REACTOME_METABOLISM_OF_AMINO_ACIDS_AND_DERIVATIVES|REACTOME_PHASE_II_CONJUGATION|REACTOME_SULFUR_AMINO_ACID_METABOLISM	0	NA	0	NA
Dapma7bEVm001912	1	0	1	0	0	1	PSMD12	1	PSMD12	1	PSMD12	1	Stankiewicz-Isidor syndrome, 617516 (3)	1	PSMD12	3	Liver tumor|Liver cancer|Liver carcinoma	1	PSMD12	27	REACTOME_ANTIGEN_PROCESSING_UBIQUITINATION_PROTEASOME_DEGRADATION|REACTOME_APC_C_CDC20_MEDIATED_DEGRADATION_OF_MITOTIC_PROTEINS|REACTOME_APC_C_CDH1_MEDIATED_DEGRADATION_OF_CDC20_AND_OTHER_APC_C_CDH1_TARGETED_PROTEINS_IN_LATE_MITOSIS_EARLY_G1|REACTOME_APOPTOSIS|REACTOME_ASSEMBLY_OF_THE_PRE_REPLICATIVE_COMPLEX|REACTOME_AUTODEGRADATION_OF_CDH1_BY_CDH1_APC_C|REACTOME_CDT1_ASSOCIATION_WITH_THE_CDC6_OR…	0	NA	0	NA
Dapma7bEVm001920	1	0	0	0	0	1	UBA3	1	UBA3	1	UBA3	2	Keratoconus 9, 617928 (3)|Lissencephaly 3, 611603 (3)	1	UBA3	68	Liver tumor|Liver tumor|Liver tumor|Liver cancer|Liver cancer|Liver carcinoma|Liver carcinoma|Failure of heart|Failure of heart|Infarction of heart|Infarction of heart|Myocardial infarction|Myocardial infarction|Disorder of coronary artery|Disorder of coronary artery|Arrhythmia|Arrhythmia|Advanced liver tumor|Advanced liver tumor|Hepatic steatosis|Hepatic adenocarcinoma|Hepatic adenocarcinoma|Sup…	1	UBA3	2	REACTOME_ADAPTIVE_IMMUNE_SYSTEM|REACTOME_IMMUNE_SYSTEM	1	UBA3	1	KEGG_UBIQUITIN_MEDIATED_PROTEOLYSIS
Dapma7bEVm001922	1	0	0	0	0	10	TUBB,TUBB2B,TUBB2A,TUBB4B,TUBB8,TUBB3,TUBB6,TUBB8P12,TUBB4A,TUBB1	4	TUBB2A,TUBB2B,TUBB3,TUBB6	9	TUBB, TUBB2B, TUBB2A, TUBB4B, TUBB8, TUBB3, TUBB6, TUBB4A, TUBB1	22	?Facial palsy, congenitla, with ptosis and velopharyngeal dysfunction, 617732 (3)|Cortical dysplasia, complex, with other brain malformations 1, 614039 (3)|Cortical dysplasia, complex, with other brain malformations 5, 615763 (3)|Cortical dysplasia, complex, with other brain malformations 6, 615771 (3)|Cortical dysplasia, complex, with other brain malformations 7, 610031 (3)|Dystonia 4, torsion, …	7	TUBB, TUBB2A, TUBB4B, TUBB8, TUBB3, TUBB4A, TUBB1	342	Liver tumor|Liver tumor|Liver tumor|Liver tumor|Liver tumor|Liver tumor|Liver tumor|Liver cancer|Liver cancer|Liver cancer|Liver cancer|Liver cancer|Liver cancer|Liver carcinoma|Liver carcinoma|Liver carcinoma|Liver carcinoma|Liver carcinoma|Liver carcinoma|Failure of heart|Failure of heart|Failure of heart|Failure of heart|Failure of heart|Infarction of heart|Infarction of heart|Infarction of he…	5	TUBB, TUBB2B, TUBB2A, TUBB3, TUBB6	20	REACTOME_FORMATION_OF_TUBULIN_FOLDING_INTERMEDIATES_BY_CCT_TRIC|REACTOME_FORMATION_OF_TUBULIN_FOLDING_INTERMEDIATES_BY_CCT_TRIC|REACTOME_METABOLISM_OF_PROTEINS|REACTOME_METABOLISM_OF_PROTEINS|REACTOME_POST_CHAPERONIN_TUBULIN_FOLDING_PATHWAY|REACTOME_POST_CHAPERONIN_TUBULIN_FOLDING_PATHWAY|REACTOME_PREFOLDIN_MEDIATED_TRANSFER_OF_SUBSTRATE_TO_CCT_TRIC|REACTOME_PREFOLDIN_MEDIATED_TRANSFER_OF_SUBSTRA…	5	TUBB, TUBB2B, TUBB2A, TUBB3, TUBB6	8	KEGG_GAP_JUNCTION|KEGG_GAP_JUNCTION|KEGG_PATHOGENIC_ESCHERICHIA_COLI_INFECTION|KEGG_PATHOGENIC_ESCHERICHIA_COLI_INFECTION, KEGG_PATHOGENIC_ESCHERICHIA_COLI_INFECTION, KEGG_GAP_JUNCTION, KEGG_GAP_JUNCTION, KEGG_PATHOGENIC_ESCHERICHIA_COLI_INFECTION
Dapma7bEVm001933	1	0	0	0	0	1	SLC37A4	1	SLC37A4	1	SLC37A4	2	Glycogen storage disease Ib, 232220 (3)|Glycogen storage disease Ic, 232240 (3)	1	SLC37A4	5	Liver tumor|Liver cancer|Liver carcinoma|Hepatomegaly|Nephromegaly	1	SLC37A4	3	REACTOME_METABOLISM_OF_CARBOHYDRATES|REACTOME_SLC_MEDIATED_TRANSMEMBRANE_TRANSPORT|REACTOME_TRANSMEMBRANE_TRANSPORT_OF_SMALL_MOLECULES	0	NA	0	NA
Dapma7bEVm001936	1	0	0	0	0	1	PRPF4	1	PRPF4	1	PRPF4	1	Retinitis pigmentosa 70, 615922 (3)	1	PRPF4	3	Liver tumor|Liver cancer|Liver carcinoma	1	PRPF4	1	REACTOME_MRNA_PROCESSING	1	PRPF4	1	KEGG_SPLICEOSOME
Dapma7bEVm001941	1	0	0	0	0	3	ACAD8,ACADM,ACADL	2	ACADL,ACADM	2	ACAD8, ACADM	2	Isobutyryl-CoA dehydrogenase deficiency, 611283 (3), Acyl-CoA dehydrogenase, medium chain, deficiency of, 201450 (3)	2	ACADM, ACADL	9	Hepatic steatosis|Fibrosis of heart|Microvesicular hepatic steatosis|Macrovesicular hepatic steatosis, Hepatic steatosis|Fibrosis of heart|Nonalcoholic fatty liver disease|Microvesicular hepatic steatosis|Macrovesicular hepatic steatosis	2	ACADM, ACADL	4	REACTOME_FATTY_ACID_TRIACYLGLYCEROL_AND_KETONE_BODY_METABOLISM|REACTOME_MITOCHONDRIAL_FATTY_ACID_BETA_OXIDATION|REACTOME_PPARA_ACTIVATES_GENE_EXPRESSION, REACTOME_METABOLISM_OF_LIPIDS_AND_LIPOPROTEINS	2	ACADM, ACADL	4	KEGG_BETA_ALANINE_METABOLISM|KEGG_VALINE_LEUCINE_AND_ISOLEUCINE_DEGRADATION, KEGG_FATTY_ACID_METABOLISM|KEGG_PPAR_SIGNALING_PATHWAY
Dapma7bEVm001951	1	0	0	0	0	7	PSMC1,PSMC6,PSMC2,PSMC3,PSMC5,PSMC5,PSMC4	3	PSMC1,PSMC3,PSMC6	1	PSMC3	2	?Deafness, cataract, impaired intellectual development, and polyneuropathy, 619354 (3)|Ovarian dysgenesis 3, 614324 (3)	4	PSMC1, PSMC2, PSMC5, PSMC5	14	Liver tumor|Liver cancer|Liver carcinoma, Liver tumor|Liver cancer|Liver carcinoma, Liver tumor|Liver cancer|Liver carcinoma|Hepatocellular carcinoma, Liver tumor|Liver cancer|Liver carcinoma|Hepatocellular carcinoma	3	PSMC1, PSMC6, PSMC3	73	REACTOME_ANTIGEN_PROCESSING_UBIQUITINATION_PROTEASOME_DEGRADATION|REACTOME_APC_C_CDC20_MEDIATED_DEGRADATION_OF_MITOTIC_PROTEINS|REACTOME_APC_C_CDH1_MEDIATED_DEGRADATION_OF_CDC20_AND_OTHER_APC_C_CDH1_TARGETED_PROTEINS_IN_LATE_MITOSIS_EARLY_G1|REACTOME_APOPTOSIS|REACTOME_ASSEMBLY_OF_THE_PRE_REPLICATIVE_COMPLEX|REACTOME_AUTODEGRADATION_OF_CDH1_BY_CDH1_APC_C|REACTOME_CDT1_ASSOCIATION_WITH_THE_CDC6_OR…	2	PSMC1, PSMC6	2	KEGG_PROTEASOME, KEGG_PROTEASOME
Dapma7bEVm001953	1	0	0	0	0	2	THRA,THRB	1	THRB	2	THRA, THRB	7	Hypothyroidism, congenital, nongoitrous, 6, 614450 (3)|Intellectual developmental disorder 61, 618009 (3)|Mental retardation and distinctive facial features with or without cardiac defects, 616789 (3)|Transposition of the great arteries, dextro-looped 1, 608808 (3), Thyroid hormone resistance, 188570 (3)|Thyroid hormone resistance, autosomal recessive, 274300 (3)|Thyroid hormone resistance, selec…	2	THRA, THRB	66	Liver tumor|Liver cancer|Liver carcinoma|Failure of heart|Infarction of heart|Enlargement of heart|Myocardial infarction|Hypertrophy of heart|Hepatocellular carcinoma|Arrhythmia|Hepatic steatosis|Supraventricular arrhythmia|Cardiac fibrillation|Atrial fibrillation or flutter|Atrial fibrillation|Congestive heart failure|Enlargement of heart chamber|Hypertrophy of cardiac muscle|Enlargement of hear…	1	THRB	1	REACTOME_GENERIC_TRANSCRIPTION_PATHWAY	1	THRB	1	KEGG_NEUROACTIVE_LIGAND_RECEPTOR_INTERACTION
Dapma7bEVm001964	1	0	0	0	0	13	SULE1,SULB1,SULA3,SULA2,SULA4,SULA1,SULT2B1,SULC3,SULT6B1,SULC2,SULC4,SULT2A1,SULT4A1	4	SULT1A1,SULT1A2,SULT1B1,SULT2A1	1	SULT2B1	1	Ichthyosis, congenital, autosomal recessive 14, 617571 (3)	3	SULT2B1, SULT6B1, SULT2A1	7	Cell viability of kidney cell lines, Liver tumor|Liver cancer|Liver carcinoma, Liver tumor|Liver cancer|Liver carcinoma	1	SULT2A1	2	REACTOME_BIOLOGICAL_OXIDATIONS|REACTOME_PPARA_ACTIVATES_GENE_EXPRESSION	0	NA	0	NA
Dapma7bEVm001966	1	0	0	0	0	4	ATG4C,ATG4B,ATG4D,ATG4A	1	ATG4C	0	NA	0	NA	2	ATG4C, ATG4B	4	Liver tumor|Liver cancer|Liver carcinoma, Liver tumor	0	NA	0	NA	1	ATG4C	1	KEGG_REGULATION_OF_AUTOPHAGY
Dapma7bEVm001991	1	0	0	0	0	3	EPHX2,EPHX4,EPHX3	1	EPHX2	1	EPHX2	1	{Hypercholesterolemia, familial, due to LDLR defect, modifier of}, 143890 (3)	2	EPHX2, EPHX3	6	Liver tumor|Liver cancer|Liver carcinoma, Liver tumor|Liver cancer|Liver carcinoma	0	NA	0	NA	1	EPHX2	2	KEGG_ARACHIDONIC_ACID_METABOLISM|KEGG_PEROXISOME
Dapma7bEVm001995	1	0	0	0	0	3	RFC4,RFC5,RFC2	3	RFC2,RFC4,RFC5	0	NA	0	NA	2	RFC4, RFC2	7	Liver tumor|Liver cancer|Liver carcinoma|Hepatocellular carcinoma, Liver tumor|Liver cancer|Liver carcinoma	3	RFC4, RFC5, RFC2	27	REACTOME_CHROMOSOME_MAINTENANCE|REACTOME_EXTENSION_OF_TELOMERES|REACTOME_LAGGING_STRAND_SYNTHESIS|REACTOME_POL_SWITCHING|REACTOME_REPAIR_SYNTHESIS_FOR_GAP_FILLING_BY_DNA_POL_IN_TC_NER|REACTOME_S_PHASE|REACTOME_TELOMERE_MAINTENANCE|REACTOME_TRANSCRIPTION_COUPLED_NER_TC_NER, REACTOME_ACTIVATION_OF_ATR_IN_RESPONSE_TO_REPLICATION_STRESS|REACTOME_CELL_CYCLE|REACTOME_CELL_CYCLE_CHECKPOINTS|REACTOME_CEL…	2	RFC4, RFC2	6	KEGG_DNA_REPLICATION|KEGG_MISMATCH_REPAIR|KEGG_NUCLEOTIDE_EXCISION_REPAIR, KEGG_DNA_REPLICATION|KEGG_MISMATCH_REPAIR|KEGG_NUCLEOTIDE_EXCISION_REPAIR
Dapma7bEVm002000	1	0	0	0	0	2	LAMP1,LAMP2	1	LAMP1	1	LAMP2	1	Danon disease, 300257 (3)	1	LAMP2	13	Enlargement of heart|Disorder of coronary artery|Cell death of heart cells|Cell death of heart|Cell death of cardiomyocytes|Cell death of liver cells|Cell death of liver|Necrosis of liver|Coronary artery disease|Dilated cardiomyopathy|Primary dilated cardiomyopthy|Cell death of liver cell lines|Familial dilated cardiomyopathy	0	NA	0	NA	1	LAMP1	1	KEGG_LYSOSOME
Dapma7bEVm002001	1	0	0	0	0	4	PRDX3,PRDX2,PRDX1,PRDX4	2	PRDX1,PRDX3	1	PRDX1	1	Methylmalonic aciduria and homocystinuria, cblC type, digenic, 277400 (3)	3	PRDX3, PRDX2, PRDX1	24	Liver tumor|Liver cancer|Fibrosis of heart|Dysfunction of heart|Ventricular dysfunction|Left ventricular dysfunction|Interstitial fibrosis of heart|Fibrosis of heart chamber|Fibrosis of heart ventricle|Dilation of heart chamber|Dilation of heart ventricle|Left ventricular fibrosis|Dilation of left ventricle|Interstitial fibrosis of left ventricle, Liver tumor|Cell viability of kidney cell lines|I…	0	NA	0	NA	0	NA	0	NA
Dapma7bEVm002007	1	0	0	0	0	2	FBLL1,FBL	1	FBL	1	FBL	9	?Cutis laxa, autosomal dominant 2, 614434 (3)|Cutis laxa, autosomal recessive, type IA, 219100 (3)|Cutis laxa, autosomal recessive, type IB, 614437 (3)|Intellectual developmental disorder with short stature, facial anomalies, and speech defects, 606220 (3)|Macular degeneration, age-related, 3, 608895 (3)|Mitochondrial DNA depletion syndrome 13 (encephalomyopathic type), 615471 (3)|Neuropathy, her…	0	NA	0	NA	0	NA	0	NA	0	NA	0	NA
Dapma7bEVm002017	0	1	0	0	0	1	MRPL2	0		0	NA	0	NA	0	NA	0	NA	0	NA	0	NA	0	NA	0	NA
Dapma7bEVm002026	1	0	0	0	0	10	PPIA,PPIF,PPIE,PPIAL4A,PPIAL4E,PPIAL4F,PPIAL4G,PPIAL4C,LOC105371242,PPIAL4D	2	PPIA,PPIE	0	NA	0	NA	3	PPIA, PPIF, PPIAL4G	42	Liver tumor|Liver tumor|Infarction of heart|Enlargement of heart|Myocardial infarction|Hypertrophy of heart|Pulmonary Hypertension|Failure of kidney|Inflammation of liver|Hypertrophy of cardiac muscle|Enlargement of heart cells|Enlargement of cardiomyocytes|Hypertrophy of heart cells|Hypertrophy of cardiomyocytes|Cirrhosis|Fibrosis of liver|Chronic renal failure|Pulmonary hypertensive arterial di…	1	PPIA	9	REACTOME_APOBEC3G_MEDIATED_RESISTANCE_TO_HIV1_INFECTION|REACTOME_BASIGIN_INTERACTIONS|REACTOME_CELL_SURFACE_INTERACTIONS_AT_THE_VASCULAR_WALL|REACTOME_EARLY_PHASE_OF_HIV_LIFE_CYCLE|REACTOME_HIV_INFECTION|REACTOME_HIV_LIFE_CYCLE|REACTOME_HOST_INTERACTIONS_OF_HIV_FACTORS|REACTOME_INTEGRATION_OF_PROVIRUS|REACTOME_PLATELET_ACTIVATION_SIGNALING_AND_AGGREGATION	1	PPIE	1	KEGG_SPLICEOSOME
Dapma7bEVm002040	1	0	0	0	0	2	CCS,SOD1	1	SOD1	2	CCS, SOD1	30	?Arthrogryposis, Perthes disease, and upward gaze palsy, 614262 (3)|?Camptosynpolydactyly, complex, 607539 (3)|?Lethal congenital contractural syndrome 2, 607598 (3)|?Lethal congenital contracture syndrome 6, 616248 (3)|Arthrogryposis, distal, type 1B, 614335 (3)|Basal cell carcinoma, somatic, 605462 (3)|Basal cell nevus syndrome, 109400 (3)|Cataract 25 (2)|Centronuclear myopathy 1, 160150 (3)|Ce…	2	CCS, SOD1	28	Liver tumor|Liver cancer|Liver carcinoma, Liver tumor|Liver cancer|Liver carcinoma|Infarction of heart|Myocardial infarction|Disorder of coronary artery|Hepatocellular carcinoma|Cell death of kidney cells|Cell death of kidney cell lines|Cell death of liver|Necrosis of liver|Hepatic steatosis|Development of liver tumor|Development of hepatocellular carcinoma|Liver Damage|Inflammation of liver|Nona…	1	SOD1	2	REACTOME_PLATELET_ACTIVATION_SIGNALING_AND_AGGREGATION|REACTOME_RESPONSE_TO_ELEVATED_PLATELET_CYTOSOLIC_CA2_	1	SOD1	1	KEGG_PRION_DISEASES
Dapma7bEVm002047	1	0	0	1	0	8	GPX8,GPX3,GPX2,GPX5,GPX6,GPX7,GPX1,GPX4	3	GPX1,GPX2,GPX4	2	GPX1, GPX4	2	Hemolytic anemia due to glutathione peroxidase deficiency, 614164 (1), Spondylometaphyseal dysplasia, Sedaghatian type, 250220 (3)	6	GPX3, GPX2, GPX5, GPX7, GPX1, GPX4	48	Enlargement of heart|Hypertrophy of heart|Enlargement of heart cells|Hypertrophy of heart cells, Liver tumor|Liver cancer|Liver carcinoma|Hepatocellular carcinoma|Intrahepatic cholestasis|Cholestasis|Familial intrahepatic cholestasis|Progressive intrahepatic cholestasis|Progressive familial intrahepatic cholestasis type 1, Liver tumor|Liver cancer|Liver carcinoma, Enlargement of heart|Hepatic ste…	1	GPX1	2	REACTOME_PURINE_CATABOLISM|REACTOME_PURINE_METABOLISM	3	GPX2, GPX1, GPX4	5	KEGG_ARACHIDONIC_ACID_METABOLISM, KEGG_AMYOTROPHIC_LATERAL_SCLEROSIS_ALS|KEGG_GLUTATHIONE_METABOLISM|KEGG_HUNTINGTONS_DISEASE, KEGG_GLUTATHIONE_METABOLISM
Dapma7bEVm002063	0	1	0	0	0	0		0		NA	NA	NA	NA	NA	NA	NA	NA	NA	NA	NA	NA	NA	NA	NA	NA
Dapma7bEVm002070	1	0	0	0	0	2	TIMM23,TIMM23B	1	TIMM23B	0	NA	0	NA	0	NA	0	NA	0	NA	0	NA	0	NA	0	NA
Dapma7bEVm002090	1	0	0	0	0	5	IQGAP2,IQGAP2,IQGAP2,IQGAP1,IQGAP3	1	IQGAP1	0	NA	0	NA	5	IQGAP2, IQGAP2, IQGAP2, IQGAP1, IQGAP3	59	Liver tumor|Liver cancer|Liver carcinoma|Hepatocellular carcinoma|Cell death of liver cells|Cell death of liver|Necrosis of liver|Cell death of hepatocytes|Development of liver tumor|Apoptosis of liver|Development of hepatocellular carcinoma|Apoptosis of liver cells|Apoptosis of hepatocytes|Cell proliferation of kidney cell lines|Size of hepatocellular carcinoma|Quantity of hepatocytes, Liver tum…	1	IQGAP1	2	REACTOME_INTEGRATION_OF_ENERGY_METABOLISM|REACTOME_REGULATION_OF_INSULIN_SECRETION	0	NA	0	NA
Dapma7bEVm002096	1	0	0	0	0	4	TEC,TXK,ITK,BTK	2	BTK,ITK	3	TEC, ITK, BTK	15	?Meckel syndrome 8, 613885 (3)|Deafness, autosomal dominant 8/12, 601543 (3)|Deafness, autosomal recessive 21, 603629 (3)|Joubert syndrome 13, 614173 (3)|Joubert syndrome 18, 614815 (3)|Joubert syndrome 24, 616654 (3)|Mental retardation, autosomal recessive 14, 614020 (3)|Orofaciodigital syndrome IV, 258860 (3)|Spastic paraplegia 49, autosomal recessive, 615031 (3)|Transient erythroblastopenia of…	3	TEC, ITK, BTK	10	Liver tumor|Liver cancer|Liver carcinoma|Hepatocellular carcinoma, Liver tumor|Liver cancer|Liver carcinoma, Liver tumor|Liver cancer|Liver carcinoma	1	BTK	6	REACTOME_ACTIVATED_TLR4_SIGNALLING|REACTOME_ANTIGEN_ACTIVATES_B_CELL_RECEPTOR_LEADING_TO_GENERATION_OF_SECOND_MESSENGERS|REACTOME_IMMUNE_SYSTEM|REACTOME_INNATE_IMMUNE_SYSTEM|REACTOME_SIGNALING_BY_THE_B_CELL_RECEPTOR_BCR|REACTOME_TOLL_RECEPTOR_CASCADES	1	ITK	1	KEGG_LEUKOCYTE_TRANSENDOTHELIAL_MIGRATION
Dapma7bEVm002105	1	0	0	0	0	1	RAD50	1	RAD50	1	RAD50	1	Nijmegen breakage syndrome-like disorder, 613078 (3)	1	RAD50	10	Liver tumor|Liver cancer|Liver carcinoma|Hepatocellular carcinoma|Development of liver tumor|Hepatoblastoma|Benign neoplasm of liver|Hepatocellular adenoma|Formation of hepatocellular adenoma|Tumorigenesis of hepatoblastoma	1	RAD50	3	REACTOME_DNA_REPAIR|REACTOME_MEIOSIS|REACTOME_MEIOTIC_RECOMBINATION	1	RAD50	1	KEGG_NON_HOMOLOGOUS_END_JOINING
Dapma7bEVm002107	1	0	0	0	0	12	TLR9,TLR2,TLR6,TLR1,TLR3,TLR10,CD180,TLR4,TLR4,TLR5,TLR7,TLR8	4	TLR1,TLR4,TLR7,TLR8	5	TLR2, TLR1, TLR3, TLR5, TLR7	12	{Colorectal cancer, susceptibility to}, 114500 (3)|{Leprosy, susceptibility to}, 246300 (3)|{Mycobacterium tuberculosis, susceptibility to}, 607948 (3), {Leprosy, protection against}, 613223 (3)|{Leprosy, susceptibility to, 5}, 613223 (3), {HIV1 infection, resistance to}, 609423 (3)|{Immunodeficiency 83, susceptibility to viral infections}, 613002 (3), {Legionnaire disease, susceptibility to}, 60…	10	TLR9, TLR2, TLR6, TLR3, CD180, TLR4, TLR4, TLR5, TLR7, TLR8	277	Liver tumor|Liver cancer|Liver carcinoma|Disorder of coronary artery|Damage of kidney|Arrhythmia|Injury of kidney|Cell death of liver cells|Cell death of liver|Necrosis of liver|Cell death of hepatocytes|Supraventricular arrhythmia|Acute kidney injury|Apoptosis of liver|Cardiac fibrillation|Atrial fibrillation or flutter|Apoptosis of liver cells|Atrial fibrillation|Liver Damage|Apoptosis of hepat…	5	TLR1, TLR4, TLR4, TLR7, TLR8	30	REACTOME_ACTIVATED_TLR4_SIGNALLING|REACTOME_BETA_DEFENSINS|REACTOME_DEFENSINS|REACTOME_IMMUNE_SYSTEM|REACTOME_INNATE_IMMUNE_SYSTEM|REACTOME_TOLL_RECEPTOR_CASCADES, REACTOME_ACTIVATED_TLR4_SIGNALLING|REACTOME_ACTIVATION_OF_IRF3_IRF7_MEDIATED_BY_TBK1_IKK_EPSILON|REACTOME_IKK_COMPLEX_RECRUITMENT_MEDIATED_BY_RIP1|REACTOME_IMMUNE_SYSTEM|REACTOME_INNATE_IMMUNE_SYSTEM|REACTOME_MYD88_MAL_CASCADE_INITIATE…	4	TLR1, TLR4, TLR4, TLR8	8	KEGG_TOLL_LIKE_RECEPTOR_SIGNALING_PATHWAY, KEGG_LEISHMANIA_INFECTION|KEGG_PATHOGENIC_ESCHERICHIA_COLI_INFECTION|KEGG_TOLL_LIKE_RECEPTOR_SIGNALING_PATHWAY, KEGG_LEISHMANIA_INFECTION|KEGG_PATHOGENIC_ESCHERICHIA_COLI_INFECTION|KEGG_TOLL_LIKE_RECEPTOR_SIGNALING_PATHWAY, KEGG_TOLL_LIKE_RECEPTOR_SIGNALING_PATHWAY
Dapma7bEVm002114	1	0	0	0	0	2	SMC2,SMC3	2	SMC2,SMC3	2	SMC2, SMC3	5	Ehlers-Danlos syndrome, musculocontractural type 2, 615539 (3)|Smith-McCort dysplasia 2, 615222 (3), ?Deafness, cataract, impaired intellectual development, and polyneuropathy, 619354 (3)|Cornelia de Lange syndrome 3, 610759 (3)|Ovarian dysgenesis 3, 614324 (3)	2	SMC2, SMC3	11	Liver tumor|Liver tumor|Liver cancer|Liver cancer|Liver carcinoma|Liver carcinoma|Hepatocellular carcinoma, Liver tumor|Liver cancer|Liver carcinoma|Hepatocellular carcinoma	1	SMC3	24	REACTOME_ACTIVATION_OF_NF_KAPPAB_IN_B_CELLS|REACTOME_ADAPTIVE_IMMUNE_SYSTEM|REACTOME_ANTIGEN_PROCESSING_CROSS_PRESENTATION|REACTOME_AUTODEGRADATION_OF_THE_E3_UBIQUITIN_LIGASE_COP1|REACTOME_CDK_MEDIATED_PHOSPHORYLATION_AND_REMOVAL_OF_CDC6|REACTOME_CELL_CYCLE_CHECKPOINTS|REACTOME_CELL_CYCLE_MITOTIC|REACTOME_CYCLIN_E_ASSOCIATED_EVENTS_DURING_G1_S_TRANSITION_|REACTOME_DNA_REPLICATION|REACTOME_DNA_REP…	1	SMC3	1	KEGG_CELL_CYCLE
Dapma7bEVm002119	1	0	0	0	0	3	PTK2,PTK2,PTK2B	2	PTK2,PTK2B	0	NA	0	NA	3	PTK2, PTK2, PTK2B	90	Enlargement of heart|Hypertrophy of heart|Cell death of heart cells|Cell death of heart|Apoptosis of heart|Apoptosis of heart cells|Cell death of cardiomyocytes|Apoptosis of cardiomyocytes|Cell death of kidney cells|Cell death of kidney cells|Cell death of kidney cell lines|Cell death of kidney cell lines|Fibrosis of heart|Apoptosis of kidney cell lines|Apoptosis of kidney cell lines|Enlargement …	3	PTK2, PTK2, PTK2B	43	REACTOME_APOPTOSIS|REACTOME_APOPTOTIC_CLEAVAGE_OF_CELLULAR_PROTEINS|REACTOME_APOPTOTIC_EXECUTION_PHASE|REACTOME_AXON_GUIDANCE|REACTOME_CELL_CELL_COMMUNICATION|REACTOME_DCC_MEDIATED_ATTRACTIVE_SIGNALING|REACTOME_DEVELOPMENTAL_BIOLOGY|REACTOME_GRB2_SOS_PROVIDES_LINKAGE_TO_MAPK_SIGNALING_FOR_INTERGRINS_|REACTOME_HEMOSTASIS|REACTOME_IL_2_SIGNALING|REACTOME_IMMUNE_SYSTEM|REACTOME_INTEGRIN_ALPHAIIB_BET…	3	PTK2, PTK2, PTK2B	30	KEGG_AXON_GUIDANCE|KEGG_CHEMOKINE_SIGNALING_PATHWAY|KEGG_CHEMOKINE_SIGNALING_PATHWAY|KEGG_ERBB_SIGNALING_PATHWAY|KEGG_FOCAL_ADHESION|KEGG_GNRH_SIGNALING_PATHWAY|KEGG_LEUKOCYTE_TRANSENDOTHELIAL_MIGRATION|KEGG_LEUKOCYTE_TRANSENDOTHELIAL_MIGRATION|KEGG_NATURAL_KILLER_CELL_MEDIATED_CYTOTOXICITY|KEGG_PATHWAYS_IN_CANCER|KEGG_REGULATION_OF_ACTIN_CYTOSKELETON|KEGG_SMALL_CELL_LUNG_CANCER|KEGG_VEGF_SIGNALI…
Dapma7bEVm002120	1	0	0	0	0	8	ZMYM2,ZMYM5,ZMYM1,ZMYM4,ZMYM6,ZMYM4,QRICH1,ZMYM3	1	ZMYM2	1	QRICH1	1	Ververi-Brady syndrome, 617982 (3)	5	ZMYM2, ZMYM1, ZMYM4, ZMYM4, QRICH1	17	Liver tumor|Liver cancer|Liver carcinoma|Disorder of coronary artery|Coronary artery disease, Liver tumor|Liver cancer|Liver carcinoma, Liver tumor|Liver cancer|Liver carcinoma, Liver tumor|Liver cancer|Liver carcinoma, Liver tumor|Liver cancer|Liver carcinoma	1	ZMYM2	2	REACTOME_SIGNALING_BY_FGFR_IN_DISEASE|REACTOME_SIGNALING_BY_FGFR_MUTANTS	0	NA	0	NA
Dapma7bEVm002123	1	0	0	0	0	1	EIF3A	1	EIF3A	0	NA	0	NA	1	EIF3A	3	Liver tumor|Liver cancer|Liver carcinoma	1	EIF3A	1	REACTOME_TRANSLATION	0	NA	0	NA
Dapma7bEVm002124	1	0	0	0	0	1	CEBPZ	1	CEBPZ	0	NA	0	NA	1	CEBPZ	3	Liver tumor|Liver cancer|Liver carcinoma	0	NA	0	NA	0	NA	0	NA
Dapma7bEVm002127	1	0	0	0	0	2	SMARCC2,SMARCC1	1	SMARCC1	1	SMARCC2	1	Coffin-Siris syndrome 8, 618362 (3)	1	SMARCC2	3	Liver tumor|Liver cancer|Liver carcinoma	0	NA	0	NA	0	NA	0	NA
Dapma7bEVm002128	1	0	0	0	0	5	JAK2,JAK2,JAK1,TYK2,JAK3	2	JAK1,JAK2	5	JAK2, JAK2, JAK1, TYK2, JAK3	15	Erythrocytosis, somatic, 133100 (3)|Leukemia, acute myeloid, somatic, 601626 (3)|Myelofibrosis, somatic, 254450 (3)|Polycythemia vera, somatic, 263300 (3)|Thrombocythemia 3, 614521 (3)|{Budd-Chiari syndrome, somatic}, 600880 (3), Erythrocytosis, somatic, 133100 (3)|Leukemia, acute myeloid, somatic, 601626 (3)|Myelofibrosis, somatic, 254450 (3)|Polycythemia vera, somatic, 263300 (3)|Thrombocythemi…	5	JAK2, JAK2, JAK1, TYK2, JAK3	67	Liver tumor|Liver cancer|Liver carcinoma|Hepatocellular carcinoma|Cell death of kidney cells|Cell death of kidney cell lines|Cell death of liver cells|Advanced liver tumor|Cell death of liver|Necrosis of liver|Hepatic steatosis|Cell death of hepatocytes|Hepatic adenocarcinoma|Liver cholangiocarcinoma|Apoptosis of kidney cell lines|Advanced liver cholangiocarcinoma|Metastatic liver tumor|Metastati…	3	JAK2, JAK2, JAK1	44	REACTOME_CYTOKINE_SIGNALING_IN_IMMUNE_SYSTEM|REACTOME_FACTORS_INVOLVED_IN_MEGAKARYOCYTE_DEVELOPMENT_AND_PLATELET_PRODUCTION|REACTOME_GROWTH_HORMONE_RECEPTOR_SIGNALING|REACTOME_HEMOSTASIS|REACTOME_IL_2_SIGNALING|REACTOME_IL_3_5_AND_GM_CSF_SIGNALING|REACTOME_IL_6_SIGNALING|REACTOME_IL_RECEPTOR_SHC_SIGNALING|REACTOME_IMMUNE_SYSTEM|REACTOME_INTERFERON_GAMMA_SIGNALING|REACTOME_INTERFERON_SIGNALING|REA…	3	JAK2, JAK2, JAK1	10	KEGG_ADIPOCYTOKINE_SIGNALING_PATHWAY|KEGG_CHEMOKINE_SIGNALING_PATHWAY|KEGG_JAK_STAT_SIGNALING_PATHWAY|KEGG_LEISHMANIA_INFECTION, KEGG_ADIPOCYTOKINE_SIGNALING_PATHWAY|KEGG_CHEMOKINE_SIGNALING_PATHWAY|KEGG_JAK_STAT_SIGNALING_PATHWAY|KEGG_LEISHMANIA_INFECTION, KEGG_JAK_STAT_SIGNALING_PATHWAY|KEGG_LEISHMANIA_INFECTION
Dapma7bEVm002132	1	0	0	0	0	2	IPO5,RANBP6	1	IPO5	0	NA	0	NA	2	IPO5, RANBP6	6	Liver tumor|Liver cancer|Liver carcinoma, Liver tumor|Liver cancer|Liver carcinoma	1	IPO5	1	REACTOME_INFLUENZA_LIFE_CYCLE	0	NA	0	NA
Dapma7bEVm002138	1	0	0	0	0	1	CNOT4	1	CNOT4	0	NA	0	NA	1	CNOT4	3	Liver tumor|Liver cancer|Liver carcinoma	1	CNOT4	2	REACTOME_DEADENYLATION_OF_MRNA|REACTOME_METABOLISM_OF_RNA	1	CNOT4	1	KEGG_RNA_DEGRADATION
Dapma7bEVm002139	1	0	0	0	0	1	NCAPG	1	NCAPG	1	NCAPG	1	Khan-Khan-Katsanis syndrome, 618460 (3)	1	NCAPG	6	Liver tumor|Liver cancer|Liver carcinoma|Hepatocellular carcinoma|Growth of liver tumor|Growth of hepatocellular carcinoma	0	NA	0	NA	0	NA	0	NA
Dapma7bEVm002143	1	0	0	0	0	5	LIMK1,TESK1,TESK2,LIMK2,LIMK2	1	TESK1	0	NA	0	NA	0	NA	0	NA	1	TESK1	2	REACTOME_CELL_CELL_COMMUNICATION|REACTOME_CELL_JUNCTION_ORGANIZATION	0	NA	0	NA
Dapma7bEVm002162	1	0	0	0	0	3	DEPDC1B,DEPDC1B,DEPDC1	1	DEPDC1B	0	NA	0	NA	1	DEPDC1	3	Liver tumor|Liver cancer|Liver carcinoma	3	DEPDC1B, DEPDC1B, DEPDC1	3	REACTOME_SIGNALING_BY_RHO_GTPASES, REACTOME_SIGNALING_BY_RHO_GTPASES, REACTOME_SIGNALING_BY_RHO_GTPASES	0	NA	0	NA
Dapma7bEVm002166	1	1	0	0	0	8	PCSK1,PCSK6,FURIN,PCSK6,PCSK5,PCSK7,PCSK4,PCSK2	1	FURIN	1	PCSK1	2	Obesity with impaired prohormone processing, 600955 (3)|{Obesity, susceptibility to, BMIQ12}, 612362 (3)	5	PCSK1, PCSK6, FURIN, PCSK6, PCSK5	43	Liver tumor|Liver cancer|Liver carcinoma|Hepatocellular carcinoma, Liver tumor|Liver cancer|Liver carcinoma|Congenital heart disease|Atrial or ventricular septal defect|Ventricular septal defect|Single ventricle defect|Familial congenital heart disease|Atrial septal defect|Conotruncal heart malformations|Common atrium|Familial cardiac septal defect|Familial ventricular septal defect|Persistent tr…	1	FURIN	5	REACTOME_EXTRACELLULAR_MATRIX_ORGANIZATION|REACTOME_METABOLISM_OF_PROTEINS|REACTOME_PRE_NOTCH_EXPRESSION_AND_PROCESSING|REACTOME_SIGNALING_BY_NODAL|REACTOME_SIGNALING_BY_TGF_BETA_RECEPTOR_COMPLEX	0	NA	0	NA
Dapma7bEVm002170	1	0	0	0	0	1	NUP93	1	NUP93	1	NUP93	1	Nephrotic syndrome, type 12, 616892 (3)	1	NUP93	5	Nephrosis|Nephrotic syndrome type 12|Familial steroid-resistant nephrotic syndrome|Monogenic nephrotic syndrome|Familial nephrotic syndrome	1	NUP93	9	REACTOME_CYTOKINE_SIGNALING_IN_IMMUNE_SYSTEM|REACTOME_GLUCOSE_TRANSPORT|REACTOME_IMMUNE_SYSTEM|REACTOME_LATE_PHASE_OF_HIV_LIFE_CYCLE|REACTOME_METABOLISM_OF_NON_CODING_RNA|REACTOME_METABOLISM_OF_RNA|REACTOME_NEP_NS2_INTERACTS_WITH_THE_CELLULAR_EXPORT_MACHINERY|REACTOME_PROCESSING_OF_CAPPED_INTRON_CONTAINING_PRE_MRNA|REACTOME_TRANSMEMBRANE_TRANSPORT_OF_SMALL_MOLECULES	0	NA	0	NA
Dapma7bEVm002180	1	0	0	0	0	3	MELTF,LTF,TF	1	LTF	1	TF	107	46,XX sex reversal 5, 618901 (3)|?Atrial fibrillation 15, 615770 (3)|?Atrial fibrillation, familial, 12, 614050 (3)|?Deafness, autosomal recessive 112, 618257 (3)|?Lessel-Kubisch syndrome, 618681 (3)|?Mitochondrial DNA depletion syndrome 15 (hepatocerebral type), 617156 (3)|?Spastic paraplegia 57, autosomal recessive, 615658 (3)|Achromatopsia 7, 616517 (3)|Andersen syndrome, 170390 (3)|Androgen i…	1	TF	93	Liver tumor|Liver tumor|Liver tumor|Liver tumor|Liver tumor|Liver tumor|Liver tumor|Liver tumor|Liver cancer|Liver cancer|Liver cancer|Liver cancer|Liver cancer|Liver cancer|Liver cancer|Liver carcinoma|Liver carcinoma|Liver carcinoma|Liver carcinoma|Liver carcinoma|Liver carcinoma|Liver carcinoma|Failure of heart|Failure of heart|Failure of heart|Infarction of heart|Enlargement of heart|Enlargem…	1	TF	71	REACTOME_ACTIVATION_OF_BH3_ONLY_PROTEINS|REACTOME_ACTIVATION_OF_CHAPERONE_GENES_BY_ATF6_ALPHA|REACTOME_ACTIVATION_OF_CHAPERONES_BY_ATF6_ALPHA|REACTOME_ACTIVATION_OF_GENES_BY_ATF4|REACTOME_ACTIVATION_OF_GENES_BY_ATF4|REACTOME_CELL_CYCLE_MITOTIC|REACTOME_CELL_DEATH_SIGNALLING_VIA_NRAGE_NRIF_AND_NADE|REACTOME_DIABETES_PATHWAYS|REACTOME_DNA_REPAIR|REACTOME_E2F_MEDIATED_REGULATION_OF_DNA_REPLICATION|R…	1	TF	7	KEGG_ALZHEIMERS_DISEASE|KEGG_BASAL_TRANSCRIPTION_FACTORS|KEGG_BASAL_TRANSCRIPTION_FACTORS|KEGG_GNRH_SIGNALING_PATHWAY|KEGG_LONG_TERM_POTENTIATION|KEGG_NUCLEOTIDE_EXCISION_REPAIR|KEGG_PROSTATE_CANCER
Dapma7bEVm002187	1	0	0	0	0	3	PTPRK,PTPRK,PTPRU	1	PTPRK	0	NA	0	NA	3	PTPRK, PTPRK, PTPRU	9	Liver tumor|Liver cancer|Liver carcinoma, Liver tumor|Liver cancer|Liver carcinoma, Liver tumor|Liver cancer|Liver carcinoma	0	NA	0	NA	0	NA	0	NA
Dapma7bEVm002197	0	0	0	0	0	1	TWISTNB	0		0	NA	0	NA	0	NA	0	NA	0	NA	0	NA	0	NA	0	NA
Dapma7bEVm002216	1	0	0	0	0	6	AQP2,AQP5,MIP,AQP6,AQP1,AQP4	1	AQP1	4	AQP2, AQP5, MIP, AQP1	8	Diabetes insipidus, nephrogenic, 2, 125800 (3), Palmoplantar keratoderma, Bothnian type, 600231 (3), Cataract 15, multiple types, 615274 (3)|Combined oxidative phosphorylation deficiency 31, 617228 (3)|Senior-Loken syndrome 9, 616629 (3)|{HIV infection, resistance to}, 609423 (2), [Aquaporin-1 deficiency], 110450 (3)|[Blood group, Colton], 110450 (3)	2	AQP2, AQP1	22	Failure of heart|Damage of kidney|Injury of kidney|Failure of kidney|Acute kidney injury|Congestive heart failure|Acute renal failure|Ischemic acute kidney injury|Hydronephrosis|Ischemic acute renal failure|Atrophy of kidney|Dilation of renal tubule|Atrophy of renal medulla|Dilation of collecting tubule, Liver tumor|Liver tumor|Liver cancer|Liver cancer|Liver carcinoma|Liver carcinoma|Glomerulosc…	1	AQP1	3	REACTOME_AQUAPORIN_MEDIATED_TRANSPORT|REACTOME_PASSIVE_TRANSPORT_BY_AQUAPORINS|REACTOME_TRANSMEMBRANE_TRANSPORT_OF_SMALL_MOLECULES	1	AQP1	1	KEGG_PROXIMAL_TUBULE_BICARBONATE_RECLAMATION
Dapma7bEVm002220	0	0	1	0	0	0		0		NA	NA	NA	NA	NA	NA	NA	NA	NA	NA	NA	NA	NA	NA	NA	NA
Dapma7bEVm002222	1	0	0	0	0	4	CROT,CRAT,CHAT,CPT2	1	CHAT	3	CRAT, CHAT, CPT2	6	?Neurodegeneration with brain iron accumulation 8, 617917 (3), Myasthenic syndrome, congenital, 6, presynaptic, 254210 (3), CPT II deficiency, infantile, 600649 (3)|CPT II deficiency, lethal neonatal, 608836 (3)|CPT II deficiency, myopathic, stress-induced, 255110 (3)|{Encephalopathy, acute, infection-induced, 4, susceptibility to}, 614212 (3)	3	CROT, CHAT, CPT2	19	Liver tumor|Liver cancer|Liver carcinoma, Liver tumor|Liver cancer|Liver carcinoma, Liver tumor|Enlargement of heart|Hypertrophy of heart|Hepatic steatosis|Enlargement of heart chamber|Enlargement of heart ventricle|Dysfunction of heart|Ventricular hypertrophy|Ventricular dysfunction|Microvesicular hepatic steatosis|Left ventricular dysfunction|Enlargement of left ventricle|Hypertrophy of left ve…	1	CHAT	1	REACTOME_TRANSMISSION_ACROSS_CHEMICAL_SYNAPSES	0	NA	0	NA
Dapma7bEVm002225	1	0	0	0	0	3	SLC6A3,SLC6A2,SLC6A4	1	SLC6A3	3	SLC6A3, SLC6A2, SLC6A4	7	Parkinsonism-dystonia, infantile, 1, 613135 (3)|{Nicotine dependence, protection against}, 188890 (3), ?Orthostatic intolerance, 604715 (3)|Hyperglycinuria, 138500 (3)|Iminoglycinuria, digenic, 242600 (3), {Anxiety-related personality traits}, 607834 (3)|{Obsessive-compulsive disorder}, 164230 (3)	3	SLC6A3, SLC6A2, SLC6A4	72	Liver tumor|Liver cancer|Failure of kidney|Inflammation of liver|Congenital heart disease|Chronic renal failure|End stage renal disease|Infection by Hepatitis C virus|Viral hepatitis|Familial congenital heart disease|Shprintzen syndrome|Syndromic congenital heart disease|Congenital heart disease with extracardiac congenital anomalies, Liver tumor|Liver cancer|Liver carcinoma|Arrhythmia|Failure of…	1	SLC6A3	3	REACTOME_NA_CL_DEPENDENT_NEUROTRANSMITTER_TRANSPORTERS|REACTOME_SLC_MEDIATED_TRANSMEMBRANE_TRANSPORT|REACTOME_TRANSMEMBRANE_TRANSPORT_OF_SMALL_MOLECULES	1	SLC6A3	1	KEGG_PARKINSONS_DISEASE
Dapma7bEVm002227	1	0	0	0	0	2	ACE,ACE2	1	ACE	1	ACE	14	?Inflammatory skin and bowel disease, neonatal, 1, 614328 (3)|?Leukodystrophy, progressive, early childhood-onset, 617762 (3)|?N-acetylaspartate deficiency, 614063 (3)|Fanconi anemia, complementation group E, 600901 (3)|Mandibuloacral dysplasia with type B lipodystrophy, 608612 (3)|Renal tubular dysgenesis, 267430 (3)|Restrictive dermopathy, lethal, 275210 (3)|Spastic paraplegia and psychomotor r…	2	ACE, ACE2	126	Liver tumor|Liver tumor|Liver cancer|Liver carcinoma|Failure of heart|Failure of heart|Infarction of heart|Enlargement of heart|Enlargement of heart|Myocardial infarction|Disorder of coronary artery|Hypertrophy of heart|Hypertrophy of heart|Damage of kidney|Cell death of kidney cells|Arrhythmia|Hepatic steatosis|Fibrosis of heart|Fibrosis of heart|Failure of kidney|Supraventricular arrhythmia|Car…	0	NA	0	NA	2	ACE, ACE2	6	KEGG_ALZHEIMERS_DISEASE|KEGG_HYPERTROPHIC_CARDIOMYOPATHY_HCM|KEGG_RENIN_ANGIOTENSIN_SYSTEM|KEGG_RENIN_ANGIOTENSIN_SYSTEM, KEGG_ALZHEIMERS_DISEASE|KEGG_RENIN_ANGIOTENSIN_SYSTEM
Dapma7bEVm002245	1	0	0	0	0	2	PUF60,PUF60	1	PUF60	2	PUF60, PUF60	2	Verheij syndrome, 615583 (3), Verheij syndrome, 615583 (3)	2	PUF60, PUF60	6	Liver tumor|Liver cancer|Liver carcinoma, Liver tumor|Liver cancer|Liver carcinoma	0	NA	0	NA	2	PUF60, PUF60	2	KEGG_SPLICEOSOME, KEGG_SPLICEOSOME
Dapma7bEVm002249	0	0	1	0	0	3	SMPDL3A,SMPD1,SMPDL3B	0		1	SMPD1	2	Niemann-Pick disease, type A, 257200 (3)|Niemann-Pick disease, type B, 607616 (3)	1	SMPD1	17	Cell death of liver cells|Cell death of liver|Necrosis of liver|Cell death of hepatocytes|Apoptosis of liver|Apoptosis of liver cells|Liver Damage|Apoptosis of hepatocytes|Proliferation of liver cells|Fibrosis of liver|Hepatomegaly|Increased Levels of ALT|Increased localization of ALT|Proliferation of hepatic stellate cells|Production of reactive oxygen species in liver|Hepatosplenomegaly|Prolife…	0	NA	0	NA	0	NA	0	NA
Dapma7bEVm002251	1	0	0	0	0	3	EDEM1,EDEM3,EDEM2	1	EDEM1	0	NA	0	NA	1	EDEM2	1	Liver tumor	1	EDEM1	3	REACTOME_ASPARAGINE_N_LINKED_GLYCOSYLATION|REACTOME_N_GLYCAN_TRIMMING_IN_THE_ER_AND_CALNEXIN_CALRETICULIN_CYCLE|REACTOME_UNFOLDED_PROTEIN_RESPONSE	0	NA	0	NA
Dapma7bEVm002257	0	0	0	1	0	2	SARS,SARS2	0		2	SARS, SARS2	3	?Neurodevelopmental disorder with microcephaly, ataxia, and seizures, 617709 (3)|Hyperuricemia, pulmonary hypertension, renal failure, and alkalosis, 613845 (3), Hyperuricemia, pulmonary hypertension, renal failure, and alkalosis, 613845 (3)	2	SARS, SARS2	8	Pulmonary Hypertension|Failure of kidney|Familial pulmonary hypertension|Hyperuricemia, pulmonary hypertension, renal failure, and alkalosis, Pulmonary Hypertension|Failure of kidney|Familial pulmonary hypertension|Hyperuricemia, pulmonary hypertension, renal failure, and alkalosis	0	NA	0	NA	0	NA	0	NA
Dapma7bEVm002259	1	0	0	0	0	1	CDC45	1	CDC45	1	CDC45	1	Meier-Gorlin syndrome 7, 617063 (3)	1	CDC45	3	Liver tumor|Liver cancer|Liver carcinoma	1	CDC45	13	REACTOME_ACTIVATION_OF_ATR_IN_RESPONSE_TO_REPLICATION_STRESS|REACTOME_ACTIVATION_OF_THE_PRE_REPLICATIVE_COMPLEX|REACTOME_CELL_CYCLE_CHECKPOINTS|REACTOME_CELL_CYCLE_MITOTIC|REACTOME_DNA_REPLICATION|REACTOME_DNA_STRAND_ELONGATION|REACTOME_G1_S_SPECIFIC_TRANSCRIPTION|REACTOME_G1_S_TRANSITION|REACTOME_G2_M_CHECKPOINTS|REACTOME_MITOTIC_G1_G1_S_PHASES|REACTOME_MITOTIC_M_M_G1_PHASES|REACTOME_SYNTHESIS_O…	1	CDC45	1	KEGG_CELL_CYCLE
Dapma7bEVm002261	1	0	0	0	0	2	SLC11A2,SLC11A1	1	SLC11A2	2	SLC11A2, SLC11A1	3	Anemia, hypochromic microcytic, with iron overload 1, 206100 (3), {Buruli ulcer, susceptibility to}, 610446 (3)|{Mycobacterium tuberculosis, susceptibility to infection by}, 607948 (3)	2	SLC11A2, SLC11A1	6	Increased Levels of Red Blood Cells|Increased Levels of Hematocrit, Liver tumor|Liver cancer|Liver carcinoma|Increased Levels of Hematocrit	0	NA	0	NA	0	NA	0	NA
Dapma7bEVm002275	1	0	0	0	0	3	CCT2,TCP1,CCT7	1	CCT7	1	TCP1	1	Hypercholanemia, familial 2, 619256 (3)	1	CCT7	3	Infarction of heart|Myocardial infarction|Susceptibility to myocardial infarction	1	CCT7	4	REACTOME_FORMATION_OF_TUBULIN_FOLDING_INTERMEDIATES_BY_CCT_TRIC|REACTOME_METABOLISM_OF_PROTEINS|REACTOME_PREFOLDIN_MEDIATED_TRANSFER_OF_SUBSTRATE_TO_CCT_TRIC|REACTOME_PROTEIN_FOLDING	0	NA	0	NA
Dapma7bEVm002278	1	0	0	0	0	2	ALAS1,ALAS2	2	ALAS1,ALAS2	1	ALAS2	2	Anemia, sideroblastic, 1, 300751 (3)|Protoporphyria, erythropoietic, X-linked, 300752 (3)	0	NA	0	NA	2	ALAS1, ALAS2	2	REACTOME_METABOLISM_OF_LIPIDS_AND_LIPOPROTEINS, REACTOME_METABOLISM_OF_PORPHYRINS	2	ALAS1, ALAS2	2	KEGG_GLYCINE_SERINE_AND_THREONINE_METABOLISM, KEGG_PORPHYRIN_AND_CHLOROPHYLL_METABOLISM
Dapma7bEVm002279	1	0	0	0	0	12	B3GALT4,B3GNT4,B3GNT6,B3GNT9,B3GNT3,B3GALT2,B3GNT7,B3GAL,B3GNT2,B3GALN,B3GNT8,B3GALT5	1	B3GNT2	2	B3GAL, B3GALN	8	Al-Gazali syndrome, 609465 (3)|Ehlers-Danlos syndrome, spondylodysplastic type, 2, 615349 (3)|Muscular dystrophy-dystroglycanopathy (congenital with brain and eye anomalies, type A, 11, 615181 (3)|Peters-plus syndrome, 261540 (3)|Spondyloepimetaphyseal dysplasia with joint laxity, type 1, with or without fractures, 271640 (3)|[Blood group, P1PK system, P(k) phenotype], 111400 (3)|[Blood group, gl…	4	B3GALT4, B3GNT6, B3GNT7, B3GAL	12	Liver tumor|Liver cancer|Liver carcinoma, Liver tumor|Liver cancer|Liver carcinoma, Liver tumor|Liver cancer|Liver carcinoma, Liver tumor|Liver cancer|Liver carcinoma	2	B3GAL, B3GNT2	3	REACTOME_METABOLISM_OF_CARBOHYDRATES, REACTOME_METABOLISM_OF_CARBOHYDRATES|REACTOME_POST_TRANSLATIONAL_PROTEIN_MODIFICATION	2	B3GAL, B3GNT2	3	KEGG_GLYCOSAMINOGLYCAN_BIOSYNTHESIS_CHONDROITIN_SULFATE|KEGG_GLYCOSAMINOGLYCAN_BIOSYNTHESIS_HEPARAN_SULFATE, KEGG_GLYCOSPHINGOLIPID_BIOSYNTHESIS_LACTO_AND_NEOLACTO_SERIES
Dapma7bEVm002282	1	0	0	0	0	9	ASIC5,SCNN1A,ASIC1,ASIC3,SCNN1G,SCNN1B,ASIC2,SCNN1D,ASIC4	1	SCNN1G	3	SCNN1A, SCNN1G, SCNN1B	9	?Liddle syndrome 3, 618126 (3)|Bronchiectasis with or without elevated sweat chloride 2, 613021 (3)|Pseudohypoaldosteronism, type I, 264350 (3), Bronchiectasis with or without elevated sweat chloride 3, 613071 (3)|Liddle syndrome 2, 618114 (3)|Pseudohypoaldosteronism, type I, 264350 (3), Bronchiectasis with or without elevated sweat chloride 1, 211400 (3)|Liddle syndrome 1, 177200 (3)|Pseudohypoa…	9	ASIC5, SCNN1A, ASIC1, ASIC3, SCNN1G, SCNN1B, ASIC2, SCNN1D, ASIC4	48	Liver tumor|Failure of heart|Disorder of coronary artery|Congestive heart failure, Failure of heart|Infarction of heart|Myocardial infarction|Disorder of coronary artery|Congestive heart failure|Cardiac death, Failure of heart|Disorder of coronary artery|Congestive heart failure, Failure of heart|Disorder of coronary artery|Congestive heart failure, Failure of heart|Infarction of heart|Myocardial…	0	NA	0	NA	0	NA	0	NA
Dapma7bEVm002285	0	0	0	1	0	3	CYP4V2,CYP4X1,CYP4X1	0		1	CYP4V2	1	Bietti crystalline corneoretinal dystrophy, 210370 (3)	0	NA	0	NA	0	NA	0	NA	0	NA	0	NA
Dapma7bEVm002288	1	0	0	0	0	6	SLC2A12,SLC2A13,SLC2A12,SLC2A6,SLC2A8,SLC2A10	1	SLC2A6	1	SLC2A10	1	Arterial tortuosity syndrome, 208050 (3)	5	SLC2A12, SLC2A12, SLC2A6, SLC2A8, SLC2A10	22	Enlargement of heart|Dilated cardiomyopathy, Enlargement of heart|Dilated cardiomyopathy, Failure of kidney|Chronic renal failure|End stage renal disease|Glomerulosclerosis|Nephritis|Fibrosis of kidney|Fibrosis of kidney component|Interstitial fibrosis of kidney|Interstitial nephritis|Tubulo-interstitial fibrosis of renal cortex, Enlargement of heart|Dilated cardiomyopathy, Congenital heart disea…	1	SLC2A6	1	REACTOME_FACILITATIVE_NA_INDEPENDENT_GLUCOSE_TRANSPORTERS	0	NA	0	NA
Dapma7bEVm002292	1	0	0	0	0	2	CRY1,CRY2	1	CRY1	1	CRY1	1	{Delayed sleep phase disorder, susceptibility to}, 614163 (3)	1	CRY1	3	Liver tumor|Liver cancer|Liver carcinoma	1	CRY1	1	REACTOME_CIRCADIAN_CLOCK	0	NA	0	NA
Dapma7bEVm002297	1	0	0	0	0	4	CSAD,GAD2,GAD1,GADL1	1	GAD1	1	GAD1	3	?Cerebral palsy, spastic quadriplegic, 1, 603513 (3)|Developmental and epileptic encephalopathy 89, 619124 (3)|Immunoglobulin A deficiency (2)	2	GAD2, GADL1	14	Damage of kidney|Injury of kidney|Failure of kidney|Acute kidney injury|Glomerulosclerosis|Nephritis|Nephrosis|Primary glomerulonephritis|Glomerulonephritis|Minimal change nephrotic syndrome|Primary focal segmental glomerulosclerosis|Focal segmental glomerulosclerosis|Idiopathic nephrosis, Liver tumor	1	GAD1	3	REACTOME_GABA_SYNTHESIS_RELEASE_REUPTAKE_AND_DEGRADATION|REACTOME_NEUROTRANSMITTER_RELEASE_CYCLE|REACTOME_TRANSMISSION_ACROSS_CHEMICAL_SYNAPSES	1	GAD1	4	KEGG_ALANINE_ASPARTATE_AND_GLUTAMATE_METABOLISM|KEGG_BETA_ALANINE_METABOLISM|KEGG_BUTANOATE_METABOLISM|KEGG_TAURINE_AND_HYPOTAURINE_METABOLISM
Dapma7bEVm002310	1	0	0	1	0	19	CYP2U1,CYP2W1,CYP2C18,CYP2C9,CYP2C19,CYP2E1,CYP2C8,CYP2R1,CYP2A13,CYP2A7,CYP2J2,CYP2B6,CYP2A6,CYP2S1,CYP2F1,CYP2D6,CYP2D7,LOC107987479,LOC107987478	11	CYP2A13,CYP2A6,CYP2A7,CYP2B6,CYP2C18,CYP2C19,CYP2C8,CYP2C9,CYP2D6,CYP2E1,CYP2W1	8	CYP2U1, CYP2C9, CYP2C19, CYP2C8, CYP2R1, CYP2B6, CYP2A6, CYP2D6	16	Spastic paraplegia 56, autosomal recessive, 615030 (3), Tolbutamide poor metabolizer (3)|Warfarin sensitivity, 122700 (3), Clopidogrel, impaired responsiveness to, 609535 (3)|Mephenytoin poor metabolizer, 609535 (3)|Omeprazole poor metabolizer, 609535 (3)|Proguanil poor metabolizer, 609535 (3), {Drug metabolism, altered, CYP2C8-related}, 618018 (3), Rickets due to defect in vitamin D 25-hydroxyla…	12	CYP2W1, CYP2C18, CYP2C9, CYP2C19, CYP2E1, CYP2C8, CYP2J2, CYP2B6, CYP2A6, CYP2S1, CYP2F1, CYP2D6	98	Liver tumor|Liver cancer|Liver carcinoma, Liver tumor|Liver cancer|Liver carcinoma|Hepatocellular carcinoma, Liver tumor|Liver cancer|Infarction of heart|Myocardial infarction|Disorder of coronary artery|Cell death of kidney cells|Cell death of kidney cell lines|Apoptosis of kidney cell lines|Inflammation of liver|Coronary artery disease|Nephrotoxicity|Proximal tubular toxicity|Infection by Hepat…	10	CYP2W1, CYP2C18, CYP2C9, CYP2C19, CYP2E1, CYP2C8, CYP2A13, CYP2B6, CYP2A6, CYP2D6	19	REACTOME_PHASE1_FUNCTIONALIZATION_OF_COMPOUNDS, REACTOME_PHASE1_FUNCTIONALIZATION_OF_COMPOUNDS|REACTOME_XENOBIOTICS, REACTOME_BIOLOGICAL_OXIDATIONS|REACTOME_CYTOCHROME_P450_ARRANGED_BY_SUBSTRATE_TYPE, REACTOME_BIOLOGICAL_OXIDATIONS|REACTOME_CYTOCHROME_P450_ARRANGED_BY_SUBSTRATE_TYPE, REACTOME_BIOLOGICAL_OXIDATIONS|REACTOME_CYTOCHROME_P450_ARRANGED_BY_SUBSTRATE_TYPE, REACTOME_PHASE1_FUNCTIONALIZAT…	10	CYP2C18, CYP2C9, CYP2C19, CYP2E1, CYP2C8, CYP2A13, CYP2A7, CYP2B6, CYP2A6, CYP2D6	18	KEGG_DRUG_METABOLISM_CYTOCHROME_P450|KEGG_METABOLISM_OF_XENOBIOTICS_BY_CYTOCHROME_P450, KEGG_ARACHIDONIC_ACID_METABOLISM|KEGG_LINOLEIC_ACID_METABOLISM|KEGG_RETINOL_METABOLISM, KEGG_ARACHIDONIC_ACID_METABOLISM|KEGG_LINOLEIC_ACID_METABOLISM|KEGG_RETINOL_METABOLISM, KEGG_METABOLISM_OF_XENOBIOTICS_BY_CYTOCHROME_P450, KEGG_DRUG_METABOLISM_CYTOCHROME_P450|KEGG_METABOLISM_OF_XENOBIOTICS_BY_CYTOCHROME_P4…
Dapma7bEVm002317	1	0	0	0	0	2	SUCLA2,SUCLG2	1	SUCLA2	1	SUCLA2	1	Mitochondrial DNA depletion syndrome 5 (encephalomyopathic with or without methylmalonic aciduria), 612073 (3)	1	SUCLA2	1	Liver tumor	1	SUCLA2	2	REACTOME_PYRUVATE_METABOLISM_AND_CITRIC_ACID_TCA_CYCLE|REACTOME_TCA_CYCLE_AND_RESPIRATORY_ELECTRON_TRANSPORT	1	SUCLA2	1	KEGG_CITRATE_CYCLE_TCA_CYCLE
Dapma7bEVm002327	1	0	0	0	0	3	PPM1A,PPM1N,PPM1B	1	PPM1B	0	NA	0	NA	1	PPM1A	8	Liver tumor|Liver cancer|Liver carcinoma|Cell death of kidney cells|Cell death of kidney cell lines|Apoptosis of kidney cell lines|Cell proliferation of kidney cell lines|Cell viability of kidney cell lines	0	NA	0	NA	1	PPM1B	1	KEGG_MAPK_SIGNALING_PATHWAY
Dapma7bEVm002331	1	0	0	0	0	1	CS	1	CS	1	CS	277	?Arthrogryposis, Perthes disease, and upward gaze palsy, 614262 (3)|?Camptosynpolydactyly, complex, 607539 (3)|?Cardiomyopathy, dilated, 1M, 607482 (3)|?Charcot-Marie-Tooth disease, type 2B2, 605589 (3)|?Choroidal dystrophy, central areolar 1, 215500 (3)|?Craniosynostosis 6, 616602 (3)|?Cutaneous telangiectasia and cancer syndrome, familial, 614564 (3)|?Ectodermal dysplasia 15, hypohidrotic/hair …	1	CS	183	Liver tumor|Liver tumor|Liver tumor|Liver tumor|Liver tumor|Liver tumor|Liver tumor|Liver tumor|Liver tumor|Liver tumor|Liver tumor|Liver tumor|Liver tumor|Liver tumor|Liver tumor|Liver tumor|Liver tumor|Liver tumor|Liver tumor|Liver cancer|Liver cancer|Liver cancer|Liver cancer|Liver cancer|Liver cancer|Liver cancer|Liver cancer|Liver cancer|Liver cancer|Liver cancer|Liver cancer|Liver cancer|Li…	1	CS	51	REACTOME_ACTIVATED_AMPK_STIMULATES_FATTY_ACID_OXIDATION_IN_MUSCLE|REACTOME_ADAPTIVE_IMMUNE_SYSTEM|REACTOME_ADAPTIVE_IMMUNE_SYSTEM|REACTOME_ANTIGEN_PROCESSING_UBIQUITINATION_PROTEASOME_DEGRADATION|REACTOME_APOPTOSIS|REACTOME_AXON_GUIDANCE|REACTOME_CELL_CYCLE_MITOTIC|REACTOME_CHOLESTEROL_BIOSYNTHESIS|REACTOME_CLASS_I_MHC_MEDIATED_ANTIGEN_PROCESSING_PRESENTATION|REACTOME_CTNNB1_PHOSPHORYLATION_CASCA…	1	CS	26	KEGG_ADHERENS_JUNCTION|KEGG_ADIPOCYTOKINE_SIGNALING_PATHWAY|KEGG_ADIPOCYTOKINE_SIGNALING_PATHWAY|KEGG_AMYOTROPHIC_LATERAL_SCLEROSIS_ALS|KEGG_APOPTOSIS|KEGG_BUTANOATE_METABOLISM|KEGG_CIRCADIAN_RHYTHM_MAMMAL|KEGG_CYTOKINE_CYTOKINE_RECEPTOR_INTERACTION|KEGG_FATTY_ACID_METABOLISM|KEGG_HEDGEHOG_SIGNALING_PATHWAY|KEGG_HEMATOPOIETIC_CELL_LINEAGE|KEGG_INSULIN_SIGNALING_PATHWAY|KEGG_INSULIN_SIGNALING_PATH…
Dapma7bEVm002345	1	0	0	0	0	2	GZMK,GZMA	1	GZMA	0	NA	0	NA	1	GZMK	3	Liver tumor|Liver cancer|Liver carcinoma	0	NA	0	NA	0	NA	0	NA
Dapma7bEVm002347	0	0	0	1	0	1	PTGES2	0		0	NA	0	NA	0	NA	0	NA	0	NA	0	NA	0	NA	0	NA
Dapma7bEVm002349	1	0	0	1	0	1	EEF1G	1	EEF1G	0	NA	0	NA	0	NA	0	NA	1	EEF1G	1	REACTOME_TRANSLATION	0	NA	0	NA
Dapma7bEVm002359	1	0	0	0	0	5	NDRG2,NDRG1,NDRG4,NDRG4,NDRG3	1	NDRG1	1	NDRG1	1	Charcot-Marie-Tooth disease, type 4D, 601455 (3)	3	NDRG2, NDRG1, NDRG3	11	Liver tumor|Liver cancer|Liver carcinoma|Hepatocellular carcinoma|Development of liver tumor|Development of hepatocellular carcinoma, Liver tumor|Liver cancer, Liver tumor|Liver cancer|Liver carcinoma	0	NA	0	NA	0	NA	0	NA
Dapma7bEVm002360	1	0	0	0	0	1	OXA1L	1	OXA1L	0	NA	0	NA	0	NA	0	NA	0	NA	0	NA	1	OXA1L	1	KEGG_PROTEIN_EXPORT
Dapma7bEVm002371	1	1	0	0	0	1	PDIA6	1	PDIA6	0	NA	0	NA	0	NA	0	NA	1	PDIA6	1	REACTOME_ACTIVATION_OF_CHAPERONE_GENES_BY_XBP1S	0	NA	0	NA
Dapma7bEVm002383	1	0	0	0	0	1	EIF2S1	1	EIF2S1	0	NA	0	NA	1	EIF2S1	1	Transformation of kidney cells	1	EIF2S1	3	REACTOME_DIABETES_PATHWAYS|REACTOME_PERK_REGULATED_GENE_EXPRESSION|REACTOME_TRANSLATION	0	NA	0	NA
Dapma7bEVm002388	1	0	0	0	0	1	BAMBI	1	BAMBI	0	NA	0	NA	1	BAMBI	1	Activation of hepatic stellate cells	0	NA	0	NA	0	NA	0	NA
Dapma7bEVm002389	1	0	0	0	0	3	TRAM1L1,TRAM2,TRAM1	1	TRAM1	0	NA	0	NA	3	TRAM1L1, TRAM2, TRAM1	9	Liver tumor|Liver cancer|Liver carcinoma, Cirrhosis|Fibrosis of liver|Cirrhosis of liver, Liver tumor|Liver cancer|Liver carcinoma	1	TRAM1	2	REACTOME_SRP_DEPENDENT_COTRANSLATIONAL_PROTEIN_TARGETING_TO_MEMBRANE|REACTOME_TRANSLATION	0	NA	0	NA
Dapma7bEVm002441	1	0	0	0	0	3	SMN2,SMN1,SMNDC1	1	SMNDC1	2	SMN2, SMN1	5	{Spinal muscular atrophy, type III, modifier of}, 253400 (3), Spinal muscular atrophy-1, 253300 (3)|Spinal muscular atrophy-2, 253550 (3)|Spinal muscular atrophy-3, 253400 (3)|Spinal muscular atrophy-4, 271150 (3)	2	SMN2, SMN1	2	Liver Regeneration, Liver Regeneration	0	NA	0	NA	0	NA	0	NA
Dapma7bEVm002442	1	0	0	0	0	1	PSMD14	1	PSMD14	0	NA	0	NA	1	PSMD14	3	Liver tumor|Liver cancer|Liver carcinoma	1	PSMD14	19	REACTOME_ACTIVATION_OF_NF_KAPPAB_IN_B_CELLS|REACTOME_ADAPTIVE_IMMUNE_SYSTEM|REACTOME_ANTIGEN_PROCESSING_CROSS_PRESENTATION|REACTOME_AUTODEGRADATION_OF_THE_E3_UBIQUITIN_LIGASE_COP1|REACTOME_CDK_MEDIATED_PHOSPHORYLATION_AND_REMOVAL_OF_CDC6|REACTOME_CELL_CYCLE_CHECKPOINTS|REACTOME_CYCLIN_E_ASSOCIATED_EVENTS_DURING_G1_S_TRANSITION_|REACTOME_DNA_REPLICATION|REACTOME_METABOLISM_OF_AMINO_ACIDS_AND_DERIV…	1	PSMD14	1	KEGG_PROTEASOME
Dapma7bEVm002447	0	0	0	0	1	1	FBXO47	0		0	NA	0	NA	1	FBXO47	3	Liver tumor|Liver cancer|Liver carcinoma	0	NA	0	NA	0	NA	0	NA
Dapma7bEVm002457	1	0	0	0	0	7	CA2,CA3,CA8,CA13,CA5A,CA7,CA5B	2	CA2,CA7	6	CA2, CA3, CA8, CA13, CA5A, CA7	114	?Amyloidosis, primary localized cutaneous, 2, 613955 (3)|?Spinocerebellar ataxia 26, 609306 (3)|Adrenal hyperplasia, congenital, due to 21-hydroxylase deficiency, 201910 (3)|Albinism, brown oculocutaneous, 203200 (3)|Albinism, oculocutaneous, type II, 203200 (3)|Blepharophimosis-impaired intellectual development syndrome, 619293 (3)|Brugada syndrome 9, 616399 (3)|Cataract 3, multiple types, 60154…	7	CA2, CA3, CA8, CA13, CA5A, CA7, CA5B	165	Liver tumor|Liver tumor|Liver tumor|Liver tumor|Liver cancer|Liver cancer|Liver cancer|Liver cancer|Liver carcinoma|Liver carcinoma|Liver carcinoma|Liver carcinoma|Failure of heart|Infarction of heart|Enlargement of heart|Myocardial infarction|Disorder of coronary artery|Hypertrophy of heart|Pulmonary Hypertension|Hepatocellular carcinoma|Damage of kidney|Injury of kidney|Unresectable hepatocellu…	2	CA2, CA8	3	REACTOME_REVERSIBLE_HYDRATION_OF_CARBON_DIOXIDE, REACTOME_CELL_CYCLE|REACTOME_MITOTIC_PROMETAPHASE	2	CA2, CA7	2	KEGG_PROXIMAL_TUBULE_BICARBONATE_RECLAMATION, KEGG_NITROGEN_METABOLISM
Dapma7bEVm002475	0	0	0	1	0	7	CLIC5,CLIC1,CLIC5,CLIC3,CLIC4,CLIC6,CLIC2	0		3	CLIC5, CLIC5, CLIC2	3	?Deafness, autosomal recessive 103, 616042 (3), ?Deafness, autosomal recessive 103, 616042 (3), ?Mental retardation, X-linked, syndromic 32, 300886 (3)	3	CLIC5, CLIC1, CLIC5	16	Liver tumor|Liver cancer|Liver carcinoma|Disorder of coronary artery|Coronary artery disease, Liver tumor|Liver cancer|Liver carcinoma|Hepatocellular carcinoma|Hepatitis B virus-related hepatocellular carcinoma|Hepatitis B surface antigen-negative hepatitis C virus negative hepatocellular carcinoma, Liver tumor|Liver cancer|Liver carcinoma|Disorder of coronary artery|Coronary artery disease	0	NA	0	NA	0	NA	0	NA
Dapma7bEVm002476	1	0	0	0	0	1	RPL6	1	RPL6	0	NA	0	NA	1	RPL6	1	Liver tumor	1	RPL6	5	REACTOME_3_UTR_MEDIATED_TRANSLATIONAL_REGULATION|REACTOME_INFLUENZA_VIRAL_RNA_TRANSCRIPTION_AND_REPLICATION|REACTOME_METABOLISM_OF_PROTEINS|REACTOME_SRP_DEPENDENT_COTRANSLATIONAL_PROTEIN_TARGETING_TO_MEMBRANE|REACTOME_TRANSLATION	0	NA	0	NA
Dapma7bEVm002485	0	0	0	0	1	0		0		NA	NA	NA	NA	NA	NA	NA	NA	NA	NA	NA	NA	NA	NA	NA	NA
Dapma7bEVm002495	1	0	0	0	0	3	COPZ1,COPZ1,COPZ2	1	COPZ1	0	NA	0	NA	0	NA	0	NA	2	COPZ1, COPZ1	4	REACTOME_COPI_MEDIATED_TRANSPORT|REACTOME_MEMBRANE_TRAFFICKING, REACTOME_COPI_MEDIATED_TRANSPORT|REACTOME_MEMBRANE_TRAFFICKING	0	NA	0	NA
Dapma7bEVm002504	1	0	0	0	0	2	PSMB1,PSMB3	1	PSMB3	1	PSMB1	1	Proteasome-associated autoinflammatory syndrome 5, 619175 (3)	1	PSMB1	21	Liver tumor|Liver cancer|Liver carcinoma|Arrhythmia|Advanced liver tumor|Hepatic adenocarcinoma|Supraventricular arrhythmia|Liver cholangiocarcinoma|Advanced liver cholangiocarcinoma|Cardiac fibrillation|Atrial fibrillation or flutter|Atrial fibrillation|Nephritis|Autoimmune glomerulonephritis|Persistent atrial fibrillation|Glomerulonephritis|IgA nephropathy|Proliferative glomerulonephritis|Stage…	2	PSMB1, PSMB3	46	REACTOME_ACTIVATION_OF_NF_KAPPAB_IN_B_CELLS|REACTOME_ADAPTIVE_IMMUNE_SYSTEM|REACTOME_ANTIGEN_PROCESSING_CROSS_PRESENTATION|REACTOME_AUTODEGRADATION_OF_THE_E3_UBIQUITIN_LIGASE_COP1|REACTOME_CDK_MEDIATED_PHOSPHORYLATION_AND_REMOVAL_OF_CDC6|REACTOME_CELL_CYCLE_CHECKPOINTS|REACTOME_CYCLIN_E_ASSOCIATED_EVENTS_DURING_G1_S_TRANSITION_|REACTOME_DNA_REPLICATION|REACTOME_METABOLISM_OF_AMINO_ACIDS_AND_DERIV…	1	PSMB3	1	KEGG_PROTEASOME
Dapma7bEVm002514	1	0	0	0	0	2	NCBP2,NCBP2L	1	NCBP2	0	NA	0	NA	0	NA	0	NA	1	NCBP2	9	REACTOME_CLEAVAGE_OF_GROWING_TRANSCRIPT_IN_THE_TERMINATION_REGION_|REACTOME_FORMATION_OF_RNA_POL_II_ELONGATION_COMPLEX_|REACTOME_LATE_PHASE_OF_HIV_LIFE_CYCLE|REACTOME_MRNA_3_END_PROCESSING|REACTOME_PROCESSING_OF_CAPPED_INTRON_CONTAINING_PRE_MRNA|REACTOME_PROCESSING_OF_INTRONLESS_PRE_MRNAS|REACTOME_RNA_POL_II_PRE_TRANSCRIPTION_EVENTS|REACTOME_TRANSPORT_OF_MATURE_MRNA_DERIVED_FROM_AN_INTRONLESS_TRA…	0	NA	0	NA
Dapma7bEVm002518	1	0	0	0	0	5	MYL6,MYL6B,MYL4,MYL1,MYL3	2	MYL1,MYL4	3	MYL4, MYL1, MYL3	4	?Atrial fibrillation, familial, 18, 617280 (3), Arthrogryposis, distal, type 1C, 619110 (3)|Myopathy, congenital, with fast-twitch (type II) fiber atrophy, 618414 (3), Cardiomyopathy, hypertrophic, 8, 608751 (3)	3	MYL4, MYL1, MYL3	25	Liver tumor|Liver cancer|Liver carcinoma|Arrhythmia|Supraventricular arrhythmia|Cardiac fibrillation|Atrial fibrillation or flutter|Atrial fibrillation|Familial arrhythmia|Familial atrial fibrillation type 18|Familial atrial fibrillation, Liver tumor, Enlargement of heart|Hypertrophy of heart|Enlargement of heart chamber|Enlargement of heart ventricle|Dysfunction of heart|Ventricular hypertrophy|…	2	MYL4, MYL1	2	REACTOME_MUSCLE_CONTRACTION, REACTOME_STRIATED_MUSCLE_CONTRACTION	1	MYL1	3	KEGG_LEUKOCYTE_TRANSENDOTHELIAL_MIGRATION|KEGG_REGULATION_OF_ACTIN_CYTOSKELETON|KEGG_TIGHT_JUNCTION
Dapma7bEVm002519	0	1	0	0	0	0		0		NA	NA	NA	NA	NA	NA	NA	NA	NA	NA	NA	NA	NA	NA	NA	NA
Dapma7bEVm002524	1	0	0	0	0	8	CLEC19A,REG4,REG1B,REG3G,REG3A,REG1A,CLEC3B,CLEC4M	1	REG1A	0	NA	0	NA	4	REG1B, REG3G, REG3A, CLEC4M	18	Liver tumor|Liver cancer|Liver carcinoma|Hepatocellular carcinoma|Proliferation of liver cells|Proliferation of hepatocytes|Liver Regeneration, Liver tumor|Liver cancer|Liver carcinoma, Liver tumor|Liver cancer|Liver carcinoma, Liver tumor|Liver cancer|Liver carcinoma|Hepatocellular carcinoma|Increased Levels of Blood Urea Nitrogen	0	NA	0	NA	0	NA	0	NA
Dapma7bEVm002545	1	0	0	0	0	1	AGL	1	AGL	1	AGL	4	?Charcot-Marie-Tooth disease, axonal, type 2V, 616491 (3)|Glycogen storage disease IIIa, 232400 (3)|Glycogen storage disease IIIb, 232400 (3)|Mucopolysaccharidosis type IIIB (Sanfilippo B), 252920 (3)	1	AGL	1	Hepatomegaly	1	AGL	2	REACTOME_GLUCOSE_METABOLISM|REACTOME_GLYCOGEN_BREAKDOWN_GLYCOGENOLYSIS	1	AGL	1	KEGG_STARCH_AND_SUCROSE_METABOLISM
Dapma7bEVm002548	1	0	0	0	0	5	PXDNL,LPO,EPX,MPO,PXDN	1	MPO	4	LPO, EPX, MPO, PXDN	6	Myxoid liposarcoma (4), [Eosinophil peroxidase deficiency], 261500 (3), Myeloperoxidase deficiency, 254600 (3)|{Alzheimer disease, susceptibility to}, 104300 (3)|{Lung cancer, protection against, in smokers} (3), Anterior segment dysgenesis 7, with sclerocornea, 269400 (3)	4	PXDNL, EPX, MPO, PXDN	39	Liver tumor|Liver cancer|Liver carcinoma|Hepatocellular carcinoma, Liver tumor, Cell death of heart cells|Cell death of heart|Apoptosis of heart|Apoptosis of heart cells|Cell death of cardiomyocytes|Apoptosis of cardiomyocytes|Arrhythmia|Fibrosis of heart|Supraventricular arrhythmia|Cardiac fibrillation|Atrial fibrillation or flutter|Atrial fibrillation|Fibrosis of liver|Damage of heart|Damage of…	0	NA	0	NA	0	NA	0	NA
Dapma7bEVm002558	1	0	0	0	0	1	FANCI	1	FANCI	1	FANCI	1	Fanconi anemia, complementation group I, 609053 (3)	1	FANCI	3	Liver tumor|Liver cancer|Liver carcinoma	0	NA	0	NA	0	NA	0	NA
Dapma7bEVm002561	1	0	0	0	0	8	PCSK1,PCSK6,FURIN,PCSK6,PCSK5,PCSK7,PCSK4,PCSK2	1	FURIN	1	PCSK1	2	Obesity with impaired prohormone processing, 600955 (3)|{Obesity, susceptibility to, BMIQ12}, 612362 (3)	5	PCSK1, PCSK6, FURIN, PCSK6, PCSK5	43	Liver tumor|Liver cancer|Liver carcinoma|Hepatocellular carcinoma, Liver tumor|Liver cancer|Liver carcinoma|Congenital heart disease|Atrial or ventricular septal defect|Ventricular septal defect|Single ventricle defect|Familial congenital heart disease|Atrial septal defect|Conotruncal heart malformations|Common atrium|Familial cardiac septal defect|Familial ventricular septal defect|Persistent tr…	1	FURIN	5	REACTOME_EXTRACELLULAR_MATRIX_ORGANIZATION|REACTOME_METABOLISM_OF_PROTEINS|REACTOME_PRE_NOTCH_EXPRESSION_AND_PROCESSING|REACTOME_SIGNALING_BY_NODAL|REACTOME_SIGNALING_BY_TGF_BETA_RECEPTOR_COMPLEX	0	NA	0	NA
Dapma7bEVm002577	1	0	0	0	0	5	NFKB1,NFKB2,RELA,REL,RELB	3	NFKB1,NFKB2,RELB	5	NFKB1, NFKB2, RELA, REL, RELB	14	Immunodeficiency, common variable, 12, 616576 (3), Immunodeficiency, common variable, 10, 615577 (3), ?Mucocutaneous ulceration, chronic, 618287 (3), ?Immunodeficiency 53, 617585 (3)|?Mucocutaneous ulceration, chronic, 618287 (3)|Amelogenesis imperfecta, type IIIC, 618386 (3)|Atrioventricular septal defect, partial, with heterotaxy syndrome, 606217 (3)|Lissencephaly 2 (Norman-Roberts type), 25732…	5	NFKB1, NFKB2, RELA, REL, RELB	137	Liver tumor|Liver cancer|Liver carcinoma|Failure of heart|Enlargement of heart|Disorder of coronary artery|Hypertrophy of heart|Hepatocellular carcinoma|Cell death of kidney cells|Cell death of kidney cell lines|Cell death of liver cells|Cell death of liver|Necrosis of liver|Fibrosis of heart|Cell death of hepatocytes|Apoptosis of liver|Apoptosis of liver cells|Liver Damage|Apoptosis of hepatocyt…	1	NFKB2	2	REACTOME_CYTOKINE_SIGNALING_IN_IMMUNE_SYSTEM|REACTOME_NFKB_AND_MAP_KINASES_ACTIVATION_MEDIATED_BY_TLR4_SIGNALING_REPERTOIRE	4	NFKB1, NFKB2, REL, RELB	12	KEGG_ACUTE_MYELOID_LEUKEMIA|KEGG_ADIPOCYTOKINE_SIGNALING_PATHWAY|KEGG_CHEMOKINE_SIGNALING_PATHWAY|KEGG_EPITHELIAL_CELL_SIGNALING_IN_HELICOBACTER_PYLORI_INFECTION|KEGG_MAPK_SIGNALING_PATHWAY|KEGG_NOD_LIKE_RECEPTOR_SIGNALING_PATHWAY|KEGG_RIG_I_LIKE_RECEPTOR_SIGNALING_PATHWAY|KEGG_SMALL_CELL_LUNG_CANCER|KEGG_T_CELL_RECEPTOR_SIGNALING_PATHWAY, KEGG_PATHWAYS_IN_CANCER, KEGG_MAPK_SIGNALING_PATHWAY, KEG…
Dapma7bEVm002578	1	0	0	0	0	6	ATP12A,ATP1A4,ATP1A1,ATP1A2,ATP4A,ATP1A3	2	ATP1A1,ATP1A2	3	ATP1A1, ATP1A2, ATP1A3	8	Charcot-Marie-Tooth disease, axonal, type 2DD, 618036 (3)|Hypomagnesemia, seizures, and mental retardation 2, 618314 (3), Alternating hemiplegia of childhood 1, 104290 (3)|Migraine, familial basilar, 602481 (3)|Migraine, familial hemiplegic, 2, 602481 (3), Alternating hemiplegia of childhood 2, 614820 (3)|CAPOS syndrome, 601338 (3)|Dystonia-12, 128235 (3)	6	ATP12A, ATP1A4, ATP1A1, ATP1A2, ATP4A, ATP1A3	106	Increased Levels of Potassium|Decreased Levels of Potassium, Failure of heart|Cell death of kidney cells|Cell death of kidney cell lines|Arrhythmia|Supraventricular arrhythmia|Cardiac fibrillation|Atrial fibrillation or flutter|Atrial fibrillation|Congestive heart failure|Atrial flutter|Tachycardia|Nephrosis|Persistent atrial fibrillation|Mild to moderate stage heart failure|Supraventricular tach…	2	ATP1A1, ATP1A2	3	REACTOME_TRANSMEMBRANE_TRANSPORT_OF_SMALL_MOLECULES, REACTOME_ION_CHANNEL_TRANSPORT|REACTOME_ION_TRANSPORT_BY_P_TYPE_ATPASES	2	ATP1A1, ATP1A2	3	KEGG_CARDIAC_MUSCLE_CONTRACTION, KEGG_ALDOSTERONE_REGULATED_SODIUM_REABSORPTION|KEGG_PROXIMAL_TUBULE_BICARBONATE_RECLAMATION
Dapma7bEVm002584	1	0	0	0	0	8	RASA1,SYNGAP1,DAB2IP,DAB2IP,RASAL2,RASAL2,RASAL2,RASAL3	1	RASA1	2	RASA1, SYNGAP1	3	Basal cell carcinoma, somatic, 605462 (3)|Capillary malformation-arteriovenous malformation 1, 608354 (3), Mental retardation, autosomal dominant 5, 612621 (3)	8	RASA1, SYNGAP1, DAB2IP, DAB2IP, RASAL2, RASAL2, RASAL2, RASAL3	28	Liver tumor|Liver cancer|Liver carcinoma, Liver tumor|Liver cancer|Liver carcinoma, Liver tumor|Liver cancer|Liver carcinoma|Liver metastasis, Liver tumor|Liver cancer|Liver carcinoma|Liver metastasis, Liver tumor|Liver cancer|Liver carcinoma|Hepatocellular carcinoma, Liver tumor|Liver cancer|Liver carcinoma|Hepatocellular carcinoma, Liver tumor|Liver cancer|Liver carcinoma|Hepatocellular carcino…	1	RASA1	2	REACTOME_DOWNSTREAM_SIGNAL_TRANSDUCTION|REACTOME_SIGNALING_BY_PDGF	0	NA	0	NA
Dapma7bEVm002599	1	0	0	0	0	3	VAV2,VAV3,VAV1	1	VAV3	0	NA	0	NA	3	VAV2, VAV3, VAV1	48	Liver tumor|Liver cancer|Liver carcinoma|Enlargement of heart|Hypertrophy of heart|Arrhythmia|Fibrosis of heart|Enlargement of heart chamber|Enlargement of heart ventricle|Dysfunction of heart|Ventricular hypertrophy|Tachycardia|Ventricular dysfunction|Left ventricular dysfunction|Enlargement of left ventricle|Glomerulosclerosis|Fibrosis of heart chamber|Hypertrophy of left ventricle|Fibrosis of …	1	VAV3	5	REACTOME_G_ALPHA1213_SIGNALLING_EVENTS|REACTOME_GPCR_DOWNSTREAM_SIGNALING|REACTOME_GPVI_MEDIATED_ACTIVATION_CASCADE|REACTOME_NRAGE_SIGNALS_DEATH_THROUGH_JNK|REACTOME_SIGNALING_BY_RHO_GTPASES	1	VAV3	4	KEGG_FC_EPSILON_RI_SIGNALING_PATHWAY|KEGG_LEUKOCYTE_TRANSENDOTHELIAL_MIGRATION|KEGG_NATURAL_KILLER_CELL_MEDIATED_CYTOTOXICITY|KEGG_REGULATION_OF_ACTIN_CYTOSKELETON
Dapma7bEVm002600	1	0	0	0	0	4	GRM4,GRM8,GRM7,GRM7	1	GRM4	2	GRM7, GRM7	2	Neurodevelopmental disorder with seizures, hypotonia, and brain abnormalities, 618922 (3), Neurodevelopmental disorder with seizures, hypotonia, and brain abnormalities, 618922 (3)	4	GRM4, GRM8, GRM7, GRM7	12	Liver tumor|Liver cancer|Liver carcinoma, Liver tumor|Liver cancer|Liver carcinoma, Liver tumor|Liver cancer|Liver carcinoma, Liver tumor|Liver cancer|Liver carcinoma	1	GRM4	2	REACTOME_CLASS_C_3_METABOTROPIC_GLUTAMATE_PHEROMONE_RECEPTORS|REACTOME_SIGNALING_BY_GPCR	1	GRM4	2	KEGG_NEUROACTIVE_LIGAND_RECEPTOR_INTERACTION|KEGG_TASTE_TRANSDUCTION
Dapma7bEVm002605	1	0	0	0	0	3	BUB1B-PAK6,PAK4,PAK5	1	PAK4	0	NA	0	NA	1	PAK5	3	Liver tumor|Liver cancer|Liver carcinoma	1	PAK4	1	REACTOME_ACTIVATION_OF_RAC	1	PAK4	3	KEGG_ERBB_SIGNALING_PATHWAY|KEGG_REGULATION_OF_ACTIN_CYTOSKELETON|KEGG_T_CELL_RECEPTOR_SIGNALING_PATHWAY
Dapma7bEVm002619	1	0	0	0	0	1	TTK	1	TTK	0	NA	0	NA	1	TTK	3	Liver tumor|Liver cancer|Liver carcinoma	0	NA	0	NA	0	NA	0	NA
Dapma7bEVm002621	1	0	0	0	0	2	SYK,ZAP70	2	SYK,ZAP70	2	SYK, ZAP70	3	Immunodeficiency 82 with systemic inflammation, 619381 (3), Autoimmune disease, multisystem, infantile-onset, 2, 617006 (3)|Immunodeficiency 48, 269840 (3)	2	SYK, ZAP70	10	Liver tumor|Liver cancer|Liver carcinoma|Cell proliferation of kidney cell lines|Nephritis|Autoimmune glomerulonephritis|Glomerulonephritis|IgA nephropathy|Proliferative glomerulonephritis, Liver tumor	2	SYK, ZAP70	11	REACTOME_ADAPTIVE_IMMUNE_SYSTEM|REACTOME_CYTOKINE_SIGNALING_IN_IMMUNE_SYSTEM|REACTOME_HEMOSTASIS|REACTOME_INTEGRIN_CELL_SURFACE_INTERACTIONS|REACTOME_PLATELET_AGGREGATION_PLUG_FORMATION|REACTOME_SIGNALING_BY_THE_B_CELL_RECEPTOR_BCR, REACTOME_ADAPTIVE_IMMUNE_SYSTEM|REACTOME_GENERATION_OF_SECOND_MESSENGER_MOLECULES|REACTOME_IMMUNE_SYSTEM|REACTOME_TCR_SIGNALING|REACTOME_TRANSLOCATION_OF_ZAP_70_TO_IM…	2	SYK, ZAP70	5	KEGG_B_CELL_RECEPTOR_SIGNALING_PATHWAY|KEGG_FC_EPSILON_RI_SIGNALING_PATHWAY|KEGG_FC_GAMMA_R_MEDIATED_PHAGOCYTOSIS, KEGG_PRIMARY_IMMUNODEFICIENCY|KEGG_T_CELL_RECEPTOR_SIGNALING_PATHWAY
Dapma7bEVm002630	1	0	0	0	0	3	FERMT2,FERMT3,FERM	1	FERMT2	2	FERMT3, FERM	3	Leukocyte adhesion deficiency, type III, 612840 (3), Kindler syndrome, 173650 (3)|Leukocyte adhesion deficiency, type III, 612840 (3)	2	FERMT3, FERM	8	Liver tumor|Liver cancer|Liver carcinoma|Increased Levels of Hematocrit, Liver tumor|Liver cancer|Liver carcinoma|Increased Levels of Hematocrit	2	FERMT2, FERM	4	REACTOME_CELL_EXTRACELLULAR_MATRIX_INTERACTIONS|REACTOME_CELL_JUNCTION_ORGANIZATION, REACTOME_CELL_EXTRACELLULAR_MATRIX_INTERACTIONS|REACTOME_CELL_JUNCTION_ORGANIZATION	0	NA	0	NA
Dapma7bEVm002635	1	0	0	0	0	4	NFKBIE,NFKBIA,NFKBIB,BCL3	3	NFKBIA,NFKBIB,NFKBIE	2	NFKBIA, BCL3	2	Ectodermal dysplasia and immunodeficiency 2, 612132 (3), Leukemia/lymphoma, B-cell, 3 (2)	3	NFKBIE, NFKBIA, NFKBIB	40	Liver tumor|Liver cancer|Liver carcinoma, Enlargement of heart|Hypertrophy of heart|Cell death of kidney cells|Cell death of kidney cell lines|Cell death of liver cells|Cell death of liver|Necrosis of liver|Fibrosis of heart|Cell death of hepatocytes|Apoptosis of kidney cell lines|Apoptosis of liver|Apoptosis of liver cells|Apoptosis of hepatocytes|Hypertrophy of cardiac muscle|Enlargement of hea…	3	NFKBIE, NFKBIA, NFKBIB	26	REACTOME_ACTIVATION_OF_NF_KAPPAB_IN_B_CELLS|REACTOME_ADAPTIVE_IMMUNE_SYSTEM|REACTOME_DOWNSTREAM_SIGNALING_EVENTS_OF_B_CELL_RECEPTOR_BCR|REACTOME_IMMUNE_SYSTEM|REACTOME_SIGNALING_BY_THE_B_CELL_RECEPTOR_BCR, REACTOME_ACTIVATED_TLR4_SIGNALLING|REACTOME_ACTIVATION_OF_NF_KAPPAB_IN_B_CELLS|REACTOME_ADAPTIVE_IMMUNE_SYSTEM|REACTOME_DOWNSTREAM_SIGNALING_EVENTS_OF_B_CELL_RECEPTOR_BCR|REACTOME_DOWNSTREAM_TC…	3	NFKBIE, NFKBIA, NFKBIB	15	KEGG_B_CELL_RECEPTOR_SIGNALING_PATHWAY|KEGG_NEUROTROPHIN_SIGNALING_PATHWAY, KEGG_APOPTOSIS|KEGG_B_CELL_RECEPTOR_SIGNALING_PATHWAY|KEGG_CHRONIC_MYELOID_LEUKEMIA|KEGG_CYTOSOLIC_DNA_SENSING_PATHWAY|KEGG_LEISHMANIA_INFECTION|KEGG_NEUROTROPHIN_SIGNALING_PATHWAY|KEGG_PROSTATE_CANCER|KEGG_TOLL_LIKE_RECEPTOR_SIGNALING_PATHWAY, KEGG_ADIPOCYTOKINE_SIGNALING_PATHWAY|KEGG_CHEMOKINE_SIGNALING_PATHWAY|KEGG_NOD…
Dapma7bEVm002641	1	0	0	0	0	8	GGTLC1,GGT7,GG,GGT5,GGTLC3,GGTLC2,GGT2,LOC102724197	2	GGT1,GGT5	2	GG, GGT2	27	?Diamond-Blackfan anemia 14 with mandibulofacial dysostosis, 300946 (3)|?Glutathioninuria, 231950 (3)|Afibrinogenemia, congenital, 202400 (3)|Cardiomyopathy, dilated, 1GG, 613642 (3)|Congenital disorder of glycosylation, type IId, 607091 (3)|Corneal dystrophy, Avellino type, 607541 (3)|Corneal dystrophy, Groenouw type I, 121900 (3)|Corneal dystrophy, Reis-Bucklers type, 608470 (3)|Corneal dystrop…	5	GGTLC1, GG, GGT5, GGT2, LOC102724197	23	Liver tumor, Liver tumor|Liver tumor|Liver tumor|Liver tumor|Liver cancer|Liver cancer|Liver cancer|Liver carcinoma|Liver carcinoma|Liver carcinoma|Hepatocellular carcinoma, Liver tumor|Liver cancer|Liver carcinoma, Liver tumor|Liver cancer|Liver carcinoma|Hepatocellular carcinoma, Liver tumor|Liver cancer|Liver carcinoma|Hepatocellular carcinoma	2	GG, GGT5	11	REACTOME_BIOLOGICAL_OXIDATIONS|REACTOME_FORMATION_OF_FIBRIN_CLOT_CLOTTING_CASCADE|REACTOME_GLUTATHIONE_CONJUGATION|REACTOME_HEMOSTASIS|REACTOME_INTEGRIN_CELL_SURFACE_INTERACTIONS|REACTOME_PHASE_II_CONJUGATION|REACTOME_PLATELET_ACTIVATION_SIGNALING_AND_AGGREGATION|REACTOME_RESPONSE_TO_ELEVATED_PLATELET_CYTOSOLIC_CA2_, REACTOME_BIOLOGICAL_OXIDATIONS|REACTOME_GLUTATHIONE_CONJUGATION|REACTOME_PHASE_I…	2	GG, GGT5	7	KEGG_ARACHIDONIC_ACID_METABOLISM|KEGG_COMPLEMENT_AND_COAGULATION_CASCADES|KEGG_GLUTATHIONE_METABOLISM|KEGG_SELENOAMINO_ACID_METABOLISM|KEGG_TAURINE_AND_HYPOTAURINE_METABOLISM, KEGG_ARACHIDONIC_ACID_METABOLISM|KEGG_TAURINE_AND_HYPOTAURINE_METABOLISM
Dapma7bEVm002643	1	0	0	0	0	6	HSPA1L,HSPA2,HSPA1A,HSPA1B,HSPA8,HSPA6	6	HSPA1A,HSPA1B,HSPA1L,HSPA2,HSPA6,HSPA8	0	NA	0	NA	4	HSPA1L, HSPA1A, HSPA1B, HSPA8	24	Liver tumor|Liver cancer|Liver carcinoma, Liver tumor|Liver cancer|Liver carcinoma|Hepatocellular carcinoma|Cell death of kidney cells|Cell death of kidney cell lines|Apoptosis of kidney cell lines, Liver tumor|Liver cancer|Liver carcinoma|Hepatocellular carcinoma|Cell death of kidney cells|Cell death of kidney cell lines|Apoptosis of kidney cell lines, Liver tumor|Liver cancer|Liver carcinoma|He…	3	HSPA2, HSPA1B, HSPA8	8	REACTOME_CHROMOSOME_MAINTENANCE|REACTOME_MEIOTIC_SYNAPSIS, REACTOME_REGULATION_OF_MRNA_STABILITY_BY_PROTEINS_THAT_BIND_AU_RICH_ELEMENTS, REACTOME_DESTABILIZATION_OF_MRNA_BY_AUF1_HNRNP_D0|REACTOME_METABOLISM_OF_MRNA|REACTOME_METABOLISM_OF_RNA|REACTOME_NEURONAL_SYSTEM|REACTOME_TRANS_GOLGI_NETWORK_VESICLE_BUDDING	6	HSPA1L, HSPA2, HSPA1A, HSPA1B, HSPA8, HSPA6	13	KEGG_ENDOCYTOSIS|KEGG_SPLICEOSOME, KEGG_ANTIGEN_PROCESSING_AND_PRESENTATION|KEGG_MAPK_SIGNALING_PATHWAY, KEGG_ENDOCYTOSIS|KEGG_PRION_DISEASES|KEGG_SPLICEOSOME, KEGG_ANTIGEN_PROCESSING_AND_PRESENTATION|KEGG_MAPK_SIGNALING_PATHWAY, KEGG_ANTIGEN_PROCESSING_AND_PRESENTATION|KEGG_MAPK_SIGNALING_PATHWAY, KEGG_ENDOCYTOSIS|KEGG_SPLICEOSOME
Dapma7bEVm002671	1	0	0	0	0	2	NE,ARHGEF3	1	NET1	1	NE	232	46, XY sex reversal 11, 273250 (3)|?Alopecia, neurologic defects, and endocrinopathy syndrome, 612079 (3)|?Aniridia 2, 617141 (3)|?Arthrogryposis, Perthes disease, and upward gaze palsy, 614262 (3)|?Brugada syndrome 6, 613119 (3)|?Myopathy, scapulohumeroperoneal, 616852 (3)|?Nephronophthisis 9, 613824 (3)|?Neurodevelopmental disorder with cerebellar hypoplasia and spasticity, 618572 (3)|?Neurodev…	2	NE, ARHGEF3	153	Liver tumor|Liver tumor|Liver tumor|Liver tumor|Liver tumor|Liver tumor|Liver tumor|Liver tumor|Liver tumor|Liver tumor|Liver tumor|Liver cancer|Liver cancer|Liver cancer|Liver cancer|Liver cancer|Liver cancer|Liver cancer|Liver cancer|Liver cancer|Liver carcinoma|Liver carcinoma|Liver carcinoma|Liver carcinoma|Liver carcinoma|Liver carcinoma|Liver carcinoma|Liver carcinoma|Liver carcinoma|Failur…	1	NE	32	REACTOME_APC_CDC20_MEDIATED_DEGRADATION_OF_NEK2A|REACTOME_BMAL1_CLOCK_NPAS2_ACTIVATES_CIRCADIAN_EXPRESSION|REACTOME_CELL_CYCLE|REACTOME_CELL_CYCLE|REACTOME_CELL_CYCLE|REACTOME_CELL_CYCLE_MITOTIC|REACTOME_CHROMOSOME_MAINTENANCE|REACTOME_CIRCADIAN_CLOCK|REACTOME_CYCLIN_E_ASSOCIATED_EVENTS_DURING_G1_S_TRANSITION_|REACTOME_DEGRADATION_OF_THE_EXTRACELLULAR_MATRIX|REACTOME_G_ALPHA1213_SIGNALLING_EVENTS…	1	NE	6	KEGG_ALZHEIMERS_DISEASE|KEGG_BASE_EXCISION_REPAIR|KEGG_MATURITY_ONSET_DIABETES_OF_THE_YOUNG|KEGG_OOCYTE_MEIOSIS|KEGG_PURINE_METABOLISM|KEGG_SMALL_CELL_LUNG_CANCER
Dapma7bEVm002680	0	0	0	1	0	1	ALDH4A1	0		1	ALDH4A1	1	Hyperprolinemia, type II, 239510 (3)	1	ALDH4A1	5	Liver tumor|Liver cancer|Liver carcinoma|Hepatocellular carcinoma|Hepatitis B virus-related hepatocellular carcinoma	0	NA	0	NA	0	NA	0	NA
Dapma7bEVm002681	1	0	0	0	0	3	HNF4G,HNF4A,HNF4A	1	HNF4A	2	HNF4A, HNF4A	6	Fanconi renotubular syndrome 4, with maturity-onset diabetes of the young, 616026 (3)|MODY, type I, 125850 (3)|{Diabetes mellitus, noninsulin-dependent}, 125853 (3), Fanconi renotubular syndrome 4, with maturity-onset diabetes of the young, 616026 (3)|MODY, type I, 125850 (3)|{Diabetes mellitus, noninsulin-dependent}, 125853 (3)	3	HNF4G, HNF4A, HNF4A	43	Liver tumor|Liver cancer|Liver carcinoma, Liver tumor|Liver cancer|Liver carcinoma|Hepatocellular carcinoma|Cell death of liver cells|Cell death of liver|Necrosis of liver|Cell death of hepatocytes|Apoptosis of liver|Apoptosis of liver cells|Apoptosis of hepatocytes|Cell proliferation of kidney cell lines|Proliferation of liver cells|Cirrhosis|Proliferation of hepatocytes|Fibrosis of liver|Famili…	2	HNF4A, HNF4A	10	REACTOME_DEVELOPMENTAL_BIOLOGY|REACTOME_GENERIC_TRANSCRIPTION_PATHWAY|REACTOME_NUCLEAR_RECEPTOR_TRANSCRIPTION_PATHWAY|REACTOME_REGULATION_OF_BETA_CELL_DEVELOPMENT|REACTOME_REGULATION_OF_GENE_EXPRESSION_IN_BETA_CELLS, REACTOME_DEVELOPMENTAL_BIOLOGY|REACTOME_GENERIC_TRANSCRIPTION_PATHWAY|REACTOME_NUCLEAR_RECEPTOR_TRANSCRIPTION_PATHWAY|REACTOME_REGULATION_OF_BETA_CELL_DEVELOPMENT|REACTOME_REGULATION…	2	HNF4A, HNF4A	2	KEGG_MATURITY_ONSET_DIABETES_OF_THE_YOUNG, KEGG_MATURITY_ONSET_DIABETES_OF_THE_YOUNG
Dapma7bEVm002687	1	0	0	0	0	1	FPGS	1	FPGS	0	NA	0	NA	1	FPGS	5	Liver tumor|Liver cancer|Liver carcinoma|Hepatocellular carcinoma|Hepatosplenic T-cell lymphoma	1	FPGS	1	REACTOME_METABOLISM_OF_VITAMINS_AND_COFACTORS	1	FPGS	1	KEGG_FOLATE_BIOSYNTHESIS
Dapma7bEVm002697	1	0	0	0	0	4	PAH,TPH2,TPH1,TH	1	TH	3	PAH, TPH2, TH	195	Anemia, sideroblastic, 3, pyridoxine-refractory, 616860 (3)|Epilepsy, familial temporal lobe, 5, 614417 (3)|Febrile seizures, familial, 11, 614418 (3)|Patella aplasia or hypoplasia (2)|Phenylketonuria, 261600 (3)|Refsum disease, 266500 (3)|Spasticity, childhood-onset, with hyperglycinemia, 616859 (3)|[Hyperphenylalaninemia, non-PKU mild], 261600 (3), [?Hypertryptophanemia], 600627 (3)|{Attention …	4	PAH, TPH2, TPH1, TH	134	Liver tumor|Liver cancer|Intrahepatic cholestasis|Cholestasis|Familial intrahepatic cholestasis|Progressive intrahepatic cholestasis|Progressive familial intrahepatic cholestasis type 1|Cirrhosis|Fibrosis of liver|Cirrhosis of liver, Liver tumor|Liver cancer|Liver carcinoma, Failure of heart|Disorder of coronary artery|Liver Damage|Coronary artery disease, Liver tumor|Liver tumor|Liver tumor|Live…	1	TH	22	REACTOME_AMINE_DERIVED_HORMONES|REACTOME_COMMON_PATHWAY|REACTOME_COSTIMULATION_BY_THE_CD28_FAMILY|REACTOME_DOWNSTREAM_SIGNAL_TRANSDUCTION|REACTOME_DOWNSTREAM_SIGNALING_EVENTS_OF_B_CELL_RECEPTOR_BCR|REACTOME_DOWNSTREAM_SIGNALING_OF_ACTIVATED_FGFR|REACTOME_GAB1_SIGNALOSOME|REACTOME_GENERIC_TRANSCRIPTION_PATHWAY|REACTOME_HEMOSTASIS|REACTOME_IMMUNE_SYSTEM|REACTOME_PI_3K_CASCADE|REACTOME_PI3K_AKT_ACTI…	1	TH	7	KEGG_BLADDER_CANCER|KEGG_COMPLEMENT_AND_COAGULATION_CASCADES|KEGG_FOCAL_ADHESION|KEGG_GLYOXYLATE_AND_DICARBOXYLATE_METABOLISM|KEGG_NEUROACTIVE_LIGAND_RECEPTOR_INTERACTION|KEGG_ONE_CARBON_POOL_BY_FOLATE|KEGG_PARKINSONS_DISEASE
Dapma7bEVm002702	1	0	0	0	0	3	PAK2,PAK1,PAK3	1	PAK1	2	PAK1, PAK3	2	Intellectual developmental disorder with macrocephaly, seizures, and speech delay, 618158 (3), Mental retardation, X-linked 30/47, 300558 (3)	3	PAK2, PAK1, PAK3	22	Liver tumor|Liver cancer|Liver carcinoma|Cell death of kidney cells|Cell death of kidney cell lines|Apoptosis of kidney cell lines, Liver tumor|Liver cancer|Liver carcinoma|Enlargement of heart|Hypertrophy of heart|Hepatocellular carcinoma|Cell death of kidney cells|Cell death of kidney cell lines|Fibrosis of heart|Apoptosis of kidney cell lines|Interstitial fibrosis of heart|Cell viability of ki…	1	PAK1	10	REACTOME_ADAPTIVE_IMMUNE_SYSTEM|REACTOME_AXON_GUIDANCE|REACTOME_CD28_DEPENDENT_VAV1_PATHWAY|REACTOME_CELL_CELL_COMMUNICATION|REACTOME_DEVELOPMENTAL_BIOLOGY|REACTOME_L1CAM_INTERACTIONS|REACTOME_SEMA3A_PAK_DEPENDENT_AXON_REPULSION|REACTOME_SEMAPHORIN_INTERACTIONS|REACTOME_SIGNAL_TRANSDUCTION_BY_L1|REACTOME_SIGNALING_BY_ROBO_RECEPTOR	1	PAK1	7	KEGG_AXON_GUIDANCE|KEGG_CHEMOKINE_SIGNALING_PATHWAY|KEGG_EPITHELIAL_CELL_SIGNALING_IN_HELICOBACTER_PYLORI_INFECTION|KEGG_FOCAL_ADHESION|KEGG_MAPK_SIGNALING_PATHWAY|KEGG_NATURAL_KILLER_CELL_MEDIATED_CYTOTOXICITY|KEGG_RENAL_CELL_CARCINOMA
Dapma7bEVm002709	1	0	0	0	0	23	UGT2B28,UGT2B15,UGT2A3,UGT2B4,UGT2B11,UGT2B7,UGT2B17,UGT2A1,UGT8,UGT2B10,UGT3A2,UGT3A1,UGA7,UGA10,UGA4,UGA8,UGA9,UGA1,UGA6,UGA3,UGA5,LOC101929773,UGT2A3	9	UGT1A1,UGT1A10,UGT1A3,UGT1A6,UGT1A7,UGT1A8,UGT1A9,UGT2A3,UGT2B7	1	UGT2B17	1	{Bone mineral density QTL 12, osteoporosis}, 612560 (3)	9	UGT2B28, UGT2B15, UGT2B4, UGT2B11, UGT2B7, UGT2B17, UGT2A1, UGT2B10, UGT3A1	40	Liver tumor, Liver tumor|Liver cancer|Liver carcinoma|Intrahepatic cholestasis|Cholestasis|Familial intrahepatic cholestasis|Progressive intrahepatic cholestasis|Progressive familial intrahepatic cholestasis type 1, Liver tumor|Liver cancer, Liver tumor, Liver tumor|Liver cancer|Liver carcinoma|Hepatocellular carcinoma|Liver Damage|Intrahepatic cholestasis|Cholestasis|Familial intrahepatic choles…	1	UGT2B7	1	REACTOME_BIOLOGICAL_OXIDATIONS	3	UGT2A3, UGT2B7, UGT2A3	21	KEGG_ASCORBATE_AND_ALDARATE_METABOLISM|KEGG_DRUG_METABOLISM_CYTOCHROME_P450|KEGG_DRUG_METABOLISM_OTHER_ENZYMES|KEGG_METABOLISM_OF_XENOBIOTICS_BY_CYTOCHROME_P450|KEGG_PENTOSE_AND_GLUCURONATE_INTERCONVERSIONS|KEGG_PORPHYRIN_AND_CHLOROPHYLL_METABOLISM|KEGG_RETINOL_METABOLISM|KEGG_STARCH_AND_SUCROSE_METABOLISM|KEGG_STEROID_HORMONE_BIOSYNTHESIS, KEGG_METABOLISM_OF_XENOBIOTICS_BY_CYTOCHROME_P450|KEGG_P…
Dapma7bEVm002712	1	0	0	0	0	5	PRKACG,PRKACB,PRKACB,PRKACA,PRKX	3	PRKACA,PRKACB,PRKX	4	PRKACG, PRKACB, PRKACB, PRKACA	5	?Bleeding disorder, platelet-type, 19, 616176 (3), Cardioacrofacial dysplasia 2, 619143 (3), Cardioacrofacial dysplasia 2, 619143 (3), Cardioacrofacial dysplasia 1, 619142 (3)|Cushing syndrome, ACTH-independent adrenal, somatic, 615830 (3)	4	PRKACG, PRKACB, PRKACB, PRKX	6	Liver tumor, Liver tumor, Liver tumor, Liver tumor|Liver cancer|Liver carcinoma	3	PRKACB, PRKACB, PRKACA	103	REACTOME_ACTIVATION_OF_NMDA_RECEPTOR_UPON_GLUTAMATE_BINDING_AND_POSTSYNAPTIC_EVENTS|REACTOME_ADAPTIVE_IMMUNE_SYSTEM|REACTOME_AQUAPORIN_MEDIATED_TRANSPORT|REACTOME_CA_DEPENDENT_EVENTS|REACTOME_CYTOKINE_SIGNALING_IN_IMMUNE_SYSTEM|REACTOME_DAG_AND_IP3_SIGNALING|REACTOME_DARPP_32_EVENTS|REACTOME_DOWNSTREAM_SIGNAL_TRANSDUCTION|REACTOME_DOWNSTREAM_SIGNALING_OF_ACTIVATED_FGFR|REACTOME_FACTORS_INVOLVED_I…	4	PRKACB, PRKACB, PRKACA, PRKX	59	KEGG_APOPTOSIS|KEGG_CALCIUM_SIGNALING_PATHWAY|KEGG_CHEMOKINE_SIGNALING_PATHWAY|KEGG_DILATED_CARDIOMYOPATHY|KEGG_GAP_JUNCTION|KEGG_GNRH_SIGNALING_PATHWAY|KEGG_HEDGEHOG_SIGNALING_PATHWAY|KEGG_INSULIN_SIGNALING_PATHWAY|KEGG_LONG_TERM_POTENTIATION|KEGG_MAPK_SIGNALING_PATHWAY|KEGG_MELANOGENESIS|KEGG_OLFACTORY_TRANSDUCTION|KEGG_OOCYTE_MEIOSIS|KEGG_PRION_DISEASES|KEGG_PROGESTERONE_MEDIATED_OOCYTE_MATURA…
Dapma7bEVm002724	1	0	0	0	0	2	ALG8,ALG6	1	ALG8	2	ALG8, ALG6	3	Congenital disorder of glycosylation, type Ih, 608104 (3)|Polycystic liver disease 3 with or without kidney cysts, 617874 (3), Congenital disorder of glycosylation, type Ic, 603147 (3)	2	ALG8, ALG6	8	Liver tumor|Liver cancer|Liver carcinoma|Hepatocellular carcinoma|Polycystic liver disease 3 without kidney cysts|Polycystic liver disease 3 with kidney cysts|Polycystic liver disease, Cell viability of kidney cell lines	1	ALG8	1	REACTOME_METABOLISM_OF_PROTEINS	1	ALG8	1	KEGG_N_GLYCAN_BIOSYNTHESIS
Dapma7bEVm002731	1	0	0	0	0	1	EIF3E	1	EIF3E	0	NA	0	NA	1	EIF3E	3	Liver tumor|Liver cancer|Liver carcinoma	1	EIF3E	4	REACTOME_3_UTR_MEDIATED_TRANSLATIONAL_REGULATION|REACTOME_ACTIVATION_OF_THE_MRNA_UPON_BINDING_OF_THE_CAP_BINDING_COMPLEX_AND_EIFS_AND_SUBSEQUENT_BINDING_TO_43S|REACTOME_FORMATION_OF_THE_TERNARY_COMPLEX_AND_SUBSEQUENTLY_THE_43S_COMPLEX|REACTOME_METABOLISM_OF_PROTEINS	0	NA	0	NA
Dapma7bEVm002732	1	0	0	0	0	3	ATP6V1B2,ATP6V1B1,ATP6V1B1	1	ATP6V1B2	3	ATP6V1B2, ATP6V1B1, ATP6V1B1	4	Deafness, congenital, with onychodystrophy, autosomal dominant, 124480 (3)|Zimmermann-Laband syndrome 2, 616455 (3), Distal renal tubular acidosis 2 with progressive sensorineural hearing loss, 267300 (3), Distal renal tubular acidosis 2 with progressive sensorineural hearing loss, 267300 (3)	0	NA	0	NA	1	ATP6V1B2	1	REACTOME_LATENT_INFECTION_OF_HOMO_SAPIENS_WITH_MYCOBACTERIUM_TUBERCULOSIS	1	ATP6V1B2	3	KEGG_EPITHELIAL_CELL_SIGNALING_IN_HELICOBACTER_PYLORI_INFECTION|KEGG_OXIDATIVE_PHOSPHORYLATION|KEGG_VIBRIO_CHOLERAE_INFECTION
Dapma7bEVm002734	1	0	0	0	0	4	CISH,SOCS2,SOCS1,SOCS3	3	SOCS1,SOCS2,SOCS3	2	CISH, SOCS1	5	Autoinflammatory syndrome, familial, with or without immunodeficiency, 619375 (3)|{Bacteremia, susceptibility to}, 614383 (3)|{Malaria, susceptibility to}, 611162 (3)|{Tuberculosis, susceptibility to}, 607948 (3), Autoinflammatory syndrome, familial, with or without immunodeficiency, 619375 (3)	4	CISH, SOCS2, SOCS1, SOCS3	68	Liver tumor|Liver cancer|Liver carcinoma, Liver tumor|Liver cancer|Liver carcinoma|Hepatocellular carcinoma, Liver tumor|Liver cancer|Liver carcinoma|Hepatocellular carcinoma|Cell death of liver cells|Cell death of liver|Necrosis of liver|Cell death of hepatocytes|Development of liver tumor|Apoptosis of liver|Development of hepatocellular carcinoma|Apoptosis of liver cells|Liver Damage|Apoptosis …	3	SOCS2, SOCS1, SOCS3	14	REACTOME_CYTOKINE_SIGNALING_IN_IMMUNE_SYSTEM, REACTOME_CLASS_I_MHC_MEDIATED_ANTIGEN_PROCESSING_PRESENTATION|REACTOME_GROWTH_HORMONE_RECEPTOR_SIGNALING|REACTOME_IMMUNE_SYSTEM|REACTOME_INTERFERON_ALPHA_BETA_SIGNALING|REACTOME_INTERFERON_GAMMA_SIGNALING|REACTOME_INTERFERON_SIGNALING|REACTOME_REGULATION_OF_IFNA_SIGNALING|REACTOME_REGULATION_OF_IFNG_SIGNALING|REACTOME_SIGNALING_BY_SCF_KIT, REACTOME_AD…	3	SOCS2, SOCS1, SOCS3	6	KEGG_JAK_STAT_SIGNALING_PATHWAY|KEGG_TYPE_II_DIABETES_MELLITUS, KEGG_INSULIN_SIGNALING_PATHWAY, KEGG_ADIPOCYTOKINE_SIGNALING_PATHWAY|KEGG_INSULIN_SIGNALING_PATHWAY|KEGG_UBIQUITIN_MEDIATED_PROTEOLYSIS
Dapma7bEVm002739	1	0	0	0	0	10	CHRNB4,CHRNA5,CHRNA3,CHRNA6,CHRNB3,CHRNB3,CHRNA2,CHRNB2,CHRNA1,CHRNA4	3	CHRNA2,CHRNA4,CHRNB2	6	CHRNA5, CHRNA3, CHRNA2, CHRNB2, CHRNA1, CHRNA4	11	{Lung cancer susceptibility 2}, 612052 (3)|{Nicotine dependence, susceptibility to}, 612052 (3), Bladder dysfunction, autonomic, with impaired pupillary reflex and secondary CAKUT, 191800 (3)|{Lung cancer susceptibility 2}, 612052 (3), Epilepsy, nocturnal frontal lobe, type 4, 610353 (3), Epilepsy, nocturnal frontal lobe, 3, 605375 (3), Multiple pterygium syndrome, lethal type, 253290 (3)|Myasthe…	10	CHRNB4, CHRNA5, CHRNA3, CHRNA6, CHRNB3, CHRNB3, CHRNA2, CHRNB2, CHRNA1, CHRNA4	54	Pulmonary Hypertension|Failure of kidney, Pulmonary Hypertension|Failure of kidney, Liver tumor|Liver cancer|Liver carcinoma|Pulmonary Hypertension|Hepatocellular carcinoma|Advanced liver tumor|Unresectable hepatocellular carcinoma|Hepatic adenocarcinoma|Failure of kidney|Liver cholangiocarcinoma|Advanced liver cholangiocarcinoma|BCLC stage B hepatocellular carcinoma|Child-Pugh class A hepatocell…	3	CHRNA2, CHRNB2, CHRNA4	9	REACTOME_ACETYLCHOLINE_BINDING_AND_DOWNSTREAM_EVENTS|REACTOME_HIGHLY_CALCIUM_PERMEABLE_POSTSYNAPTIC_NICOTINIC_ACETYLCHOLINE_RECEPTORS|REACTOME_NEURONAL_SYSTEM, REACTOME_ACETYLCHOLINE_BINDING_AND_DOWNSTREAM_EVENTS|REACTOME_HIGHLY_CALCIUM_PERMEABLE_POSTSYNAPTIC_NICOTINIC_ACETYLCHOLINE_RECEPTORS|REACTOME_NEURONAL_SYSTEM, REACTOME_NEUROTRANSMITTER_RECEPTOR_BINDING_AND_DOWNSTREAM_TRANSMISSION_IN_THE_P…	1	CHRNA4	1	KEGG_NEUROACTIVE_LIGAND_RECEPTOR_INTERACTION
Dapma7bEVm002740	1	0	0	0	0	3	STARD3NL,STAR,STARD3	1	STAR	1	STAR	3	Epilepsy, familial adult myoclonic, 2, 607876 (3)|Lipoid adrenal hyperplasia, 201710 (3)|STAR syndrome, 300707 (3)	2	STAR, STARD3	7	Liver tumor|Cell death of heart cells|Cell death of heart|Apoptosis of heart|Apoptosis of heart cells|Apoptosis of cardiac fibroblasts, Liver tumor	1	STAR	2	REACTOME_METABOLISM_OF_LIPIDS_AND_LIPOPROTEINS|REACTOME_METABOLISM_OF_STEROID_HORMONES_AND_VITAMINS_A_AND_D	0	NA	0	NA
Dapma7bEVm002760	1	0	0	0	0	2	PSEN1,PSEN2	2	PSEN1,PSEN2	2	PSEN1, PSEN2	9	?Acne inversa, familial, 3, 613737 (3)|Alzheimer disease, type 3, 607822 (3)|Alzheimer disease, type 3, with spastic paraparesis and apraxia, 607822 (3)|Alzheimer disease, type 3, with spastic paraparesis and unusual plaques, 607822 (3)|Cardiomyopathy, dilated, 1U, 613694 (3)|Dementia, frontotemporal, 600274 (3)|Pick disease, 172700 (3), Alzheimer disease-4, 606889 (3)|Cardiomyopathy, dilated, 1V…	2	PSEN1, PSEN2	37	Liver tumor|Liver cancer|Liver carcinoma|Enlargement of heart|Hepatocellular carcinoma|Cell death of kidney cells|Cell death of kidney cell lines|Congenital heart disease|Dilated cardiomyopathy|Atrial or ventricular septal defect|Ventricular septal defect|Nephritis|Primary dilated cardiomyopthy|Glomerulonephritis|Failure of heart looping|Familial congenital heart disease|Familial dilated cardiomy…	2	PSEN1, PSEN2	13	REACTOME_P75_NTR_RECEPTOR_MEDIATED_SIGNALLING|REACTOME_SIGNALING_BY_ERBB4|REACTOME_SIGNALING_BY_NOTCH1|REACTOME_SIGNALING_BY_NOTCH3, REACTOME_ACTIVATED_NOTCH1_TRANSMITS_SIGNAL_TO_THE_NUCLEUS|REACTOME_CELL_DEATH_SIGNALLING_VIA_NRAGE_NRIF_AND_NADE|REACTOME_NRIF_SIGNALS_CELL_DEATH_FROM_THE_NUCLEUS|REACTOME_NUCLEAR_SIGNALING_BY_ERBB4|REACTOME_REGULATED_PROTEOLYSIS_OF_P75NTR|REACTOME_SIGNALING_BY_NOTC…	2	PSEN1, PSEN2	4	KEGG_ALZHEIMERS_DISEASE|KEGG_NEUROTROPHIN_SIGNALING_PATHWAY|KEGG_WNT_SIGNALING_PATHWAY, KEGG_NOTCH_SIGNALING_PATHWAY
Dapma7bEVm002764	1	0	0	0	0	6	FUT9,FUT7,FUT4,FUT6,FUT3,FUT5	1	FUT4	2	FUT6, FUT3	2	[Fucosyltransferase 6 deficiency], 613852 (3), [Blood group, Lewis], 618983 (3)	3	FUT9, FUT7, FUT4	13	Disorder of coronary artery|Coronary artery disease, Damage of kidney|Injury of kidney|Damage of renal tubule|Injury of renal tubule, Liver tumor|Liver cancer|Liver carcinoma|Damage of kidney|Injury of kidney|Damage of renal tubule|Injury of renal tubule	0	NA	0	NA	1	FUT4	1	KEGG_GLYCOSPHINGOLIPID_BIOSYNTHESIS_LACTO_AND_NEOLACTO_SERIES
Dapma7bEVm002780	1	0	0	0	0	3	IDH3A,IDH3B,IDH3G	1	IDH3A	2	IDH3A, IDH3B	2	Retinitis pigmentosa 90, 619007 (3), Retinitis pigmentosa 46, 612572 (3)	2	IDH3B, IDH3G	7	Liver tumor|Liver cancer|Liver carcinoma, Liver tumor|Liver cancer|Liver carcinoma|Hepatocellular carcinoma	1	IDH3A	1	REACTOME_TCA_CYCLE_AND_RESPIRATORY_ELECTRON_TRANSPORT	1	IDH3A	1	KEGG_CITRATE_CYCLE_TCA_CYCLE
Dapma7bEVm002783	1	0	0	0	0	3	TP53,TP73,TP63	1	TP53	3	TP53, TP73, TP63	27	Bone marrow failure syndrome 5, 618165 (3)|Breast cancer, somatic, 114480 (3)|Galloway-Mowat syndrome 4, 617730 (3)|Hepatocellular carcinoma, somatic, 114550 (3)|Li-Fraumeni syndrome, 151623 (3)|Nasopharyngeal carcinoma, somatic, 607107 (3)|Pancreatic cancer, somatic 260350 (3)|{Adrenocortical carcinoma, pediatric}, 202300 (3)|{Basal cell carcinoma 7}, 614740 (3)|{Choroid plexus papilloma}, 26050…	3	TP53, TP73, TP63	118	Liver tumor|Liver tumor|Liver cancer|Liver cancer|Liver carcinoma|Liver carcinoma|Enlargement of heart|Hypertrophy of heart|Cell death of heart cells|Cell death of heart|Hepatocellular carcinoma|Hepatocellular carcinoma|Apoptosis of heart|Apoptosis of heart cells|Cell death of cardiomyocytes|Damage of kidney|Apoptosis of cardiomyocytes|Cell death of kidney cells|Cell death of kidney cells|Cell de…	1	TP53	5	REACTOME_AUTODEGRADATION_OF_THE_E3_UBIQUITIN_LIGASE_COP1|REACTOME_CELL_CYCLE|REACTOME_INTRINSIC_PATHWAY_FOR_APOPTOSIS|REACTOME_P53_DEPENDENT_G1_DNA_DAMAGE_RESPONSE|REACTOME_SIGNALING_BY_NOTCH	1	TP53	7	KEGG_BASAL_CELL_CARCINOMA|KEGG_CELL_CYCLE|KEGG_GLIOMA|KEGG_HUNTINGTONS_DISEASE|KEGG_NEUROTROPHIN_SIGNALING_PATHWAY|KEGG_P53_SIGNALING_PATHWAY|KEGG_PROSTATE_CANCER
Dapma7bEVm002785	1	0	0	0	0	1	ASS1	1	ASS1	1	ASS1	5	?Epilepsy, progressive myoclonic, 8, 616230 (3)|?Febrile seizures, familial, 4, 604352 (3)|Citrullinemia, 215700 (3)|Usher syndrome, type 2C, 605472 (3)|Usher syndrome, type 2C, GPR98/PDZD7 digenic, 605472 (3)	1	ASS1	7	Liver tumor|Liver cancer|Liver carcinoma|Hepatocellular carcinoma|Hepatitis B virus-related hepatocellular carcinoma|Hepatitis B surface antigen-negative hepatitis C virus negative hepatocellular carcinoma|Hepatitis C virus-related hepatocellular carcinoma	0	NA	0	NA	0	NA	0	NA
Dapma7bEVm002789	1	0	0	0	0	1	FEN1	1	FEN1	0	NA	0	NA	1	FEN1	1	Hematopoiesis of liver	1	FEN1	11	REACTOME_BASE_EXCISION_REPAIR|REACTOME_CELL_CYCLE_MITOTIC|REACTOME_DNA_REPAIR|REACTOME_DNA_REPLICATION|REACTOME_DNA_STRAND_ELONGATION|REACTOME_EARLY_PHASE_OF_HIV_LIFE_CYCLE|REACTOME_EXTENSION_OF_TELOMERES|REACTOME_HIV_LIFE_CYCLE|REACTOME_LAGGING_STRAND_SYNTHESIS|REACTOME_PROCESSIVE_SYNTHESIS_ON_THE_LAGGING_STRAND|REACTOME_RESOLUTION_OF_AP_SITES_VIA_THE_MULTIPLE_NUCLEOTIDE_PATCH_REPLACEMENT_PATHWAY	1	FEN1	1	KEGG_DNA_REPLICATION
Dapma7bEVm002808	1	0	0	0	0	2	BUB3,RAE1	1	RAE1	0	NA	0	NA	0	NA	0	NA	1	RAE1	13	REACTOME_ANTIVIRAL_MECHANISM_BY_IFN_STIMULATED_GENES|REACTOME_HIV_LIFE_CYCLE|REACTOME_IMMUNE_SYSTEM|REACTOME_INFLUENZA_LIFE_CYCLE|REACTOME_METABOLISM_OF_NON_CODING_RNA|REACTOME_METABOLISM_OF_RNA|REACTOME_PROCESSING_OF_CAPPED_INTRON_CONTAINING_PRE_MRNA|REACTOME_REGULATION_OF_GLUCOKINASE_BY_GLUCOKINASE_REGULATORY_PROTEIN|REACTOME_SLC_MEDIATED_TRANSMEMBRANE_TRANSPORT|REACTOME_TRANSMEMBRANE_TRANSPORT…	0	NA	0	NA
Dapma7bEVm002814	1	0	0	0	0	4	SLC25A4,SLC25A31,SLC25A5,SLC25A6	3	SLC25A4,SLC25A5,SLC25A6	1	SLC25A4	6	Metabolic crises, recurrent, with variable encephalomyopathic features and neurologic regression, 618416 (3)|Mitochondrial DNA depletion syndrome 12A (cardiomyopathic type) AD, 617184 (3)|Mitochondrial DNA depletion syndrome 12B (cardiomyopathic type) AR, 615418 (3)|Neuropathy, hereditary motor and sensory, type VIB, 616505 (3)|Pontocerebellar hypoplasia, type 1E, 619303 (3)|Progressive external …	4	SLC25A4, SLC25A31, SLC25A5, SLC25A6	19	Enlargement of heart|Hypertrophy of heart|Cell death of liver cells|Cell death of liver|Necrosis of liver|Cell death of hepatocytes, Liver tumor|Liver cancer|Liver carcinoma|Hepatocellular carcinoma, Cell death of liver cells|Cell death of liver|Necrosis of liver|Cell death of hepatocytes, Intrahepatic cholestasis|Cholestasis|Familial intrahepatic cholestasis|Progressive intrahepatic cholestasis|…	3	SLC25A4, SLC25A5, SLC25A6	8	REACTOME_HIV_INFECTION, REACTOME_HOST_INTERACTIONS_OF_HIV_FACTORS|REACTOME_INTEGRATION_OF_ENERGY_METABOLISM|REACTOME_INTERACTIONS_OF_VPR_WITH_HOST_CELLULAR_PROTEINS|REACTOME_REGULATION_OF_INSULIN_SECRETION, REACTOME_HIV_INFECTION|REACTOME_METABOLISM_OF_PROTEINS|REACTOME_MITOCHONDRIAL_PROTEIN_IMPORT	3	SLC25A4, SLC25A5, SLC25A6	5	KEGG_CALCIUM_SIGNALING_PATHWAY|KEGG_HUNTINGTONS_DISEASE, KEGG_PARKINSONS_DISEASE, KEGG_CALCIUM_SIGNALING_PATHWAY|KEGG_HUNTINGTONS_DISEASE
Dapma7bEVm002869	1	0	0	0	0	1	RPS6	1	RPS6	1	RPS6	3	Coffin-Lowry syndrome, 303600 (3)|Mental retardation, X-linked 19, 300844 (3)|Short-rib thoracic dysplasia 8 with or without polydactyly, 615503 (3)	1	RPS6	20	Liver tumor|Liver tumor|Liver tumor|Liver tumor|Liver cancer|Liver cancer|Liver cancer|Liver carcinoma|Liver carcinoma|Liver carcinoma|Cell death of heart cells|Cell death of heart|Hepatocellular carcinoma|Hepatocellular carcinoma|Apoptosis of heart|Apoptosis of heart cells|Cell death of cardiomyocytes|Apoptosis of cardiomyocytes|Proliferation of liver cells|Proliferation of hepatocytes	1	RPS6	25	REACTOME_ACTIVATION_OF_NMDA_RECEPTOR_UPON_GLUTAMATE_BINDING_AND_POSTSYNAPTIC_EVENTS|REACTOME_AXON_GUIDANCE|REACTOME_CREB_PHOSPHORYLATION_THROUGH_THE_ACTIVATION_OF_RAS|REACTOME_ERK_MAPK_TARGETS|REACTOME_FORMATION_OF_THE_TERNARY_COMPLEX_AND_SUBSEQUENTLY_THE_43S_COMPLEX|REACTOME_GASTRIN_CREB_SIGNALLING_PATHWAY_VIA_PKC_AND_MAPK|REACTOME_IMMUNE_SYSTEM|REACTOME_INFLUENZA_LIFE_CYCLE|REACTOME_INSULIN_REC…	1	RPS6	3	KEGG_INSULIN_SIGNALING_PATHWAY|KEGG_MTOR_SIGNALING_PATHWAY|KEGG_PROGESTERONE_MEDIATED_OOCYTE_MATURATION
Dapma7bEVm002878	1	0	0	0	0	1	CDK5	1	CDK5	1	CDK5	2	?Lissencephaly 7 with cerebellar hypoplasia, 616342 (3)|Microcephaly 3, primary, autosomal recessive, 604804 (3)	1	CDK5	9	Liver tumor|Liver tumor|Liver cancer|Liver cancer|Liver carcinoma|Enlargement of heart|Dilated cardiomyopathy|Primary dilated cardiomyopthy|Idiopathic dilated cardiomyopathy	1	CDK5	6	REACTOME_AXON_GUIDANCE|REACTOME_CRMPS_IN_SEMA3A_SIGNALING|REACTOME_DEVELOPMENTAL_BIOLOGY|REACTOME_FACTORS_INVOLVED_IN_MEGAKARYOCYTE_DEVELOPMENT_AND_PLATELET_PRODUCTION|REACTOME_OPIOID_SIGNALLING|REACTOME_SEMAPHORIN_INTERACTIONS	1	CDK5	1	KEGG_ALZHEIMERS_DISEASE
Dapma7bEVm002884	0	1	0	0	0	0		0		NA	NA	NA	NA	NA	NA	NA	NA	NA	NA	NA	NA	NA	NA	NA	NA
Dapma7bEVm002890	1	0	0	0	0	1	PSMA1	1	PSMA1	0	NA	0	NA	1	PSMA1	3	Liver tumor|Liver cancer|Liver carcinoma	1	PSMA1	27	REACTOME_ANTIGEN_PROCESSING_UBIQUITINATION_PROTEASOME_DEGRADATION|REACTOME_APC_C_CDC20_MEDIATED_DEGRADATION_OF_MITOTIC_PROTEINS|REACTOME_APC_C_CDH1_MEDIATED_DEGRADATION_OF_CDC20_AND_OTHER_APC_C_CDH1_TARGETED_PROTEINS_IN_LATE_MITOSIS_EARLY_G1|REACTOME_APOPTOSIS|REACTOME_ASSEMBLY_OF_THE_PRE_REPLICATIVE_COMPLEX|REACTOME_AUTODEGRADATION_OF_CDH1_BY_CDH1_APC_C|REACTOME_CDT1_ASSOCIATION_WITH_THE_CDC6_OR…	1	PSMA1	1	KEGG_PROTEASOME
Dapma7bEVm002892	0	0	0	0	1	1	ELP5	0		0	NA	0	NA	0	NA	0	NA	0	NA	0	NA	0	NA	0	NA
Dapma7bEVm002893	1	0	0	0	0	2	SRSF8,SRSF2	1	SRSF2	0	NA	0	NA	1	SRSF2	13	Liver tumor|Liver cancer|Liver carcinoma|Enlargement of heart|Hepatocellular carcinoma|Hepatic steatosis|Inflammation of liver|Fibrosis of liver|Dilated cardiomyopathy|Accumulation of bile acid|Increased Levels of Albumin|Increased localization of albumin|Periportal fibrosis	1	SRSF2	3	REACTOME_MRNA_PROCESSING|REACTOME_MRNA_SPLICING_MINOR_PATHWAY|REACTOME_PROCESSING_OF_CAPPED_INTRON_CONTAINING_PRE_MRNA	1	SRSF2	1	KEGG_SPLICEOSOME
Dapma7bEVm002896	0	0	0	1	0	3	MTX3,MTX1,MTX2	0		3	MTX3, MTX1, MTX2	4	Charcot-Marie-Tooth neuropathy, X-linked recessive, 3 (4), Charcot-Marie-Tooth neuropathy, X-linked dominant, 1, 302800 (3), Charcot-Marie-Tooth neuropathy, X-linked recessive, 2 (2)|Mandibuloacral dysplasia progeroid syndrome, 619127 (3)	1	MTX3	3	Liver tumor|Liver cancer|Liver carcinoma	0	NA	0	NA	0	NA	0	NA
Dapma7bEVm002901	0	0	0	0	1	0		0		NA	NA	NA	NA	NA	NA	NA	NA	NA	NA	NA	NA	NA	NA	NA	NA
Dapma7bEVm002904	1	0	0	0	0	1	RPS20	1	RPS20	0	NA	0	NA	1	RPS20	1	Liver tumor	1	RPS20	3	REACTOME_3_UTR_MEDIATED_TRANSLATIONAL_REGULATION|REACTOME_ACTIVATION_OF_THE_MRNA_UPON_BINDING_OF_THE_CAP_BINDING_COMPLEX_AND_EIFS_AND_SUBSEQUENT_BINDING_TO_43S|REACTOME_INFLUENZA_VIRAL_RNA_TRANSCRIPTION_AND_REPLICATION	0	NA	0	NA
Dapma7bEVm002915	1	0	0	1	0	1	GSTA4	1	GSTA4	0	NA	0	NA	1	GSTA4	1	Conjugation of glutathione	0	NA	0	NA	1	GSTA4	2	KEGG_GLUTATHIONE_METABOLISM|KEGG_METABOLISM_OF_XENOBIOTICS_BY_CYTOCHROME_P450
Dapma7bEVm002921	0	0	0	1	0	1	HPGDS	0		0	NA	0	NA	0	NA	0	NA	0	NA	0	NA	0	NA	0	NA
Dapma7bEVm002957	1	0	0	0	0	5	ITPR3,ITPR3,ITPR2,ITPR2,ITPR1	2	ITPR1,ITPR2	5	ITPR3, ITPR3, ITPR2, ITPR2, ITPR1	7	{Diabetes, type 1, susceptibility to}, 222100 (2), {Diabetes, type 1, susceptibility to}, 222100 (2), ?Anhidrosis, isolated, with normal sweat glands, 106190 (3), ?Anhidrosis, isolated, with normal sweat glands, 106190 (3), Gillespie syndrome, 206700 (3)|Spinocerebellar ataxia 15, 606658 (3)|Spinocerebellar ataxia 29, congenital nonprogressive, 117360 (3)	5	ITPR3, ITPR3, ITPR2, ITPR2, ITPR1	25	Liver tumor|Liver cancer|Liver carcinoma|Hepatocellular carcinoma, Liver tumor|Liver cancer|Liver carcinoma|Hepatocellular carcinoma, Liver tumor|Liver cancer|Liver carcinoma|Failure of heart, Liver tumor|Liver cancer|Liver carcinoma|Failure of heart, Liver tumor|Liver cancer|Liver carcinoma|Hepatocellular carcinoma|Cell death of kidney cells|Cell death of kidney cell lines|Apoptosis of kidney ce…	2	ITPR2, ITPR2	60	REACTOME_ADAPTIVE_IMMUNE_SYSTEM|REACTOME_ANTIGEN_ACTIVATES_B_CELL_RECEPTOR_LEADING_TO_GENERATION_OF_SECOND_MESSENGERS|REACTOME_DAG_AND_IP3_SIGNALING|REACTOME_DOWNSTREAM_SIGNAL_TRANSDUCTION|REACTOME_DOWNSTREAM_SIGNALING_OF_ACTIVATED_FGFR|REACTOME_EFFECTS_OF_PIP2_HYDROLYSIS|REACTOME_ELEVATION_OF_CYTOSOLIC_CA2_LEVELS|REACTOME_G_ALPHA_Q_SIGNALLING_EVENTS|REACTOME_GASTRIN_CREB_SIGNALLING_PATHWAY_VIA_P…	3	ITPR2, ITPR2, ITPR1	27	KEGG_ALZHEIMERS_DISEASE|KEGG_CALCIUM_SIGNALING_PATHWAY|KEGG_GAP_JUNCTION|KEGG_GNRH_SIGNALING_PATHWAY|KEGG_LONG_TERM_DEPRESSION|KEGG_LONG_TERM_POTENTIATION|KEGG_OOCYTE_MEIOSIS|KEGG_PHOSPHATIDYLINOSITOL_SIGNALING_SYSTEM|KEGG_VASCULAR_SMOOTH_MUSCLE_CONTRACTION, KEGG_ALZHEIMERS_DISEASE|KEGG_CALCIUM_SIGNALING_PATHWAY|KEGG_GAP_JUNCTION|KEGG_GNRH_SIGNALING_PATHWAY|KEGG_LONG_TERM_DEPRESSION|KEGG_LONG_TER…
Dapma7bEVm002960	1	0	0	0	0	2	CCS,SOD1	1	SOD1	2	CCS, SOD1	30	?Arthrogryposis, Perthes disease, and upward gaze palsy, 614262 (3)|?Camptosynpolydactyly, complex, 607539 (3)|?Lethal congenital contractural syndrome 2, 607598 (3)|?Lethal congenital contracture syndrome 6, 616248 (3)|Arthrogryposis, distal, type 1B, 614335 (3)|Basal cell carcinoma, somatic, 605462 (3)|Basal cell nevus syndrome, 109400 (3)|Cataract 25 (2)|Centronuclear myopathy 1, 160150 (3)|Ce…	2	CCS, SOD1	28	Liver tumor|Liver cancer|Liver carcinoma, Liver tumor|Liver cancer|Liver carcinoma|Infarction of heart|Myocardial infarction|Disorder of coronary artery|Hepatocellular carcinoma|Cell death of kidney cells|Cell death of kidney cell lines|Cell death of liver|Necrosis of liver|Hepatic steatosis|Development of liver tumor|Development of hepatocellular carcinoma|Liver Damage|Inflammation of liver|Nona…	1	SOD1	2	REACTOME_PLATELET_ACTIVATION_SIGNALING_AND_AGGREGATION|REACTOME_RESPONSE_TO_ELEVATED_PLATELET_CYTOSOLIC_CA2_	1	SOD1	1	KEGG_PRION_DISEASES
Dapma7bEVm002961	1	0	0	0	0	2	PI4KB,PI4KA	1	PI4KA	1	PI4KA	1	Polymicrogyria, perisylvian, with cerebellar hypoplasia and arthrogryposis, 616531 (3)	2	PI4KB, PI4KA	9	Liver tumor, Liver tumor|Liver cancer|Liver carcinoma|Arrhythmia|Inflammation of liver|Infection by Hepatitis C virus|Viral hepatitis|Long-QT syndrome	1	PI4KA	1	REACTOME_PHOSPHOLIPID_METABOLISM	1	PI4KA	1	KEGG_INOSITOL_PHOSPHATE_METABOLISM
Dapma7bEVm002980	1	0	0	0	0	3	ABCC5,ABCC12,ABCC11	1	ABCC5	1	ABCC11	3	[Axillary odor, variation in], 117800 (3)|[Colostrum secretion, variation in], 117800 (3)|[Earwax, wet/dry], 117800 (3)	3	ABCC5, ABCC12, ABCC11	15	Liver tumor|Liver cancer|Liver carcinoma|Cell proliferation of kidney cell lines|Cirrhosis|Fibrosis of liver|Primary biliary cirrhosis|Cirrhosis of liver|Cytostasis of kidney cell lines, Liver tumor|Liver cancer|Liver carcinoma, Liver tumor|Liver cancer|Liver carcinoma	1	ABCC5	3	REACTOME_GLYCOSAMINOGLYCAN_METABOLISM|REACTOME_HYALURONAN_METABOLISM|REACTOME_METABOLISM_OF_CARBOHYDRATES	0	NA	0	NA
Dapma7bEVm002983	1	0	0	0	0	1	RAN	1	RAN	1	RAN	5	Osteolysis, familial expansile, 174810 (3)|Osteopetrosis, autosomal recessive 2, 259710 (3)|Osteopetrosis, autosomal recessive 7, 612301 (3)|{Encephalopathy, acute, infection-induced, 3, susceptibility to}, 608033 (3)|{Paget disease of bone 2, early-onset}, 602080 (3)	1	RAN	14	Liver tumor|Liver tumor|Liver tumor|Liver tumor|Liver cancer|Liver cancer|Liver cancer|Liver cancer|Liver carcinoma|Liver carcinoma|Liver carcinoma|Hepatocellular carcinoma|Increased Levels of Albumin|Increased export of albumin	1	RAN	17	REACTOME_CELL_CYCLE|REACTOME_CELL_CYCLE_MITOTIC|REACTOME_CYTOKINE_SIGNALING_IN_IMMUNE_SYSTEM|REACTOME_DNA_REPLICATION|REACTOME_GLUCOSE_TRANSPORT|REACTOME_HIV_INFECTION|REACTOME_HIV_LIFE_CYCLE|REACTOME_HOST_INTERACTIONS_OF_HIV_FACTORS|REACTOME_INFLUENZA_LIFE_CYCLE|REACTOME_INTERACTIONS_OF_VPR_WITH_HOST_CELLULAR_PROTEINS|REACTOME_INTERFERON_SIGNALING|REACTOME_LATE_PHASE_OF_HIV_LIFE_CYCLE|REACTOME_M…	0	NA	0	NA
Dapma7bEVm002985	0	0	0	0	0	1	MYBBP1A	0		0	NA	0	NA	1	MYBBP1A	3	Liver tumor|Liver cancer|Liver carcinoma	0	NA	0	NA	0	NA	0	NA
Dapma7bEVm003005	1	0	0	0	0	2	POLR2B,POLR3B	1	POLR3B	1	POLR3B	1	Leukodystrophy, hypomyelinating, 8, with or without oligodontia and/or hypogonadotropic hypogonadism, 614381 (3)	2	POLR2B, POLR3B	7	Liver tumor|Liver cancer|Liver carcinoma|Hepatocellular carcinoma, Liver tumor|Liver cancer|Liver carcinoma	1	POLR3B	4	REACTOME_RNA_POL_III_CHAIN_ELONGATION|REACTOME_RNA_POL_III_TRANSCRIPTION_INITIATION_FROM_TYPE_2_PROMOTER|REACTOME_RNA_POL_III_TRANSCRIPTION_INITIATION_FROM_TYPE_3_PROMOTER|REACTOME_RNA_POL_III_TRANSCRIPTION_TERMINATION	1	POLR3B	1	KEGG_RNA_POLYMERASE
Dapma7bEVm003010	1	0	0	0	0	2	INPP4B,INPP4A	1	INPP4B	0	NA	0	NA	2	INPP4B, INPP4A	6	Liver tumor|Liver cancer|Liver carcinoma, Liver tumor|Liver cancer|Liver carcinoma	1	INPP4B	1	REACTOME_PHOSPHOLIPID_METABOLISM	0	NA	0	NA
Dapma7bEVm003017	1	0	0	0	0	12	TLR9,TLR2,TLR6,TLR1,TLR3,TLR10,CD180,TLR4,TLR4,TLR5,TLR7,TLR8	4	TLR1,TLR4,TLR7,TLR8	5	TLR2, TLR1, TLR3, TLR5, TLR7	12	{Colorectal cancer, susceptibility to}, 114500 (3)|{Leprosy, susceptibility to}, 246300 (3)|{Mycobacterium tuberculosis, susceptibility to}, 607948 (3), {Leprosy, protection against}, 613223 (3)|{Leprosy, susceptibility to, 5}, 613223 (3), {HIV1 infection, resistance to}, 609423 (3)|{Immunodeficiency 83, susceptibility to viral infections}, 613002 (3), {Legionnaire disease, susceptibility to}, 60…	10	TLR9, TLR2, TLR6, TLR3, CD180, TLR4, TLR4, TLR5, TLR7, TLR8	277	Liver tumor|Liver cancer|Liver carcinoma|Disorder of coronary artery|Damage of kidney|Arrhythmia|Injury of kidney|Cell death of liver cells|Cell death of liver|Necrosis of liver|Cell death of hepatocytes|Supraventricular arrhythmia|Acute kidney injury|Apoptosis of liver|Cardiac fibrillation|Atrial fibrillation or flutter|Apoptosis of liver cells|Atrial fibrillation|Liver Damage|Apoptosis of hepat…	5	TLR1, TLR4, TLR4, TLR7, TLR8	30	REACTOME_ACTIVATED_TLR4_SIGNALLING|REACTOME_BETA_DEFENSINS|REACTOME_DEFENSINS|REACTOME_IMMUNE_SYSTEM|REACTOME_INNATE_IMMUNE_SYSTEM|REACTOME_TOLL_RECEPTOR_CASCADES, REACTOME_ACTIVATED_TLR4_SIGNALLING|REACTOME_ACTIVATION_OF_IRF3_IRF7_MEDIATED_BY_TBK1_IKK_EPSILON|REACTOME_IKK_COMPLEX_RECRUITMENT_MEDIATED_BY_RIP1|REACTOME_IMMUNE_SYSTEM|REACTOME_INNATE_IMMUNE_SYSTEM|REACTOME_MYD88_MAL_CASCADE_INITIATE…	4	TLR1, TLR4, TLR4, TLR8	8	KEGG_TOLL_LIKE_RECEPTOR_SIGNALING_PATHWAY, KEGG_LEISHMANIA_INFECTION|KEGG_PATHOGENIC_ESCHERICHIA_COLI_INFECTION|KEGG_TOLL_LIKE_RECEPTOR_SIGNALING_PATHWAY, KEGG_LEISHMANIA_INFECTION|KEGG_PATHOGENIC_ESCHERICHIA_COLI_INFECTION|KEGG_TOLL_LIKE_RECEPTOR_SIGNALING_PATHWAY, KEGG_TOLL_LIKE_RECEPTOR_SIGNALING_PATHWAY
Dapma7bEVm003018	1	0	0	0	0	5	JAG2,DLL4,DLL1,SNED1,JAG1	1	DLL4	3	DLL4, DLL1, JAG1	5	Adams-Oliver syndrome 6, 616589 (3), Neurodevelopmental disorder with nonspecific brain abnormalities and with or without seizures, 618709 (3), ?Deafness, congenital heart defects, and posterior embryotoxon, 617992 (3)|Alagille syndrome 1, 118450 (3)|Tetralogy of Fallot, 187500 (3)	5	JAG2, DLL4, DLL1, SNED1, JAG1	32	Liver tumor|Liver cancer|Liver carcinoma|Hepatocellular carcinoma|Cirrhosis|Fibrosis of liver|Primary biliary cirrhosis|Cirrhosis of liver, Liver Damage|Enlargement of pericardium|Histopathological change of liver, Increased Levels of Alkaline Phosphatase|Increased activation of alkaline phosphatase, Liver tumor|Liver cancer|Liver carcinoma|Hepatocellular carcinoma, Liver tumor|Liver cancer|Liver…	1	DLL4	4	REACTOME_ACTIVATED_NOTCH1_TRANSMITS_SIGNAL_TO_THE_NUCLEUS|REACTOME_RECEPTOR_LIGAND_BINDING_INITIATES_THE_SECOND_PROTEOLYTIC_CLEAVAGE_OF_NOTCH_RECEPTOR|REACTOME_SIGNALING_BY_NOTCH|REACTOME_SIGNALING_BY_NOTCH4	0	NA	0	NA
Dapma7bEVm003024	1	0	0	0	0	3	MTHFD1,MTHFD1L,MTHFD1L	1	MTHFD1	1	MTHFD1	2	Combined immunodeficiency and megaloblastic anemia with or without hyperhomocysteinemia, 617780 (3)|{Neural tube defects, folate-sensitive, susceptibility to}, 601634 (3)	3	MTHFD1, MTHFD1L, MTHFD1L	18	Liver tumor|Liver tumor|Liver cancer|Liver cancer|Liver carcinoma|Liver carcinoma|Disorder of coronary artery|Coronary artery disease, Liver tumor|Liver cancer|Liver carcinoma|Disorder of coronary artery|Coronary artery disease, Liver tumor|Liver cancer|Liver carcinoma|Disorder of coronary artery|Coronary artery disease	0	NA	0	NA	1	MTHFD1	2	KEGG_GLYOXYLATE_AND_DICARBOXYLATE_METABOLISM|KEGG_ONE_CARBON_POOL_BY_FOLATE
Dapma7bEVm003025	1	0	0	0	0	4	ATP11B,ATP11A,ATP11B,ATP11C	2	ATP11B,ATP11C	1	ATP11C	1	?Hemolytic anemia, congenital, X-linked, 301015 (3)	4	ATP11B, ATP11A, ATP11B, ATP11C	12	Liver tumor|Liver cancer|Liver carcinoma, Liver tumor|Liver cancer|Liver carcinoma, Liver tumor|Liver cancer|Liver carcinoma, Liver tumor|Liver cancer|Liver carcinoma	3	ATP11B, ATP11B, ATP11C	8	REACTOME_ION_CHANNEL_TRANSPORT|REACTOME_ION_TRANSPORT_BY_P_TYPE_ATPASES|REACTOME_TRANSMEMBRANE_TRANSPORT_OF_SMALL_MOLECULES, REACTOME_ION_CHANNEL_TRANSPORT|REACTOME_ION_TRANSPORT_BY_P_TYPE_ATPASES|REACTOME_TRANSMEMBRANE_TRANSPORT_OF_SMALL_MOLECULES, REACTOME_ION_CHANNEL_TRANSPORT|REACTOME_ION_TRANSPORT_BY_P_TYPE_ATPASES	0	NA	0	NA
Dapma7bEVm003026	1	0	0	0	0	2	EPS15,EPS15L1	1	EPS15	0	NA	0	NA	2	EPS15, EPS15L1	6	Liver tumor|Liver cancer|Liver carcinoma, Liver tumor|Liver cancer|Liver carcinoma	1	EPS15	1	REACTOME_EGFR_DOWNREGULATION	0	NA	0	NA
Dapma7bEVm003036	1	0	0	0	0	2	SNX25,SNX13	1	SNX13	0	NA	0	NA	1	SNX25	3	Liver tumor|Liver cancer|Liver carcinoma	0	NA	0	NA	0	NA	0	NA
Dapma7bEVm003039	1	0	0	0	0	1	PSMD2	1	PSMD2	0	NA	0	NA	1	PSMD2	15	Liver tumor|Liver cancer|Liver carcinoma|Advanced liver tumor|Hepatic adenocarcinoma|Liver cholangiocarcinoma|Advanced liver cholangiocarcinoma|Cell proliferation of kidney cell lines|Nephritis|Autoimmune glomerulonephritis|Glomerulonephritis|IgA nephropathy|Proliferative glomerulonephritis|Stage IV liver cholangiocarcinoma|Lupus nephritis	1	PSMD2	27	REACTOME_ANTIGEN_PROCESSING_UBIQUITINATION_PROTEASOME_DEGRADATION|REACTOME_APC_C_CDC20_MEDIATED_DEGRADATION_OF_MITOTIC_PROTEINS|REACTOME_APC_C_CDH1_MEDIATED_DEGRADATION_OF_CDC20_AND_OTHER_APC_C_CDH1_TARGETED_PROTEINS_IN_LATE_MITOSIS_EARLY_G1|REACTOME_APOPTOSIS|REACTOME_ASSEMBLY_OF_THE_PRE_REPLICATIVE_COMPLEX|REACTOME_AUTODEGRADATION_OF_CDH1_BY_CDH1_APC_C|REACTOME_CDT1_ASSOCIATION_WITH_THE_CDC6_OR…	0	NA	0	NA
Dapma7bEVm003044	1	0	0	0	0	1	NUP107	1	NUP107	1	NUP107	3	?Ovarian dysgenesis 6, 618078 (3)|Galloway-Mowat syndrome 7, 618348 (3)|Nephrotic syndrome, type 11, 616730 (3)	1	NUP107	11	Glomerulosclerosis|Nephrosis|Familial glomerulopathy|Focal segmental glomerulosclerosis 1|Focal segmental glomerulosclerosis|Galloway-Mowat syndrome 7|Nephrotic syndrome type 11|Familial focal segmental glomerulosclerosisrosis|Galloway Mowat syndrome|Monogenic nephrotic syndrome|Familial nephrotic syndrome	1	NUP107	13	REACTOME_CELL_CYCLE|REACTOME_CYTOKINE_SIGNALING_IN_IMMUNE_SYSTEM|REACTOME_DNA_REPLICATION|REACTOME_GLUCOSE_TRANSPORT|REACTOME_IMMUNE_SYSTEM|REACTOME_LATE_PHASE_OF_HIV_LIFE_CYCLE|REACTOME_METABOLISM_OF_NON_CODING_RNA|REACTOME_METABOLISM_OF_RNA|REACTOME_MITOTIC_M_M_G1_PHASES|REACTOME_MITOTIC_PROMETAPHASE|REACTOME_NEP_NS2_INTERACTS_WITH_THE_CELLULAR_EXPORT_MACHINERY|REACTOME_PROCESSING_OF_CAPPED_INT…	0	NA	0	NA
Dapma7bEVm003049	1	0	0	0	0	3	PSAPL1,PSAP,SFTPB	2	PSAP,PSAPL1	2	PSAP, SFTPB	7	Combined SAP deficiency, 611721 (3)|Gaucher disease, atypical, 610539 (3)|Krabbe disease, atypical, 611722 (3)|Metachromatic leukodystrophy due to SAP-b deficiency, 249900 (3)|Phelan-McDermid syndrome, 606232 (3)|{Schizophrenia 15}, 613950 (3), Surfactant metabolism dysfunction, pulmonary, 1, 265120 (3)	3	PSAPL1, PSAP, SFTPB	10	Liver tumor, Liver tumor|Liver tumor|Liver cancer|Liver carcinoma|Hydronephrosis|Degradation of renal tubule, Liver tumor|Liver cancer|Liver carcinoma	1	PSAP	2	REACTOME_GLYCOSPHINGOLIPID_METABOLISM|REACTOME_METABOLISM_OF_LIPIDS_AND_LIPOPROTEINS	2	PSAPL1, PSAP	2	KEGG_LYSOSOME, KEGG_LYSOSOME
Dapma7bEVm003052	1	0	0	0	0	4	VLDLR,LDLR,LRP8,LRP8	1	LDLR	4	VLDLR, LDLR, LRP8, LRP8	7	Cerebellar hypoplasia and mental retardation with or without quadrupedal locomotion 1, 224050 (3), Cerebellar hypoplasia and mental retardation with or without quadrupedal locomotion 1, 224050 (3)|Hypercholesterolemia, familial, 1, 143890 (3)|Hypercholesterolemia, familial, 4, 603813 (3)|LDL cholesterol level QTL2, 143890 (3), {Myocardial infarction, susceptibility to}, 608446 (3), {Myocardial in…	4	VLDLR, LDLR, LRP8, LRP8	62	Liver tumor|Liver cancer|Liver carcinoma, Liver tumor|Liver tumor|Liver cancer|Liver cancer|Liver carcinoma|Liver carcinoma|Infarction of heart|Myocardial infarction|Disorder of coronary artery|Cell death of liver cells|Cell death of liver|Necrosis of liver|Hepatic steatosis|Cell death of hepatocytes|Failure of kidney|Apoptosis of liver|Apoptosis of liver cells|Apoptosis of hepatocytes|Inflammati…	1	LDLR	2	REACTOME_LIPID_DIGESTION_MOBILIZATION_AND_TRANSPORT|REACTOME_LIPOPROTEIN_METABOLISM	1	LDLR	1	KEGG_ENDOCYTOSIS
Dapma7bEVm003057	1	0	0	0	0	2	AXIN1,AXIN2	1	AXIN1	2	AXIN1, AXIN2	4	?Caudal duplication anomaly, 607864 (3)|Hepatocellular carcinoma, somatic, 114550 (3), Colorectal cancer, somatic, 114500 (3)|Oligodontia-colorectal cancer syndrome, 608615 (3)	2	AXIN1, AXIN2	8	Liver tumor|Liver cancer|Liver carcinoma|Hepatocellular carcinoma, Liver tumor|Liver cancer|Liver carcinoma|Hepatocellular carcinoma	1	AXIN1	1	REACTOME_SIGNALING_BY_WNT	1	AXIN1	3	KEGG_BASAL_CELL_CARCINOMA|KEGG_COLORECTAL_CANCER|KEGG_PATHWAYS_IN_CANCER
Dapma7bEVm003069	1	0	0	0	0	2	DDX46,DDX42	1	DDX42	0	NA	0	NA	1	DDX42	4	Liver tumor|Liver cancer|Liver carcinoma|Hepatocellular carcinoma	0	NA	0	NA	1	DDX42	1	KEGG_SPLICEOSOME
Dapma7bEVm003075	1	0	0	0	0	2	NUP62,NUP62CL	1	NUP62	1	NUP62	1	Striatonigral degeneration, infantile, 271930 (3)	0	NA	0	NA	1	NUP62	14	REACTOME_ANTIVIRAL_MECHANISM_BY_IFN_STIMULATED_GENES|REACTOME_HIV_INFECTION|REACTOME_HIV_LIFE_CYCLE|REACTOME_HOST_INTERACTIONS_OF_HIV_FACTORS|REACTOME_INFLUENZA_LIFE_CYCLE|REACTOME_INTERACTIONS_OF_VPR_WITH_HOST_CELLULAR_PROTEINS|REACTOME_INTERFERON_SIGNALING|REACTOME_METABOLISM_OF_CARBOHYDRATES|REACTOME_MRNA_PROCESSING|REACTOME_REGULATION_OF_GLUCOKINASE_BY_GLUCOKINASE_REGULATORY_PROTEIN|REACTOME_…	0	NA	0	NA
Dapma7bEVm003085	1	0	0	0	0	2	EHHADH,HADHA	1	HADHA	2	EHHADH, HADHA	5	?Fanconi renotubular syndrome 3, 615605 (3), Fatty liver, acute, of pregnancy, 609016 (3)|HELLP syndrome, maternal, of pregnancy, 609016 (3)|LCHAD deficiency, 609016 (3)|Mitochondrial trifunctional protein deficiency, 609015 (3)	2	EHHADH, HADHA	25	Hepatic steatosis|Microvesicular hepatic steatosis|Familial glomerulopathy|Fanconi renotubular syndrome type 3|Fanconi syndrome of kidney|Fanconi renotubular syndrome type 1, Liver tumor|Liver cancer|Liver carcinoma|Cell death of heart cells|Cell death of heart|Cell death of cardiomyocytes|Cell death of liver|Necrosis of liver|Hepatic steatosis|Nonalcoholic fatty liver disease|Damage of heart|Nep…	0	NA	0	NA	1	HADHA	5	KEGG_BIOSYNTHESIS_OF_UNSATURATED_FATTY_ACIDS|KEGG_BUTANOATE_METABOLISM|KEGG_LIMONENE_AND_PINENE_DEGRADATION|KEGG_LYSINE_DEGRADATION|KEGG_PROPANOATE_METABOLISM
Dapma7bEVm003086	1	0	0	0	0	2	RAD54B,RAD54L	1	RAD54L	2	RAD54B, RAD54L	5	Colon cancer, somatic, 114500 (3)|Lymphoma, non-Hodgkin, somatic, 605027 (3), Adenocarcinoma, colonic, somatic (3)|Lymphoma, non-Hodgkin, somatic, 605027 (3)|{Breast cancer, invasive ductal}, 114480 (3)	2	RAD54B, RAD54L	7	Liver tumor|Liver cancer|Liver carcinoma, Liver tumor|Liver cancer|Liver carcinoma|Hepatocellular carcinoma	0	NA	0	NA	0	NA	0	NA
Dapma7bEVm003092	1	0	0	0	0	2	CASP8,CASP10	2	CASP10,CASP8	2	CASP8, CASP10	7	?Autoimmune lymphoproliferative syndrome, type IIB, 607271 (3)|Hepatocellular carcinoma, somatic, 114550 (3)|{Breast cancer, protection against}, 114480 (3)|{Lung cancer, protection against}, 211980 (3), Autoimmune lymphoproliferative syndrome, type II, 603909 (3)|Gastric cancer, somatic, 613659 (3)|Lymphoma, non-Hodgkin, somatic, 605027 (3)	2	CASP8, CASP10	34	Liver tumor|Liver cancer|Liver carcinoma|Failure of heart|Cell death of heart cells|Cell death of heart|Hepatocellular carcinoma|Apoptosis of heart|Apoptosis of heart cells|Cell death of cardiomyocytes|Apoptosis of cardiomyocytes|Cell death of kidney cells|Cell death of kidney cell lines|Cell death of liver cells|Cell death of liver|Necrosis of liver|Cell death of hepatocytes|Apoptosis of kidney …	2	CASP8, CASP10	9	REACTOME_APOPTOSIS|REACTOME_APOPTOTIC_EXECUTION_PHASE|REACTOME_CASPASE_MEDIATED_CLEAVAGE_OF_CYTOSKELETAL_PROTEINS|REACTOME_NFKB_ACTIVATION_THROUGH_FADD_RIP1_PATHWAY_MEDIATED_BY_CASPASE_8_AND10|REACTOME_NUCLEOTIDE_BINDING_DOMAIN_LEUCINE_RICH_REPEAT_CONTAINING_RECEPTOR_NLR_SIGNALING_PATHWAYS|REACTOME_RIG_I_MDA5_MEDIATED_INDUCTION_OF_IFN_ALPHA_BETA_PATHWAYS, REACTOME_EXTRINSIC_PATHWAY_FOR_APOPTOSIS|…	2	CASP8, CASP10	7	KEGG_NOD_LIKE_RECEPTOR_SIGNALING_PATHWAY|KEGG_P53_SIGNALING_PATHWAY|KEGG_PATHWAYS_IN_CANCER|KEGG_TOLL_LIKE_RECEPTOR_SIGNALING_PATHWAY|KEGG_VIRAL_MYOCARDITIS, KEGG_APOPTOSIS|KEGG_RIG_I_LIKE_RECEPTOR_SIGNALING_PATHWAY
Dapma7bEVm003100	1	0	0	0	0	4	KIF2A,KIF24,KIF2B,KIF2C	1	KIF2C	1	KIF2A	1	Cortical dysplasia, complex, with other brain malformations 3, 615411 (3)	2	KIF24, KIF2B	7	Liver tumor|Liver cancer|Liver carcinoma, Liver tumor|Liver cancer|Liver carcinoma|Hepatocellular carcinoma	1	KIF2C	7	REACTOME_ADAPTIVE_IMMUNE_SYSTEM|REACTOME_CELL_CYCLE|REACTOME_CELL_CYCLE_MITOTIC|REACTOME_FACTORS_INVOLVED_IN_MEGAKARYOCYTE_DEVELOPMENT_AND_PLATELET_PRODUCTION|REACTOME_IMMUNE_SYSTEM|REACTOME_KINESINS|REACTOME_MITOTIC_M_M_G1_PHASES	0	NA	0	NA
Dapma7bEVm003108	1	0	0	0	0	3	CDC25C,CDC25A,CDC25B	2	CDC25A,CDC25B	0	NA	0	NA	2	CDC25A, CDC25B	6	Proliferation of biliary epithelial cells|Proliferation of cholangiocytes, Liver tumor|Liver cancer|Liver carcinoma|Hepatocellular carcinoma	2	CDC25A, CDC25B	10	REACTOME_CELL_CYCLE|REACTOME_CELL_CYCLE_CHECKPOINTS|REACTOME_CYCLIN_E_ASSOCIATED_EVENTS_DURING_G1_S_TRANSITION_|REACTOME_E2F_ENABLED_INHIBITION_OF_PRE_REPLICATION_COMPLEX_FORMATION|REACTOME_E2F_MEDIATED_REGULATION_OF_DNA_REPLICATION|REACTOME_P53_INDEPENDENT_G1_S_DNA_DAMAGE_CHECKPOINT, REACTOME_CELL_CYCLE_MITOTIC|REACTOME_CYCLIN_A_B1_ASSOCIATED_EVENTS_DURING_G2_M_TRANSITION|REACTOME_MITOTIC_G2_G2_…	1	CDC25B	2	KEGG_CELL_CYCLE|KEGG_PROGESTERONE_MEDIATED_OOCYTE_MATURATION
Dapma7bEVm003115	1	0	0	0	0	2	HSPA9,HSPA5	1	HSPA5	1	HSPA9	2	Anemia, sideroblastic, 4, 182170 (3)|Even-plus syndrome, 616854 (3)	2	HSPA9, HSPA5	27	Liver tumor|Liver cancer|Liver carcinoma|Hepatocellular carcinoma|Hepatitis B virus-related hepatocellular carcinoma|Hepatitis B surface antigen-negative hepatitis C virus negative hepatocellular carcinoma|Hepatitis C virus-related hepatocellular carcinoma, Liver tumor|Liver cancer|Liver carcinoma|Hepatocellular carcinoma|Cell death of kidney cells|Cell death of kidney cell lines|Apoptosis of kid…	1	HSPA5	5	REACTOME_ACTIVATION_OF_CHAPERONE_GENES_BY_ATF6_ALPHA|REACTOME_ACTIVATION_OF_CHAPERONES_BY_ATF6_ALPHA|REACTOME_ANTIGEN_PRESENTATION_FOLDING_ASSEMBLY_AND_PEPTIDE_LOADING_OF_CLASS_I_MHC|REACTOME_DIABETES_PATHWAYS|REACTOME_PERK_REGULATED_GENE_EXPRESSION	1	HSPA5	1	KEGG_ANTIGEN_PROCESSING_AND_PRESENTATION
Dapma7bEVm003118	1	0	0	0	0	3	MCOLN3,MCOLN2,MCOLN1	1	MCOLN1	1	MCOLN1	1	Mucolipidosis IV, 252650 (3)	3	MCOLN3, MCOLN2, MCOLN1	8	Cell death of kidney cells|Cell death of kidney cell lines|Apoptosis of kidney cell lines, Liver tumor|Liver cancer|Liver carcinoma, Enlargement of heart|Dilated cardiomyopathy	1	MCOLN1	1	REACTOME_TRANSFERRIN_ENDOCYTOSIS_AND_RECYCLING	1	MCOLN1	1	KEGG_LYSOSOME
Dapma7bEVm003119	1	0	0	0	0	3	MTNR1A,MTNR1B,GPR50	2	MTNR1A,MTNR1B	1	MTNR1B	1	{Diabetes mellitus, type 2, susceptibility to}, 125853 (3)	3	MTNR1A, MTNR1B, GPR50	9	Disorder of coronary artery|Cirrhosis|Coronary artery disease, Disorder of coronary artery|Cirrhosis|Coronary artery disease, Liver tumor|Liver cancer|Liver carcinoma	2	MTNR1A, MTNR1B	5	REACTOME_G_ALPHA_I_SIGNALLING_EVENTS|REACTOME_GPCR_DOWNSTREAM_SIGNALING|REACTOME_GPCR_LIGAND_BINDING|REACTOME_SIGNALING_BY_GPCR, REACTOME_CLASS_A1_RHODOPSIN_LIKE_RECEPTORS	1	MTNR1A	1	KEGG_NEUROACTIVE_LIGAND_RECEPTOR_INTERACTION
Dapma7bEVm003126	1	0	0	0	0	3	ABCG2,ABCG8,ABCG5	1	ABCG2	3	ABCG2, ABCG8, ABCG5	5	[Junior blood group system], 614490 (3)|[Uric acid concentration, serum, QTL1], 138900 (3), Sitosterolemia 1, 210250 (3)|{Gallbladder disease 4}, 611465 (3), Sitosterolemia 2, 618666 (3)	3	ABCG2, ABCG8, ABCG5	30	Cell death of kidney cells|Cell death of kidney cell lines|Inflammation of liver|Intrahepatic cholestasis|Cholestasis|Familial intrahepatic cholestasis|Progressive intrahepatic cholestasis|Cell proliferation of kidney cell lines|Progressive familial intrahepatic cholestasis type 1|Cirrhosis|Fibrosis of liver|Primary biliary cirrhosis|Cirrhosis of liver|Cell viability of kidney cell lines|Cytostas…	1	ABCG2	1	REACTOME_IRON_UPTAKE_AND_TRANSPORT	0	NA	0	NA
Dapma7bEVm003127	1	0	0	0	0	6	HSPA1L,HSPA2,HSPA1A,HSPA1B,HSPA8,HSPA6	6	HSPA1A,HSPA1B,HSPA1L,HSPA2,HSPA6,HSPA8	0	NA	0	NA	4	HSPA1L, HSPA1A, HSPA1B, HSPA8	24	Liver tumor|Liver cancer|Liver carcinoma, Liver tumor|Liver cancer|Liver carcinoma|Hepatocellular carcinoma|Cell death of kidney cells|Cell death of kidney cell lines|Apoptosis of kidney cell lines, Liver tumor|Liver cancer|Liver carcinoma|Hepatocellular carcinoma|Cell death of kidney cells|Cell death of kidney cell lines|Apoptosis of kidney cell lines, Liver tumor|Liver cancer|Liver carcinoma|He…	3	HSPA2, HSPA1B, HSPA8	8	REACTOME_CHROMOSOME_MAINTENANCE|REACTOME_MEIOTIC_SYNAPSIS, REACTOME_REGULATION_OF_MRNA_STABILITY_BY_PROTEINS_THAT_BIND_AU_RICH_ELEMENTS, REACTOME_DESTABILIZATION_OF_MRNA_BY_AUF1_HNRNP_D0|REACTOME_METABOLISM_OF_MRNA|REACTOME_METABOLISM_OF_RNA|REACTOME_NEURONAL_SYSTEM|REACTOME_TRANS_GOLGI_NETWORK_VESICLE_BUDDING	6	HSPA1L, HSPA2, HSPA1A, HSPA1B, HSPA8, HSPA6	13	KEGG_ENDOCYTOSIS|KEGG_SPLICEOSOME, KEGG_ANTIGEN_PROCESSING_AND_PRESENTATION|KEGG_MAPK_SIGNALING_PATHWAY, KEGG_ENDOCYTOSIS|KEGG_PRION_DISEASES|KEGG_SPLICEOSOME, KEGG_ANTIGEN_PROCESSING_AND_PRESENTATION|KEGG_MAPK_SIGNALING_PATHWAY, KEGG_ANTIGEN_PROCESSING_AND_PRESENTATION|KEGG_MAPK_SIGNALING_PATHWAY, KEGG_ENDOCYTOSIS|KEGG_SPLICEOSOME
Dapma7bEVm003128	1	0	0	0	0	2	SLC18A1,SLC18A2	1	SLC18A2	1	SLC18A2	1	?Parkinsonism-dystonia, infantile, 2, 618049 (3)	2	SLC18A1, SLC18A2	8	Failure of heart|Infarction of heart|Myocardial infarction|Cardiac death, Failure of heart|Infarction of heart|Myocardial infarction|Cardiac death	1	SLC18A2	8	REACTOME_AMINE_COMPOUND_SLC_TRANSPORTERS|REACTOME_DOPAMINE_NEUROTRANSMITTER_RELEASE_CYCLE|REACTOME_NA_CL_DEPENDENT_NEUROTRANSMITTER_TRANSPORTERS|REACTOME_NEURONAL_SYSTEM|REACTOME_SLC_MEDIATED_TRANSMEMBRANE_TRANSPORT|REACTOME_TRANSMEMBRANE_TRANSPORT_OF_SMALL_MOLECULES|REACTOME_TRANSMISSION_ACROSS_CHEMICAL_SYNAPSES|REACTOME_TRANSPORT_OF_GLUCOSE_AND_OTHER_SUGARS_BILE_SALTS_AND_ORGANIC_ACIDS_METAL_IO…	1	SLC18A2	1	KEGG_PARKINSONS_DISEASE
Dapma7bEVm003132	1	0	0	0	0	8	ITGB7,ITGB8,ITGB1,ITGB3,ITGB4,ITGB6,ITGB5,ITGB2	2	ITGB2,ITGB5	4	ITGB3, ITGB4, ITGB6, ITGB2	10	Bleeding disorder, platelet-type, 24, autosomal dominant, 619271 (3)|Glanzmann thrombasthenia 2, 619267 (3)|Purpura, posttransfusion (3)|Thrombocytopenia, neonatal alloimmune (3)|{Myocardial infarction, susceptibility to}, 608446 (3), Epidermolysis bullosa of hands and feet, 131800 (3)|Epidermolysis bullosa, junctional, non-Herlitz type, 226650 (3)|Epidermolysis bullosa, junctional, with pyloric …	8	ITGB7, ITGB8, ITGB1, ITGB3, ITGB4, ITGB6, ITGB5, ITGB2	98	Liver tumor|Liver cancer|Liver carcinoma, Liver tumor|Liver cancer|Liver carcinoma, Liver tumor|Liver cancer|Liver carcinoma|Hepatocellular carcinoma|Damage of kidney|Cell death of kidney cells|Cell death of kidney cell lines|Fibrosis of heart|Apoptosis of kidney cell lines|Cell proliferation of kidney cell lines|Proliferation of liver cells|Proliferation of hepatocytes|Glomerulosclerosis|Apoptos…	2	ITGB5, ITGB2	7	REACTOME_ADAPTIVE_IMMUNE_SYSTEM|REACTOME_ANTIGEN_PROCESSING_CROSS_PRESENTATION|REACTOME_CLASS_I_MHC_MEDIATED_ANTIGEN_PROCESSING_PRESENTATION|REACTOME_IMMUNE_SYSTEM|REACTOME_INTEGRIN_CELL_SURFACE_INTERACTIONS|REACTOME_MUSCLE_CONTRACTION, REACTOME_CELL_SURFACE_INTERACTIONS_AT_THE_VASCULAR_WALL	2	ITGB5, ITGB2	8	KEGG_ARRHYTHMOGENIC_RIGHT_VENTRICULAR_CARDIOMYOPATHY_ARVC|KEGG_ECM_RECEPTOR_INTERACTION|KEGG_FOCAL_ADHESION|KEGG_HYPERTROPHIC_CARDIOMYOPATHY_HCM, KEGG_CELL_ADHESION_MOLECULES_CAMS|KEGG_NATURAL_KILLER_CELL_MEDIATED_CYTOTOXICITY|KEGG_REGULATION_OF_ACTIN_CYTOSKELETON|KEGG_VIRAL_MYOCARDITIS
Dapma7bEVm003143	1	0	0	0	0	519	ZNF501,ZNF197,ZBTB11,ZNF141,PRDM5,ZBTB49,ZNF732,ZNF595,ZNF718,ZSCAN26,ZSCAN2,ZNF165,ZNF12,ZNF853,ZNF736,ZNF398,ZNF705D,ZNF510,ZNF33A,ZNF239,ZFP2,ZFP62,ZNF10,ZNF705A,ZNF655,ZNF777,ZNF273,ZNF789,ZNF572,ZNF707,ZNF883,ZNF37A,ZNF721,ZNF605,ZNF770,ZNF391,ZNF783,ZNF425,ZKSCAN1,ZFP41,ZNF705G,ZNF79,ZNF484,ZNF300,ZSCAN9,ZNF268,ZNF322,ZNF786,ZNF775,REPIN1,ZNF727,ZNF623,LOC107984126,ZNF25,ZNF214,ZNF354C,ZNF1…	6	ZNF114,ZNF274,ZNF420,ZNF555,ZNF587,ZNF589	34	ZBTB11, ZNF141, PRDM5, ZNF12, ZFP2, ZNF25, ZBTB24, ZNF7, ZFAT, ZNF3, ZFP57, ZNF7, ZNF141, ZNF92, ZNF16, ZNF22, ZNF34, ZNF335, ZNF23, ZNF45, ZNF341, ZFP1, ZNF8, ZNF14, ZFP14, ZNF142, GZF1, ZBTB16, ZFP1, ZNF28, ZNF408, ZNF18, ZNF2, ZNF71	55	Intellectual developmental disorder, autosomal recessive 69, 618383 (3), ?Polydactyly, postaxial, type A6, 615226 (3), Brittle cornea syndrome 2, 614170 (3), Precocious puberty, central, 2, 615346 (3), Intellectual developmental disorder, autosomal dominant 64, 619188 (3), ?Growth restriction, hypoplastic kidneys, alopecia, and distinctive facies, 619321 (3), Immunodeficiency-centromeric instabil…	302	ZNF197, ZNF141, ZNF732, ZSCAN2, ZNF12, ZNF853, ZNF736, ZNF10, ZNF655, ZNF777, ZNF273, ZNF572, ZNF883, ZNF37A, ZNF721, ZNF605, ZNF425, ZNF705G, ZNF79, ZNF484, ZNF300, ZSCAN9, ZNF268, ZNF786, ZNF775, ZNF727, ZNF25, ZNF214, ZNF140, ZNF26, ZNF716, ZNF7, ZNF354B, ZSCAN12, RBAK, ZKSCAN5, ZNF3, ZNF189, ZNF215, ZNF84, ZFP57, ZNF479, ZNF679, ZNF7, ZNF202, ZNF141, ZNF138, ZNF212, ZNF92, ZNF250, ZNF664, ZNF…	1291	Liver tumor|Liver cancer|Liver carcinoma, Liver tumor, Liver tumor, Liver tumor, Liver tumor, Liver tumor|Liver cancer|Liver carcinoma, Liver tumor, Liver tumor|Liver tumor|Liver tumor|Liver cancer|Liver carcinoma|Hepatocellular carcinoma, Liver tumor|Liver cancer|Liver carcinoma, Liver tumor, Liver tumor, Liver tumor|Liver cancer|Liver carcinoma, Liver tumor|Liver cancer|Liver carcinoma, Liver t…	6	ZNF589, ZNF114, ZFP3, ZNF589, ZNF587, ZNF420	8	REACTOME_GENERIC_TRANSCRIPTION_PATHWAY, REACTOME_GENERIC_TRANSCRIPTION_PATHWAY, REACTOME_DESTABILIZATION_OF_MRNA_BY_TRISTETRAPROLIN_TTP|REACTOME_METABOLISM_OF_RNA|REACTOME_REGULATION_OF_MRNA_STABILITY_BY_PROTEINS_THAT_BIND_AU_RICH_ELEMENTS, REACTOME_GENERIC_TRANSCRIPTION_PATHWAY, REACTOME_GENERIC_TRANSCRIPTION_PATHWAY, REACTOME_GENERIC_TRANSCRIPTION_PATHWAY	2	ZNF274, ZNF2	2	KEGG_NEUROTROPHIN_SIGNALING_PATHWAY, KEGG_NEUROTROPHIN_SIGNALING_PATHWAY
Dapma7bEVm003149	1	0	0	0	0	1	RPA1	1	RPA1	1	RPA1	3	?Episodic pain syndrome, familial, 1, 615040 (3)|Acrofacial dysostosis, Cincinnati type, 616462 (3)|Treacher Collins syndrome 2, 613717 (3)	0	NA	0	NA	1	RPA1	16	REACTOME_ACTIVATION_OF_THE_PRE_REPLICATIVE_COMPLEX|REACTOME_CHROMOSOME_MAINTENANCE|REACTOME_DOUBLE_STRAND_BREAK_REPAIR|REACTOME_EXTENSION_OF_TELOMERES|REACTOME_G1_S_TRANSITION|REACTOME_HOMOLOGOUS_RECOMBINATION_REPAIR_OF_REPLICATION_INDEPENDENT_DOUBLE_STRAND_BREAKS|REACTOME_LAGGING_STRAND_SYNTHESIS|REACTOME_M_G1_TRANSITION|REACTOME_MEIOSIS|REACTOME_MEIOTIC_RECOMBINATION|REACTOME_PROCESSIVE_SYNTHES…	1	RPA1	3	KEGG_HOMOLOGOUS_RECOMBINATION|KEGG_MISMATCH_REPAIR|KEGG_NUCLEOTIDE_EXCISION_REPAIR
Dapma7bEVm003152	1	0	0	0	0	4	SLC5A8,SLC5A12,SLC5A6,SLC5A5	2	SLC5A5,SLC5A6	2	SLC5A6, SLC5A5	2	Neurodegeneration, infantile-onset, biotin-responsive, 618973 (3), Thyroid dyshormonogenesis 1, 274400 (3)	3	SLC5A8, SLC5A12, SLC5A5	12	Liver tumor|Liver cancer|Liver carcinoma, Liver tumor|Liver cancer|Liver carcinoma, Liver tumor|Liver cancer|Liver carcinoma|Hepatocellular carcinoma|Hepatic steatosis|Nonalcoholic fatty liver disease	2	SLC5A6, SLC5A5	7	REACTOME_METABOLISM_OF_VITAMINS_AND_COFACTORS|REACTOME_TRANSPORT_OF_VITAMINS_NUCLEOSIDES_AND_RELATED_MOLECULES|REACTOME_VITAMIN_B5_PANTOTHENATE_METABOLISM, REACTOME_AMINO_ACID_AND_OLIGOPEPTIDE_SLC_TRANSPORTERS|REACTOME_SLC_MEDIATED_TRANSMEMBRANE_TRANSPORT|REACTOME_TRANSMEMBRANE_TRANSPORT_OF_SMALL_MOLECULES|REACTOME_TRANSPORT_OF_INORGANIC_CATIONS_ANIONS_AND_AMINO_ACIDS_OLIGOPEPTIDES	0	NA	0	NA
Dapma7bEVm003155	0	1	0	0	0	1	TRMT44	0		0	NA	0	NA	0	NA	0	NA	0	NA	0	NA	0	NA	0	NA
Dapma7bEVm003171	1	0	0	0	0	2	CRY1,CRY2	1	CRY1	1	CRY1	1	{Delayed sleep phase disorder, susceptibility to}, 614163 (3)	1	CRY1	3	Liver tumor|Liver cancer|Liver carcinoma	1	CRY1	1	REACTOME_CIRCADIAN_CLOCK	0	NA	0	NA
Dapma7bEVm003176	1	0	0	0	0	23	UGT2B28,UGT2B15,UGT2A3,UGT2B4,UGT2B11,UGT2B7,UGT2B17,UGT2A1,UGT8,UGT2B10,UGT3A2,UGT3A1,UGA7,UGA10,UGA4,UGA8,UGA9,UGA1,UGA6,UGA3,UGA5,LOC101929773,UGT2A3	9	UGT1A1,UGT1A10,UGT1A3,UGT1A6,UGT1A7,UGT1A8,UGT1A9,UGT2A3,UGT2B7	1	UGT2B17	1	{Bone mineral density QTL 12, osteoporosis}, 612560 (3)	9	UGT2B28, UGT2B15, UGT2B4, UGT2B11, UGT2B7, UGT2B17, UGT2A1, UGT2B10, UGT3A1	40	Liver tumor, Liver tumor|Liver cancer|Liver carcinoma|Intrahepatic cholestasis|Cholestasis|Familial intrahepatic cholestasis|Progressive intrahepatic cholestasis|Progressive familial intrahepatic cholestasis type 1, Liver tumor|Liver cancer, Liver tumor, Liver tumor|Liver cancer|Liver carcinoma|Hepatocellular carcinoma|Liver Damage|Intrahepatic cholestasis|Cholestasis|Familial intrahepatic choles…	1	UGT2B7	1	REACTOME_BIOLOGICAL_OXIDATIONS	3	UGT2A3, UGT2B7, UGT2A3	21	KEGG_ASCORBATE_AND_ALDARATE_METABOLISM|KEGG_DRUG_METABOLISM_CYTOCHROME_P450|KEGG_DRUG_METABOLISM_OTHER_ENZYMES|KEGG_METABOLISM_OF_XENOBIOTICS_BY_CYTOCHROME_P450|KEGG_PENTOSE_AND_GLUCURONATE_INTERCONVERSIONS|KEGG_PORPHYRIN_AND_CHLOROPHYLL_METABOLISM|KEGG_RETINOL_METABOLISM|KEGG_STARCH_AND_SUCROSE_METABOLISM|KEGG_STEROID_HORMONE_BIOSYNTHESIS, KEGG_METABOLISM_OF_XENOBIOTICS_BY_CYTOCHROME_P450|KEGG_P…
Dapma7bEVm003178	1	0	0	0	0	4	ALPL,ALPG,ALPI,ALPP	1	ALPP	2	ALPL, ALPI	6	Hypophosphatasia, adult, 146300 (3)|Hypophosphatasia, childhood, 241510 (3)|Hypophosphatasia, infantile, 241500 (3)|Odontohypophosphatasia, 146300 (3), Joubert syndrome 23, 616490 (3)|Short-rib thoracic dysplasia 14 with polydactyly, 616546 (3)	3	ALPL, ALPI, ALPP	45	Liver tumor|Liver cancer|Inflammation of liver|Cirrhosis|Fibrosis of liver|Primary biliary cirrhosis|Cirrhosis of liver|Increased Levels of Alkaline Phosphatase|Acute alcoholic hepatitis|Acute hepatitis|Alcoholic hepatitis, Liver tumor|Liver cancer|Liver carcinoma|Inflammation of liver|Cirrhosis|Fibrosis of liver|Cirrhosis of liver|Acute alcoholic hepatitis|Acute hepatitis|Alcoholic hepatitis, Li…	0	NA	0	NA	1	ALPP	1	KEGG_FOLATE_BIOSYNTHESIS
Dapma7bEVm003181	1	0	0	0	0	4	SLC10A4,SLC10A6,SLC10A2,SLC10A1	2	SLC10A1,SLC10A2	2	SLC10A2, SLC10A1	2	Bile acid malabsorption, primary, 613291 (3), Hypercholanemia, familial 2, 619256 (3)	3	SLC10A4, SLC10A2, SLC10A1	38	Liver tumor|Liver cancer|Liver carcinoma, Liver tumor|Liver cancer|Liver carcinoma|Intrahepatic cholestasis|Cholestasis|Familial intrahepatic cholestasis|Progressive intrahepatic cholestasis|Progressive familial intrahepatic cholestasis type 1|Cirrhosis|Fibrosis of liver|Primary biliary cirrhosis|Cirrhosis of liver|Progressive familial intrahepatic cholestasis type 2, Liver tumor|Liver cancer|Liv…	2	SLC10A2, SLC10A1	3	REACTOME_RECYCLING_OF_BILE_ACIDS_AND_SALTS, REACTOME_BILE_ACID_AND_BILE_SALT_METABOLISM|REACTOME_METABOLISM_OF_LIPIDS_AND_LIPOPROTEINS	0	NA	0	NA
Dapma7bEVm003185	1	0	0	0	1	6	SLC2A12,SLC2A13,SLC2A12,SLC2A6,SLC2A8,SLC2A10	1	SLC2A6	1	SLC2A10	1	Arterial tortuosity syndrome, 208050 (3)	5	SLC2A12, SLC2A12, SLC2A6, SLC2A8, SLC2A10	22	Enlargement of heart|Dilated cardiomyopathy, Enlargement of heart|Dilated cardiomyopathy, Failure of kidney|Chronic renal failure|End stage renal disease|Glomerulosclerosis|Nephritis|Fibrosis of kidney|Fibrosis of kidney component|Interstitial fibrosis of kidney|Interstitial nephritis|Tubulo-interstitial fibrosis of renal cortex, Enlargement of heart|Dilated cardiomyopathy, Congenital heart disea…	1	SLC2A6	1	REACTOME_FACILITATIVE_NA_INDEPENDENT_GLUCOSE_TRANSPORTERS	0	NA	0	NA
Dapma7bEVm003189	1	0	0	0	0	3	SCARB2,SCARB1,CD36	2	CD36,SCARB1	3	SCARB2, SCARB1, CD36	8	Epilepsy, progressive myoclonic 4, with or without renal failure, 254900 (3), [High density lipoprotein cholesterol level QTL6], 610762 (3), Epilepsy, progressive myoclonic 4, with or without renal failure, 254900 (3)|Platelet glycoprotein IV deficiency, 608404 (3)|[High density lipoprotein cholesterol level QTL6], 610762 (3)|{Coronary heart disease, susceptibility to, 7}, 610938 (3)|{Malaria, ce…	3	SCARB2, SCARB1, CD36	41	Failure of kidney|Hydronephrosis|Progressive myoclonic epilepsy type 4 with renal failure, Liver tumor|Liver cancer|Liver carcinoma|Infarction of heart|Myocardial infarction|Disorder of coronary artery|Damage of kidney|Injury of kidney|Liver Damage|Dysfunction of heart|Coronary artery disease|Hepatic injury|Increased Levels of Red Blood Cells|Increased Levels of Hematocrit|Abnormal morphology of …	2	SCARB1, CD36	12	REACTOME_LIPID_DIGESTION_MOBILIZATION_AND_TRANSPORT|REACTOME_LIPOPROTEIN_METABOLISM|REACTOME_METABOLISM_OF_LIPIDS_AND_LIPOPROTEINS, REACTOME_ADAPTIVE_IMMUNE_SYSTEM|REACTOME_ANTIGEN_PROCESSING_CROSS_PRESENTATION|REACTOME_FATTY_ACID_TRIACYLGLYCEROL_AND_KETONE_BODY_METABOLISM|REACTOME_HEMOSTASIS|REACTOME_IMMUNE_SYSTEM|REACTOME_PLATELET_ACTIVATION_SIGNALING_AND_AGGREGATION|REACTOME_PPARA_ACTIVATES_GE…	1	CD36	1	KEGG_ECM_RECEPTOR_INTERACTION
Dapma7bEVm003191	1	0	0	1	0	7	CYP27B1,CYP11A1,CYP11B2,CYP11B1,CYP27A1,CYP27C1,CYP24A1	4	CYP11A1,CYP11B1,CYP11B2,CYP24A1	6	CYP27B1, CYP11A1, CYP11B2, CYP11B1, CYP27A1, CYP24A1	10	Vitamin D-dependent rickets, type I, 264700 (3), Adrenal insufficiency, congenital, with 46XY sex reversal, partial or complete, 613743 (3), Aldosterone to renin ratio raised (3)|Hypoaldosteronism, congenital, due to CMO I deficiency, 203400 (3)|Hypoaldosteronism, congenital, due to CMO II deficiency, 610600 (3)|{Low renin hypertension, susceptibility to} (3), Adrenal hyperplasia, congenital, due…	4	CYP11A1, CYP11B2, CYP11B1, CYP27A1	18	Liver tumor|Liver cancer|Liver carcinoma, Infarction of heart|Myocardial infarction|Fibrosis of heart|Acute myocardial infarction, Decreased Levels of Potassium, Liver tumor|Liver cancer|Liver carcinoma|Intrahepatic cholestasis|Cholestasis|Familial intrahepatic cholestasis|Progressive intrahepatic cholestasis|Progressive familial intrahepatic cholestasis type 1|Secretion of bile acid|Hepatomegaly	4	CYP11A1, CYP11B2, CYP11B1, CYP24A1	16	REACTOME_BIOLOGICAL_OXIDATIONS|REACTOME_CYTOCHROME_P450_ARRANGED_BY_SUBSTRATE_TYPE|REACTOME_ENDOGENOUS_STEROLS|REACTOME_METABOLISM_OF_LIPIDS_AND_LIPOPROTEINS|REACTOME_METABOLISM_OF_STEROID_HORMONES_AND_VITAMINS_A_AND_D, REACTOME_BIOLOGICAL_OXIDATIONS|REACTOME_CYTOCHROME_P450_ARRANGED_BY_SUBSTRATE_TYPE|REACTOME_ENDOGENOUS_STEROLS|REACTOME_METABOLISM_OF_LIPIDS_AND_LIPOPROTEINS|REACTOME_METABOLISM_O…	1	CYP11B1	1	KEGG_STEROID_HORMONE_BIOSYNTHESIS
Dapma7bEVm003197	1	0	0	1	0	2	ALDH8A1,ALDH9A1	1	ALDH9A1	0	NA	0	NA	2	ALDH8A1, ALDH9A1	7	Liver tumor|Liver cancer|Liver carcinoma|Hepatocellular carcinoma, Liver tumor|Liver cancer|Liver carcinoma	1	ALDH9A1	1	REACTOME_METABOLISM_OF_AMINO_ACIDS_AND_DERIVATIVES	1	ALDH9A1	8	KEGG_ARGININE_AND_PROLINE_METABOLISM|KEGG_ASCORBATE_AND_ALDARATE_METABOLISM|KEGG_BETA_ALANINE_METABOLISM|KEGG_FATTY_ACID_METABOLISM|KEGG_GLYCOLYSIS_GLUCONEOGENESIS|KEGG_LYSINE_DEGRADATION|KEGG_TRYPTOPHAN_METABOLISM|KEGG_VALINE_LEUCINE_AND_ISOLEUCINE_DEGRADATION
Dapma7bEVm003199	1	0	0	0	0	2	OXC,OXCT2	1	OXCT1	1	OXC	6	Anterior segment dysgenesis 3, multiple subtypes, 601631 (3)|Axenfeld-Rieger syndrome, type 3, 602482 (3)|Ectodermal dysplasia 9, hair/nail type, 614931 (3)|Lymphedema-distichiasis syndrome with renal disease and diabetes mellitus, 153400 (3)|Lymphedema-distichiasis syndrome, 153400 (3)|Succinyl CoA:3-oxoacid CoA transferase deficiency, 245050 (3)	1	OXC	4	Liver tumor|Liver cancer|Liver carcinoma|Hypoplasia of kidney	1	OXC	1	REACTOME_METABOLISM_OF_LIPIDS_AND_LIPOPROTEINS	0	NA	0	NA
Dapma7bEVm003201	1	0	0	0	0	1	SLC37A4	1	SLC37A4	1	SLC37A4	2	Glycogen storage disease Ib, 232220 (3)|Glycogen storage disease Ic, 232240 (3)	1	SLC37A4	5	Liver tumor|Liver cancer|Liver carcinoma|Hepatomegaly|Nephromegaly	1	SLC37A4	3	REACTOME_METABOLISM_OF_CARBOHYDRATES|REACTOME_SLC_MEDIATED_TRANSMEMBRANE_TRANSPORT|REACTOME_TRANSMEMBRANE_TRANSPORT_OF_SMALL_MOLECULES	0	NA	0	NA
Dapma7bEVm003205	1	0	0	0	0	1	MBOAT7	1	MBOAT7	1	MBOAT7	1	Mental retardation, autosomal recessive 57, 617188 (3)	1	MBOAT7	4	Liver tumor|Hepatic steatosis|Liver Damage|Damage of liver cells	1	MBOAT7	1	REACTOME_GLYCEROPHOSPHOLIPID_BIOSYNTHESIS	0	NA	0	NA
Dapma7bEVm003208	1	0	0	0	0	3	CDC20B,CDC20,FZR1	1	CDC20	0	NA	0	NA	3	CDC20B, CDC20, FZR1	13	Liver tumor|Liver cancer|Liver carcinoma, Liver tumor|Liver tumor|Liver cancer|Liver cancer|Liver carcinoma|Liver carcinoma, Liver tumor|Liver cancer|Liver carcinoma|Cell proliferation of kidney cell lines	1	CDC20	9	REACTOME_ADAPTIVE_IMMUNE_SYSTEM|REACTOME_ANTIGEN_PROCESSING_UBIQUITINATION_PROTEASOME_DEGRADATION|REACTOME_APC_C_CDC20_MEDIATED_DEGRADATION_OF_MITOTIC_PROTEINS|REACTOME_APC_CDC20_MEDIATED_DEGRADATION_OF_NEK2A|REACTOME_CELL_CYCLE_MITOTIC|REACTOME_CONVERSION_FROM_APC_C_CDC20_TO_APC_C_CDH1_IN_LATE_ANAPHASE|REACTOME_IMMUNE_SYSTEM|REACTOME_INHIBITION_OF_THE_PROTEOLYTIC_ACTIVITY_OF_APC_C_REQUIRED_FOR_T…	1	CDC20	2	KEGG_CELL_CYCLE|KEGG_OOCYTE_MEIOSIS
Dapma7bEVm003209	1	0	0	0	0	3	ETNPPL,AGXT2,PHYKPL	1	AGXT2	2	AGXT2, PHYKPL	3	[?Phosphohydroxylysinuria], 615011 (3)|[Beta-aminoisobutyric acid, urinary excretion of], 210100 (3), [?Phosphohydroxylysinuria], 615011 (3)	1	AGXT2	4	Liver tumor|Liver cancer|Liver carcinoma|Hepatocellular carcinoma	1	AGXT2	2	REACTOME_METABOLISM_OF_NUCLEOTIDES|REACTOME_PYRIMIDINE_CATABOLISM	1	AGXT2	1	KEGG_ALANINE_ASPARTATE_AND_GLUTAMATE_METABOLISM
Dapma7bEVm003214	0	0	0	1	0	0		0		NA	NA	NA	NA	NA	NA	NA	NA	NA	NA	NA	NA	NA	NA	NA	NA
Dapma7bEVm003217	1	0	0	0	0	5	BIRC2,BIRC3,BIRC8,BIRC7,XIAP	2	BIRC2,XIAP	1	XIAP	1	Lymphoproliferative syndrome, X-linked, 2, 300635 (3)	3	BIRC2, BIRC3, XIAP	48	Liver tumor|Liver cancer|Liver carcinoma|Failure of heart|Hepatocellular carcinoma|Cell death of kidney cells|Cell death of kidney cell lines|Cell death of liver cells|Cell death of liver|Necrosis of liver|Cell death of hepatocytes|Apoptosis of kidney cell lines|Development of liver tumor|Apoptosis of liver|Development of hepatocellular carcinoma|Apoptosis of liver cells|Apoptosis of hepatocytes|…	2	BIRC2, XIAP	4	REACTOME_APOPTOTIC_CLEAVAGE_OF_CELLULAR_PROTEINS|REACTOME_IMMUNE_SYSTEM|REACTOME_NUCLEOTIDE_BINDING_DOMAIN_LEUCINE_RICH_REPEAT_CONTAINING_RECEPTOR_NLR_SIGNALING_PATHWAYS, REACTOME_APOPTOSIS	2	BIRC2, XIAP	6	KEGG_APOPTOSIS|KEGG_NOD_LIKE_RECEPTOR_SIGNALING_PATHWAY|KEGG_PATHWAYS_IN_CANCER|KEGG_UBIQUITIN_MEDIATED_PROTEOLYSIS, KEGG_APOPTOSIS|KEGG_NOD_LIKE_RECEPTOR_SIGNALING_PATHWAY
Dapma7bEVm003225	1	0	0	0	0	9	ASIC5,SCNN1A,ASIC1,ASIC3,SCNN1G,SCNN1B,ASIC2,SCNN1D,ASIC4	1	SCNN1G	3	SCNN1A, SCNN1G, SCNN1B	9	?Liddle syndrome 3, 618126 (3)|Bronchiectasis with or without elevated sweat chloride 2, 613021 (3)|Pseudohypoaldosteronism, type I, 264350 (3), Bronchiectasis with or without elevated sweat chloride 3, 613071 (3)|Liddle syndrome 2, 618114 (3)|Pseudohypoaldosteronism, type I, 264350 (3), Bronchiectasis with or without elevated sweat chloride 1, 211400 (3)|Liddle syndrome 1, 177200 (3)|Pseudohypoa…	9	ASIC5, SCNN1A, ASIC1, ASIC3, SCNN1G, SCNN1B, ASIC2, SCNN1D, ASIC4	48	Liver tumor|Failure of heart|Disorder of coronary artery|Congestive heart failure, Failure of heart|Infarction of heart|Myocardial infarction|Disorder of coronary artery|Congestive heart failure|Cardiac death, Failure of heart|Disorder of coronary artery|Congestive heart failure, Failure of heart|Disorder of coronary artery|Congestive heart failure, Failure of heart|Infarction of heart|Myocardial…	0	NA	0	NA	0	NA	0	NA
Dapma7bEVm003235	0	1	0	0	0	0		0		NA	NA	NA	NA	NA	NA	NA	NA	NA	NA	NA	NA	NA	NA	NA	NA
Dapma7bEVm003254	1	1	0	0	0	1	BLMH	1	BLMH	0	NA	0	NA	0	NA	0	NA	1	BLMH	2	REACTOME_ADAPTIVE_IMMUNE_SYSTEM|REACTOME_CLASS_I_MHC_MEDIATED_ANTIGEN_PROCESSING_PRESENTATION	0	NA	0	NA
Dapma7bEVm003255	1	0	0	0	0	3	CCNA2,CCNA1,CCNB3	2	CCNA1,CCNA2	0	NA	0	NA	3	CCNA2, CCNA1, CCNB3	20	Liver tumor|Liver cancer|Liver carcinoma|Hepatocellular carcinoma|Development of liver tumor|Dilation of heart chamber|Dilation of heart ventricle|Dilation of left ventricle|Regeneration of heart|Delay in initiation of formation of liver tumor|Hyperplasia of heart|Regeneration of myocardium|Hyperplasia of cardiomyocytes, Liver tumor|Liver cancer|Liver carcinoma, Liver tumor|Liver cancer|Liver car…	2	CCNA2, CCNA1	16	REACTOME_CELL_CYCLE|REACTOME_DNA_REPLICATION|REACTOME_MITOTIC_G1_G1_S_PHASES|REACTOME_ORC1_REMOVAL_FROM_CHROMATIN|REACTOME_REGULATION_OF_MITOTIC_CELL_CYCLE|REACTOME_SCFSKP2_MEDIATED_DEGRADATION_OF_P27_P21, REACTOME_CELL_CYCLE_MITOTIC|REACTOME_CYCLIN_A_B1_ASSOCIATED_EVENTS_DURING_G2_M_TRANSITION|REACTOME_CYCLIN_E_ASSOCIATED_EVENTS_DURING_G1_S_TRANSITION_|REACTOME_E2F_MEDIATED_REGULATION_OF_DNA_REP…	1	CCNA1	2	KEGG_CELL_CYCLE|KEGG_PROGESTERONE_MEDIATED_OOCYTE_MATURATION
Dapma7bEVm003259	1	0	0	0	0	7	LIPN,LIPK,LIPJ,LIPK,LIPF,LIPM,LIPA	1	LIPA	2	LIPN, LIPA	3	Ichthyosis, congenital, autosomal recessive 8, 613943 (3), Cholesteryl ester storage disease, 278000 (3)|Wolman disease, 278000 (3)	2	LIPF, LIPA	12	Hepatic steatosis|Inflammation of liver, Liver tumor|Liver cancer|Liver carcinoma|Hepatic steatosis|Intrahepatic cholestasis|Cholestasis|Familial intrahepatic cholestasis|Progressive intrahepatic cholestasis|Progressive familial intrahepatic cholestasis type 1|Hepatosplenomegaly	0	NA	0	NA	1	LIPA	1	KEGG_LYSOSOME
Dapma7bEVm003260	1	0	0	0	0	2	ATP6AP1L,ATP6AP1	1	ATP6AP1	1	ATP6AP1	1	Immunodeficiency 47, 300972 (3)	2	ATP6AP1L, ATP6AP1	6	Liver tumor|Liver cancer|Liver carcinoma, Liver tumor|Liver cancer|Liver carcinoma	0	NA	0	NA	0	NA	0	NA
Dapma7bEVm003269	1	0	1	0	0	1	ETF1	1	ETF1	0	NA	0	NA	0	NA	0	NA	1	ETF1	3	REACTOME_METABOLISM_OF_MRNA|REACTOME_METABOLISM_OF_PROTEINS|REACTOME_NONSENSE_MEDIATED_DECAY_ENHANCED_BY_THE_EXON_JUNCTION_COMPLEX	0	NA	0	NA
Dapma7bEVm003273	1	0	0	0	0	2	AP3M2,AP3M1	1	AP3M1	0	NA	0	NA	0	NA	0	NA	1	AP3M1	1	REACTOME_ASSOCIATION_OF_TRIC_CCT_WITH_TARGET_PROTEINS_DURING_BIOSYNTHESIS	1	AP3M1	1	KEGG_LYSOSOME
Dapma7bEVm003278	1	0	0	0	0	7	PSMC1,PSMC6,PSMC2,PSMC3,PSMC5,PSMC5,PSMC4	3	PSMC1,PSMC3,PSMC6	1	PSMC3	2	?Deafness, cataract, impaired intellectual development, and polyneuropathy, 619354 (3)|Ovarian dysgenesis 3, 614324 (3)	4	PSMC1, PSMC2, PSMC5, PSMC5	14	Liver tumor|Liver cancer|Liver carcinoma, Liver tumor|Liver cancer|Liver carcinoma, Liver tumor|Liver cancer|Liver carcinoma|Hepatocellular carcinoma, Liver tumor|Liver cancer|Liver carcinoma|Hepatocellular carcinoma	3	PSMC1, PSMC6, PSMC3	73	REACTOME_ANTIGEN_PROCESSING_UBIQUITINATION_PROTEASOME_DEGRADATION|REACTOME_APC_C_CDC20_MEDIATED_DEGRADATION_OF_MITOTIC_PROTEINS|REACTOME_APC_C_CDH1_MEDIATED_DEGRADATION_OF_CDC20_AND_OTHER_APC_C_CDH1_TARGETED_PROTEINS_IN_LATE_MITOSIS_EARLY_G1|REACTOME_APOPTOSIS|REACTOME_ASSEMBLY_OF_THE_PRE_REPLICATIVE_COMPLEX|REACTOME_AUTODEGRADATION_OF_CDH1_BY_CDH1_APC_C|REACTOME_CDT1_ASSOCIATION_WITH_THE_CDC6_OR…	2	PSMC1, PSMC6	2	KEGG_PROTEASOME, KEGG_PROTEASOME
Dapma7bEVm003283	1	0	0	0	0	1	PAIP1	1	PAIP1	0	NA	0	NA	0	NA	0	NA	1	PAIP1	1	REACTOME_METABOLISM_OF_MRNA	0	NA	0	NA
Dapma7bEVm003285	1	0	0	0	0	4	ARRB1,ARRB2,SAG,ARR3	1	ARR3	2	SAG, ARR3	3	Oguchi disease-1, 258100 (3)|Retinitis pigmentosa 47, 613758 (3), Myopia 26, X-linked, female-limited, 301010 (3)	2	ARRB1, ARRB2	24	Liver tumor|Liver cancer|Liver carcinoma, Liver tumor|Liver cancer|Liver carcinoma|Enlargement of heart|Hypertrophy of heart|Cell death of liver cells|Cell death of liver|Necrosis of liver|Cell death of hepatocytes|Apoptosis of liver|Apoptosis of liver cells|Liver Damage|Apoptosis of hepatocytes|Hypertrophy of cardiac muscle|Enlargement of heart cells|Enlargement of cardiomyocytes|Hypertrophy of …	0	NA	0	NA	0	NA	0	NA
Dapma7bEVm003300	1	0	0	0	0	2	PDHB,BCKDHB	1	PDHB	2	PDHB, BCKDHB	2	Pyruvate dehydrogenase E1-beta deficiency, 614111 (3), Maple syrup urine disease, type Ib, 248600 (3)	1	PDHB	2	Hepatic steatosis|Microvesicular hepatic steatosis	1	PDHB	1	REACTOME_PYRUVATE_METABOLISM	1	PDHB	4	KEGG_BUTANOATE_METABOLISM|KEGG_CITRATE_CYCLE_TCA_CYCLE|KEGG_PYRUVATE_METABOLISM|KEGG_VALINE_LEUCINE_AND_ISOLEUCINE_BIOSYNTHESIS
Dapma7bEVm003306	1	0	0	0	0	4	NFKBIE,NFKBIA,NFKBIB,BCL3	3	NFKBIA,NFKBIB,NFKBIE	2	NFKBIA, BCL3	2	Ectodermal dysplasia and immunodeficiency 2, 612132 (3), Leukemia/lymphoma, B-cell, 3 (2)	3	NFKBIE, NFKBIA, NFKBIB	40	Liver tumor|Liver cancer|Liver carcinoma, Enlargement of heart|Hypertrophy of heart|Cell death of kidney cells|Cell death of kidney cell lines|Cell death of liver cells|Cell death of liver|Necrosis of liver|Fibrosis of heart|Cell death of hepatocytes|Apoptosis of kidney cell lines|Apoptosis of liver|Apoptosis of liver cells|Apoptosis of hepatocytes|Hypertrophy of cardiac muscle|Enlargement of hea…	3	NFKBIE, NFKBIA, NFKBIB	26	REACTOME_ACTIVATION_OF_NF_KAPPAB_IN_B_CELLS|REACTOME_ADAPTIVE_IMMUNE_SYSTEM|REACTOME_DOWNSTREAM_SIGNALING_EVENTS_OF_B_CELL_RECEPTOR_BCR|REACTOME_IMMUNE_SYSTEM|REACTOME_SIGNALING_BY_THE_B_CELL_RECEPTOR_BCR, REACTOME_ACTIVATED_TLR4_SIGNALLING|REACTOME_ACTIVATION_OF_NF_KAPPAB_IN_B_CELLS|REACTOME_ADAPTIVE_IMMUNE_SYSTEM|REACTOME_DOWNSTREAM_SIGNALING_EVENTS_OF_B_CELL_RECEPTOR_BCR|REACTOME_DOWNSTREAM_TC…	3	NFKBIE, NFKBIA, NFKBIB	15	KEGG_B_CELL_RECEPTOR_SIGNALING_PATHWAY|KEGG_NEUROTROPHIN_SIGNALING_PATHWAY, KEGG_APOPTOSIS|KEGG_B_CELL_RECEPTOR_SIGNALING_PATHWAY|KEGG_CHRONIC_MYELOID_LEUKEMIA|KEGG_CYTOSOLIC_DNA_SENSING_PATHWAY|KEGG_LEISHMANIA_INFECTION|KEGG_NEUROTROPHIN_SIGNALING_PATHWAY|KEGG_PROSTATE_CANCER|KEGG_TOLL_LIKE_RECEPTOR_SIGNALING_PATHWAY, KEGG_ADIPOCYTOKINE_SIGNALING_PATHWAY|KEGG_CHEMOKINE_SIGNALING_PATHWAY|KEGG_NOD…
Dapma7bEVm003307	1	0	0	0	0	6	WNT2,WN6,WNT2B,WNT4,WNT7A,WNT7B	1	WNT7B	4	WNT2, WNT2B, WNT4, WNT7A	6	Diarrhea 9, 618168 (3), Diarrhea 9, 618168 (3), ?SERKAL syndrome, 611812 (3)|Mullerian aplasia and hyperandrogenism, 158330 (3), Fuhrmann syndrome, 228930 (3)|Ulna and fibula, absence of, with severe limb deficiency, 276820 (3)	3	WNT2, WNT2B, WNT4	24	Liver tumor|Liver cancer|Liver carcinoma|Cirrhosis|Cirrhosis|Fibrosis of liver|Fibrosis of liver|Proliferation of cardiomyocytes|Proliferation of heart cells|Primary biliary cirrhosis|Primary biliary cirrhosis|Cirrhosis of liver|Cirrhosis of liver, Liver tumor|Liver cancer|Liver carcinoma|Cirrhosis|Fibrosis of liver|Primary biliary cirrhosis|Cirrhosis of liver, Failure of kidney|Hypoplasia of kid…	1	WNT7B	2	REACTOME_CLASS_B_2_SECRETIN_FAMILY_RECEPTORS|REACTOME_SIGNALING_BY_GPCR	1	WNT7B	4	KEGG_HEDGEHOG_SIGNALING_PATHWAY|KEGG_MELANOGENESIS|KEGG_PATHWAYS_IN_CANCER|KEGG_WNT_SIGNALING_PATHWAY
Dapma7bEVm003309	1	0	0	0	0	1	PSMD4	1	PSMD4	0	NA	0	NA	1	PSMD4	2	Liver tumor|Liver cancer	1	PSMD4	27	REACTOME_ANTIGEN_PROCESSING_UBIQUITINATION_PROTEASOME_DEGRADATION|REACTOME_APC_C_CDC20_MEDIATED_DEGRADATION_OF_MITOTIC_PROTEINS|REACTOME_APC_C_CDH1_MEDIATED_DEGRADATION_OF_CDC20_AND_OTHER_APC_C_CDH1_TARGETED_PROTEINS_IN_LATE_MITOSIS_EARLY_G1|REACTOME_APOPTOSIS|REACTOME_ASSEMBLY_OF_THE_PRE_REPLICATIVE_COMPLEX|REACTOME_AUTODEGRADATION_OF_CDH1_BY_CDH1_APC_C|REACTOME_CDT1_ASSOCIATION_WITH_THE_CDC6_OR…	0	NA	0	NA
Dapma7bEVm003333	1	0	0	0	0	12	B3GALT4,B3GNT4,B3GNT6,B3GNT9,B3GNT3,B3GALT2,B3GNT7,B3GAL,B3GNT2,B3GALN,B3GNT8,B3GALT5	1	B3GNT2	2	B3GAL, B3GALN	8	Al-Gazali syndrome, 609465 (3)|Ehlers-Danlos syndrome, spondylodysplastic type, 2, 615349 (3)|Muscular dystrophy-dystroglycanopathy (congenital with brain and eye anomalies, type A, 11, 615181 (3)|Peters-plus syndrome, 261540 (3)|Spondyloepimetaphyseal dysplasia with joint laxity, type 1, with or without fractures, 271640 (3)|[Blood group, P1PK system, P(k) phenotype], 111400 (3)|[Blood group, gl…	4	B3GALT4, B3GNT6, B3GNT7, B3GAL	12	Liver tumor|Liver cancer|Liver carcinoma, Liver tumor|Liver cancer|Liver carcinoma, Liver tumor|Liver cancer|Liver carcinoma, Liver tumor|Liver cancer|Liver carcinoma	2	B3GAL, B3GNT2	3	REACTOME_METABOLISM_OF_CARBOHYDRATES, REACTOME_METABOLISM_OF_CARBOHYDRATES|REACTOME_POST_TRANSLATIONAL_PROTEIN_MODIFICATION	2	B3GAL, B3GNT2	3	KEGG_GLYCOSAMINOGLYCAN_BIOSYNTHESIS_CHONDROITIN_SULFATE|KEGG_GLYCOSAMINOGLYCAN_BIOSYNTHESIS_HEPARAN_SULFATE, KEGG_GLYCOSPHINGOLIPID_BIOSYNTHESIS_LACTO_AND_NEOLACTO_SERIES
Dapma7bEVm003338	1	0	0	0	0	1	RACGAP1	1	RACGAP1	0	NA	0	NA	1	RACGAP1	4	Liver tumor|Liver cancer|Liver carcinoma|Hepatocellular carcinoma	1	RACGAP1	2	REACTOME_KINESINS|REACTOME_MHC_CLASS_II_ANTIGEN_PRESENTATION	0	NA	0	NA
Dapma7bEVm003343	1	0	0	0	0	4	SLC35A1,SLC35A3,SLC35A3,SLC35A2	2	SLC35A1,SLC35A3	4	SLC35A1, SLC35A3, SLC35A3, SLC35A2	4	Congenital disorder of glycosylation, type IIf, 603585 (3), ?Arthrogryposis, mental retardation, and seizures, 615553 (3), ?Arthrogryposis, mental retardation, and seizures, 615553 (3), Congenital disorder of glycosylation, type IIm, 300896 (3)	1	SLC35A1	5	Intrahepatic cholestasis|Cholestasis|Familial intrahepatic cholestasis|Progressive intrahepatic cholestasis|Progressive familial intrahepatic cholestasis type 1	2	SLC35A3, SLC35A3	6	REACTOME_SLC_MEDIATED_TRANSMEMBRANE_TRANSPORT|REACTOME_TRANSMEMBRANE_TRANSPORT_OF_SMALL_MOLECULES|REACTOME_TRANSPORT_OF_VITAMINS_NUCLEOSIDES_AND_RELATED_MOLECULES, REACTOME_SLC_MEDIATED_TRANSMEMBRANE_TRANSPORT|REACTOME_TRANSMEMBRANE_TRANSPORT_OF_SMALL_MOLECULES|REACTOME_TRANSPORT_OF_VITAMINS_NUCLEOSIDES_AND_RELATED_MOLECULES	0	NA	0	NA
Dapma7bEVm003344	1	0	0	0	0	2	GMPR2,GMPR	1	GMPR2	0	NA	0	NA	0	NA	0	NA	2	GMPR2, GMPR	2	REACTOME_METABOLISM_OF_NUCLEOTIDES, REACTOME_METABOLISM_OF_NUCLEOTIDES	2	GMPR2, GMPR	2	KEGG_PURINE_METABOLISM, KEGG_PURINE_METABOLISM
Dapma7bEVm003360	1	0	0	0	0	2	SH3GLB2,SH3GLB1	1	SH3GLB1	0	NA	0	NA	1	SH3GLB1	3	Liver tumor|Liver cancer|Liver carcinoma	0	NA	0	NA	0	NA	0	NA
Dapma7bEVm003374	1	0	0	0	0	2	PHOSPHO1,PHOSPHO2	1	PHOSPHO1	0	NA	0	NA	1	PHOSPHO2	3	Liver tumor|Liver cancer|Liver carcinoma	1	PHOSPHO1	1	REACTOME_METABOLISM_OF_LIPIDS_AND_LIPOPROTEINS	1	PHOSPHO1	1	KEGG_GLYCEROPHOSPHOLIPID_METABOLISM
Dapma7bEVm003390	1	0	0	0	0	2	EXOSC7,EXOSC8	1	EXOSC8	1	EXOSC8	1	Pontocerebellar hypoplasia, type 1C, 616081 (3)	1	EXOSC8	1	Liver tumor	1	EXOSC8	8	REACTOME_ACTIVATION_OF_GENES_BY_ATF4|REACTOME_DEADENYLATION_DEPENDENT_MRNA_DECAY|REACTOME_DESTABILIZATION_OF_MRNA_BY_BRF1|REACTOME_DESTABILIZATION_OF_MRNA_BY_KSRP|REACTOME_DESTABILIZATION_OF_MRNA_BY_TRISTETRAPROLIN_TTP|REACTOME_METABOLISM_OF_MRNA|REACTOME_MRNA_DECAY_BY_3_TO_5_EXORIBONUCLEASE|REACTOME_PERK_REGULATED_GENE_EXPRESSION	1	EXOSC8	1	KEGG_RNA_DEGRADATION
Dapma7bEVm003395	1	0	0	0	0	1	ECI1	1	ECI1	0	NA	0	NA	1	ECI1	1	Liver tumor	1	ECI1	2	REACTOME_FATTY_ACID_TRIACYLGLYCEROL_AND_KETONE_BODY_METABOLISM|REACTOME_METABOLISM_OF_LIPIDS_AND_LIPOPROTEINS	0	NA	0	NA
Dapma7bEVm003403	1	0	0	0	0	1	TPI1	1	TPI1	1	TPI1	1	Hemolytic anemia due to triosephosphate isomerase deficiency, 615512 (3)	1	TPI1	8	Liver tumor|Liver cancer|Liver carcinoma|Enlargement of heart|Hepatocellular carcinoma|Dilated cardiomyopathy|Primary dilated cardiomyopthy|Idiopathic dilated cardiomyopathy	1	TPI1	1	REACTOME_GLUCOSE_METABOLISM	1	TPI1	1	KEGG_INOSITOL_PHOSPHATE_METABOLISM
Dapma7bEVm003418	0	0	0	1	0	1	FAXC	0		0	NA	0	NA	0	NA	0	NA	0	NA	0	NA	0	NA	0	NA
Dapma7bEVm003431	0	0	1	0	0	0		0		NA	NA	NA	NA	NA	NA	NA	NA	NA	NA	NA	NA	NA	NA	NA	NA
Dapma7bEVm003435	1	0	0	0	0	2	PSMB1,PSMB3	1	PSMB3	1	PSMB1	1	Proteasome-associated autoinflammatory syndrome 5, 619175 (3)	1	PSMB1	21	Liver tumor|Liver cancer|Liver carcinoma|Arrhythmia|Advanced liver tumor|Hepatic adenocarcinoma|Supraventricular arrhythmia|Liver cholangiocarcinoma|Advanced liver cholangiocarcinoma|Cardiac fibrillation|Atrial fibrillation or flutter|Atrial fibrillation|Nephritis|Autoimmune glomerulonephritis|Persistent atrial fibrillation|Glomerulonephritis|IgA nephropathy|Proliferative glomerulonephritis|Stage…	2	PSMB1, PSMB3	46	REACTOME_ACTIVATION_OF_NF_KAPPAB_IN_B_CELLS|REACTOME_ADAPTIVE_IMMUNE_SYSTEM|REACTOME_ANTIGEN_PROCESSING_CROSS_PRESENTATION|REACTOME_AUTODEGRADATION_OF_THE_E3_UBIQUITIN_LIGASE_COP1|REACTOME_CDK_MEDIATED_PHOSPHORYLATION_AND_REMOVAL_OF_CDC6|REACTOME_CELL_CYCLE_CHECKPOINTS|REACTOME_CYCLIN_E_ASSOCIATED_EVENTS_DURING_G1_S_TRANSITION_|REACTOME_DNA_REPLICATION|REACTOME_METABOLISM_OF_AMINO_ACIDS_AND_DERIV…	1	PSMB3	1	KEGG_PROTEASOME
Dapma7bEVm003474	1	0	0	0	0	7	DOCK3,DOCK2,DOCK4,DOCK5,DOCK1,DOCK1,DOCK3	1	DOCK2	3	DOCK3, DOCK2, DOCK3	3	Neurodevelopmental disorder with impaired intellectual development, hypotonia, and ataxia, 618292 (3), Immunodeficiency 40, 616433 (3), Neurodevelopmental disorder with impaired intellectual development, hypotonia, and ataxia, 618292 (3)	4	DOCK2, DOCK4, DOCK1, DOCK1	21	Liver tumor|Liver cancer|Liver carcinoma|Hepatocellular carcinoma, Liver tumor|Liver cancer|Liver carcinoma|Disorder of coronary artery|Coronary artery disease, Liver tumor|Liver cancer|Liver carcinoma|Congenital heart disease|Atrial or ventricular septal defect|Ventricular septal defect, Liver tumor|Liver cancer|Liver carcinoma|Congenital heart disease|Atrial or ventricular septal defect|Ventric…	1	DOCK2	4	REACTOME_FACTORS_INVOLVED_IN_MEGAKARYOCYTE_DEVELOPMENT_AND_PLATELET_PRODUCTION|REACTOME_HEMOSTASIS|REACTOME_HIV_INFECTION|REACTOME_THE_ROLE_OF_NEF_IN_HIV1_REPLICATION_AND_DISEASE_PATHOGENESIS	1	DOCK2	1	KEGG_CHEMOKINE_SIGNALING_PATHWAY
Dapma7bEVm003476	1	0	0	0	0	12	ABCA13,ABCA1,ABCA2,ABCA3,ABCA9,ABCA5,ABCA6,ABCA10,ABCA8,ABCA4,ABCA12,ABCA7	1	ABCA6	7	ABCA1, ABCA2, ABCA3, ABCA5, ABCA4, ABCA12, ABCA7	16	HDL deficiency, familial, 1, 604091 (3)|Ichthyosis, congenital, autosomal recessive 4A, 601277 (3)|Ichthyosis, congenital, autosomal recessive 4B (harlequin), 242500 (3)|Tangier disease, 205400 (3), Intellectual developmental disorder with poor growth and with or without seizures or ataxia, 618808 (3), Surfactant metabolism dysfunction, pulmonary, 3, 610921 (3), ?Hypertrichosis, congenital genera…	11	ABCA13, ABCA1, ABCA2, ABCA3, ABCA9, ABCA5, ABCA10, ABCA8, ABCA4, ABCA12, ABCA7	73	Liver tumor|Liver cancer|Liver carcinoma|Hepatocellular carcinoma, Liver tumor|Liver tumor|Liver tumor|Liver tumor|Liver cancer|Liver cancer|Liver cancer|Liver cancer|Liver carcinoma|Liver carcinoma|Liver carcinoma|Liver carcinoma|Enlargement of heart|Disorder of coronary artery|Hypertrophy of heart|Hepatocellular carcinoma|Hepatocellular carcinoma|Hepatic steatosis|Enlargement of heart chamber|E…	1	ABCA6	1	REACTOME_ABCA_TRANSPORTERS_IN_LIPID_HOMEOSTASIS	0	NA	0	NA
Dapma7bEVm003491	1	0	0	0	0	3	USP47,USP7,USP48	1	USP7	1	USP7	1	Hao-Fountain syndrome, 616863 (3)	3	USP47, USP7, USP48	13	Liver tumor|Liver cancer|Liver carcinoma, Liver tumor|Liver tumor|Liver cancer|Liver cancer|Liver carcinoma|Liver carcinoma|Hepatocellular carcinoma, Liver tumor|Liver cancer|Liver carcinoma	0	NA	0	NA	0	NA	0	NA
Dapma7bEVm003504	1	0	0	0	0	2	COPA,COPB2	2	COPA,COPB2	2	COPA, COPB2	2	{Autoimmune interstitial lung, joint, and kidney disease}, 616414 (3), ?Microcephaly 19, primary, autosomal recessive, 617800 (3)	1	COPA	3	Liver tumor|Liver cancer|Liver carcinoma	2	COPA, COPB2	2	REACTOME_MEMBRANE_TRAFFICKING, REACTOME_COPI_MEDIATED_TRANSPORT	0	NA	0	NA
Dapma7bEVm003505	0	0	0	0	0	3	PCCA,PC,MCCC1	0		3	PCCA, PC, MCCC1	296	Propionicacidemia, 606054 (3), ?Ataxia-telangiectasia-like disorder 2, 615919 (3)|?Bardet-Biedl syndrome 15, 615992 (3)|?Bleeding disorder, platelet-type, 22, 618462 (3)|?Growth hormone deficiency, isolated, type V, 618160 (3)|?Microphthalmia, isolated, with coloboma 9, 615145 (3)|?Myasthenic syndrome, congenital, 15, without tubular aggregates, 616227 (3)|?Myopathy, congenital, Compton-North, 61…	2	PCCA, PC	97	Liver tumor|Liver cancer|Liver carcinoma|Hepatic steatosis, Liver tumor|Liver tumor|Liver tumor|Liver tumor|Liver tumor|Liver tumor|Liver tumor|Liver tumor|Liver tumor|Liver tumor|Liver tumor|Liver tumor|Liver cancer|Liver cancer|Liver cancer|Liver cancer|Liver cancer|Liver cancer|Liver cancer|Liver cancer|Liver cancer|Liver cancer|Liver cancer|Liver carcinoma|Liver carcinoma|Liver carcinoma|Live…	1	PC	60	REACTOME_A_TETRASACCHARIDE_LINKER_SEQUENCE_IS_REQUIRED_FOR_GAG_SYNTHESIS|REACTOME_ACTIVATION_OF_RAC|REACTOME_AXON_GUIDANCE|REACTOME_AXON_GUIDANCE|REACTOME_CELL_CYCLE|REACTOME_CELL_CYCLE|REACTOME_CELL_CYCLE_MITOTIC|REACTOME_CHONDROITIN_SULFATE_DERMATAN_SULFATE_METABOLISM|REACTOME_CHROMOSOME_MAINTENANCE|REACTOME_DEVELOPMENTAL_BIOLOGY|REACTOME_DEVELOPMENTAL_BIOLOGY|REACTOME_DIABETES_PATHWAYS|REACTOM…	1	PC	9	KEGG_ADIPOCYTOKINE_SIGNALING_PATHWAY|KEGG_DNA_REPLICATION|KEGG_FC_GAMMA_R_MEDIATED_PHAGOCYTOSIS|KEGG_GLYCOLYSIS_GLUCONEOGENESIS|KEGG_MISMATCH_REPAIR|KEGG_PANTOTHENATE_AND_COA_BIOSYNTHESIS|KEGG_PPAR_SIGNALING_PATHWAY|KEGG_PROPANOATE_METABOLISM|KEGG_VALINE_LEUCINE_AND_ISOLEUCINE_DEGRADATION
Dapma7bEVm003519	1	0	0	0	0	5	INPP5F,INPP5F,INPP5F,INPP5F,SACM1L	1	SACM1L	0	NA	0	NA	5	INPP5F, INPP5F, INPP5F, INPP5F, SACM1L	23	Liver tumor|Liver cancer|Liver carcinoma|Enlargement of heart|Hypertrophy of heart, Liver tumor|Liver cancer|Liver carcinoma|Enlargement of heart|Hypertrophy of heart, Liver tumor|Liver cancer|Liver carcinoma|Enlargement of heart|Hypertrophy of heart, Liver tumor|Liver cancer|Liver carcinoma|Enlargement of heart|Hypertrophy of heart, Liver tumor|Liver cancer|Liver carcinoma	1	SACM1L	1	REACTOME_PHOSPHOLIPID_METABOLISM	0	NA	0	NA
Dapma7bEVm003520	1	0	0	0	0	1	NUP133	1	NUP133	1	NUP133	2	?Galloway-Mowat syndrome 8, 618349 (3)|Nephrotic syndrome, type 18, 618177 (3)	1	NUP133	9	Liver tumor|Liver cancer|Liver carcinoma|Hepatocellular carcinoma|Nephrosis|Nephrotic syndrome type 18|Galloway Mowat syndrome|Monogenic nephrotic syndrome|Familial nephrotic syndrome	1	NUP133	15	REACTOME_ANTIVIRAL_MECHANISM_BY_IFN_STIMULATED_GENES|REACTOME_CELL_CYCLE_MITOTIC|REACTOME_HIV_INFECTION|REACTOME_HIV_LIFE_CYCLE|REACTOME_HOST_INTERACTIONS_OF_HIV_FACTORS|REACTOME_INFLUENZA_LIFE_CYCLE|REACTOME_INTERACTIONS_OF_VPR_WITH_HOST_CELLULAR_PROTEINS|REACTOME_INTERFERON_SIGNALING|REACTOME_METABOLISM_OF_CARBOHYDRATES|REACTOME_MRNA_PROCESSING|REACTOME_REGULATION_OF_GLUCOKINASE_BY_GLUCOKINASE_…	0	NA	0	NA
Dapma7bEVm003529	1	0	0	0	0	2	DDX46,DDX42	1	DDX42	0	NA	0	NA	1	DDX42	4	Liver tumor|Liver cancer|Liver carcinoma|Hepatocellular carcinoma	0	NA	0	NA	1	DDX42	1	KEGG_SPLICEOSOME
Dapma7bEVm003547	1	0	0	0	0	3	SLC6A3,SLC6A2,SLC6A4	1	SLC6A3	3	SLC6A3, SLC6A2, SLC6A4	7	Parkinsonism-dystonia, infantile, 1, 613135 (3)|{Nicotine dependence, protection against}, 188890 (3), ?Orthostatic intolerance, 604715 (3)|Hyperglycinuria, 138500 (3)|Iminoglycinuria, digenic, 242600 (3), {Anxiety-related personality traits}, 607834 (3)|{Obsessive-compulsive disorder}, 164230 (3)	3	SLC6A3, SLC6A2, SLC6A4	72	Liver tumor|Liver cancer|Failure of kidney|Inflammation of liver|Congenital heart disease|Chronic renal failure|End stage renal disease|Infection by Hepatitis C virus|Viral hepatitis|Familial congenital heart disease|Shprintzen syndrome|Syndromic congenital heart disease|Congenital heart disease with extracardiac congenital anomalies, Liver tumor|Liver cancer|Liver carcinoma|Arrhythmia|Failure of…	1	SLC6A3	3	REACTOME_NA_CL_DEPENDENT_NEUROTRANSMITTER_TRANSPORTERS|REACTOME_SLC_MEDIATED_TRANSMEMBRANE_TRANSPORT|REACTOME_TRANSMEMBRANE_TRANSPORT_OF_SMALL_MOLECULES	1	SLC6A3	1	KEGG_PARKINSONS_DISEASE
Dapma7bEVm003560	1	0	0	0	0	2	KIF23,KIF23	1	KIF23	0	NA	0	NA	2	KIF23, KIF23	8	Liver tumor|Liver cancer|Liver carcinoma|Hepatocellular carcinoma, Liver tumor|Liver cancer|Liver carcinoma|Hepatocellular carcinoma	2	KIF23, KIF23	20	REACTOME_ADAPTIVE_IMMUNE_SYSTEM|REACTOME_CELL_CYCLE|REACTOME_CELL_CYCLE_MITOTIC|REACTOME_DNA_REPLICATION|REACTOME_FACTORS_INVOLVED_IN_MEGAKARYOCYTE_DEVELOPMENT_AND_PLATELET_PRODUCTION|REACTOME_HEMOSTASIS|REACTOME_IMMUNE_SYSTEM|REACTOME_KINESINS|REACTOME_MHC_CLASS_II_ANTIGEN_PRESENTATION|REACTOME_MITOTIC_M_M_G1_PHASES, REACTOME_ADAPTIVE_IMMUNE_SYSTEM|REACTOME_CELL_CYCLE|REACTOME_CELL_CYCLE_MITOTIC…	0	NA	0	NA
Dapma7bEVm003596	1	0	0	0	0	10	TGM1,TGM7,EPB42,TGM5,F13A1,TGM4,TGM2,TGM3,TGM6,TGM4	1	F13A1	6	TGM1, EPB42, TGM5, F13A1, TGM3, TGM6	8	Ichthyosis, congenital, autosomal recessive 1, 242300 (3), Spherocytosis, type 5, 612690 (3), Peeling skin syndrome 2, 609796 (3), Factor XIIIA deficiency, 613225 (3)|{Myocardial infarction, protection against}, 608446 (3)|{Venous thrombosis, protection against}, 188050 (3), ?Uncombable hair syndrome 2, 617251 (3), Spinocerebellar ataxia 35, 613908 (3)	6	TGM7, EPB42, TGM5, F13A1, TGM2, TGM6	32	Liver tumor|Liver cancer|Liver carcinoma|Hepatocellular carcinoma, Liver tumor|Liver cancer|Liver carcinoma|Increased Levels of Red Blood Cells|Increased Levels of Hematocrit, Liver tumor|Liver cancer|Liver carcinoma|Hepatocellular carcinoma, Infarction of heart|Myocardial infarction|Acute myocardial infarction, Liver tumor|Liver cancer|Liver carcinoma|Infarction of heart|Myocardial infarction|Ar…	1	F13A1	1	REACTOME_PLATELET_ACTIVATION_SIGNALING_AND_AGGREGATION	1	F13A1	1	KEGG_COMPLEMENT_AND_COAGULATION_CASCADES
Dapma7bEVm003600	1	0	0	0	0	3	PPP1R13B,TP53BP2,PPP1R13L	2	PPP1R13B,TP53BP2	0	NA	0	NA	2	TP53BP2, PPP1R13L	21	Liver tumor|Liver cancer|Liver carcinoma|Hepatocellular carcinoma|Cell death of kidney cells|Cell death of kidney cell lines|Apoptosis of kidney cell lines, Liver tumor|Enlargement of heart|Arrhythmia|Fibrosis of heart|Enlargement of heart chamber|Dilated cardiomyopathy|Damage of heart|Tachycardia|Damage of cardiac muscle|Ventricular tachycardia|Primary dilated cardiomyopthy|Arrhythmia of heart v…	0	NA	0	NA	0	NA	0	NA
Dapma7bEVm003601	1	0	0	0	0	5	FZD10,FZD9,FZD8,FZD4,FZD5	1	FZD10	1	FZD4	2	Exudative vitreoretinopathy 1, 133780 (3)|Retinopathy of prematurity, 133780 (3)	1	FZD10	3	Liver tumor|Liver cancer|Liver carcinoma	1	FZD10	1	REACTOME_CLASS_B_2_SECRETIN_FAMILY_RECEPTORS	1	FZD10	1	KEGG_BASAL_CELL_CARCINOMA
Dapma7bEVm003602	1	0	0	0	0	3	IKBKB,IKBKB,CHUK	2	CHUK,IKBKB	3	IKBKB, IKBKB, CHUK	6	Immunodeficiency 15A, 618204 (3)|Immunodeficiency 15B, 615592 (3), Immunodeficiency 15A, 618204 (3)|Immunodeficiency 15B, 615592 (3), ?Popliteal pterygium syndrome, Bartsocas-Papas type 2, 619339 (3)|Cocoon syndrome, 613630 (3)	3	IKBKB, IKBKB, CHUK	109	Liver tumor|Liver cancer|Liver carcinoma|Enlargement of heart|Hypertrophy of heart|Cell death of heart cells|Cell death of heart|Hepatocellular carcinoma|Apoptosis of heart|Apoptosis of heart cells|Cell death of liver cells|Cell death of liver|Necrosis of liver|Hepatic steatosis|Cell death of hepatocytes|Development of liver tumor|Apoptosis of liver|Development of hepatocellular carcinoma|Apoptos…	3	IKBKB, IKBKB, CHUK	79	REACTOME_ACTIVATED_TLR4_SIGNALLING|REACTOME_ACTIVATION_OF_NF_KAPPAB_IN_B_CELLS|REACTOME_ADAPTIVE_IMMUNE_SYSTEM|REACTOME_CYTOKINE_SIGNALING_IN_IMMUNE_SYSTEM|REACTOME_DOWNSTREAM_SIGNALING_EVENTS_OF_B_CELL_RECEPTOR_BCR|REACTOME_DOWNSTREAM_TCR_SIGNALING|REACTOME_IKK_COMPLEX_RECRUITMENT_MEDIATED_BY_RIP1|REACTOME_IL1_SIGNALING|REACTOME_IMMUNE_SYSTEM|REACTOME_INNATE_IMMUNE_SYSTEM|REACTOME_IRAK1_RECRUITS…	3	IKBKB, IKBKB, CHUK	49	KEGG_ACUTE_MYELOID_LEUKEMIA|KEGG_ADIPOCYTOKINE_SIGNALING_PATHWAY|KEGG_APOPTOSIS|KEGG_B_CELL_RECEPTOR_SIGNALING_PATHWAY|KEGG_CHEMOKINE_SIGNALING_PATHWAY|KEGG_CHRONIC_MYELOID_LEUKEMIA|KEGG_CYTOSOLIC_DNA_SENSING_PATHWAY|KEGG_EPITHELIAL_CELL_SIGNALING_IN_HELICOBACTER_PYLORI_INFECTION|KEGG_INSULIN_SIGNALING_PATHWAY|KEGG_MAPK_SIGNALING_PATHWAY|KEGG_NEUROTROPHIN_SIGNALING_PATHWAY|KEGG_NOD_LIKE_RECEPTOR_…
Dapma7bEVm003604	1	0	0	0	0	8	KCNQ5,KCNQ3,KCNQ1,KCNQ4,KCNQ4,KCNQ2,KCNQ2,KCNQ2	2	KCNQ2,KCNQ3	8	KCNQ5, KCNQ3, KCNQ1, KCNQ4, KCNQ4, KCNQ2, KCNQ2, KCNQ2	19	Mental retardation, autosomal dominant 46, 617601 (3), Seizures, benign neonatal, 2, 121201 (3), Atrial fibrillation, familial, 3, 607554 (3)|Beckwith-Wiedemann syndrome, 130650 (3)|Jervell and Lange-Nielsen syndrome, 220400 (3)|Long QT syndrome 1, 192500 (3)|Short QT syndrome 2, 609621 (3)|{Long QT syndrome 1, acquired, susceptibility to}, 192500 (3), Deafness, autosomal dominant 2A, 600101 (3),…	8	KCNQ5, KCNQ3, KCNQ1, KCNQ4, KCNQ4, KCNQ2, KCNQ2, KCNQ2	57	Liver tumor|Liver cancer|Liver carcinoma, Liver tumor|Liver cancer|Liver carcinoma, Enlargement of heart|Hypertrophy of heart|Arrhythmia|Supraventricular arrhythmia|Cardiac fibrillation|Atrial fibrillation or flutter|Atrial fibrillation|Atrial flutter|Congenital heart disease|Tachycardia|Bradycardia|Ventricular fibrillation|Ventricular tachycardia|Arrhythmia of heart ventricle|Familial congenital…	4	KCNQ3, KCNQ2, KCNQ2, KCNQ2	32	REACTOME_AXON_GUIDANCE|REACTOME_DEVELOPMENTAL_BIOLOGY|REACTOME_INTERACTION_BETWEEN_L1_AND_ANKYRINS|REACTOME_NEURONAL_SYSTEM|REACTOME_VOLTAGE_GATED_POTASSIUM_CHANNELS, REACTOME_AXON_GUIDANCE|REACTOME_DEVELOPMENTAL_BIOLOGY|REACTOME_INTERACTION_BETWEEN_L1_AND_ANKYRINS|REACTOME_L1CAM_INTERACTIONS|REACTOME_L1CAM_INTERACTIONS|REACTOME_NEURONAL_SYSTEM|REACTOME_POTASSIUM_CHANNELS|REACTOME_POTASSIUM_CHANN…	0	NA	0	NA
Dapma7bEVm003619	1	0	0	0	0	1	AIFM1	1	AIFM1	1	AIFM1	4	Combined oxidative phosphorylation deficiency 6, 300816 (3)|Cowchock syndrome, 310490 (3)|Deafness, X-linked 5, 300614 (3)|Spondyloepimetaphyseal dysplasia, X-linked, with hypomyelinating leukodystrophy, 300232 (3)	1	AIFM1	8	Liver tumor|Liver cancer|Liver carcinoma|Failure of heart|Enlargement of heart|Dilated cardiomyopathy|Cell viability of cardiomyocytes|Severe dilated cardiomyopathy	0	NA	0	NA	0	NA	0	NA
Dapma7bEVm003627	0	0	0	1	0	0		0		NA	NA	NA	NA	NA	NA	NA	NA	NA	NA	NA	NA	NA	NA	NA	NA
Dapma7bEVm003630	1	0	0	0	0	4	INHBE,INHBC,INHBA,INHBB	1	INHBA	0	NA	0	NA	4	INHBE, INHBC, INHBA, INHBB	45	Liver tumor|Liver cancer|Liver carcinoma|Hepatocellular carcinoma, Increased Levels of Albumin|Increased localization of albumin, Liver tumor|Liver cancer|Liver carcinoma|Enlargement of heart|Hypertrophy of heart|Cell death of heart cells|Cell death of heart|Apoptosis of heart|Apoptosis of heart cells|Cell death of cardiomyocytes|Apoptosis of cardiomyocytes|Cell death of liver cells|Cell death of…	1	INHBA	1	REACTOME_METABOLISM_OF_AMINO_ACIDS_AND_DERIVATIVES	1	INHBA	1	KEGG_TGF_BETA_SIGNALING_PATHWAY
Dapma7bEVm003633	1	0	0	0	0	3	TM7SF2,DHCR7,LBR	2	DHCR7,LBR	2	DHCR7, LBR	5	Smith-Lemli-Opitz syndrome, 270400 (3), ?Reynolds syndrome, 613471 (3)|Greenberg skeletal dysplasia, 215140 (3)|Pelger-Huet anomaly with mild skeletal anomalies, 618019 (3)|Pelger-Huet anomaly, 169400 (3)	3	TM7SF2, DHCR7, LBR	12	Liver tumor, Liver tumor|Liver cancer|Liver carcinoma, Liver tumor|Liver cancer|Liver carcinoma|Cirrhosis|Fibrosis of liver|Primary biliary cirrhosis|Cirrhosis of liver|Reynolds syndrome	2	DHCR7, LBR	4	REACTOME_CHOLESTEROL_BIOSYNTHESIS|REACTOME_METABOLISM_OF_LIPIDS_AND_LIPOPROTEINS, REACTOME_CHOLESTEROL_BIOSYNTHESIS|REACTOME_METABOLISM_OF_LIPIDS_AND_LIPOPROTEINS	1	DHCR7	1	KEGG_STEROID_BIOSYNTHESIS
Dapma7bEVm003643	0	0	0	0	0	2	PRKCZ,PRKCI	0		0	NA	0	NA	1	PRKCZ	9	Liver tumor|Liver cancer|Liver carcinoma|Hepatocellular carcinoma|Liver Damage|Liver metastasis|Cell proliferation of kidney cell lines|Nephrotoxicity|Proximal tubular toxicity	0	NA	0	NA	0	NA	0	NA
Dapma7bEVm003644	1	0	0	0	0	17	TMPRSS11E,S4,TMPRSS5,PRSS53,PRSS36,KLK1,PRSS43,TMPRSS7,TMPRSS9,KLK13,KLK8,KLK7,KLK2,KLK6,KLK14,KLK5,TMPRSS6	1	KLK2	3	S4, KLK1, TMPRSS6	145	?Complement factor B deficiency, 615561 (3)|?Ectodermal dysplasia 7, hair/nail type, 614929 (3)|?Familial cold autoinflammatory syndrome 4, 616115 (3)|?Fibromatosis, gingival, 1, 135300 (3)|?Hypotrichosis 3, 613981 (3)|?Immunodeficiency, common variable, 5, 613495 (3)|?Megacystis-microcolon-intestinal hypoperistalsis syndrome 4, 619365 (3)|?Microhydranencephaly, 605013 (3)|?Mungan syndrome, 61137…	6	S4, KLK1, TMPRSS7, TMPRSS9, KLK6, TMPRSS6	62	Liver tumor|Liver tumor|Liver tumor|Liver tumor|Liver tumor|Liver tumor|Liver cancer|Liver cancer|Liver cancer|Liver cancer|Liver cancer|Liver carcinoma|Liver carcinoma|Liver carcinoma|Enlargement of heart|Enlargement of heart|Hypertrophy of heart|Hypertrophy of heart|Cell death of heart|Hepatocellular carcinoma|Cell death of kidney cells|Cell death of kidney cell lines|Arrhythmia|Supraventricula…	2	S4, KLK2	12	REACTOME_ENDOSOMAL_SORTING_COMPLEX_REQUIRED_FOR_TRANSPORT_ESCRT|REACTOME_FORMATION_OF_THE_TERNARY_COMPLEX_AND_SUBSEQUENTLY_THE_43S_COMPLEX|REACTOME_INFLUENZA_LIFE_CYCLE|REACTOME_MEMBRANE_TRAFFICKING|REACTOME_METABOLISM_OF_MRNA|REACTOME_METABOLISM_OF_PROTEINS|REACTOME_METABOLISM_OF_RNA|REACTOME_NONSENSE_MEDIATED_DECAY_ENHANCED_BY_THE_EXON_JUNCTION_COMPLEX|REACTOME_PEPTIDE_CHAIN_ELONGATION|REACTOME…	1	S4	1	KEGG_HEMATOPOIETIC_CELL_LINEAGE
Dapma7bEVm003649	1	0	0	0	0	2	PPP2R1B,PPP2R1A	1	PPP2R1A	2	PPP2R1B, PPP2R1A	2	Lung cancer, somatic, 211980 (3), Mental retardation, autosomal dominant 36, 616362 (3)	2	PPP2R1B, PPP2R1A	12	Liver tumor|Liver cancer|Liver carcinoma|Failure of heart|Cell proliferation of kidney cell lines|Ischemic heart failure, Liver tumor|Liver cancer|Liver carcinoma|Failure of heart|Cell proliferation of kidney cell lines|Ischemic heart failure	1	PPP2R1A	27	REACTOME_ADAPTIVE_IMMUNE_SYSTEM|REACTOME_CELL_CYCLE|REACTOME_CELL_CYCLE_MITOTIC|REACTOME_COSTIMULATION_BY_THE_CD28_FAMILY|REACTOME_DARPP_32_EVENTS|REACTOME_DNA_REPLICATION|REACTOME_E2F_MEDIATED_REGULATION_OF_DNA_REPLICATION|REACTOME_GLYCOLYSIS|REACTOME_INHIBITION_OF_REPLICATION_INITIATION_OF_DAMAGED_DNA_BY_RB1_E2F1|REACTOME_INNATE_IMMUNE_SYSTEM|REACTOME_MAP_KINASE_ACTIVATION_IN_TLR_CASCADE|REACTO…	1	PPP2R1A	3	KEGG_LONG_TERM_DEPRESSION|KEGG_OOCYTE_MEIOSIS|KEGG_TIGHT_JUNCTION
Dapma7bEVm003655	1	0	0	0	0	8	GGTLC1,GGT7,GG,GGT5,GGTLC3,GGTLC2,GGT2,LOC102724197	2	GGT1,GGT5	2	GG, GGT2	27	?Diamond-Blackfan anemia 14 with mandibulofacial dysostosis, 300946 (3)|?Glutathioninuria, 231950 (3)|Afibrinogenemia, congenital, 202400 (3)|Cardiomyopathy, dilated, 1GG, 613642 (3)|Congenital disorder of glycosylation, type IId, 607091 (3)|Corneal dystrophy, Avellino type, 607541 (3)|Corneal dystrophy, Groenouw type I, 121900 (3)|Corneal dystrophy, Reis-Bucklers type, 608470 (3)|Corneal dystrop…	5	GGTLC1, GG, GGT5, GGT2, LOC102724197	23	Liver tumor, Liver tumor|Liver tumor|Liver tumor|Liver tumor|Liver cancer|Liver cancer|Liver cancer|Liver carcinoma|Liver carcinoma|Liver carcinoma|Hepatocellular carcinoma, Liver tumor|Liver cancer|Liver carcinoma, Liver tumor|Liver cancer|Liver carcinoma|Hepatocellular carcinoma, Liver tumor|Liver cancer|Liver carcinoma|Hepatocellular carcinoma	2	GG, GGT5	11	REACTOME_BIOLOGICAL_OXIDATIONS|REACTOME_FORMATION_OF_FIBRIN_CLOT_CLOTTING_CASCADE|REACTOME_GLUTATHIONE_CONJUGATION|REACTOME_HEMOSTASIS|REACTOME_INTEGRIN_CELL_SURFACE_INTERACTIONS|REACTOME_PHASE_II_CONJUGATION|REACTOME_PLATELET_ACTIVATION_SIGNALING_AND_AGGREGATION|REACTOME_RESPONSE_TO_ELEVATED_PLATELET_CYTOSOLIC_CA2_, REACTOME_BIOLOGICAL_OXIDATIONS|REACTOME_GLUTATHIONE_CONJUGATION|REACTOME_PHASE_I…	2	GG, GGT5	7	KEGG_ARACHIDONIC_ACID_METABOLISM|KEGG_COMPLEMENT_AND_COAGULATION_CASCADES|KEGG_GLUTATHIONE_METABOLISM|KEGG_SELENOAMINO_ACID_METABOLISM|KEGG_TAURINE_AND_HYPOTAURINE_METABOLISM, KEGG_ARACHIDONIC_ACID_METABOLISM|KEGG_TAURINE_AND_HYPOTAURINE_METABOLISM
Dapma7bEVm003657	1	0	0	0	0	1	PPM1D	1	PPM1D	1	PPM1D	2	Breast cancer, somatic, 114480 (3)|Jansen de Vries syndrome, 617450 (3)	0	NA	0	NA	0	NA	0	NA	1	PPM1D	1	KEGG_P53_SIGNALING_PATHWAY
Dapma7bEVm003660	1	0	0	0	0	1	GPI	1	GPI	1	GPI	9	Bleeding disorder, platelet-type, 11, 614201 (3)|Developmental and epileptic encephalopathy 95, 618143 (3)|Glycosylphosphatidylinositol biosynthesis defect 15, 617810 (3)|Glycosylphosphatidylinositol biosynthesis defect 16, 617816 (3)|Hemolytic anemia, nonspherocytic, due to glucose phosphate isomerase deficiency, 613470 (3)|Hyperlipoproteinemia, type 1D, 615947 (3)|Mental retardation, autosomal …	1	GPI	3	Liver tumor|Liver cancer|Liver carcinoma	1	GPI	3	REACTOME_GLUCONEOGENESIS|REACTOME_GLUCOSE_METABOLISM|REACTOME_GLYCOLYSIS	1	GPI	3	KEGG_AMINO_SUGAR_AND_NUCLEOTIDE_SUGAR_METABOLISM|KEGG_PENTOSE_PHOSPHATE_PATHWAY|KEGG_STARCH_AND_SUCROSE_METABOLISM
Dapma7bEVm003664	1	0	0	0	0	1	RPN1	1	RPN1	0	NA	0	NA	1	RPN1	3	Liver tumor|Liver cancer|Liver carcinoma	0	NA	0	NA	0	NA	0	NA
Dapma7bEVm003665	1	0	0	0	0	2	DLAT,PDHX	2	DLAT,PDHX	2	DLAT, PDHX	2	Pyruvate dehydrogenase E2 deficiency, 245348 (3), Lacticacidemia due to PDX1 deficiency, 245349 (3)	1	DLAT	3	Liver tumor|Liver cancer|Liver carcinoma	2	DLAT, PDHX	4	REACTOME_TCA_CYCLE_AND_RESPIRATORY_ELECTRON_TRANSPORT, REACTOME_PYRUVATE_METABOLISM_AND_CITRIC_ACID_TCA_CYCLE|REACTOME_REGULATION_OF_PYRUVATE_DEHYDROGENASE_PDH_COMPLEX|REACTOME_TCA_CYCLE_AND_RESPIRATORY_ELECTRON_TRANSPORT	1	DLAT	2	KEGG_CITRATE_CYCLE_TCA_CYCLE|KEGG_PYRUVATE_METABOLISM
Dapma7bEVm003686	1	0	0	1	0	19	CYP2U1,CYP2W1,CYP2C18,CYP2C9,CYP2C19,CYP2E1,CYP2C8,CYP2R1,CYP2A13,CYP2A7,CYP2J2,CYP2B6,CYP2A6,CYP2S1,CYP2F1,CYP2D6,CYP2D7,LOC107987479,LOC107987478	11	CYP2A13,CYP2A6,CYP2A7,CYP2B6,CYP2C18,CYP2C19,CYP2C8,CYP2C9,CYP2D6,CYP2E1,CYP2W1	8	CYP2U1, CYP2C9, CYP2C19, CYP2C8, CYP2R1, CYP2B6, CYP2A6, CYP2D6	16	Spastic paraplegia 56, autosomal recessive, 615030 (3), Tolbutamide poor metabolizer (3)|Warfarin sensitivity, 122700 (3), Clopidogrel, impaired responsiveness to, 609535 (3)|Mephenytoin poor metabolizer, 609535 (3)|Omeprazole poor metabolizer, 609535 (3)|Proguanil poor metabolizer, 609535 (3), {Drug metabolism, altered, CYP2C8-related}, 618018 (3), Rickets due to defect in vitamin D 25-hydroxyla…	12	CYP2W1, CYP2C18, CYP2C9, CYP2C19, CYP2E1, CYP2C8, CYP2J2, CYP2B6, CYP2A6, CYP2S1, CYP2F1, CYP2D6	98	Liver tumor|Liver cancer|Liver carcinoma, Liver tumor|Liver cancer|Liver carcinoma|Hepatocellular carcinoma, Liver tumor|Liver cancer|Infarction of heart|Myocardial infarction|Disorder of coronary artery|Cell death of kidney cells|Cell death of kidney cell lines|Apoptosis of kidney cell lines|Inflammation of liver|Coronary artery disease|Nephrotoxicity|Proximal tubular toxicity|Infection by Hepat…	10	CYP2W1, CYP2C18, CYP2C9, CYP2C19, CYP2E1, CYP2C8, CYP2A13, CYP2B6, CYP2A6, CYP2D6	19	REACTOME_PHASE1_FUNCTIONALIZATION_OF_COMPOUNDS, REACTOME_PHASE1_FUNCTIONALIZATION_OF_COMPOUNDS|REACTOME_XENOBIOTICS, REACTOME_BIOLOGICAL_OXIDATIONS|REACTOME_CYTOCHROME_P450_ARRANGED_BY_SUBSTRATE_TYPE, REACTOME_BIOLOGICAL_OXIDATIONS|REACTOME_CYTOCHROME_P450_ARRANGED_BY_SUBSTRATE_TYPE, REACTOME_BIOLOGICAL_OXIDATIONS|REACTOME_CYTOCHROME_P450_ARRANGED_BY_SUBSTRATE_TYPE, REACTOME_PHASE1_FUNCTIONALIZAT…	10	CYP2C18, CYP2C9, CYP2C19, CYP2E1, CYP2C8, CYP2A13, CYP2A7, CYP2B6, CYP2A6, CYP2D6	18	KEGG_DRUG_METABOLISM_CYTOCHROME_P450|KEGG_METABOLISM_OF_XENOBIOTICS_BY_CYTOCHROME_P450, KEGG_ARACHIDONIC_ACID_METABOLISM|KEGG_LINOLEIC_ACID_METABOLISM|KEGG_RETINOL_METABOLISM, KEGG_ARACHIDONIC_ACID_METABOLISM|KEGG_LINOLEIC_ACID_METABOLISM|KEGG_RETINOL_METABOLISM, KEGG_METABOLISM_OF_XENOBIOTICS_BY_CYTOCHROME_P450, KEGG_DRUG_METABOLISM_CYTOCHROME_P450|KEGG_METABOLISM_OF_XENOBIOTICS_BY_CYTOCHROME_P4…
Dapma7bEVm003687	1	0	0	0	0	4	MAPK3,NLK,MAPK7,MAPK1	2	MAPK1,MAPK3	1	MAPK1	1	Noonan syndrome 13, 619087 (3)	4	MAPK3, NLK, MAPK7, MAPK1	150	Failure of heart|Enlargement of heart|Hypertrophy of heart|Cell death of liver cells|Cell death of liver|Necrosis of liver|Increased Levels of Alkaline Phosphatase|Increased activation of alkaline phosphatase|Cell death of liver cell lines|Apoptosis of liver cell lines, Liver tumor|Liver cancer|Liver carcinoma|Hepatocellular carcinoma|Development of liver tumor|Development of hepatocellular carci…	2	MAPK3, MAPK1	94	REACTOME_ACTIVATION_OF_THE_AP1_FAMILY_OF_TRANSCRIPTION_FACTORS|REACTOME_ADVANCED_GLYCOSYLATION_ENDPRODUCT_RECEPTOR_SIGNALING|REACTOME_AXON_GUIDANCE|REACTOME_DOWNSTREAM_SIGNAL_TRANSDUCTION|REACTOME_DOWNSTREAM_SIGNALING_OF_ACTIVATED_FGFR|REACTOME_ERK_MAPK_TARGETS|REACTOME_FRS2_MEDIATED_CASCADE|REACTOME_GASTRIN_CREB_SIGNALLING_PATHWAY_VIA_PKC_AND_MAPK|REACTOME_GRB2_EVENTS_IN_ERBB2_SIGNALING|REACTOME…	2	MAPK3, MAPK1	66	KEGG_ACUTE_MYELOID_LEUKEMIA|KEGG_ADHERENS_JUNCTION|KEGG_ALZHEIMERS_DISEASE|KEGG_AXON_GUIDANCE|KEGG_B_CELL_RECEPTOR_SIGNALING_PATHWAY|KEGG_BLADDER_CANCER|KEGG_CHRONIC_MYELOID_LEUKEMIA|KEGG_DORSO_VENTRAL_AXIS_FORMATION|KEGG_ENDOMETRIAL_CANCER|KEGG_FC_GAMMA_R_MEDIATED_PHAGOCYTOSIS|KEGG_FOCAL_ADHESION|KEGG_GLIOMA|KEGG_LEISHMANIA_INFECTION|KEGG_LONG_TERM_DEPRESSION|KEGG_LONG_TERM_POTENTIATION|KEGG_MEL…
Dapma7bEVm003688	1	0	0	0	0	5	SPTLC2,SPTLC1,SPTLC3,SPTLC3,GCAT	2	SPTLC1,SPTLC2	2	SPTLC2, SPTLC1	2	Neuropathy, hereditary sensory and autonomic, type IC, 613640 (3), Neuropathy, hereditary sensory and autonomic, type IA, 162400 (3)	1	SPTLC2	6	Cell death of heart cells|Cell death of heart|Apoptosis of heart|Apoptosis of heart cells|Cell death of cardiomyocytes|Apoptosis of cardiomyocytes	1	SPTLC2	4	REACTOME_METABOLISM_OF_LIPIDS_AND_LIPOPROTEINS|REACTOME_PHOSPHOLIPID_METABOLISM|REACTOME_SPHINGOLIPID_DE_NOVO_BIOSYNTHESIS|REACTOME_SPHINGOLIPID_METABOLISM	1	SPTLC1	1	KEGG_SPHINGOLIPID_METABOLISM
Dapma7bEVm003695	1	0	0	0	0	1	KLF5	1	KLF5	0	NA	0	NA	1	KLF5	11	Enlargement of heart|Hypertrophy of heart|Fibrosis of heart|Cholestasis|Cell proliferation of kidney cell lines|Dilated cardiomyopathy|Interstitial fibrosis of heart|Primary dilated cardiomyopthy|Familial dilated cardiomyopathy|Proliferation of biliary epithelial cells|Dilated cardiomyopathy type 1FF	1	KLF5	2	REACTOME_DEVELOPMENTAL_BIOLOGY|REACTOME_TRANSCRIPTIONAL_REGULATION_OF_WHITE_ADIPOCYTE_DIFFERENTIATION	0	NA	0	NA
Dapma7bEVm003701	1	0	0	0	0	4	HDGFL1,PSIP1,HDGF,HDGFL2	1	PSIP1	0	NA	0	NA	3	HDGFL1, PSIP1, HDGF	19	Liver tumor|Liver cancer|Liver carcinoma|Disorder of coronary artery|Coronary artery disease, Liver tumor|Liver cancer|Cell death of kidney cells|Cell death of kidney cell lines|Apoptosis of kidney cell lines, Liver tumor|Liver tumor|Liver cancer|Liver cancer|Liver carcinoma|Liver carcinoma|Disorder of coronary artery|Coronary artery disease|Fibrosis of liver	1	PSIP1	1	REACTOME_INTERACTIONS_OF_VPR_WITH_HOST_CELLULAR_PROTEINS	0	NA	0	NA
Dapma7bEVm003717	1	0	0	0	0	3	CTBP1,CTBP2,PHGDH	1	PHGDH	2	CTBP1, PHGDH	3	Hypotonia, ataxia, developmental delay, and tooth enamel defect syndrome, 617915 (3), Neu-Laxova syndrome 1, 256520 (3)|Phosphoglycerate dehydrogenase deficiency, 601815 (3)	2	CTBP2, PHGDH	3	Liver tumor, Liver tumor|Liver cancer	1	PHGDH	1	REACTOME_METABOLISM_OF_AMINO_ACIDS_AND_DERIVATIVES	1	PHGDH	1	KEGG_GLYCINE_SERINE_AND_THREONINE_METABOLISM
Dapma7bEVm003726	0	1	0	0	0	0		0		NA	NA	NA	NA	NA	NA	NA	NA	NA	NA	NA	NA	NA	NA	NA	NA
Dapma7bEVm003733	1	0	0	0	0	1	PIGB	1	PIGB	1	PIGB	1	Developmental and epileptic encephalopathy 80, 618580 (3)	1	PIGB	3	Liver tumor|Liver cancer|Liver carcinoma	1	PIGB	2	REACTOME_POST_TRANSLATIONAL_MODIFICATION_SYNTHESIS_OF_GPI_ANCHORED_PROTEINS|REACTOME_POST_TRANSLATIONAL_PROTEIN_MODIFICATION	1	PIGB	1	KEGG_GLYCOSYLPHOSPHATIDYLINOSITOL_GPI_ANCHOR_BIOSYNTHESIS
Dapma7bEVm003748	1	0	0	0	0	2	TAF7,TAF7L	1	TAF7	0	NA	0	NA	0	NA	0	NA	0	NA	0	NA	1	TAF7	1	KEGG_BASAL_TRANSCRIPTION_FACTORS
Dapma7bEVm003770	1	0	0	0	0	2	PLA2G15,LCAT	1	PLA2G15	1	LCAT	3	Fish-eye disease, 136120 (3)|Multiple joint dislocations, short stature, craniofacial dysmorphism, with or without congenital heart defects, 245600 (3)|Norum disease, 245900 (3)	2	PLA2G15, LCAT	29	Hepatic steatosis, Liver tumor|Liver cancer|Liver carcinoma|Enlargement of heart|Hypertrophy of heart|Hepatocellular carcinoma|Damage of kidney|Injury of kidney|Failure of kidney|Enlargement of heart cells|Hypertrophy of heart cells|Chronic renal failure|Glomerulosclerosis|Proliferation of glomerular cells|Proliferation of kidney cells|Proliferation of mesangial cells|Damage of nephron|Damage of …	0	NA	0	NA	1	PLA2G15	1	KEGG_LYSOSOME
Dapma7bEVm003779	1	0	0	0	0	2	CCNB1,CCNB2	2	CCNB1,CCNB2	0	NA	0	NA	2	CCNB1, CCNB2	12	Liver tumor|Liver cancer|Liver carcinoma|Hepatocellular carcinoma|Cell death of kidney cells|Cell death of kidney cell lines|Apoptosis of kidney cell lines|Proliferation of cardiomyocytes|Proliferation of heart cells, Liver tumor|Liver cancer|Liver carcinoma	2	CCNB1, CCNB2	11	REACTOME_APC_C_CDC20_MEDIATED_DEGRADATION_OF_MITOTIC_PROTEINS|REACTOME_CELL_CYCLE_MITOTIC|REACTOME_CYCLIN_A_B1_ASSOCIATED_EVENTS_DURING_G2_M_TRANSITION|REACTOME_G1_S_TRANSITION|REACTOME_G2_M_DNA_DAMAGE_CHECKPOINT|REACTOME_MITOTIC_G2_G2_M_PHASES|REACTOME_PHOSPHORYLATION_OF_THE_APC_C|REACTOME_RECRUITMENT_OF_MITOTIC_CENTROSOME_PROTEINS_AND_COMPLEXES, REACTOME_CELL_CYCLE|REACTOME_CELL_CYCLE_CHECKPOIN…	1	CCNB1	4	KEGG_CELL_CYCLE|KEGG_OOCYTE_MEIOSIS|KEGG_P53_SIGNALING_PATHWAY|KEGG_PROGESTERONE_MEDIATED_OOCYTE_MATURATION
Dapma7bEVm003803	1	0	0	0	0	4	CCNG2,CCNI,CCNG1,CCNI2	1	CCNG1	0	NA	0	NA	2	CCNI, CCNG1	13	Cell death of kidney cells|Apoptosis of kidney cells|Apoptosis of glomerular cells|Apoptosis of renal glomerulus|Apoptosis of podocytes|Survival of podocytes|Cell viability of kidney cells, Liver tumor|Liver cancer|Liver carcinoma|Hepatocellular carcinoma|Development of liver tumor|Liver Regeneration	0	NA	0	NA	1	CCNG1	1	KEGG_P53_SIGNALING_PATHWAY
Dapma7bEVm003808	1	0	0	0	0	1	AMACR	1	AMACR	1	AMACR	2	Alpha-methylacyl-CoA racemase deficiency, 614307 (3)|Bile acid synthesis defect, congenital, 4, 214950 (3)	1	AMACR	3	Cell death of liver|Necrosis of liver|Hepatomegaly	1	AMACR	4	REACTOME_METABOLISM_OF_LIPIDS_AND_LIPOPROTEINS|REACTOME_PEROXISOMAL_LIPID_METABOLISM|REACTOME_SYNTHESIS_OF_BILE_ACIDS_AND_BILE_SALTS|REACTOME_SYNTHESIS_OF_BILE_ACIDS_AND_BILE_SALTS_VIA_24_HYDROXYCHOLESTEROL	1	AMACR	1	KEGG_PRIMARY_BILE_ACID_BIOSYNTHESIS
Dapma7bEVm003810	1	0	0	0	0	2	RRM2B,RRM2	2	RRM2,RRM2B	2	RRM2B, RRM2	6	Mitochondrial DNA depletion syndrome 8A (encephalomyopathic type with renal tubulopathy), 612075 (3)|Mitochondrial DNA depletion syndrome 8B (MNGIE type), 612075 (3)|Progressive external ophthalmoplegia with mitochondrial DNA deletions, autosomal dominant 5, 613077 (3), Mitochondrial DNA depletion syndrome 8A (encephalomyopathic type with renal tubulopathy), 612075 (3)|Mitochondrial DNA depletion…	2	RRM2B, RRM2	31	Disorder of coronary artery|Fibrosis of heart|Failure of kidney|Glomerulosclerosis|Abnormal morphology of coronary artery, Liver tumor|Liver cancer|Liver carcinoma|Disorder of coronary artery|Hepatocellular carcinoma|Advanced liver tumor|Fibrosis of heart|Hepatic adenocarcinoma|Failure of kidney|Liver cholangiocarcinoma|Advanced liver cholangiocarcinoma|Metastatic liver tumor|Metastatic liver cho…	2	RRM2B, RRM2	5	REACTOME_METABOLISM_OF_NUCLEOTIDES|REACTOME_SYNTHESIS_AND_INTERCONVERSION_OF_NUCLEOTIDE_DI_AND_TRIPHOSPHATES, REACTOME_G1_S_TRANSITION|REACTOME_METABOLISM_OF_NUCLEOTIDES|REACTOME_SYNTHESIS_AND_INTERCONVERSION_OF_NUCLEOTIDE_DI_AND_TRIPHOSPHATES	2	RRM2B, RRM2	7	KEGG_GLUTATHIONE_METABOLISM|KEGG_P53_SIGNALING_PATHWAY|KEGG_PYRIMIDINE_METABOLISM, KEGG_GLUTATHIONE_METABOLISM|KEGG_P53_SIGNALING_PATHWAY|KEGG_PURINE_METABOLISM|KEGG_PYRIMIDINE_METABOLISM
Dapma7bEVm003815	1	0	0	0	0	3	LFNG,RFNG,MFNG	1	RFNG	1	LFNG	1	Spondylocostal dysostosis 3, autosomal recessive, 609813 (3)	1	MFNG	3	Liver tumor|Liver cancer|Liver carcinoma	0	NA	0	NA	1	RFNG	1	KEGG_NOTCH_SIGNALING_PATHWAY
Dapma7bEVm003816	1	0	0	0	0	3	GXYL,GXYLT2,GXYLT2	1	GXYLT1	0	NA	0	NA	0	NA	0	NA	1	GXYL	3	REACTOME_CHONDROITIN_SULFATE_DERMATAN_SULFATE_METABOLISM|REACTOME_GLYCOSAMINOGLYCAN_METABOLISM|REACTOME_HEPARAN_SULFATE_HEPARIN_HS_GAG_METABOLISM	0	NA	0	NA
Dapma7bEVm003836	1	0	0	0	0	1	ATG3	1	ATG3	0	NA	0	NA	0	NA	0	NA	0	NA	0	NA	0	NA	0	NA
Dapma7bEVm003841	1	0	0	0	0	3	ENDOG,EXOG,EXOG	2	ENDOG,EXOG	0	NA	0	NA	1	ENDOG	11	Enlargement of heart|Hypertrophy of heart|Cell death of liver cells|Cell death of liver|Necrosis of liver|Cell death of hepatocytes|Apoptosis of liver|Apoptosis of liver cells|Apoptosis of hepatocytes|Enlargement of heart cells|Enlargement of cardiomyocytes	0	NA	0	NA	3	ENDOG, EXOG, EXOG	3	KEGG_APOPTOSIS, KEGG_APOPTOSIS, KEGG_APOPTOSIS
Dapma7bEVm003848	1	0	0	0	0	6	B4GAL,B4GALT6,B4GALT2,B4GALT3,B4GALT4,B4GALT5	3	B4GALT1,B4GALT2,B4GALT5	1	B4GAL	3	Congenital disorder of glycosylation, type IId, 607091 (3)|Ehlers-Danlos syndrome, spondylodysplastic type, 1, 130070 (3)|Spastic paraplegia 26, autosomal recessive, 609195 (3)	4	B4GAL, B4GALT6, B4GALT4, B4GALT5	18	Liver tumor|Liver tumor|Liver tumor|Liver cancer|Liver cancer|Liver cancer|Liver carcinoma|Liver carcinoma|Liver carcinoma, Liver tumor|Liver cancer|Liver carcinoma, Liver tumor|Liver cancer|Liver carcinoma, Liver tumor|Liver cancer|Liver carcinoma	3	B4GAL, B4GALT2, B4GALT5	31	REACTOME_ASPARAGINE_N_LINKED_GLYCOSYLATION|REACTOME_ASPARAGINE_N_LINKED_GLYCOSYLATION|REACTOME_GLYCOSAMINOGLYCAN_METABOLISM|REACTOME_GLYCOSAMINOGLYCAN_METABOLISM|REACTOME_KERATAN_SULFATE_BIOSYNTHESIS|REACTOME_KERATAN_SULFATE_BIOSYNTHESIS|REACTOME_KERATAN_SULFATE_KERATIN_METABOLISM|REACTOME_KERATAN_SULFATE_KERATIN_METABOLISM|REACTOME_METABOLISM_OF_CARBOHYDRATES|REACTOME_METABOLISM_OF_PROTEINS|REAC…	3	B4GAL, B4GALT2, B4GALT5	9	KEGG_GALACTOSE_METABOLISM|KEGG_GLYCOSAMINOGLYCAN_BIOSYNTHESIS_KERATAN_SULFATE|KEGG_GLYCOSPHINGOLIPID_BIOSYNTHESIS_LACTO_AND_NEOLACTO_SERIES|KEGG_N_GLYCAN_BIOSYNTHESIS|KEGG_O_GLYCAN_BIOSYNTHESIS, KEGG_GALACTOSE_METABOLISM|KEGG_GLYCOSPHINGOLIPID_BIOSYNTHESIS_LACTO_AND_NEOLACTO_SERIES|KEGG_N_GLYCAN_BIOSYNTHESIS, KEGG_O_GLYCAN_BIOSYNTHESIS
Dapma7bEVm003849	1	0	0	0	0	4	ISG20,AEN,REXO4,ISG20L2	2	AEN,ISG20	0	NA	0	NA	1	ISG20	4	Nephritis|Glomerulonephritis|Systemic lupus erythematosus nephritis|Lupus nephritis	1	ISG20	2	REACTOME_CYTOKINE_SIGNALING_IN_IMMUNE_SYSTEM|REACTOME_INTERFERON_SIGNALING	0	NA	0	NA
Dapma7bEVm003856	1	0	0	0	0	1	TBPL1	1	TBPL1	0	NA	0	NA	0	NA	0	NA	0	NA	0	NA	1	TBPL1	1	KEGG_HUNTINGTONS_DISEASE
Dapma7bEVm003861	1	0	0	0	0	10	PPIA,PPIF,PPIE,PPIAL4A,PPIAL4E,PPIAL4F,PPIAL4G,PPIAL4C,LOC105371242,PPIAL4D	2	PPIA,PPIE	0	NA	0	NA	3	PPIA, PPIF, PPIAL4G	42	Liver tumor|Liver tumor|Infarction of heart|Enlargement of heart|Myocardial infarction|Hypertrophy of heart|Pulmonary Hypertension|Failure of kidney|Inflammation of liver|Hypertrophy of cardiac muscle|Enlargement of heart cells|Enlargement of cardiomyocytes|Hypertrophy of heart cells|Hypertrophy of cardiomyocytes|Cirrhosis|Fibrosis of liver|Chronic renal failure|Pulmonary hypertensive arterial di…	1	PPIA	9	REACTOME_APOBEC3G_MEDIATED_RESISTANCE_TO_HIV1_INFECTION|REACTOME_BASIGIN_INTERACTIONS|REACTOME_CELL_SURFACE_INTERACTIONS_AT_THE_VASCULAR_WALL|REACTOME_EARLY_PHASE_OF_HIV_LIFE_CYCLE|REACTOME_HIV_INFECTION|REACTOME_HIV_LIFE_CYCLE|REACTOME_HOST_INTERACTIONS_OF_HIV_FACTORS|REACTOME_INTEGRATION_OF_PROVIRUS|REACTOME_PLATELET_ACTIVATION_SIGNALING_AND_AGGREGATION	1	PPIE	1	KEGG_SPLICEOSOME
Dapma7bEVm003862	1	0	0	0	0	4	PPP2CA,PPP2CB,PPP6C,PPP4C	1	PPP2CA	1	PPP2CA	1	Neurodevelopmental disorder and language delay with or without structural brain abnormalities, 618354 (3)	2	PPP2CA, PPP2CB	18	Liver tumor|Liver cancer|Liver carcinoma|Enlargement of heart|Arrhythmia|Supraventricular arrhythmia|Cardiac fibrillation|Atrial fibrillation or flutter|Atrial fibrillation|Dilated cardiomyopathy|Nephritis|Autoimmune glomerulonephritis|Persistent atrial fibrillation|Glomerulonephritis, Liver tumor|Liver cancer|Liver carcinoma|Hepatocellular carcinoma	1	PPP2CA	21	REACTOME_ACTIVATED_TLR4_SIGNALLING|REACTOME_CTLA4_INHIBITORY_SIGNALING|REACTOME_CTNNB1_PHOSPHORYLATION_CASCADE|REACTOME_ERK_MAPK_TARGETS|REACTOME_ERKS_ARE_INACTIVATED|REACTOME_G1_PHASE|REACTOME_G1_S_TRANSITION|REACTOME_GLUCOSE_METABOLISM|REACTOME_HEMOSTASIS|REACTOME_IMMUNE_SYSTEM|REACTOME_INTEGRATION_OF_ENERGY_METABOLISM|REACTOME_METABOLISM_OF_RNA|REACTOME_MITOTIC_PROMETAPHASE|REACTOME_MYD88_MAL_…	1	PPP2CA	2	KEGG_TGF_BETA_SIGNALING_PATHWAY|KEGG_WNT_SIGNALING_PATHWAY
Dapma7bEVm003866	1	0	0	0	0	1	HADH	1	HADH	1	HADH	9	3-hydroxyacyl-CoA dehydrogenase deficiency, 231530 (3)|?Fanconi renotubular syndrome 3, 615605 (3)|Fatty liver, acute, of pregnancy, 609016 (3)|HELLP syndrome, maternal, of pregnancy, 609016 (3)|HSD10 mitochondrial disease, 300438 (3)|Hyperinsulinemic hypoglycemia, familial, 4, 609975 (3)|LCHAD deficiency, 609016 (3)|Mitochondrial trifunctional protein deficiency, 609015 (3)|Trifunctional protein…	1	HADH	28	Liver tumor|Liver tumor|Liver cancer|Liver carcinoma|Cell death of heart cells|Cell death of heart|Cell death of cardiomyocytes|Cell death of liver|Necrosis of liver|Hepatic steatosis|Hepatic steatosis|Nonalcoholic fatty liver disease|Damage of heart|Nephrotoxicity|Nephrotoxicity|Proximal tubular toxicity|Proximal tubular toxicity|Microvesicular hepatic steatosis|Microvesicular hepatic steatosis|…	1	HADH	3	REACTOME_FATTY_ACID_TRIACYLGLYCEROL_AND_KETONE_BODY_METABOLISM|REACTOME_METABOLISM_OF_LIPIDS_AND_LIPOPROTEINS|REACTOME_MITOCHONDRIAL_FATTY_ACID_BETA_OXIDATION	1	HADH	8	KEGG_BIOSYNTHESIS_OF_UNSATURATED_FATTY_ACIDS|KEGG_BUTANOATE_METABOLISM|KEGG_FATTY_ACID_METABOLISM|KEGG_LIMONENE_AND_PINENE_DEGRADATION|KEGG_LYSINE_DEGRADATION|KEGG_PROPANOATE_METABOLISM|KEGG_TRYPTOPHAN_METABOLISM|KEGG_VALINE_LEUCINE_AND_ISOLEUCINE_DEGRADATION
Dapma7bEVm003867	1	0	0	0	0	6	AKR1B15,AKR1B10,AKR1D1,AKR1B1,AKR1E2,AKR1A1	1	AKR1B10	1	AKR1D1	1	Bile acid synthesis defect, congenital, 2, 235555 (3)	5	AKR1B15, AKR1B10, AKR1D1, AKR1B1, AKR1A1	38	Liver tumor|Liver cancer|Liver carcinoma, Liver tumor|Liver cancer|Liver carcinoma|Hepatocellular carcinoma|Growth of liver tumor|Growth of hepatocellular carcinoma, Liver tumor|Liver cancer|Liver carcinoma|Hepatocellular carcinoma|Intrahepatic cholestasis|Cholestasis|Familial intrahepatic cholestasis|Progressive intrahepatic cholestasis|Progressive familial intrahepatic cholestasis type 1, Liver…	0	NA	0	NA	0	NA	0	NA
Dapma7bEVm003885	1	0	0	0	1	4	CTSG,GZMH,GZMB,CMA1	2	CTSG,GZMB	0	NA	0	NA	3	CTSG, GZMB, CMA1	13	Cell death of heart cells|Cell death of heart|Apoptosis of heart|Apoptosis of heart cells|Cell death of cardiomyocytes|Apoptosis of cardiomyocytes, Liver tumor|Liver cancer|Pulmonary Hypertension|Hepatosplenic T-cell lymphoma|Pulmonary hypertensive arterial disease|Hepatosplenic gamma-delta T-cell lymphoma, Liver tumor	2	CTSG, GZMB	4	REACTOME_DIABETES_PATHWAYS|REACTOME_EXTRACELLULAR_MATRIX_ORGANIZATION|REACTOME_REGULATION_OF_INSULIN_LIKE_GROWTH_FACTOR_IGF_ACTIVITY_BY_INSULIN_LIKE_GROWTH_FACTOR_BINDING_PROTEINS_IGFBPS, REACTOME_INTRINSIC_PATHWAY_FOR_APOPTOSIS	2	CTSG, GZMB	8	KEGG_LYSOSOME|KEGG_NEUROACTIVE_LIGAND_RECEPTOR_INTERACTION|KEGG_RENIN_ANGIOTENSIN_SYSTEM|KEGG_SYSTEMIC_LUPUS_ERYTHEMATOSUS, KEGG_AUTOIMMUNE_THYROID_DISEASE|KEGG_GRAFT_VERSUS_HOST_DISEASE|KEGG_NATURAL_KILLER_CELL_MEDIATED_CYTOTOXICITY|KEGG_TYPE_I_DIABETES_MELLITUS
Dapma7bEVm003900	1	0	0	0	0	1	SDHB	1	SDHB	1	SDHB	5	Gastrointestinal stromal tumor, 606764 (3)|Mitochondrial complex II deficiency, nuclear type 4, 619224 (3)|Paraganglioma and gastric stromal sarcoma, 606864 (3)|Paragangliomas 4, 115310 (3)|Pheochromocytoma, 171300 (3)	1	SDHB	5	Enlargement of heart|Cell proliferation of kidney cell lines|Dilated cardiomyopathy|Primary dilated cardiomyopthy|Idiopathic dilated cardiomyopathy	1	SDHB	2	REACTOME_CITRIC_ACID_CYCLE_TCA_CYCLE|REACTOME_RESPIRATORY_ELECTRON_TRANSPORT	1	SDHB	1	KEGG_OXIDATIVE_PHOSPHORYLATION
Dapma7bEVm003920	0	1	0	0	0	1	REELD1	0		0	NA	0	NA	0	NA	0	NA	0	NA	0	NA	0	NA	0	NA
Dapma7bEVm003922	1	0	0	1	0	1	GSTZ1	1	GSTZ1	1	GSTZ1	1	[Maleylacetoacetate isomerase deficiency], 617596 (3)	1	GSTZ1	12	Liver tumor|Liver cancer|Liver carcinoma|Hepatocellular carcinoma|Damage of kidney|Cell death of liver|Necrosis of liver|Hepatic steatosis|Liver Damage|Inflammation of liver|Microvesicular hepatic steatosis|Macrovesicular hepatic steatosis	1	GSTZ1	1	REACTOME_METABOLISM_OF_AMINO_ACIDS_AND_DERIVATIVES	1	GSTZ1	2	KEGG_GLUTATHIONE_METABOLISM|KEGG_METABOLISM_OF_XENOBIOTICS_BY_CYTOCHROME_P450
Dapma7bEVm003930	0	0	0	0	0	0		0		NA	NA	NA	NA	NA	NA	NA	NA	NA	NA	NA	NA	NA	NA	NA	NA
Dapma7bEVm003936	1	0	0	0	0	1	SOD2	1	SOD2	1	SOD2	1	{Microvascular complications of diabetes 6}, 612634 (3)	1	SOD2	42	Liver tumor|Liver cancer|Enlargement of heart|Hypertrophy of heart|Cell death of heart cells|Cell death of heart|Apoptosis of heart|Apoptosis of heart cells|Cell death of cardiomyocytes|Apoptosis of cardiomyocytes|Cell death of kidney cells|Cell death of kidney cell lines|Cell death of liver cells|Cell death of liver|Necrosis of liver|Hepatic steatosis|Fibrosis of heart|Cell death of hepatocytes|…	0	NA	0	NA	1	SOD2	2	KEGG_HUNTINGTONS_DISEASE|KEGG_PEROXISOME
Dapma7bEVm003942	1	0	0	0	0	1	PSMD9	1	PSMD9	0	NA	0	NA	0	NA	0	NA	1	PSMD9	27	REACTOME_ANTIGEN_PROCESSING_UBIQUITINATION_PROTEASOME_DEGRADATION|REACTOME_APC_C_CDC20_MEDIATED_DEGRADATION_OF_MITOTIC_PROTEINS|REACTOME_APC_C_CDH1_MEDIATED_DEGRADATION_OF_CDC20_AND_OTHER_APC_C_CDH1_TARGETED_PROTEINS_IN_LATE_MITOSIS_EARLY_G1|REACTOME_APOPTOSIS|REACTOME_ASSEMBLY_OF_THE_PRE_REPLICATIVE_COMPLEX|REACTOME_AUTODEGRADATION_OF_CDH1_BY_CDH1_APC_C|REACTOME_CDT1_ASSOCIATION_WITH_THE_CDC6_OR…	0	NA	0	NA
Dapma7bEVm003943	0	0	0	1	0	1	HPGDS	0		0	NA	0	NA	0	NA	0	NA	0	NA	0	NA	0	NA	0	NA
Dapma7bEVm003944	1	0	0	0	0	2	RAB1B,RAB1A	1	RAB1A	0	NA	0	NA	1	RAB1A	12	Liver tumor|Liver cancer|Enlargement of heart|Hypertrophy of heart|Hypertrophy of cardiac muscle|Enlargement of heart cells|Enlargement of cardiomyocytes|Hypertrophy of heart cells|Hypertrophy of cardiomyocytes|Proliferation of cardiomyocytes|Proliferation of heart cells|Proliferation of ventricular myocytes	0	NA	0	NA	0	NA	0	NA
Dapma7bEVm003945	1	0	0	0	0	1	DCTN6	1	DCTN6	0	NA	0	NA	0	NA	0	NA	0	NA	0	NA	0	NA	0	NA
Dapma7bEVm003956	0	0	0	0	1	0		0		NA	NA	NA	NA	NA	NA	NA	NA	NA	NA	NA	NA	NA	NA	NA	NA
Dapma7bEVm003962	1	0	0	0	0	1	MIF	1	MIF	1	MIF	3	Mental retardation, X-linked 98, 300912 (3)|Persistent Mullerian duct syndrome, type I, 261550 (3)|{Rheumatoid arthritis, systemic juvenile, susceptibility to}, 604302 (3)	1	MIF	18	Enlargement of heart|Hypertrophy of heart|Pulmonary Hypertension|Damage of kidney|Cell death of kidney cells|Cell death of kidney cell lines|Apoptosis of kidney cell lines|Liver Damage|Fibrosis of liver|Nephritis|Hepatomegaly|Conjugation of glutathione|Glomerulonephritis|Damage of liver cells|Damage of hepatocytes|Activation of hepatic stellate cells|Formation of glomerular crescent|Migration of …	0	NA	0	NA	1	MIF	1	KEGG_TYROSINE_METABOLISM
Dapma7bEVm003968	1	0	0	0	0	2	EIF4B,EIF4H	1	EIF4B	0	NA	0	NA	2	EIF4B, EIF4H	5	Liver tumor|Liver cancer|Liver carcinoma, Disorder of coronary artery|Coronary artery disease	1	EIF4B	7	REACTOME_3_UTR_MEDIATED_TRANSLATIONAL_REGULATION|REACTOME_ACTIVATION_OF_THE_MRNA_UPON_BINDING_OF_THE_CAP_BINDING_COMPLEX_AND_EIFS_AND_SUBSEQUENT_BINDING_TO_43S|REACTOME_INSULIN_RECEPTOR_SIGNALLING_CASCADE|REACTOME_METABOLISM_OF_PROTEINS|REACTOME_METABOLISM_OF_RNA|REACTOME_MTORC1_MEDIATED_SIGNALLING|REACTOME_PKB_MEDIATED_EVENTS	1	EIF4B	1	KEGG_MTOR_SIGNALING_PATHWAY
Dapma7bEVm003994	0	0	0	0	0	7	DHX29,YTHDC2,DHX9,DHX57,DHX36,DHX30,DHX34	0		1	DHX30	1	Neurodevelopmental disorder with severe motor impairment and absent language, 617804 (3)	5	DHX9, DHX57, DHX36, DHX30, DHX34	19	Liver tumor|Liver cancer|Liver carcinoma|Hepatocellular carcinoma, Liver tumor, Liver tumor|Liver cancer|Liver carcinoma|Failure of heart|Enlargement of heart|Dilated cardiomyopathy|Regeneration of heart|Progressive dilated cardiomyopathy, Liver tumor|Liver cancer|Liver carcinoma, Liver tumor|Liver cancer|Liver carcinoma	0	NA	0	NA	0	NA	0	NA
Dapma7bEVm003995	1	0	0	0	0	3	USP47,USP7,USP48	1	USP7	1	USP7	1	Hao-Fountain syndrome, 616863 (3)	3	USP47, USP7, USP48	13	Liver tumor|Liver cancer|Liver carcinoma, Liver tumor|Liver tumor|Liver cancer|Liver cancer|Liver carcinoma|Liver carcinoma|Hepatocellular carcinoma, Liver tumor|Liver cancer|Liver carcinoma	0	NA	0	NA	0	NA	0	NA
Dapma7bEVm004006	0	0	0	0	0	1	GLDC	0		1	GLDC	1	Glycine encephalopathy, 605899 (3)	1	GLDC	4	Liver tumor|Liver cancer|Liver carcinoma|Hepatocellular carcinoma	0	NA	0	NA	0	NA	0	NA
Dapma7bEVm004021	1	0	0	0	0	3	AP2B1,AP2B1,AP1B1	1	AP2B1	1	AP1B1	1	Keratitis-ichthyosis-deafness syndrome, autosomal recessive, 242150 (3)	1	AP1B1	4	Liver tumor|Liver cancer|Liver carcinoma|Congenital heart disease	2	AP2B1, AP2B1	44	REACTOME_ADAPTIVE_IMMUNE_SYSTEM|REACTOME_AXON_GUIDANCE|REACTOME_DEVELOPMENTAL_BIOLOGY|REACTOME_EGFR_DOWNREGULATION|REACTOME_HIV_INFECTION|REACTOME_HOST_INTERACTIONS_OF_HIV_FACTORS|REACTOME_IMMUNE_SYSTEM|REACTOME_L1CAM_INTERACTIONS|REACTOME_MHC_CLASS_II_ANTIGEN_PRESENTATION|REACTOME_NEF_MEDIATES_DOWN_MODULATION_OF_CELL_SURFACE_RECEPTORS_BY_RECRUITING_THEM_TO_CLATHRIN_ADAPTERS|REACTOME_NEURONAL_SYS…	2	AP2B1, AP2B1	4	KEGG_ENDOCYTOSIS|KEGG_HUNTINGTONS_DISEASE, KEGG_ENDOCYTOSIS|KEGG_HUNTINGTONS_DISEASE
Dapma7bEVm004026	1	0	0	0	0	8	FGB,FGL2,ANGPT2,ANGP,ANGPTL4,ANGPTL3,ANGPTL7,ANGPT4	1	FGB	5	FGB, ANGPT2, ANGP, ANGPTL4, ANGPTL3	10	Afibrinogenemia, congenital, 202400 (3)|Dysfibrinogenemia, congenital, 616004 (3)|Hypofibrinogenemia, congenital, 202400 (3), Lymphatic malformation 10, 619369 (3), ?Angioedema, hereditary, 5, 619361 (3)|Hypobetalipoproteinemia, familial, 2, 605019 (3)|Lymphatic malformation 10, 619369 (3)|Plasma triglyceride level QTL, low, 615881 (3), Plasma triglyceride level QTL, low, 615881 (3), Hypobetalipo…	6	FGB, FGL2, ANGPT2, ANGP, ANGPTL4, ANGPTL7	142	Liver tumor|Liver cancer|Liver carcinoma|Infarction of heart|Myocardial infarction|Hepatocellular carcinoma|Nephrotoxicity|Proximal tubular toxicity|Hepatitis B virus-related hepatocellular carcinoma|Hepatitis B surface antigen-negative hepatitis C virus negative hepatocellular carcinoma, Cell death of liver cells|Cell death of liver|Necrosis of liver|Cell death of hepatocytes, Liver tumor|Liver …	1	FGB	5	REACTOME_COMMON_PATHWAY|REACTOME_GRB2_SOS_PROVIDES_LINKAGE_TO_MAPK_SIGNALING_FOR_INTERGRINS_|REACTOME_INTEGRIN_ALPHAIIB_BETA3_SIGNALING|REACTOME_P130CAS_LINKAGE_TO_MAPK_SIGNALING_FOR_INTEGRINS|REACTOME_PLATELET_AGGREGATION_PLUG_FORMATION	0	NA	0	NA
Dapma7bEVm004068	0	1	0	0	0	1	KIFAP3	0		0	NA	0	NA	1	KIFAP3	7	Failure of heart|Cell death of heart cells|Cell death of heart|Apoptosis of heart|Apoptosis of heart cells|Cell death of cardiomyocytes|Apoptosis of cardiomyocytes	0	NA	0	NA	0	NA	0	NA
Dapma7bEVm004069	1	0	0	0	0	2	RAD21,RAD21L1	1	RAD21	1	RAD21	2	?Mungan syndrome, 611376 (3)|Cornelia de Lange syndrome 4, 614701 (3)	1	RAD21	6	Liver tumor|Liver cancer|Liver carcinoma|Cell death of kidney cells|Cell death of kidney cell lines|Apoptosis of kidney cell lines	1	RAD21	2	REACTOME_MEIOTIC_SYNAPSIS|REACTOME_MITOTIC_PROMETAPHASE	0	NA	0	NA
Dapma7bEVm004074	1	0	0	0	0	5	DNM1L,DNM1,DNM3,DNM3,DNM2	2	DNM1,DNM1L	3	DNM1L, DNM1, DNM2	9	Encephalopathy, lethal, due to defective mitochondrial peroxisomal fission 1, 614388 (3)|Optic atrophy 5, 610708 (3), Developmental and epileptic encephalopathy 31, 616346 (3)|Encephalopathy, lethal, due to defective mitochondrial peroxisomal fission 1, 614388 (3)|Optic atrophy 5, 610708 (3), Centronuclear myopathy 1, 160150 (3)|Charcot-Marie-Tooth disease, axonal type 2M, 606482 (3)|Charcot-Mari…	3	DNM1L, DNM1, DNM2	36	Liver tumor|Liver cancer|Liver carcinoma|Enlargement of heart|Hepatocellular carcinoma|Cell death of liver cells|Cell death of liver|Necrosis of liver|Cell death of hepatocytes|Liver Damage|Fibrosis of liver|Dilated cardiomyopathy|Hepatic injury|Progression of hepatocellular carcinoma|Quantity of peroxisomes|Quantity of reactive oxygen species in liver, Liver tumor|Liver tumor|Liver cancer|Liver …	1	DNM1	7	REACTOME_ADAPTIVE_IMMUNE_SYSTEM|REACTOME_DEVELOPMENTAL_BIOLOGY|REACTOME_GAP_JUNCTION_TRAFFICKING|REACTOME_L1CAM_INTERACTIONS|REACTOME_MEMBRANE_TRAFFICKING|REACTOME_MHC_CLASS_II_ANTIGEN_PRESENTATION|REACTOME_TOLL_RECEPTOR_CASCADES	2	DNM1L, DNM1	4	KEGG_ENDOCYTOSIS|KEGG_FC_GAMMA_R_MEDIATED_PHAGOCYTOSIS, KEGG_ENDOCYTOSIS|KEGG_FC_GAMMA_R_MEDIATED_PHAGOCYTOSIS
Dapma7bEVm004075	1	0	0	0	0	5	DHX15,DHX16,DHX32,DHX38,DHX40	1	DHX15	2	DHX16, DHX38	2	Neuromuscular disease and ocular or auditory anomalies with or without seizures, 618733 (3), Retinitis pigmentosa 84, 618220 (3)	3	DHX16, DHX32, DHX38	7	Liver tumor|Liver cancer|Liver carcinoma, Liver tumor, Liver tumor|Liver cancer|Liver carcinoma	0	NA	0	NA	0	NA	0	NA
Dapma7bEVm004092	1	0	0	0	0	2	ACE,ACE2	1	ACE	1	ACE	14	?Inflammatory skin and bowel disease, neonatal, 1, 614328 (3)|?Leukodystrophy, progressive, early childhood-onset, 617762 (3)|?N-acetylaspartate deficiency, 614063 (3)|Fanconi anemia, complementation group E, 600901 (3)|Mandibuloacral dysplasia with type B lipodystrophy, 608612 (3)|Renal tubular dysgenesis, 267430 (3)|Restrictive dermopathy, lethal, 275210 (3)|Spastic paraplegia and psychomotor r…	2	ACE, ACE2	126	Liver tumor|Liver tumor|Liver cancer|Liver carcinoma|Failure of heart|Failure of heart|Infarction of heart|Enlargement of heart|Enlargement of heart|Myocardial infarction|Disorder of coronary artery|Hypertrophy of heart|Hypertrophy of heart|Damage of kidney|Cell death of kidney cells|Arrhythmia|Hepatic steatosis|Fibrosis of heart|Fibrosis of heart|Failure of kidney|Supraventricular arrhythmia|Car…	0	NA	0	NA	2	ACE, ACE2	6	KEGG_ALZHEIMERS_DISEASE|KEGG_HYPERTROPHIC_CARDIOMYOPATHY_HCM|KEGG_RENIN_ANGIOTENSIN_SYSTEM|KEGG_RENIN_ANGIOTENSIN_SYSTEM, KEGG_ALZHEIMERS_DISEASE|KEGG_RENIN_ANGIOTENSIN_SYSTEM
Dapma7bEVm004102	1	0	0	0	0	1	PDIA5	1	PDIA5	0	NA	0	NA	0	NA	0	NA	1	PDIA5	2	REACTOME_DIABETES_PATHWAYS|REACTOME_UNFOLDED_PROTEIN_RESPONSE	0	NA	0	NA
Dapma7bEVm004109	1	0	0	0	0	4	GLB1L3,GLB1L2,GLB1L,GLB1	1	GLB1	1	GLB1	4	GM1-gangliosidosis, type I, 230500 (3)|GM1-gangliosidosis, type II, 230600 (3)|GM1-gangliosidosis, type III, 230650 (3)|Mucopolysaccharidosis type IVB (Morquio), 253010 (3)	2	GLB1L, GLB1	13	Liver tumor|Liver cancer|Liver carcinoma, Liver tumor|Liver tumor|Liver tumor|Liver cancer|Liver cancer|Liver cancer|Liver carcinoma|Liver carcinoma|Liver carcinoma|Hepatocellular carcinoma	1	GLB1	5	REACTOME_HEPARAN_SULFATE_HEPARIN_HS_GAG_METABOLISM|REACTOME_HS_GAG_DEGRADATION|REACTOME_METABOLISM_OF_CARBOHYDRATES|REACTOME_PHOSPHOLIPID_METABOLISM|REACTOME_SPHINGOLIPID_METABOLISM	1	GLB1	4	KEGG_GLYCOSPHINGOLIPID_BIOSYNTHESIS_GANGLIO_SERIES|KEGG_LYSOSOME|KEGG_OTHER_GLYCAN_DEGRADATION|KEGG_SPHINGOLIPID_METABOLISM
Dapma7bEVm004115	1	0	0	0	0	1	XRCC1	1	XRCC1	1	XRCC1	1	?Spinocerebellar ataxia, autosomal recessive 26, 617633 (3)	0	NA	0	NA	1	XRCC1	1	REACTOME_DNA_REPAIR	0	NA	0	NA
Dapma7bEVm004120	1	0	0	0	0	2	COL4A3BP,COL4A3BP	1	COL4A3BP	2	COL4A3BP, COL4A3BP	2	Mental retardation, autosomal dominant 34, 616351 (3), Mental retardation, autosomal dominant 34, 616351 (3)	0	NA	0	NA	2	COL4A3BP, COL4A3BP	8	REACTOME_METABOLISM_OF_LIPIDS_AND_LIPOPROTEINS|REACTOME_PHOSPHOLIPID_METABOLISM|REACTOME_SPHINGOLIPID_DE_NOVO_BIOSYNTHESIS|REACTOME_SPHINGOLIPID_METABOLISM, REACTOME_METABOLISM_OF_LIPIDS_AND_LIPOPROTEINS|REACTOME_PHOSPHOLIPID_METABOLISM|REACTOME_SPHINGOLIPID_DE_NOVO_BIOSYNTHESIS|REACTOME_SPHINGOLIPID_METABOLISM	0	NA	0	NA
Dapma7bEVm004134	1	0	0	0	0	3	LMNB1,LMNA,LMNB2	1	LMNB1	3	LMNB1, LMNA, LMNB2	16	Leukodystrophy, adult-onset, autosomal dominant, 169500 (3)|Microcephaly 26, primary, autosomal dominant, 619179 (3), Cardiomyopathy, dilated, 1A, 115200 (3)|Charcot-Marie-Tooth disease, type 2B1, 605588 (3)|Emery-Dreifuss muscular dystrophy 2, autosomal dominant, 181350 (3)|Emery-Dreifuss muscular dystrophy 3, autosomal recessive, 616516 (3)|Heart-hand syndrome, Slovenian type, 610140 (3)|Hutchi…	3	LMNB1, LMNA, LMNB2	49	Liver tumor, Liver tumor|Liver cancer|Liver carcinoma|Enlargement of heart|Arrhythmia|Hepatic steatosis|Fibrosis of heart|Cardiac fibrillation|Enlargement of heart chamber|Enlargement of heart ventricle|Cell proliferation of kidney cell lines|Dysfunction of heart|Dilated cardiomyopathy|Tachycardia|Ventricular dysfunction|Left ventricular dysfunction|Enlargement of left ventricle|Ventricular fibri…	1	LMNB1	4	REACTOME_APOPTOTIC_EXECUTION_PHASE|REACTOME_CELL_CYCLE|REACTOME_CHROMOSOME_MAINTENANCE|REACTOME_MEIOSIS	0	NA	0	NA
Dapma7bEVm004148	1	0	0	0	0	4	DUSP6,DUSP10,DUSP7,DUSP9	1	DUSP6	1	DUSP6	1	Hypogonadotropic hypogonadism 19 with or without anosmia, 615269 (3)	2	DUSP6, DUSP7	8	Failure of heart|Infarction of heart|Myocardial infarction|Cell proliferation of kidney cell lines|Hyperplasia of heart, Liver tumor|Liver cancer|Liver carcinoma	1	DUSP6	8	REACTOME_INNATE_IMMUNE_SYSTEM|REACTOME_MAP_KINASE_ACTIVATION_IN_TLR_CASCADE|REACTOME_NFKB_AND_MAP_KINASES_ACTIVATION_MEDIATED_BY_TLR4_SIGNALING_REPERTOIRE|REACTOME_NGF_SIGNALLING_VIA_TRKA_FROM_THE_PLASMA_MEMBRANE|REACTOME_NUCLEAR_EVENTS_KINASE_AND_TRANSCRIPTION_FACTOR_ACTIVATION|REACTOME_SIGNALLING_BY_NGF|REACTOME_TRAF6_MEDIATED_INDUCTION_OF_NFKB_AND_MAP_KINASES_UPON_TLR7_8_OR_9_ACTIVATION|REACTO…	0	NA	0	NA
Dapma7bEVm004157	1	0	0	0	0	2	PGM5,PGM1	1	PGM1	1	PGM1	1	Congenital disorder of glycosylation, type It, 614921 (3)	2	PGM5, PGM1	6	Liver tumor|Liver cancer|Liver carcinoma, Liver tumor|Liver cancer|Liver carcinoma	1	PGM1	1	REACTOME_GLUCOSE_METABOLISM	1	PGM1	1	KEGG_GLYCOLYSIS_GLUCONEOGENESIS
Dapma7bEVm004159	1	0	0	0	0	1	AATF	1	AATF	0	NA	0	NA	1	AATF	10	Cell death of kidney cells|Cell death of kidney cell lines|Apoptosis of kidney cell lines|Apoptosis of kidney cells|Apoptosis of renal tubule|Cell death of renal tubule|Necrosis of renal tubule|Cell death of tubular cells|Apoptosis of tubular cells|Apoptosis of renal tubular epithelial cells	1	AATF	3	REACTOME_CELL_DEATH_SIGNALLING_VIA_NRAGE_NRIF_AND_NADE|REACTOME_NRAGE_SIGNALS_DEATH_THROUGH_JNK|REACTOME_SIGNALLING_BY_NGF	0	NA	0	NA
Dapma7bEVm004166	0	0	0	0	0	7	BMPR1B,ACVR1B,ACVRL1,TGFBR1,BMPR1A,ACVR1C,ACVR1	0		6	BMPR1B, ACVR1B, ACVRL1, TGFBR1, BMPR1A, ACVR1	11	Acromesomelic dysplasia, Demirhan type, 609441 (3)|Brachydactyly, type A1, D, 616849 (3)|Brachydactyly, type A2, 112600 (3), Pancreatic cancer, somatic (3), Telangiectasia, hereditary hemorrhagic, type 2, 600376 (3), Loeys-Dietz syndrome 1, 609192 (3)|{Multiple self-healing squamous epithelioma, susceptibility to}, 132800 (3), Polyposis syndrome, hereditary mixed, 2, 610069 (3)|Polyposis, juvenil…	7	BMPR1B, ACVR1B, ACVRL1, TGFBR1, BMPR1A, ACVR1C, ACVR1	69	Liver tumor|Liver cancer|Liver carcinoma|Disorder of coronary artery|Pulmonary Hypertension|Coronary artery disease|Pulmonary hypertensive arterial disease|Increased Levels of Alkaline Phosphatase|Idiopathic and/or familial pulmonary arterial hypertension|Increased activation of alkaline phosphatase|Autosomal dominant pulmonary arterial hypertension|Primary pulmonary hypertension|Familial primary…	0	NA	0	NA	0	NA	0	NA
Dapma7bEVm004168	1	0	0	0	0	1	PCCB	1	PCCB	1	PCCB	1	Propionicacidemia, 606054 (3)	0	NA	0	NA	1	PCCB	3	REACTOME_FATTY_ACID_TRIACYLGLYCEROL_AND_KETONE_BODY_METABOLISM|REACTOME_METABOLISM_OF_LIPIDS_AND_LIPOPROTEINS|REACTOME_MITOCHONDRIAL_FATTY_ACID_BETA_OXIDATION	1	PCCB	2	KEGG_PROPANOATE_METABOLISM|KEGG_VALINE_LEUCINE_AND_ISOLEUCINE_DEGRADATION
Dapma7bEVm004183	1	0	0	0	0	2	RPS3,RPS3	1	RPS3	2	RPS3, RPS3	4	?Combined oxidative phosphorylation deficiency 47, 618958 (3)|Combined oxidative phosphorylation deficiency 32, 617664 (3), ?Combined oxidative phosphorylation deficiency 47, 618958 (3)|Combined oxidative phosphorylation deficiency 32, 617664 (3)	2	RPS3, RPS3	8	Liver tumor|Liver cancer|Liver carcinoma|Hepatocellular carcinoma, Liver tumor|Liver cancer|Liver carcinoma|Hepatocellular carcinoma	2	RPS3, RPS3	24	REACTOME_3_UTR_MEDIATED_TRANSLATIONAL_REGULATION|REACTOME_ACTIVATION_OF_THE_MRNA_UPON_BINDING_OF_THE_CAP_BINDING_COMPLEX_AND_EIFS_AND_SUBSEQUENT_BINDING_TO_43S|REACTOME_FORMATION_OF_THE_TERNARY_COMPLEX_AND_SUBSEQUENTLY_THE_43S_COMPLEX|REACTOME_INFLUENZA_LIFE_CYCLE|REACTOME_INFLUENZA_VIRAL_RNA_TRANSCRIPTION_AND_REPLICATION|REACTOME_METABOLISM_OF_MRNA|REACTOME_METABOLISM_OF_PROTEINS|REACTOME_METABO…	2	RPS3, RPS3	2	KEGG_RIBOSOME, KEGG_RIBOSOME
Dapma7bEVm004188	1	0	0	0	0	4	NR1I2,VDR,NR1I3,NR1I2	2	NR1I2,NR1I3	1	VDR	1	Rickets, vitamin D-resistant, type IIA, 277440 (3)	4	NR1I2, VDR, NR1I3, NR1I2	92	Liver tumor|Liver cancer|Liver carcinoma|Hepatic steatosis|Failure of kidney|Liver Damage|Proliferation of liver cells|Proliferation of hepatocytes|Hepatic injury|Microvesicular hepatic steatosis|Macrovesicular hepatic steatosis|Hepatomegaly|Increased Levels of Bilirubin|Failure of liver|Increased clearance of bilirubin, Liver tumor|Liver cancer|Liver carcinoma|Failure of heart|Infarction of hear…	3	NR1I2, NR1I3, NR1I2	5	REACTOME_GENERIC_TRANSCRIPTION_PATHWAY|REACTOME_NUCLEAR_RECEPTOR_TRANSCRIPTION_PATHWAY, REACTOME_NUCLEAR_RECEPTOR_TRANSCRIPTION_PATHWAY, REACTOME_GENERIC_TRANSCRIPTION_PATHWAY|REACTOME_NUCLEAR_RECEPTOR_TRANSCRIPTION_PATHWAY	0	NA	0	NA
Dapma7bEVm004190	1	0	0	0	0	5	PRKACG,PRKACB,PRKACB,PRKACA,PRKX	3	PRKACA,PRKACB,PRKX	4	PRKACG, PRKACB, PRKACB, PRKACA	5	?Bleeding disorder, platelet-type, 19, 616176 (3), Cardioacrofacial dysplasia 2, 619143 (3), Cardioacrofacial dysplasia 2, 619143 (3), Cardioacrofacial dysplasia 1, 619142 (3)|Cushing syndrome, ACTH-independent adrenal, somatic, 615830 (3)	4	PRKACG, PRKACB, PRKACB, PRKX	6	Liver tumor, Liver tumor, Liver tumor, Liver tumor|Liver cancer|Liver carcinoma	3	PRKACB, PRKACB, PRKACA	103	REACTOME_ACTIVATION_OF_NMDA_RECEPTOR_UPON_GLUTAMATE_BINDING_AND_POSTSYNAPTIC_EVENTS|REACTOME_ADAPTIVE_IMMUNE_SYSTEM|REACTOME_AQUAPORIN_MEDIATED_TRANSPORT|REACTOME_CA_DEPENDENT_EVENTS|REACTOME_CYTOKINE_SIGNALING_IN_IMMUNE_SYSTEM|REACTOME_DAG_AND_IP3_SIGNALING|REACTOME_DARPP_32_EVENTS|REACTOME_DOWNSTREAM_SIGNAL_TRANSDUCTION|REACTOME_DOWNSTREAM_SIGNALING_OF_ACTIVATED_FGFR|REACTOME_FACTORS_INVOLVED_I…	4	PRKACB, PRKACB, PRKACA, PRKX	59	KEGG_APOPTOSIS|KEGG_CALCIUM_SIGNALING_PATHWAY|KEGG_CHEMOKINE_SIGNALING_PATHWAY|KEGG_DILATED_CARDIOMYOPATHY|KEGG_GAP_JUNCTION|KEGG_GNRH_SIGNALING_PATHWAY|KEGG_HEDGEHOG_SIGNALING_PATHWAY|KEGG_INSULIN_SIGNALING_PATHWAY|KEGG_LONG_TERM_POTENTIATION|KEGG_MAPK_SIGNALING_PATHWAY|KEGG_MELANOGENESIS|KEGG_OLFACTORY_TRANSDUCTION|KEGG_OOCYTE_MEIOSIS|KEGG_PRION_DISEASES|KEGG_PROGESTERONE_MEDIATED_OOCYTE_MATURA…
Dapma7bEVm004210	0	0	0	1	0	1	ALDH5A1	0		1	ALDH5A1	1	Succinic semialdehyde dehydrogenase deficiency, 271980 (3)	1	ALDH5A1	15	Disorder of coronary artery|Damage of kidney|Injury of kidney|Failure of kidney|Acute kidney injury|Coronary artery disease|Glomerulosclerosis|Nephritis|Nephrosis|Primary glomerulonephritis|Glomerulonephritis|Minimal change nephrotic syndrome|Primary focal segmental glomerulosclerosis|Focal segmental glomerulosclerosis|Idiopathic nephrosis	0	NA	0	NA	0	NA	0	NA
Dapma7bEVm004227	1	0	0	0	0	3	CDC20B,CDC20,FZR1	1	CDC20	0	NA	0	NA	3	CDC20B, CDC20, FZR1	13	Liver tumor|Liver cancer|Liver carcinoma, Liver tumor|Liver tumor|Liver cancer|Liver cancer|Liver carcinoma|Liver carcinoma, Liver tumor|Liver cancer|Liver carcinoma|Cell proliferation of kidney cell lines	1	CDC20	9	REACTOME_ADAPTIVE_IMMUNE_SYSTEM|REACTOME_ANTIGEN_PROCESSING_UBIQUITINATION_PROTEASOME_DEGRADATION|REACTOME_APC_C_CDC20_MEDIATED_DEGRADATION_OF_MITOTIC_PROTEINS|REACTOME_APC_CDC20_MEDIATED_DEGRADATION_OF_NEK2A|REACTOME_CELL_CYCLE_MITOTIC|REACTOME_CONVERSION_FROM_APC_C_CDC20_TO_APC_C_CDH1_IN_LATE_ANAPHASE|REACTOME_IMMUNE_SYSTEM|REACTOME_INHIBITION_OF_THE_PROTEOLYTIC_ACTIVITY_OF_APC_C_REQUIRED_FOR_T…	1	CDC20	2	KEGG_CELL_CYCLE|KEGG_OOCYTE_MEIOSIS
Dapma7bEVm004236	1	0	0	0	0	2	BMP4,BMP2	1	BMP4	2	BMP4, BMP2	7	Microphthalmia, syndromic 6, 607932 (3)|Orofacial cleft 11, 600625 (3), Brachydactyly, type A2, 112600 (3)|Microphthalmia, syndromic 6, 607932 (3)|Orofacial cleft 11, 600625 (3)|Short stature, facial dysmorphism, and skeletal anomalies with or without cardiac anomalies 1, 617877 (3)|{HFE hemochromatosis, modifier of}, 235200 (3)	2	BMP4, BMP2	28	Enlargement of heart|Hypertrophy of heart|Damage of kidney|Injury of kidney|Hypertrophy of cardiac muscle|Enlargement of heart cells|Enlargement of cardiomyocytes|Hypertrophy of heart cells|Hypertrophy of cardiomyocytes|Proliferation of liver cells|Proliferation of hepatocytes|Nephrotoxicity|Increased Levels of Red Blood Cells|Proximal tubular toxicity|Increased Levels of Alkaline Phosphatase|Inc…	0	NA	0	NA	1	BMP4	1	KEGG_PATHWAYS_IN_CANCER
Dapma7bEVm004259	1	0	0	0	0	2	VPS4A,VPS4B	1	VPS4B	1	VPS4A	1	CIMDAG syndrome, 619273 (3)	2	VPS4A, VPS4B	7	Liver tumor|Liver cancer|Liver carcinoma, Liver tumor|Liver cancer|Liver carcinoma|Hepatocellular carcinoma	1	VPS4B	2	REACTOME_ENDOSOMAL_SORTING_COMPLEX_REQUIRED_FOR_TRANSPORT_ESCRT|REACTOME_MEMBRANE_TRAFFICKING	0	NA	0	NA
Dapma7bEVm004290	1	0	0	0	0	13	SULE1,SULB1,SULA3,SULA2,SULA4,SULA1,SULT2B1,SULC3,SULT6B1,SULC2,SULC4,SULT2A1,SULT4A1	4	SULT1A1,SULT1A2,SULT1B1,SULT2A1	1	SULT2B1	1	Ichthyosis, congenital, autosomal recessive 14, 617571 (3)	3	SULT2B1, SULT6B1, SULT2A1	7	Cell viability of kidney cell lines, Liver tumor|Liver cancer|Liver carcinoma, Liver tumor|Liver cancer|Liver carcinoma	1	SULT2A1	2	REACTOME_BIOLOGICAL_OXIDATIONS|REACTOME_PPARA_ACTIVATES_GENE_EXPRESSION	0	NA	0	NA
Dapma7bEVm004291	1	0	0	0	0	3	PPP1CC,PPP1CA,PPP1CB	2	PPP1CB,PPP1CC	1	PPP1CB	1	Noonan syndrome-like disorder with loose anagen hair 2, 617506 (3)	2	PPP1CA, PPP1CB	10	Enlargement of heart|Arrhythmia|Supraventricular arrhythmia|Cardiac fibrillation|Atrial fibrillation or flutter|Atrial fibrillation|Dilated cardiomyopathy|Persistent atrial fibrillation, Fibrosis of heart|Interstitial fibrosis of heart	2	PPP1CC, PPP1CB	10	REACTOME_CELL_CYCLE|REACTOME_CELL_CYCLE_MITOTIC|REACTOME_DNA_REPLICATION|REACTOME_DOWNREGULATION_OF_TGF_BETA_RECEPTOR_SIGNALING|REACTOME_HORMONE_SENSITIVE_LIPASE_HSL_MEDIATED_TRIACYLGLYCEROL_HYDROLYSIS|REACTOME_LIPID_DIGESTION_MOBILIZATION_AND_TRANSPORT|REACTOME_METABOLISM_OF_LIPIDS_AND_LIPOPROTEINS|REACTOME_MITOTIC_M_M_G1_PHASES, REACTOME_SIGNALING_BY_TGF_BETA_RECEPTOR_COMPLEX|REACTOME_TGF_BETA_…	2	PPP1CC, PPP1CB	6	KEGG_INSULIN_SIGNALING_PATHWAY|KEGG_LONG_TERM_POTENTIATION|KEGG_OOCYTE_MEIOSIS, KEGG_FOCAL_ADHESION|KEGG_REGULATION_OF_ACTIN_CYTOSKELETON|KEGG_VASCULAR_SMOOTH_MUSCLE_CONTRACTION
Dapma7bEVm004300	1	0	0	0	0	3	SIR,SIRT3,SIRT2	1	SIRT3	1	SIR	1	[Skin/hair/eye pigmentation, variation in, 8], 611724 (3)	3	SIR, SIRT3, SIRT2	94	Liver tumor|Liver tumor|Liver cancer|Liver cancer|Liver carcinoma|Liver carcinoma|Enlargement of heart|Enlargement of heart|Hypertrophy of heart|Hypertrophy of heart|Hepatocellular carcinoma|Hepatocellular carcinoma|Cell death of kidney cells|Cell death of kidney cells|Cell death of kidney cell lines|Cell death of kidney cell lines|Cell death of liver cells|Cell death of liver|Necrosis of liver|H…	1	SIR	4	REACTOME_CELL_CELL_COMMUNICATION|REACTOME_CELL_SURFACE_INTERACTIONS_AT_THE_VASCULAR_WALL|REACTOME_HEMOSTASIS|REACTOME_SIGNAL_REGULATORY_PROTEIN_SIRP_FAMILY_INTERACTIONS	0	NA	0	NA
Dapma7bEVm004310	1	0	0	0	0	1	PSA	1	PSAT1	1	PSA	23	?Phosphoserine aminotransferase deficiency, 610992 (3)|ACTH-independent macronodular adrenal hyperplasia, 219080 (3)|Adenomas, salivary gland pleomorphic, somatic, 181030 (3)|Asplenia, isolated congenital, 271400 (3)|Carpal tunnel syndrome 2, 619161 (3)|Combined SAP deficiency, 611721 (3)|Epiphyseal dysplasia, multiple, 1, 132400 (3)|Gaucher disease, atypical, 610539 (3)|Krabbe disease, atypical,…	1	PSA	15	Liver tumor|Liver tumor|Liver tumor|Liver cancer|Liver cancer|Liver carcinoma|Liver carcinoma|Cell death of heart cells|Cell death of heart|Hepatocellular carcinoma|Cell death of cardiomyocytes|Hepatitis B virus-related hepatocellular carcinoma|Hydronephrosis|Dysplasia of right ventricle|Degradation of renal tubule	1	PSA	13	REACTOME_AMINO_ACID_SYNTHESIS_AND_INTERCONVERSION_TRANSAMINATION|REACTOME_FORMATION_OF_THE_TERNARY_COMPLEX_AND_SUBSEQUENTLY_THE_43S_COMPLEX|REACTOME_GLYCOSPHINGOLIPID_METABOLISM|REACTOME_INFLUENZA_LIFE_CYCLE|REACTOME_METABOLISM_OF_AMINO_ACIDS_AND_DERIVATIVES|REACTOME_METABOLISM_OF_LIPIDS_AND_LIPOPROTEINS|REACTOME_METABOLISM_OF_MRNA|REACTOME_METABOLISM_OF_PROTEINS|REACTOME_METABOLISM_OF_RNA|REACTO…	1	PSA	1	KEGG_LYSOSOME
Dapma7bEVm004313	1	0	0	0	0	1	DERA	1	DERA	0	NA	0	NA	0	NA	0	NA	0	NA	0	NA	1	DERA	1	KEGG_PENTOSE_PHOSPHATE_PATHWAY
Dapma7bEVm004317	1	0	0	0	0	4	TOR1A,TOR1B,TOR2A,TOR3A	1	TOR1A	1	TOR1A	4	?Muscular dystrophy, autosomal recessive, with rigid spine and distal joint contractures, 617072 (3)|Arthrogryposis multiplex congenita 5, 618947 (3)|Dystonia-1, torsion, 128100 (3)|{Dystonia-1, modifier of} (3)	3	TOR1B, TOR2A, TOR3A	13	Liver tumor, Liver tumor|Liver cancer|Liver carcinoma|Arrhythmia|Bradycardia|Pericarditis|Carditis|Postmyocardial infarction syndrome|Myocarditis, Liver tumor|Liver cancer|Liver carcinoma	0	NA	0	NA	0	NA	0	NA
Dapma7bEVm004324	1	0	0	0	0	8	CHS3,CHS1,CHS1,CHS4,CHS2,CHST9,CHS0,CHST8	2	CHST11,CHST13	3	CHS1, CHS1, CHST8	9	Chediak-Higashi syndrome, 214500 (3)|Mitochondrial short-chain enoyl-CoA hydratase 1 deficiency, 616277 (3)|Mitral valve prolapse 2, 607829 (3)|Van Maldergem syndrome 1, 601390 (3), Chediak-Higashi syndrome, 214500 (3)|Mitochondrial short-chain enoyl-CoA hydratase 1 deficiency, 616277 (3)|Mitral valve prolapse 2, 607829 (3)|Van Maldergem syndrome 1, 601390 (3), ?Peeling skin syndrome 3, 616265 (3)	1	CHST8	1	Liver tumor	0	NA	0	NA	0	NA	0	NA
Dapma7bEVm004353	0	1	0	0	0	1	HCCS	0		1	HCCS	2	Linear skin defects with multiple congenital anomalies 1, 309801 (3)|Pontocerebellar hypoplasia, type 2E, 615851 (3)	0	NA	0	NA	0	NA	0	NA	0	NA	0	NA
Dapma7bEVm004354	1	0	0	0	0	8	CHS3,CHS1,CHS1,CHS4,CHS2,CHST9,CHS0,CHST8	2	CHST11,CHST13	3	CHS1, CHS1, CHST8	9	Chediak-Higashi syndrome, 214500 (3)|Mitochondrial short-chain enoyl-CoA hydratase 1 deficiency, 616277 (3)|Mitral valve prolapse 2, 607829 (3)|Van Maldergem syndrome 1, 601390 (3), Chediak-Higashi syndrome, 214500 (3)|Mitochondrial short-chain enoyl-CoA hydratase 1 deficiency, 616277 (3)|Mitral valve prolapse 2, 607829 (3)|Van Maldergem syndrome 1, 601390 (3), ?Peeling skin syndrome 3, 616265 (3)	1	CHST8	1	Liver tumor	0	NA	0	NA	0	NA	0	NA
Dapma7bEVm004355	1	0	0	0	0	2	TBPL2,TBP	1	TBP	1	TBP	18	?Deafness, cataract, impaired intellectual development, and polyneuropathy, 619354 (3)|?Weill-Marchesani syndrome 3, recessive, 614819 (3)|Colorectal cancer, hereditary nonpolyposis, type 5, 614350 (3)|Cutis laxa, autosomal recessive, type IC, 613177 (3)|Dental anomalies and short stature, 601216 (3)|Geleophysic dysplasia 3, 617809 (3)|Glaucoma 3, primary congenital, D, 613086 (3)|Hypotonia, atax…	1	TBP	35	Liver tumor|Liver tumor|Liver tumor|Liver tumor|Liver tumor|Liver tumor|Liver cancer|Liver cancer|Liver cancer|Liver cancer|Liver cancer|Liver carcinoma|Liver carcinoma|Liver carcinoma|Liver carcinoma|Liver carcinoma|Disorder of coronary artery|Hepatocellular carcinoma|Hepatocellular carcinoma|Hepatocellular carcinoma|Development of liver tumor|Congenital heart disease|Atrial or ventricular septa…	1	TBP	4	REACTOME_HIV_INFECTION|REACTOME_HIV_LIFE_CYCLE|REACTOME_RNA_POL_II_PRE_TRANSCRIPTION_EVENTS|REACTOME_TRANSCRIPTION	1	TBP	2	KEGG_BASAL_TRANSCRIPTION_FACTORS|KEGG_HUNTINGTONS_DISEASE
Dapma7bEVm004372	1	0	0	0	0	1	CD86	1	CD86	0	NA	0	NA	1	CD86	13	Failure of kidney|Cirrhosis|Fibrosis of liver|Chronic renal failure|Nephrotoxicity|End stage renal disease|Primary biliary cirrhosis|Cirrhosis of liver|Nephritis|Glomerulonephritis|Carditis|Lupus nephritis|Myocarditis	1	CD86	3	REACTOME_CD28_CO_STIMULATION|REACTOME_CD28_DEPENDENT_PI3K_AKT_SIGNALING|REACTOME_CTLA4_INHIBITORY_SIGNALING	1	CD86	5	KEGG_ALLOGRAFT_REJECTION|KEGG_AUTOIMMUNE_THYROID_DISEASE|KEGG_TOLL_LIKE_RECEPTOR_SIGNALING_PATHWAY|KEGG_TYPE_I_DIABETES_MELLITUS|KEGG_VIRAL_MYOCARDITIS
Dapma7bEVm004380	0	0	0	1	0	3	MTX3,MTX1,MTX2	0		3	MTX3, MTX1, MTX2	4	Charcot-Marie-Tooth neuropathy, X-linked recessive, 3 (4), Charcot-Marie-Tooth neuropathy, X-linked dominant, 1, 302800 (3), Charcot-Marie-Tooth neuropathy, X-linked recessive, 2 (2)|Mandibuloacral dysplasia progeroid syndrome, 619127 (3)	1	MTX3	3	Liver tumor|Liver cancer|Liver carcinoma	0	NA	0	NA	0	NA	0	NA
Dapma7bEVm004381	1	0	0	0	0	6	FUT9,FUT7,FUT4,FUT6,FUT3,FUT5	1	FUT4	2	FUT6, FUT3	2	[Fucosyltransferase 6 deficiency], 613852 (3), [Blood group, Lewis], 618983 (3)	3	FUT9, FUT7, FUT4	13	Disorder of coronary artery|Coronary artery disease, Damage of kidney|Injury of kidney|Damage of renal tubule|Injury of renal tubule, Liver tumor|Liver cancer|Liver carcinoma|Damage of kidney|Injury of kidney|Damage of renal tubule|Injury of renal tubule	0	NA	0	NA	1	FUT4	1	KEGG_GLYCOSPHINGOLIPID_BIOSYNTHESIS_LACTO_AND_NEOLACTO_SERIES
Dapma7bEVm004389	1	0	0	0	0	1	SSR1	1	SSR1	0	NA	0	NA	0	NA	0	NA	1	SSR1	2	REACTOME_ACTIVATION_OF_CHAPERONE_GENES_BY_XBP1S|REACTOME_METABOLISM_OF_PROTEINS	0	NA	0	NA
Dapma7bEVm004399	1	0	0	0	0	1	DFFA	1	DFFA	0	NA	0	NA	0	NA	0	NA	0	NA	0	NA	1	DFFA	1	KEGG_APOPTOSIS
[truncated: 1,404 more rows]
