# Supplementary material for: Multi-omics bioactivity profile-based chemical grouping and read-across: a case study with Daphnia magna and azo dyes
Source: Arch Toxicol. 2024 May 2;98(8):2577–88. doi: 10.1007/s00204-024-03759-6 (PMC11272716; doi:10.1007/s00204-024-03759-6)
Supplement: Supplementary file 5 — Supplementary file5 (XLSX 3306 KB) [file 204_2024_3759_MOESM5_ESM.xlsx]

## Sheet: Metadata
Name	Replicate	Class label	Dye	Time point	Dose
C201	1	Control	SRG_DR1	2h	C
C202	2	Control	SRG_DR1	2h	C
C203	3	Control	SRG_DR1	2h	C
C204	4	Control	SRG_DR1	2h	C
C207	1	Control	SRG_DR1	24h	C
C208	2	Control	SRG_DR1	24h	C
C209	3	Control	SRG_DR1	24h	C
C210	4	Control	SRG_DR1	24h	C
C213	1	Control	SRG_DR1	48h	C
C214	2	Control	SRG_DR1	48h	C
C215	3	Control	SRG_DR1	48h	C
C216	4	Control	SRG_DR1	48h	C
O25C01	1	Control	DO25	2h	C
O25C03	2	Control	DO25	2h	C
O25C04	3	Control	DO25	2h	C
O25C05	4	Control	DO25	2h	C
O25C07	1	Control	DO25	24h	C
O25C08	2	Control	DO25	24h	C
O25C10	3	Control	DO25	24h	C
O25C11	4	Control	DO25	24h	C
O25C13	1	Control	DO25	48h	C
O25C14	2	Control	DO25	48h	C
O25C15	3	Control	DO25	48h	C
O25C18	4	Control	DO25	48h	C
O25H01	1	S	DO25	2h	H
O25H02	2	S	DO25	2h	H
O25H03	3	S	DO25	2h	H
O25H04	4	S	DO25	2h	H
O25H05	5	S	DO25	2h	H
O25H06	6	S	DO25	2h	H
O25H07	1	S	DO25	24h	H
O25H08	2	S	DO25	24h	H
O25H09	3	S	DO25	24h	H
O25H10	4	S	DO25	24h	H
O25H13	1	S	DO25	48h	H
O25H14	2	S	DO25	48h	H
O25H15	3	S	DO25	48h	H
O25H16	4	S	DO25	48h	H
O25L01	1	S	DO25	2h	L
O25L02	2	S	DO25	2h	L
O25L03	3	S	DO25	2h	L
O25L04	4	S	DO25	2h	L
O25L05	5	S	DO25	2h	L
O25L07	1	S	DO25	24h	L
O25L08	2	S	DO25	24h	L
O25L09	3	S	DO25	24h	L
O25L10	4	S	DO25	24h	L
O25L13	1	S	DO25	48h	L
O25L14	2	S	DO25	48h	L
O25L15	3	S	DO25	48h	L
O25L16	4	S	DO25	48h	L
O25M01	1	S	DO25	2h	M
O25M02	2	S	DO25	2h	M
O25M03	3	S	DO25	2h	M
O25M04	4	S	DO25	2h	M
O25M07	1	S	DO25	24h	M
O25M08	2	S	DO25	24h	M
O25M09	3	S	DO25	24h	M
O25M10	4	S	DO25	24h	M
O25M13	1	S	DO25	48h	M
O25M14	2	S	DO25	48h	M
O25M15	3	S	DO25	48h	M
O25M16	4	S	DO25	48h	M
O6C01	1	Control	DO61	2h	C
O6C02	2	Control	DO61	2h	C
O6C03	3	Control	DO61	2h	C
O6C04	4	Control	DO61	2h	C
O6C08	1	Control	DO61	24h	C
O6C09	2	Control	DO61	24h	C
O6C10	3	Control	DO61	24h	C
O6C11	4	Control	DO61	24h	C
O6C13	1	Control	DO61	48h	C
O6C14	2	Control	DO61	48h	C
O6C15	3	Control	DO61	48h	C
O6C16	4	Control	DO61	48h	C
O6H01	1	S	DO61	2h	H
O6H02	2	S	DO61	2h	H
O6H03	3	S	DO61	2h	H
O6H04	4	S	DO61	2h	H
O6H07	1	S	DO61	24h	H
O6H08	2	S	DO61	24h	H
O6H11	3	S	DO61	24h	H
O6H12	4	S	DO61	24h	H
O6L01	1	S	DO61	2h	L
O6L02	2	S	DO61	2h	L
O6L03	3	S	DO61	2h	L
O6L04	4	S	DO61	2h	L
O6L05	5	S	DO61	2h	L
O6L07	1	S	DO61	24h	L
O6L08	2	S	DO61	24h	L
O6L09	3	S	DO61	24h	L
O6L10	4	S	DO61	24h	L
O6L13	1	S	DO61	48h	L
O6L14	2	S	DO61	48h	L
O6L15	3	S	DO61	48h	L
O6L16	4	S	DO61	48h	L
O6M01	1	S	DO61	2h	M
O6M02	2	S	DO61	2h	M
O6M03	3	S	DO61	2h	M
O6M04	4	S	DO61	2h	M
O6M05	5	S	DO61	2h	M
O6M07	1	S	DO61	24h	M
O6M08	2	S	DO61	24h	M
O6M09	3	S	DO61	24h	M
O6M10	4	S	DO61	24h	M
O6M13	1	S	DO61	48h	M
O6M14	2	S	DO61	48h	M
O6M15	3	S	DO61	48h	M
O6M16	4	S	DO61	48h	M
O6M17	5	S	DO61	48h	M
R1H01	1	S	DR1	2h	H
R1H02	2	S	DR1	2h	H
R1H03	3	S	DR1	2h	H
R1H04	4	S	DR1	2h	H
R1H07	1	S	DR1	24h	H
R1H08	2	S	DR1	24h	H
R1H09	3	S	DR1	24h	H
R1H10	4	S	DR1	24h	H
R1H13	1	S	DR1	48h	H
R1H14	2	S	DR1	48h	H
R1H15	3	S	DR1	48h	H
R1H16	4	S	DR1	48h	H
R1L01	1	S	DR1	2h	L
R1L02	2	S	DR1	2h	L
R1L03	3	S	DR1	2h	L
R1L04	4	S	DR1	2h	L
R1L07	1	S	DR1	24h	L
R1L08	2	S	DR1	24h	L
R1L09	3	S	DR1	24h	L
R1L10	4	S	DR1	24h	L
R1L13	1	S	DR1	48h	L
R1L14	2	S	DR1	48h	L
R1L15	3	S	DR1	48h	L
R1L16	4	S	DR1	48h	L
R1M01	1	S	DR1	2h	M
R1M02	2	S	DR1	2h	M
R1M03	3	S	DR1	2h	M
R1M04	4	S	DR1	2h	M
R1M07	1	S	DR1	24h	M
R1M08	2	S	DR1	24h	M
R1M09	3	S	DR1	24h	M
R1M10	4	S	DR1	24h	M
R1M13	1	S	DR1	48h	M
R1M14	2	S	DR1	48h	M
R1M15	3	S	DR1	48h	M
R1M16	4	S	DR1	48h	M
R3C02	1	Control	DR13	2h	C
R3C03	2	Control	DR13	2h	C
R3C04	3	Control	DR13	2h	C
R3C05	4	Control	DR13	2h	C
R3C08	1	Control	DR13	24h	C
R3C09	2	Control	DR13	24h	C
R3C10	3	Control	DR13	24h	C
R3C11	4	Control	DR13	24h	C
R3C13	1	Control	DR13	48h	C
R3C14	2	Control	DR13	48h	C
R3C15	3	Control	DR13	48h	C
R3C18	4	Control	DR13	48h	C
R3H01	1	S	DR13	2h	H
R3H02	2	S	DR13	2h	H
R3H04	3	S	DR13	2h	H
R3H05	4	S	DR13	2h	H
R3H07	1	S	DR13	24h	H
R3H08	2	S	DR13	24h	H
R3H08.1	3	S	DR13	24h	H
R3H09	4	S	DR13	24h	H
R3H10	5	S	DR13	24h	H
R3H10.1	6	S	DR13	24h	H
R3H13	1	S	DR13	48h	H
R3H14	2	S	DR13	48h	H
R3H15	3	S	DR13	48h	H
R3H16	4	S	DR13	48h	H
R3H16.1	5	S	DR13	48h	H
R3L01	1	S	DR13	2h	L
R3L02	2	S	DR13	2h	L
R3L03	3	S	DR13	2h	L
R3L04	4	S	DR13	2h	L
R3L05	5	S	DR13	2h	L
R3L07	1	S	DR13	24h	L
R3L08	2	S	DR13	24h	L
R3L09	3	S	DR13	24h	L
R3L09.1	4	S	DR13	24h	L
R3L10	5	S	DR13	24h	L
R3L13	1	S	DR13	48h	L
R3L14	2	S	DR13	48h	L
R3L15	3	S	DR13	48h	L
R3L16	4	S	DR13	48h	L
R3M01	1	S	DR13	2h	M
R3M02	2	S	DR13	2h	M
R3M03	3	S	DR13	2h	M
R3M04	4	S	DR13	2h	M
R3M07	1	S	DR13	24h	M
R3M08	2	S	DR13	24h	M
R3M09	3	S	DR13	24h	M
R3M10	4	S	DR13	24h	M
R3M13	1	S	DR13	48h	M
R3M14	2	S	DR13	48h	M
R3M15	3	S	DR13	48h	M
R3M15.1	4	S	DR13	48h	M
R3M16	5	S	DR13	48h	M
R3M16.1	6	S	DR13	48h	M
RGH01	1	S	SRG	2h	H
RGH02	2	S	SRG	2h	H
RGH03	3	S	SRG	2h	H
RGH04	4	S	SRG	2h	H
RGH07	1	S	SRG	24h	H
RGH08	2	S	SRG	24h	H
RGH09	3	S	SRG	24h	H
RGH10	4	S	SRG	24h	H
RGH13	1	S	SRG	48h	H
RGH14	2	S	SRG	48h	H
RGH15	3	S	SRG	48h	H
RGH16	4	S	SRG	48h	H
RGL01	1	S	SRG	2h	L
RGL02	2	S	SRG	2h	L
RGL03	3	S	SRG	2h	L
RGL04	4	S	SRG	2h	L
RGL07	1	S	SRG	24h	L
RGL08	2	S	SRG	24h	L
RGL09	3	S	SRG	24h	L
RGL10	4	S	SRG	24h	L
RGL13	1	S	SRG	48h	L
RGL14	2	S	SRG	48h	L
RGL15	3	S	SRG	48h	L
RGL16	4	S	SRG	48h	L
RGM01	1	S	SRG	2h	M
RGM02	2	S	SRG	2h	M
RGM03	3	S	SRG	2h	M
RGM04	4	S	SRG	2h	M
RGM07	1	S	SRG	24h	M
RGM08	2	S	SRG	24h	M
RGM09	3	S	SRG	24h	M
RGM10	4	S	SRG	24h	M
RGM13	1	S	SRG	48h	M
RGM14	2	S	SRG	48h	M
RGM16	3	S	SRG	48h	M
RGM17	4	S	SRG	48h	M
S1C02	1	Control	S1	2h	C
S1C03	2	Control	S1	2h	C
S1C04	3	Control	S1	2h	C
S1C06	4	Control	S1	2h	C
S1C07	1	Control	S1	24h	C
S1C08	2	Control	S1	24h	C
S1C09	3	Control	S1	24h	C
S1C10	4	Control	S1	24h	C
S1C13	1	Control	S1	48h	C
S1C14	2	Control	S1	48h	C
S1C15	3	Control	S1	48h	C
S1C16	4	Control	S1	48h	C
S1H01	1	S	S1	2h	H
S1H02	2	S	S1	2h	H
S1H03	3	S	S1	2h	H
S1H04	4	S	S1	2h	H
S1H09	1	S	S1	24h	H
S1H10	2	S	S1	24h	H
S1H11	3	S	S1	24h	H
S1H12	4	S	S1	24h	H
S1L01	1	S	S1	2h	L
S1L02	2	S	S1	2h	L
S1L03	3	S	S1	2h	L
S1L04	4	S	S1	2h	L
S1L07	1	S	S1	24h	L
S1L08	2	S	S1	24h	L
S1L09	3	S	S1	24h	L
S1L10	4	S	S1	24h	L
S1L11	1	S	S1	24h	L
S1L13	2	S	S1	48h	L
S1L14	3	S	S1	48h	L
S1L16	4	S	S1	48h	L
S1L18	5	S	S1	48h	L
S1M01	1	S	S1	2h	M
S1M02	2	S	S1	2h	M
S1M03	3	S	S1	2h	M
S1M04	4	S	S1	2h	M
S1M07	1	S	S1	24h	M
S1M08	2	S	S1	24h	M
S1M09	3	S	S1	24h	M
S1M10	4	S	S1	24h	M
Y3C01	1	Control	DY3	2h	C
Y3C02	2	Control	DY3	2h	C
Y3C02.1	3	Control	DY3	2h	C
Y3C03	4	Control	DY3	2h	C
Y3C03.1	5	Control	DY3	2h	C
Y3C04	6	Control	DY3	2h	C
Y3C05	7	Control	DY3	2h	C
Y3C08	1	Control	DY3	24h	C
Y3C09	2	Control	DY3	24h	C
Y3C10	3	Control	DY3	24h	C
Y3C10.1	4	Control	DY3	24h	C
Y3C13	1	Control	DY3	48h	C
Y3C14	2	Control	DY3	48h	C
Y3C15	3	Control	DY3	48h	C
Y3C18	4	Control	DY3	48h	C
Y3H01	1	S	DY3	2h	H
Y3H02	2	S	DY3	2h	H
Y3H03	3	S	DY3	2h	H
Y3H04	4	S	DY3	2h	H
Y3H05	5	S	DY3	2h	H
Y3H07	1	S	DY3	24h	H
Y3H08	2	S	DY3	24h	H
Y3H09	3	S	DY3	24h	H
Y3H10	4	S	DY3	24h	H
Y3H11	5	S	DY3	24h	H
Y3H14	1	S	DY3	48h	H
Y3H15	2	S	DY3	48h	H
Y3H16	3	S	DY3	48h	H
Y3H17	4	S	DY3	48h	H
Y3L01	1	S	DY3	2h	L
Y3L02	2	S	DY3	2h	L
Y3L03	3	S	DY3	2h	L
Y3L04	4	S	DY3	2h	L
Y3L05	5	S	DY3	2h	L
Y3L05.1	6	S	DY3	2h	L
Y3L07	1	S	DY3	24h	L
Y3L08	2	S	DY3	24h	L
Y3L09	3	S	DY3	24h	L
Y3L10	4	S	DY3	24h	L
Y3L10.1	5	S	DY3	24h	L
Y3L11	6	S	DY3	24h	L
Y3L13	1	S	DY3	48h	L
Y3L14	2	S	DY3	48h	L
Y3L15	3	S	DY3	48h	L
Y3L16	4	S	DY3	48h	L
Y3M01	1	S	DY3	2h	M
Y3M02	2	S	DY3	2h	M
Y3M03	3	S	DY3	2h	M
Y3M04	4	S	DY3	2h	M
Y3M05	4	S	DY3	2h	M
Y3M07	1	S	DY3	24h	M
Y3M08	2	S	DY3	24h	M
Y3M09	3	S	DY3	24h	M
Y3M10	4	S	DY3	24h	M
Y3M13	1	S	DY3	48h	M
Y3M14	2	S	DY3	48h	M
Y3M14.1	3	S	DY3	48h	M
Y3M15	4	S	DY3	48h	M
Y3M15.1	5	S	DY3	48h	M
Y3M16	6	S	DY3	48h	M

## Sheet: Count matrix
GeneID	C210	RGH10	R1H10	RGL10	R1L10	RGM10	R1M10	R1H13	RGH13	RGL13	R1L13	C213	R1M13	RGM13	R1H14	RGH14	RGL14	R1L14	C214	R1M14	RGM14	R1H15	RGH15	RGL15	R1L15	C215	R1M15	RGM16	R1H16	RGH16	RGL16	R1L16	C216	R1M16	RGM17	C201	R1H01	RGH01	RGL01	R1L01	R1M01	RGM01	C202	R1H02	RGH02	RGL02	R1L02	R1M02	RGM02
Dapma7bEVm000017	310	257	390	242	605	323	447	282	382	339	549	638	325	364	375	281	323	615	564	465	426	338	334	352	579	430	378	392	397	313	349	481	713	285	391	403	245	336	290	325	316	413	318	482	300	395	324	354	266
Dapma7bEVm000021	5	13	5	8	4	17	0	21	25	4	5	6	38	3	18	40	30	6	19	4	16	5	8	21	7	15	4	6	13	25	19	7	15	0	31	28	42	28	12	25	13	51	34	7	12	14	22	12	15
Dapma7bEVm000023	101	56	72	82	88	67	197	172	135	109	242	89	187	130	277	154	126	164	153	167	132	194	124	157	96	234	127	135	138	125	131	156	143	157	114	78	107	86	79	91	47	99	103	99	95	111	177	124	57
Dapma7bEVm000027	27	69	29	46	34	212	18	154	256	69	31	20	152	128	101	254	203	22	230	26	209	49	129	183	52	50	53	253	69	258	124	49	279	10	308	220	429	117	173	240	86	84	362	77	79	146	97	86	87
Dapma7bEVm000028	223	65	219	98	146	188	188	233	431	276	337	128	236	453	389	424	307	495	292	300	348	339	368	330	354	342	321	345	354	409	326	306	323	290	269	203	124	131	116	210	135	154	128	157	107	233	153	166	145
Dapma7bEVm000029	513	427	650	420	614	721	630	431	1234	882	726	508	426	1109	813	1169	890	747	614	553	1306	659	1109	1135	696	764	575	1097	632	1129	1062	498	739	544	853	504	422	506	364	657	378	588	595	575	472	577	541	452	356
Dapma7bEVm000037	554	536	869	493	619	620	880	770	2201	1174	934	408	517	2049	1076	1786	1522	1227	888	610	1652	992	1686	1869	1037	874	566	2235	1161	1890	1700	751	1000	625	1196	268	398	373	310	407	277	504	375	466	382	579	446	660	287
Dapma7bEVm000052	1985	1036	2391	1126	2026	1449	2112	1547	2478	1691	2495	1326	1683	2550	2176	2652	1830	3632	2401	2291	2574	2229	2230	2472	2815	2115	2354	2601	2795	2815	2414	2280	2953	1741	1874	1701	1506	1392	1352	1715	1178	2063	1652	1806	1452	1945	2176	1897	1421
Dapma7bEVm000055	2695	1275	2379	1519	1749	2077	3168	1464	2030	1791	2708	1793	2451	2435	2240	2440	1543	4265	3057	3383	2869	2414	1927	1899	2579	2715	4262	2204	3156	2528	2114	2373	3395	2727	1605	5115	1608	2147	1939	2259	1862	2673	2636	2852	1673	2945	2469	2154	2310
Dapma7bEVm000066	10	36	37	13	33	44	19	66	86	20	18	30	69	33	47	87	90	25	63	44	44	23	49	96	27	40	25	49	46	104	54	13	81	13	98	83	143	65	99	80	48	54	158	63	62	56	82	39	67
Dapma7bEVm000083	81	72	60	80	70	101	121	147	198	138	127	153	111	165	157	176	133	120	225	123	180	88	172	156	113	133	115	142	109	163	190	74	179	82	203	168	152	123	162	125	104	140	208	109	159	153	108	151	137
Dapma7bEVm000092	21	30	11	35	21	26	18	55	64	22	18	17	45	39	43	71	36	30	51	22	53	26	27	52	20	35	19	29	20	57	38	17	38	13	46	53	49	43	65	54	35	41	96	46	35	47	39	54	59
Dapma7bEVm000096	51	31	48	36	42	81	66	48	116	124	91	64	59	119	59	104	109	66	107	69	103	66	133	80	74	88	52	114	47	94	117	53	95	46	160	55	61	63	54	76	46	64	92	67	49	63	67	65	20
Dapma7bEVm000112	16	48	28	56	24	120	6	156	224	35	14	17	126	44	83	192	136	11	248	22	118	38	88	108	18	58	39	154	57	138	124	14	247	16	201	224	308	128	142	171	60	88	396	101	76	142	63	90	141
Dapma7bEVm000130	14	27	25	25	16	20	35	13	58	42	19	14	28	31	12	35	45	22	19	11	59	19	35	47	18	29	15	42	32	55	40	16	21	16	45	33	26	44	47	26	42	44	31	45	37	42	38	25	36
Dapma7bEVm000131	28	55	54	20	81	47	58	47	120	129	67	117	61	85	63	81	90	79	71	96	134	90	123	99	65	78	95	148	66	78	91	64	109	59	140	64	31	60	42	56	54	63	68	91	51	84	50	56	39
Dapma7bEVm000145	136	388	155	349	160	665	89	1019	891	339	116	133	834	356	472	933	862	69	974	232	714	262	466	729	102	398	301	771	436	692	600	73	1240	86	1366	1180	1797	840	976	1141	576	660	1924	500	601	943	620	583	627
Dapma7bEVm000159	20	16	15	19	11	24	9	29	33	15	16	15	26	21	25	31	26	4	37	21	35	26	15	19	12	15	9	17	22	39	31	10	51	20	32	15	27	20	32	26	16	21	23	28	18	30	33	14	22
Dapma7bEVm000168	3	11	9	8	1	14	10	35	42	10	4	11	13	19	12	11	39	2	28	16	14	9	13	22	4	16	9	17	13	18	24	2	40	1	27	30	34	27	36	26	9	41	40	22	28	46	25	22	14
Dapma7bEVm000171	256	345	428	307	560	497	419	292	1364	933	461	1469	517	1132	338	1258	849	562	716	381	1139	291	1048	899	1393	423	459	1329	408	1355	941	747	1085	323	732	557	201	526	369	324	423	458	468	594	332	616	417	281	306
Dapma7bEVm000175	676	356	852	554	685	593	1083	696	1516	1161	1097	758	702	1762	841	1334	1038	1130	849	780	1458	958	1258	1161	913	1063	721	1550	855	1267	1244	659	994	785	1023	497	601	406	406	549	393	457	713	543	427	536	665	571	390
Dapma7bEVm000177	714	550	1023	550	1076	862	1284	1006	1315	967	1462	944	812	1639	1355	1215	1086	1487	1223	1239	1390	1525	1161	1161	1380	1217	1131	1549	1317	1314	1247	1110	1160	1241	1020	639	760	663	661	950	545	1000	916	923	801	870	962	1020	580
Dapma7bEVm000187	260	166	297	194	290	280	369	216	753	465	391	206	229	725	444	672	485	448	274	251	735	382	654	651	340	376	317	686	347	607	582	282	293	268	428	193	153	110	143	235	177	176	217	230	167	244	178	285	175
Dapma7bEVm000188	46	231	219	213	135	330	93	166	675	519	43	60	93	1014	259	1208	908	95	146	126	1171	190	736	1101	192	96	101	880	126	1763	817	84	75	96	987	73	47	84	110	61	56	151	83	69	122	200	52	92	72
Dapma7bEVm000190	138	65	69	99	209	69	105	169	208	143	90	100	74	337	176	513	451	58	143	53	471	131	409	485	256	119	86	405	135	756	392	113	146	79	377	63	95	172	121	143	89	171	157	163	79	191	74	84	89
Dapma7bEVm000191	107	82	139	90	127	128	172	85	234	162	103	121	83	165	103	170	142	160	135	54	225	84	183	181	130	135	63	207	92	204	192	72	169	60	214	93	131	96	113	146	102	118	159	113	120	145	122	112	94
Dapma7bEVm000194	198	220	249	188	276	308	292	196	216	160	397	237	218	205	198	187	148	358	305	402	214	225	141	151	312	225	434	173	204	174	162	224	412	248	176	768	271	394	339	425	397	480	423	582	306	490	278	337	401
Dapma7bEVm000199	293	95	106	119	124	136	191	281	196	120	226	224	291	141	472	260	179	206	447	161	196	696	138	186	110	375	377	180	529	176	192	139	370	484	191	319	443	333	286	310	212	200	492	247	269	276	494	366	180
Dapma7bEVm000205	15	18	11	13	19	25	12	27	49	19	11	12	26	19	15	32	20	23	21	26	18	12	25	16	9	26	23	29	29	28	21	9	62	28	44	52	56	15	27	25	22	18	75	35	20	30	27	19	30
Dapma7bEVm000213	1855	1343	2074	1508	2322	1847	2394	1554	2705	2506	3400	3297	1697	2758	2393	2277	1973	2700	2817	2016	2949	2523	2403	2229	2572	2639	2111	2659	2263	1846	2573	2074	3055	2141	1939	2007	1776	1689	1525	2069	1921	1677	1984	2387	1636	1683	2289	2138	1263
Dapma7bEVm000218	11	10	13	17	13	9	20	20	12	19	6	9	21	18	21	24	14	11	20	22	23	14	17	24	8	15	15	10	18	20	19	9	7	9	18	23	2	27	13	8	13	14	18	27	32	16	18	22	13
Dapma7bEVm000221	20	29	19	18	20	37	17	40	72	46	24	24	44	173	82	107	59	21	31	30	99	74	65	70	27	33	21	539	38	99	66	28	34	20	81	43	38	27	53	40	26	39	88	34	30	57	30	38	36
Dapma7bEVm000246	2	7	5	11	3	17	3	7	11	11	6	9	11	11	9	22	22	2	15	4	13	9	3	9	2	5	4	13	6	6	10	2	11	6	13	18	9	26	20	16	19	13	17	20	15	20	8	19	23
Dapma7bEVm000253	15	11	21	8	35	21	20	25	44	35	20	19	14	59	23	68	57	33	23	18	64	32	49	38	28	26	21	63	20	82	55	26	37	23	42	8	16	24	17	28	12	20	23	40	21	25	24	28	14
Dapma7bEVm000254	8	20	18	27	6	23	5	56	28	23	3	7	19	14	27	39	33	5	37	13	34	9	23	28	11	15	10	40	24	31	33	5	45	1	60	75	80	50	53	41	29	42	75	27	24	42	16	40	27
Dapma7bEVm000260	614	166	555	189	398	234	464	256	267	203	459	384	519	213	576	359	265	1150	486	732	288	475	309	288	756	569	726	239	828	328	233	571	530	718	267	443	344	424	413	499	363	493	639	437	372	830	439	356	239
Dapma7bEVm000262	315	163	283	176	274	296	374	144	180	140	421	340	249	158	233	180	155	371	312	264	194	181	144	192	303	281	294	185	229	143	182	308	374	274	138	416	293	311	287	310	252	355	409	472	326	411	322	295	265
Dapma7bEVm000266	251	193	287	219	280	316	386	295	435	355	437	363	335	505	382	360	321	415	498	455	474	399	371	342	361	365	436	449	360	336	371	359	495	435	416	388	350	232	253	378	263	338	358	395	272	300	445	401	207
Dapma7bEVm000271	12	9	8	12	1	5	2	33	15	9	2	2	16	6	14	30	21	6	16	1	11	4	16	18	9	10	9	12	16	15	21	2	26	1	20	24	24	34	23	12	15	13	34	21	19	16	13	13	15
Dapma7bEVm000278	2483	1138	3234	993	2214	1845	3022	1187	697	651	2226	2004	2797	669	2871	1220	836	4638	2547	3841	835	2724	690	1034	2956	2172	4227	955	4014	946	784	2504	2874	3384	807	2579	2514	3213	2917	3146	2939	4511	4450	3771	2803	5937	3336	4002	1982
Dapma7bEVm000281	11	8	16	12	9	7	8	38	42	8	13	4	34	20	22	44	25	12	46	14	20	11	20	22	15	22	21	31	17	36	19	20	41	11	53	37	39	7	25	31	21	12	58	12	17	26	20	21	9
Dapma7bEVm000282	52	14	26	23	30	47	37	51	55	29	53	42	77	35	58	65	35	57	110	55	33	63	29	32	21	79	39	38	50	39	43	51	100	65	62	54	95	55	34	56	22	25	102	35	42	53	64	61	30
Dapma7bEVm000287	401	363	557	331	656	433	699	492	587	598	896	518	391	645	601	565	477	658	620	528	713	614	527	511	654	687	506	702	521	547	627	412	594	478	579	386	422	395	370	567	414	584	589	623	421	501	457	552	405
Dapma7bEVm000290	8	19	47	36	52	30	28	32	57	17	30	36	50	41	59	54	47	35	43	36	49	33	55	48	39	35	50	30	34	58	49	36	63	30	54	60	60	66	85	37	60	50	108	36	55	67	57	68	71
Dapma7bEVm000294	820	840	1139	611	1439	1187	1419	844	1841	1710	1494	878	714	1703	1099	1735	1673	999	789	1013	2477	1380	2096	1846	1562	1005	801	2123	960	2060	1847	744	1057	924	1675	563	562	1093	884	1247	884	1771	1204	1223	971	1465	657	691	947
Dapma7bEVm000300	193	158	247	153	249	237	262	175	428	317	317	201	210	389	285	351	312	326	295	219	412	265	347	342	292	262	234	351	273	314	359	202	274	245	257	224	126	148	172	205	212	234	229	266	221	221	165	225	168
Dapma7bEVm000301	14	10	8	8	26	23	27	21	34	22	22	24	35	30	21	42	20	26	57	8	28	42	37	25	28	30	17	26	34	24	29	15	46	14	38	43	27	30	24	30	39	17	54	26	23	41	44	25	30
Dapma7bEVm000306	0	1	1	1	0	0	1	3	2	1	1	5	1	8	1	5	5	0	0	0	2	4	5	0	0	10	2	0	3	4	8	0	2	0	7	5	3	4	4	1	1	9	6	13	3	8	1	13	2
Dapma7bEVm000321	40	95	124	99	98	159	104	118	389	213	64	158	114	374	197	418	322	72	131	47	401	111	355	409	193	100	51	400	94	601	287	89	228	69	297	126	165	142	132	111	89	121	151	114	105	175	69	68	68
Dapma7bEVm000324	6	20	10	19	8	35	28	45	51	14	3	20	34	14	109	27	33	3	44	23	36	33	13	37	17	13	15	39	23	40	14	8	67	19	70	54	97	44	48	74	22	39	96	24	31	51	29	55	43
Dapma7bEVm000334	8	26	13	28	1	64	22	80	105	29	21	26	108	35	51	91	106	5	98	24	57	24	38	89	11	27	24	70	40	99	66	20	116	9	119	119	229	68	73	123	52	63	134	30	41	83	53	51	55
Dapma7bEVm000338	867	348	529	505	548	613	863	576	556	446	1111	671	743	622	641	681	416	1057	918	992	574	685	449	448	689	805	927	482	875	607	502	686	836	684	454	1320	668	466	479	735	471	515	778	786	618	659	922	772	674
Dapma7bEVm000346	3	12	6	14	6	15	5	8	9	4	1	4	11	13	18	18	18	8	9	7	8	13	6	9	0	12	5	15	0	20	16	3	22	5	12	25	16	13	20	19	21	14	22	18	11	15	9	18	14
Dapma7bEVm000347	2	7	5	1	7	36	7	31	26	3	7	12	40	12	10	33	17	8	48	3	22	0	5	20	2	8	8	30	9	19	14	5	44	1	68	39	92	25	14	60	30	15	63	8	7	21	8	14	14
Dapma7bEVm000351	46	71	51	73	37	143	30	143	256	236	38	36	112	227	102	248	189	40	121	65	233	65	175	232	58	47	56	230	57	257	182	38	147	38	271	127	153	167	164	151	66	132	150	76	71	128	85	102	95
Dapma7bEVm000355	46	86	40	82	50	146	33	167	183	73	27	36	143	59	77	197	209	29	189	49	126	46	64	154	30	66	35	162	48	156	100	21	224	20	248	226	297	167	168	247	88	140	297	94	157	166	152	108	108
Dapma7bEVm000369	23	6	6	21	10	17	6	23	26	16	16	6	38	19	7	30	22	20	35	21	15	7	9	17	17	14	8	19	18	25	21	6	43	4	56	38	43	17	32	23	27	15	40	11	11	18	25	26	22
Dapma7bEVm000374	191	138	204	147	222	178	269	249	274	224	384	356	194	420	304	247	204	298	391	288	318	394	222	214	288	309	335	433	244	268	257	229	386	316	239	384	213	230	202	294	297	271	285	346	165	255	243	326	182
Dapma7bEVm000377	219	146	312	146	514	217	256	207	614	356	356	284	148	639	376	549	441	383	241	220	633	411	657	507	615	315	191	545	315	596	524	242	252	211	471	171	180	327	258	328	202	456	318	293	234	379	206	222	247
Dapma7bEVm000378	13	22	17	24	5	28	8	80	70	19	8	16	70	24	23	75	67	8	57	23	45	22	36	93	9	43	17	45	28	66	39	11	86	12	71	69	81	88	41	54	25	46	104	45	46	70	50	32	40
Dapma7bEVm000388	1128	362	603	456	494	602	749	532	635	520	1211	450	950	671	994	851	395	1811	1386	1331	715	991	529	444	825	1323	1582	462	1456	749	675	1093	1332	1109	420	1587	698	346	425	535	306	341	722	392	493	516	888	750	652
Dapma7bEVm000391	269	173	281	277	341	361	388	348	496	397	426	377	299	461	400	450	330	412	606	280	483	520	430	390	339	491	329	487	511	361	448	372	503	521	503	248	427	263	244	504	239	229	495	231	264	271	354	511	213
Dapma7bEVm000400	45	76	84	97	88	108	101	88	160	119	99	81	93	121	124	142	137	115	103	78	159	104	154	151	122	107	99	131	90	166	129	100	157	77	116	104	115	84	76	118	72	132	128	134	93	121	95	88	72
Dapma7bEVm000403	62	40	76	53	65	74	83	93	155	80	102	79	100	145	136	138	105	185	119	109	99	108	81	116	94	123	102	126	167	160	128	108	148	145	106	121	90	39	55	103	71	82	80	94	46	89	99	71	41
Dapma7bEVm000415	153	137	176	137	212	248	247	117	345	234	269	209	128	236	152	271	237	169	208	115	290	141	291	278	245	191	120	276	131	231	233	114	248	131	209	170	203	170	143	211	117	207	207	232	169	262	133	163	135
Dapma7bEVm000418	633	481	816	518	900	786	891	364	1400	960	858	613	412	1240	548	1133	976	973	812	437	1340	481	1171	962	985	767	512	1190	667	1090	1120	596	916	389	799	637	470	551	403	620	438	685	653	689	449	806	651	647	479
Dapma7bEVm000432	305	200	460	208	314	267	272	600	719	205	358	209	524	661	1536	966	710	624	551	529	564	906	437	846	697	362	509	609	883	2190	762	432	601	522	1064	351	354	287	257	347	181	249	448	322	261	435	306	361	228
Dapma7bEVm000438	31	18	22	30	22	18	22	32	70	22	31	23	23	37	29	33	45	20	31	8	59	22	28	42	29	34	26	36	37	35	40	23	38	19	46	43	55	43	34	29	11	25	57	39	32	37	48	33	22
Dapma7bEVm000442	0	6	1	1	0	5	0	20	21	0	2	6	11	3	5	14	17	7	8	2	17	4	6	16	14	8	6	11	2	9	5	0	12	1	24	22	24	11	14	11	7	17	28	9	5	12	9	6	2
Dapma7bEVm000447	101	64	117	49	90	99	125	125	147	136	193	121	92	164	150	160	133	186	119	147	161	129	189	151	128	152	94	171	124	134	159	125	137	118	130	79	87	64	98	123	93	71	120	124	69	121	106	95	70
Dapma7bEVm000475	235	199	384	265	224	423	507	188	1169	805	316	161	208	1332	444	1336	920	582	337	202	1310	317	1243	1174	371	382	234	1194	477	1441	1097	291	360	243	632	103	144	144	180	157	63	217	203	176	182	260	237	186	121
Dapma7bEVm000487	658	594	791	511	1168	644	998	739	783	631	1408	862	645	825	858	790	754	1027	840	759	940	810	788	882	1256	1088	693	927	653	730	779	763	948	736	739	597	610	788	653	924	606	1036	793	943	570	895	652	732	593
Dapma7bEVm000516	49	66	45	44	59	57	77	70	86	72	68	64	41	60	57	72	60	48	45	59	51	43	59	62	50	58	48	76	58	77	86	69	75	44	80	69	68	29	44	33	47	54	54	58	36	58	70	59	52
Dapma7bEVm000517	66	66	46	58	52	105	61	144	204	112	81	56	156	157	142	214	138	120	129	98	167	171	140	221	63	93	124	197	139	174	167	58	134	107	192	110	178	134	191	146	78	217	189	110	125	173	85	102	67
Dapma7bEVm000522	181	88	150	119	152	162	169	184	274	163	293	136	395	367	444	454	282	361	276	298	303	380	228	310	217	311	442	272	417	477	313	178	287	378	226	230	112	91	127	146	96	176	223	161	125	270	155	175	126
Dapma7bEVm000536	20	9	24	9	14	26	15	36	38	24	28	11	14	17	24	35	29	13	31	24	39	37	24	24	26	27	20	23	26	42	18	12	22	20	29	24	23	39	32	33	12	25	42	31	20	31	30	23	15
Dapma7bEVm000537	31	27	41	47	18	39	30	49	101	70	38	27	37	43	43	83	47	43	53	36	96	37	62	68	36	37	29	64	41	54	56	22	79	28	61	40	30	39	52	53	18	41	54	59	23	57	54	50	51
Dapma7bEVm000542	27	16	23	56	35	23	53	65	48	35	49	41	32	36	99	37	48	61	21	27	68	139	55	36	12	28	20	45	72	52	37	22	44	67	50	25	51	34	35	45	35	33	52	41	53	66	60	52	30
Dapma7bEVm000543	70	70	94	77	111	102	114	102	137	143	122	154	132	134	125	139	130	149	132	99	169	136	146	146	117	148	97	152	117	162	129	123	167	108	165	97	88	80	109	139	102	112	189	112	105	138	123	128	72
Dapma7bEVm000551	10	24	53	39	62	29	45	45	65	50	22	17	11	83	51	111	76	59	35	16	82	24	113	86	74	41	16	50	51	144	74	51	47	28	83	8	18	15	12	11	15	33	33	20	26	46	12	28	5
Dapma7bEVm000559	14	7	25	28	38	36	34	53	44	30	38	34	61	47	89	64	55	37	68	39	73	85	44	67	36	43	75	39	44	82	56	22	51	39	54	22	32	38	42	44	29	46	67	32	40	41	39	34	27
Dapma7bEVm000560	97	41	80	35	79	49	111	69	67	70	124	68	69	107	126	115	61	145	84	62	111	104	83	118	75	181	111	77	113	97	65	78	105	95	77	38	59	58	51	117	62	56	66	70	65	82	72	61	47
Dapma7bEVm000568	123	87	97	54	152	134	138	132	211	173	210	114	215	206	289	207	251	214	185	239	241	364	218	215	165	204	201	230	220	210	183	146	155	266	156	105	134	170	137	162	125	192	206	186	107	226	149	106	145
Dapma7bEVm000576	26	11	26	32	27	28	35	33	44	41	38	24	47	29	79	43	46	53	54	47	34	67	16	47	21	58	36	44	52	36	45	38	69	44	39	46	48	49	42	44	28	48	65	43	43	47	61	38	44
Dapma7bEVm000579	9	17	6	15	10	12	12	16	30	26	3	35	29	6	12	24	28	7	41	13	28	7	23	27	48	13	15	19	9	33	24	15	57	18	21	134	22	36	45	34	70	61	78	103	37	56	28	39	22
Dapma7bEVm000589	17	7	18	13	7	11	8	30	44	15	0	18	30	18	48	60	42	16	35	12	24	18	29	47	15	15	10	33	33	73	35	12	55	14	39	39	19	15	15	25	14	7	28	14	26	35	33	19	32
Dapma7bEVm000591	7	34	41	15	11	59	11	22	93	67	19	7	35	110	64	183	158	10	30	14	122	47	79	150	12	19	24	140	26	167	103	11	54	26	119	50	71	12	37	50	14	26	54	29	17	54	16	23	36
Dapma7bEVm000593	321	131	344	102	306	273	375	425	444	264	360	242	307	504	703	672	465	911	331	400	553	502	442	590	493	473	412	473	685	868	492	340	362	334	378	154	210	177	175	265	111	259	239	110	198	249	318	248	101
Dapma7bEVm000604	2622	875	2139	735	1377	1285	2090	1396	1226	993	2540	1763	2670	1230	4024	2065	1113	5226	2689	3515	1375	3116	1199	1508	2838	2735	3684	1291	4229	1674	1268	2887	2553	3488	1162	1559	1612	1775	1579	1967	1494	2449	2778	1859	1817	3084	2145	1835	1118
Dapma7bEVm000614	93	84	131	116	91	162	106	98	106	138	140	131	83	178	111	155	127	136	164	147	191	140	172	120	128	156	134	176	121	141	166	139	180	139	151	188	149	85	80	161	93	165	144	145	104	141	180	179	108
Dapma7bEVm000639	709	427	740	388	733	602	796	679	764	589	871	944	737	929	822	833	623	1158	1144	937	816	790	640	675	978	957	1008	849	992	949	737	904	1193	787	656	1352	708	697	608	738	719	819	758	963	598	798	1051	877	650
Dapma7bEVm000644	2	5	2	8	9	4	6	15	24	13	8	16	12	9	11	33	13	2	24	9	33	9	18	13	6	20	6	11	3	34	12	5	22	3	21	25	22	29	28	12	21	23	36	16	12	14	10	24	13
Dapma7bEVm000645	809	615	1033	614	964	1027	1255	844	1230	1015	1366	772	883	1230	1087	1257	1004	1269	1109	1025	1228	1060	1119	1001	995	1054	906	1306	962	1093	1119	878	1243	930	924	900	851	700	711	934	540	959	1123	996	666	989	1027	947	705
Dapma7bEVm000646	3667	2466	3709	3028	2903	3286	6075	3129	7572	7956	5640	4606	2989	10014	3714	6734	6133	5403	5607	4411	12524	4112	7785	6110	4547	5176	4847	10265	4252	7540	8842	4120	5555	4368	6899	4038	3082	2713	2468	3315	2800	3343	3727	3784	2751	3336	3914	4325	2541
Dapma7bEVm000651	263	1319	1028	303	5703	456	572	221	492	248	444	9862	1911	425	233	654	300	438	4275	465	241	198	393	236	8104	323	2045	2359	473	1092	336	3308	6154	585	356	6199	1796	11155	7153	6263	7313	14223	6590	13652	1872	8404	3528	2590	3881
Dapma7bEVm000658	92	51	92	64	106	77	122	112	95	63	150	86	106	100	135	101	77	94	89	133	134	175	95	101	93	115	112	115	86	103	105	90	111	124	77	80	72	59	54	87	31	86	114	94	74	78	50	69	56
Dapma7bEVm000660	10	0	7	8	3	8	29	12	13	9	33	37	14	6	49	17	11	33	15	12	5	49	8	4	3	25	22	4	40	10	6	20	35	35	7	11	24	2	10	20	9	5	21	9	7	10	20	27	3
Dapma7bEVm000663	0	7	6	3	7	11	7	21	17	5	6	3	9	9	8	15	16	8	22	13	10	30	12	13	13	9	11	13	11	19	10	5	29	19	12	10	9	3	10	6	6	7	18	16	14	19	3	10	6
Dapma7bEVm000671	37	29	30	33	42	49	28	102	88	30	34	55	107	37	94	108	72	48	120	39	52	63	41	39	25	62	88	53	69	66	33	35	146	33	78	135	179	83	73	128	60	61	145	54	82	119	58	89	57
Dapma7bEVm000673	137	145	164	89	116	236	92	214	501	237	238	126	368	754	325	806	259	301	286	385	320	327	274	303	242	192	458	446	335	701	336	200	404	258	266	575	197	187	220	233	170	242	239	264	171	292	188	172	173
Dapma7bEVm000675	1645	150	124	505	430	135	113	1887	129	1025	137	482	172	124	61	169	236	537	267	226	111	460	76	156	218	596	277	141	197	83	64	718	2553	106	405	502	369	285	188	386	524	150	317	111	408	153	116	417	242
Dapma7bEVm000677	4	17	4	18	6	0	2	14	13	8	3	4	9	11	6	22	20	12	11	10	15	6	15	20	3	7	10	11	14	20	18	2	18	2	9	28	10	21	13	9	14	22	8	12	11	16	25	17	19
Dapma7bEVm000681	7	38	7	17	20	33	11	12	42	14	26	20	29	25	23	22	12	20	25	15	26	22	21	18	33	21	22	14	12	24	25	17	51	18	48	32	30	18	21	40	13	27	39	30	18	30	35	29	27
Dapma7bEVm000684	3	11	4	14	3	4	4	17	10	5	7	7	13	11	14	8	17	6	9	11	12	6	14	8	1	5	4	13	7	7	10	2	18	2	14	10	7	15	13	5	10	11	30	13	10	19	7	14	23
Dapma7bEVm000687	36	40	24	13	31	38	18	37	52	26	29	27	33	37	40	46	51	19	73	28	61	32	49	38	28	44	37	32	43	35	56	23	44	36	54	45	60	30	57	41	22	25	69	67	33	54	55	30	15
Dapma7bEVm000698	10	8	5	15	5	18	13	34	29	19	11	17	39	20	13	24	19	9	19	15	20	13	18	32	3	17	14	23	18	28	21	13	24	5	20	24	30	26	16	17	10	20	44	15	5	16	18	6	22
Dapma7bEVm000705	1	5	4	7	5	5	9	7	17	5	7	8	19	3	22	19	10	7	9	10	14	8	16	12	7	8	1	18	9	13	22	5	23	1	22	24	9	15	16	5	9	15	18	20	20	15	9	7	4
Dapma7bEVm000715	17	4	26	20	22	24	13	13	54	27	15	16	28	35	22	52	47	31	34	12	54	19	39	45	15	38	14	32	27	66	41	20	36	12	43	29	20	44	16	11	20	24	36	28	35	38	17	26	20
Dapma7bEVm000726	1033	907	1220	1101	908	1929	1581	480	1889	2044	1437	697	574	1682	1063	1608	1638	722	722	500	2956	1213	2007	1947	698	1172	539	2199	806	1214	1885	475	860	824	1681	943	648	525	702	1009	645	736	893	791	814	812	880	920	717
Dapma7bEVm000730	164	148	170	188	219	209	235	113	254	238	338	261	94	212	177	208	180	283	272	182	251	165	210	186	196	262	139	207	160	146	250	201	237	188	242	113	115	124	140	176	161	149	169	202	154	192	230	213	123
Dapma7bEVm000739	181	105	157	126	196	173	179	187	308	209	290	157	258	323	407	387	270	296	214	203	345	472	284	270	221	257	301	283	298	360	237	190	227	309	238	201	130	178	157	300	153	249	207	205	201	247	142	215	126
Dapma7bEVm000740	1589	1202	1798	1173	1783	1900	2710	1142	1930	1803	2351	1808	1536	1982	2231	2233	1827	2286	1552	1546	2694	2191	2147	2098	1626	2162	1623	2139	2007	2141	1967	1311	2012	1987	1547	1939	1248	1616	1629	2336	1322	2357	2346	2159	1517	2626	1698	1652	1166
Dapma7bEVm000744	1399	705	1213	890	1203	1148	1549	1070	1835	1388	1849	1193	1163	1968	1822	1752	1359	2177	1743	1606	1942	1859	1666	1381	1476	1879	1716	1721	1825	1576	1751	1425	1744	1579	1282	1289	1010	793	790	1117	854	1080	1129	1103	870	1126	1313	1338	790
Dapma7bEVm000761	0	0	0	0	0	0	0	0	0	0	0	0	0	1	2	0	0	0	0	0	0	0	0	0	0	0	0	0	0	0	0	0	0	0	0	0	0	0	0	0	1	0	0	0	0	0	0	0	0
Dapma7bEVm000784	232	214	288	192	436	269	381	249	252	233	450	481	280	279	296	254	249	374	352	287	342	305	283	230	363	344	270	316	262	186	262	276	409	325	322	276	342	280	178	346	207	348	384	376	187	305	373	347	219
Dapma7bEVm000785	577	484	686	412	727	616	831	536	872	678	1026	845	480	842	622	785	714	917	835	645	1012	713	822	696	863	768	661	907	678	795	865	688	853	574	663	731	589	574	566	768	536	749	727	788	523	760	719	722	427
Dapma7bEVm000786	273	238	380	230	241	357	359	259	334	288	498	232	361	335	328	364	254	531	557	551	289	266	231	193	407	380	662	272	367	428	272	350	655	400	232	827	247	164	172	370	286	341	278	434	203	295	279	416	335
Dapma7bEVm000810	1	4	3	2	3	13	2	3	4	6	9	11	8	2	1	2	4	6	15	8	8	0	2	3	0	5	5	9	5	7	5	1	27	3	23	6	19	5	4	36	0	5	2	2	5	1	4	4	6
Dapma7bEVm000813	47	26	49	35	60	53	72	55	66	58	63	74	37	62	50	71	58	48	80	38	79	47	79	73	55	60	45	62	44	59	69	45	85	33	49	66	83	49	56	48	33	96	107	73	50	72	82	82	43
Dapma7bEVm000817	8	27	28	16	33	23	22	12	44	43	31	15	6	47	35	64	45	50	25	10	62	38	54	52	28	29	24	55	28	47	53	29	37	32	38	9	2	8	2	8	8	5	20	9	11	25	6	17	5
Dapma7bEVm000825	20	13	29	21	11	17	19	31	25	13	39	20	22	16	36	27	29	23	25	15	26	26	31	35	31	12	10	21	30	27	23	9	33	20	31	30	32	27	36	19	32	20	66	34	24	27	30	32	32
Dapma7bEVm000830	64	68	134	61	96	100	150	56	193	130	132	83	39	169	72	137	104	125	99	76	225	62	193	155	132	117	63	184	92	153	163	134	74	58	160	20	54	39	40	69	42	71	69	55	44	60	56	55	32
Dapma7bEVm000839	41	35	47	31	45	74	74	85	80	37	83	61	77	38	63	73	75	71	115	68	51	33	39	61	43	70	34	101	41	57	56	40	124	36	135	105	175	49	62	146	48	47	188	66	58	103	88	85	74
Dapma7bEVm000849	238	167	259	224	316	408	384	285	450	404	359	297	399	583	500	490	422	370	437	364	633	482	420	505	301	357	374	606	414	401	483	273	476	473	429	424	407	340	357	538	289	449	538	403	316	523	354	409	253
Dapma7bEVm000852	42	33	42	35	39	44	61	33	70	39	55	34	67	61	57	59	72	39	75	46	76	85	52	77	57	48	51	53	64	81	69	28	83	34	66	90	65	65	78	60	57	53	61	49	26	90	62	65	36
Dapma7bEVm000867	75	57	114	73	86	84	105	116	178	77	121	74	79	123	143	151	123	133	118	94	183	111	151	144	95	123	98	157	93	196	106	79	96	75	106	64	72	73	69	103	66	86	70	99	101	126	128	115	86
Dapma7bEVm000868	26	27	37	39	38	20	40	31	55	38	37	18	25	44	37	51	45	41	34	49	68	41	50	72	32	64	27	48	47	66	86	44	42	17	54	47	47	47	45	48	53	69	42	44	33	69	50	48	33
Dapma7bEVm000876	3	0	1	8	5	5	4	13	16	1	3	2	13	3	15	11	18	3	9	8	15	3	6	17	1	9	1	14	5	2	10	1	15	6	20	15	29	28	18	19	1	9	22	11	6	18	13	10	23
Dapma7bEVm000883	13	41	25	22	21	65	20	42	35	35	33	14	23	29	42	37	33	50	27	36	38	24	25	36	23	40	56	20	39	38	33	34	61	47	24	145	18	46	48	43	43	65	38	76	39	69	33	61	28
Dapma7bEVm000934	320	253	498	269	406	408	469	399	1162	788	517	313	306	1248	942	1282	1027	696	423	364	1230	667	1117	1058	629	515	407	1124	680	1428	1149	385	474	500	730	150	186	303	301	292	222	488	256	403	297	418	266	293	217
Dapma7bEVm000935	1	3	3	4	1	5	2	9	28	8	3	2	7	3	10	13	16	7	15	2	7	3	4	14	1	15	3	8	4	20	5	6	18	4	19	7	11	4	2	16	5	10	12	4	12	8	0	8	3
Dapma7bEVm000940	1963	780	1560	997	1604	1287	2374	1884	1049	962	3380	1879	2548	1250	3249	1358	1002	3198	2485	2796	1667	4548	1024	1216	1621	2910	3114	1194	2780	1241	1130	1860	2207	3715	921	1841	995	1179	1097	1763	1084	1649	1993	1605	1324	1906	1445	1624	1041
Dapma7bEVm000952	91	124	177	84	147	129	211	237	197	97	114	60	257	256	528	378	336	202	343	225	234	147	208	355	250	142	178	231	378	385	264	186	233	223	321	239	294	169	181	235	112	133	342	115	135	211	140	152	123
Dapma7bEVm000955	164	163	166	155	214	228	214	178	354	302	345	226	214	313	239	315	274	266	245	218	442	230	352	321	232	247	199	351	224	262	339	170	200	218	271	129	131	148	99	144	97	224	205	230	131	211	157	148	92
Dapma7bEVm000957	68	37	80	55	73	89	83	98	89	74	93	89	75	76	185	144	87	116	94	91	103	169	101	113	94	103	117	84	111	115	103	73	88	131	80	67	64	72	62	114	72	75	105	81	68	99	104	75	66
Dapma7bEVm000961	3219	3181	4493	3276	3889	4749	6185	1123	6875	6766	4927	3127	1419	6125	1905	5480	5902	3336	2818	1682	10640	1778	7267	6685	3797	4458	1385	7079	2258	5170	6722	2507	3377	1657	6124	794	1609	1128	1151	1977	1142	1491	1733	1588	1818	1574	1887	1792	1336
Dapma7bEVm000967	118	74	187	85	162	175	189	188	379	170	274	185	159	294	189	344	223	277	188	194	237	208	272	285	290	233	163	354	292	365	255	190	256	154	233	143	93	133	126	95	126	120	157	132	115	142	154	128	79
Dapma7bEVm000980	14	23	24	14	18	39	17	37	57	30	35	36	38	36	37	53	26	18	33	14	46	36	28	33	18	22	18	43	24	54	53	19	57	22	30	54	28	27	20	23	13	32	32	35	16	42	39	38	23
Dapma7bEVm000981	21	16	15	49	28	18	29	23	42	32	31	11	18	36	28	39	37	33	34	16	39	36	39	40	21	25	12	34	16	38	48	17	46	26	24	72	11	31	30	23	23	52	26	23	22	48	28	35	39
Dapma7bEVm000984	5	1	2	5	0	15	3	18	14	3	5	8	15	6	8	10	5	7	18	7	3	7	4	6	5	9	6	6	7	1	5	5	37	2	15	16	13	12	8	31	5	14	14	5	5	11	8	11	9
Dapma7bEVm000985	5	14	10	3	11	23	13	22	27	6	9	19	33	21	19	33	20	8	34	11	15	16	10	25	6	9	9	33	12	23	17	12	49	5	47	28	70	22	15	28	7	20	46	17	26	24	11	14	11
Dapma7bEVm001004	5	2	6	3	1	14	4	11	36	7	0	5	18	5	11	23	31	4	26	4	10	11	8	14	6	9	7	20	17	23	13	1	25	1	30	27	32	14	27	28	19	24	33	12	17	22	9	19	17
Dapma7bEVm001012	214	139	230	119	184	241	246	209	579	332	277	230	195	532	357	491	343	424	272	270	481	319	458	385	238	304	271	460	336	495	439	225	337	235	331	175	134	136	154	214	129	224	195	169	164	256	179	201	139
Dapma7bEVm001026	841	240	662	237	441	413	641	422	668	415	915	647	846	716	1265	984	519	1685	819	902	649	1001	667	682	916	993	1142	573	1257	740	580	748	886	1108	466	450	457	459	439	562	412	712	884	574	531	935	585	432	286
Dapma7bEVm001039	27	29	34	45	50	58	27	61	63	41	43	44	76	36	60	58	63	48	49	48	76	40	68	51	22	51	32	58	32	44	55	19	92	32	70	49	44	64	51	45	39	37	100	51	57	86	44	50	20
Dapma7bEVm001042	154	119	147	121	140	176	210	158	275	207	228	155	135	268	209	244	230	222	206	155	292	185	278	224	165	208	163	257	196	345	235	160	216	124	201	139	136	111	98	114	121	127	136	155	138	153	178	171	117
Dapma7bEVm001054	359	305	422	374	408	457	559	224	875	786	497	385	189	803	327	744	678	466	476	278	1170	307	840	706	514	387	297	883	329	669	780	310	509	214	751	245	233	211	181	268	218	262	280	318	275	278	360	396	231
Dapma7bEVm001057	353	341	544	314	539	466	658	306	1177	894	549	377	186	964	245	863	792	461	342	241	1203	273	1042	764	710	451	187	1045	281	923	980	388	486	215	901	230	206	279	274	333	217	369	309	285	231	364	281	252	236
Dapma7bEVm001061	48	69	81	76	88	80	93	48	125	77	103	46	53	109	58	111	115	82	83	51	165	76	151	96	94	91	40	106	70	128	121	46	81	39	113	54	42	111	97	102	57	127	96	89	51	130	62	89	84
Dapma7bEVm001101	20	14	5	7	9	21	10	12	59	11	19	5	24	14	20	33	22	11	27	8	25	15	21	28	24	13	9	40	11	28	23	6	41	9	42	57	62	20	14	31	17	18	75	33	15	26	17	22	22
Dapma7bEVm001108	74	84	99	69	90	98	122	47	142	120	124	84	61	139	97	107	115	115	93	80	179	107	124	117	108	99	89	138	91	124	118	80	99	78	75	64	63	84	83	65	64	120	104	106	79	101	107	111	64
Dapma7bEVm001113	157	125	169	171	198	208	278	159	234	207	246	234	158	272	237	226	228	255	205	183	291	235	239	213	179	229	196	266	188	262	276	187	266	218	221	192	228	186	183	229	223	215	274	273	148	192	293	292	119
Dapma7bEVm001116	441	487	738	589	625	686	614	905	3139	1706	741	380	970	5169	2197	4017	1939	927	756	753	3019	1117	2596	2073	1234	673	942	3877	1061	4180	2499	592	834	873	1898	506	389	505	425	530	347	761	506	506	436	822	389	455	451
Dapma7bEVm001121	7	3	2	13	1	2	1	17	18	2	1	0	8	4	15	17	18	1	6	4	17	7	20	6	4	6	1	2	7	10	9	0	13	2	15	16	17	16	8	5	9	6	26	8	7	28	17	9	17
Dapma7bEVm001123	11	11	11	16	4	13	14	31	9	24	11	5	18	16	12	25	16	7	13	11	32	10	15	19	4	13	15	15	10	20	16	8	15	1	22	39	28	18	23	17	18	25	51	24	33	30	29	26	29
Dapma7bEVm001127	31	19	12	13	13	33	34	47	65	22	21	13	43	40	34	56	28	24	45	29	34	59	23	25	17	29	24	43	47	52	37	22	49	18	26	61	56	38	24	38	20	27	76	28	38	33	49	33	37
Dapma7bEVm001135	404	247	476	276	564	560	600	444	1316	913	824	448	569	1188	729	1199	1027	749	684	498	1271	770	1070	1079	737	668	560	1310	595	1193	1023	485	824	522	958	420	522	337	337	598	271	476	541	451	354	466	295	355	326
Dapma7bEVm001138	35	30	54	28	34	61	61	60	154	86	48	23	64	184	101	173	112	67	54	61	95	85	127	101	65	69	50	148	50	184	107	43	88	48	129	47	47	45	28	53	27	48	62	63	33	62	41	40	43
Dapma7bEVm001141	15	7	25	10	24	21	10	23	48	13	16	31	55	25	23	45	32	18	46	18	14	19	16	28	21	17	13	30	17	27	12	14	58	8	73	38	64	13	16	53	11	19	32	10	6	23	16	20	17
Dapma7bEVm001152	137	90	122	99	165	156	176	217	208	162	250	139	239	227	449	315	240	208	209	278	221	477	209	258	249	192	302	259	260	352	240	136	210	376	174	177	81	164	117	250	136	254	196	215	187	284	120	185	122
Dapma7bEVm001165	28	41	24	36	50	43	21	67	67	41	32	42	49	31	33	56	60	21	60	43	62	35	48	85	47	35	30	63	49	64	46	23	56	19	88	58	106	81	84	84	55	83	110	71	68	113	47	62	72
Dapma7bEVm001170	0	0	0	0	0	0	0	0	0	0	0	0	0	0	0	0	0	0	0	0	0	0	0	0	0	0	0	0	0	0	0	0	0	0	0	0	0	0	0	0	0	0	0	0	0	0	0	0	0
Dapma7bEVm001179	42	34	41	44	70	29	57	32	91	62	64	50	49	98	77	97	66	62	59	52	91	73	71	60	58	59	39	79	61	67	83	46	48	53	85	42	65	76	49	85	49	52	69	70	37	89	64	77	49
Dapma7bEVm001183	106	111	96	115	80	234	137	284	357	133	77	116	282	155	219	392	301	142	259	126	295	194	252	325	134	135	122	301	229	447	218	69	338	90	332	253	436	214	274	304	168	253	483	229	286	364	207	188	179
Dapma7bEVm001185	218	131	411	100	52	319	76	446	521	161	539	24	561	1331	456	879	167	1379	447	1214	219	502	216	172	650	586	1038	182	533	696	248	509	630	277	118	722	48	26	41	154	100	71	74	131	55	288	97	156	199
Dapma7bEVm001188	6	4	6	10	5	9	5	18	14	12	5	4	7	10	7	7	8	7	8	5	11	9	9	12	8	8	0	10	13	13	12	0	5	5	15	2	9	23	21	15	12	21	28	15	10	15	25	21	6
Dapma7bEVm001199	42	102	43	62	63	146	24	200	209	100	42	21	167	141	103	172	210	31	184	63	132	103	124	178	49	93	71	165	120	176	138	43	213	29	170	203	318	161	188	210	82	145	314	157	123	140	186	180	154
Dapma7bEVm001213	237	97	89	69	4	126	2	121	29	4	273	21	384	90	162	173	17	593	339	637	7	59	8	10	261	203	665	7	282	161	17	319	477	179	31	979	55	33	72	113	149	63	67	120	85	341	24	156	263
Dapma7bEVm001214	60	66	73	40	114	67	68	31	121	58	79	93	62	101	67	107	64	85	69	78	54	22	71	53	131	65	89	90	55	97	72	55	127	32	53	115	44	86	79	38	67	86	81	96	42	107	44	59	78
Dapma7bEVm001227	12	26	30	35	31	28	23	35	79	34	24	17	32	69	141	100	122	24	42	41	59	72	56	121	44	18	63	81	43	117	88	27	23	44	86	21	38	20	30	23	28	21	39	13	42	46	14	35	22
Dapma7bEVm001237	332	164	327	154	382	269	347	342	536	395	521	250	377	558	671	588	493	675	432	397	530	582	486	506	444	526	394	564	535	537	549	323	439	430	439	166	198	213	212	258	179	297	331	254	195	356	245	256	156
Dapma7bEVm001247	28	18	36	18	18	44	49	50	44	25	59	39	59	22	42	50	49	49	78	20	30	26	45	29	19	77	12	35	21	36	33	20	58	22	61	33	48	31	22	44	17	20	77	31	45	38	31	26	24
Dapma7bEVm001255	1	2	1	5	2	9	3	9	13	7	0	6	9	8	3	7	5	4	0	3	7	3	10	4	2	6	0	7	7	5	3	1	6	1	18	6	9	16	8	9	17	8	29	4	5	7	12	10	0
Dapma7bEVm001263	155	423	633	656	247	1120	578	472	1642	1234	339	99	573	2312	3000	2151	1671	369	407	408	2413	1994	1538	2275	455	271	312	1993	1315	1964	1610	429	570	599	1290	175	452	390	343	321	143	878	327	239	403	687	151	246	186
Dapma7bEVm001264	5	9	6	13	2	6	1	12	7	12	6	5	7	2	9	7	16	7	16	8	23	8	13	16	6	2	7	6	3	0	1	1	1	9	9	17	5	13	12	6	3	14	17	17	4	25	15	15	11
Dapma7bEVm001265	221	138	181	122	193	161	215	140	124	117	225	167	216	132	270	206	152	254	255	255	170	300	85	142	186	201	330	92	262	135	139	204	260	245	132	226	190	188	212	294	180	256	313	249	170	345	231	209	137
Dapma7bEVm001276	99	5	10	19	4	19	10	19	20	2	12	20	367	20	38	43	12	82	127	30	16	34	3	8	11	11	67	13	272	18	31	65	112	13	73	240	64	22	26	39	15	28	100	20	67	84	13	18	27
Dapma7bEVm001277	13	289	37	357	21	494	18	29	267	216	13	34	32	412	85	540	470	37	26	40	401	40	218	579	25	33	45	261	65	711	420	21	67	34	349	52	40	101	80	45	41	135	79	59	100	148	33	62	45
Dapma7bEVm001283	25	23	32	20	51	47	53	50	70	36	56	13	41	29	54	50	52	46	81	43	57	62	38	65	47	48	59	66	30	41	42	20	58	34	48	48	67	69	62	95	61	99	104	80	41	93	52	51	80
Dapma7bEVm001285	7	5	12	3	4	11	3	374	19	9	12	6	8	5	14	12	15	12	8	1	14	26	5	18	8	20	7	5	59	12	5	6	26	1	27	21	16	18	12	10	12	13	31	5	18	16	21	8	11
Dapma7bEVm001287	16	37	27	16	27	77	12	87	106	16	14	22	92	25	111	122	110	22	171	23	55	48	48	72	46	26	50	83	41	122	72	12	125	31	165	103	205	65	31	128	55	47	97	39	33	71	28	40	26
Dapma7bEVm001288	8	13	8	10	8	28	3	51	31	23	9	12	29	13	13	37	34	10	38	3	20	14	33	23	4	12	18	31	13	26	17	4	57	5	99	49	89	49	29	27	32	25	63	36	33	34	27	20	35
Dapma7bEVm001292	537	505	1517	758	626	1212	1498	939	766	575	717	359	373	666	1574	609	725	422	390	428	1010	1335	777	889	720	729	360	873	746	526	662	425	610	648	582	244	334	430	441	201	254	754	512	537	462	738	404	503	197
Dapma7bEVm001293	4	10	15	9	4	36	4	33	18	3	0	13	39	7	13	21	12	3	31	9	12	8	7	15	3	12	7	19	4	16	13	14	32	5	55	34	41	13	18	49	12	27	45	16	23	20	25	10	28
Dapma7bEVm001296	78	57	71	63	94	81	93	102	103	65	120	88	80	121	111	113	86	82	85	90	111	141	106	85	76	84	93	95	83	101	87	51	83	89	104	117	124	86	90	128	109	125	147	128	109	121	81	98	79
Dapma7bEVm001297	2	7	4	1	2	7	0	12	17	3	1	7	6	5	11	21	13	6	10	1	12	8	6	10	2	6	8	6	4	12	7	11	29	3	26	20	18	8	4	17	6	9	16	9	4	14	12	9	4
Dapma7bEVm001301	119	67	82	50	72	89	147	60	119	101	117	64	64	99	95	110	95	89	84	45	145	174	104	113	73	101	89	108	104	127	111	82	111	122	73	119	70	72	88	122	77	137	141	86	78	116	107	80	84
Dapma7bEVm001351	1	0	1	1	3	19	2	8	6	3	3	7	5	0	1	7	10	2	17	4	6	4	3	2	4	1	7	12	3	1	4	0	32	1	77	14	32	2	3	85	6	3	14	4	9	11	11	9	16
Dapma7bEVm001361	29	24	43	52	69	38	46	20	57	46	75	36	29	43	57	61	52	29	32	33	75	40	54	57	33	40	16	49	41	30	73	23	40	35	56	24	60	48	49	31	44	48	59	68	64	48	50	44	36
Dapma7bEVm001373	337	280	459	263	427	362	475	511	639	554	553	390	392	734	726	684	567	651	550	551	653	665	589	591	697	519	561	738	610	694	685	466	554	470	538	475	391	440	323	519	331	502	474	530	312	539	539	554	324
Dapma7bEVm001389	103	106	138	94	141	169	190	155	257	184	267	137	150	282	223	193	212	156	127	138	270	294	196	209	191	204	144	311	147	234	249	108	153	184	227	81	148	165	140	190	150	251	184	132	103	171	115	146	97
Dapma7bEVm001418	23	55	50	59	44	82	33	130	133	71	39	55	126	65	73	145	159	35	162	36	95	60	67	100	29	63	52	116	59	115	70	35	177	31	161	145	269	135	150	164	61	95	195	104	49	125	65	101	90
Dapma7bEVm001448	352	190	364	199	396	350	410	332	495	370	472	369	338	501	606	554	397	532	452	493	484	642	462	394	489	483	495	470	555	555	435	386	455	519	285	395	270	249	262	398	329	431	354	418	297	331	368	373	267
Dapma7bEVm001451	133	98	178	111	168	168	217	82	344	245	205	107	90	297	162	267	239	193	157	131	313	150	317	263	207	173	124	296	188	237	287	124	203	110	225	145	108	85	119	140	64	142	100	139	83	155	118	141	112
Dapma7bEVm001460	69	20	117	43	88	27	94	67	59	37	57	29	67	132	209	113	155	137	153	98	110	41	114	141	200	81	74	59	132	202	112	78	53	78	147	42	68	32	29	34	40	58	45	31	40	42	43	47	34
Dapma7bEVm001464	508	300	378	364	487	528	569	367	1154	727	600	393	426	2135	848	1134	791	700	491	450	1416	847	1097	949	560	675	438	3503	524	1167	944	433	549	510	716	402	254	411	374	458	345	614	511	507	354	737	332	418	348
Dapma7bEVm001466	298	145	289	185	340	224	315	239	460	301	429	281	245	406	323	396	252	541	386	287	428	379	339	314	342	425	363	413	386	380	348	330	422	289	322	302	244	203	181	271	167	249	319	230	226	278	278	290	167
Dapma7bEVm001472	164	127	250	133	203	203	216	292	507	330	241	151	185	562	318	486	315	261	205	219	547	439	557	362	342	251	173	466	381	508	436	212	268	134	322	124	114	148	190	240	122	324	209	246	165	216	177	224	184
Dapma7bEVm001476	29	59	50	38	36	61	42	61	98	67	65	45	55	78	58	73	51	43	56	46	68	28	67	79	36	55	25	62	55	62	72	34	50	24	77	49	63	46	73	31	43	39	60	35	62	54	40	51	16
Dapma7bEVm001483	29	39	67	29	58	38	64	41	55	49	51	34	42	46	39	60	62	48	51	58	57	52	42	68	50	57	43	52	55	55	57	36	86	32	60	44	57	45	72	75	61	115	84	85	93	79	53	53	76
Dapma7bEVm001495	17	17	26	39	34	49	39	33	52	38	53	36	32	56	65	60	44	22	57	35	42	42	44	37	31	35	34	50	26	57	40	36	42	30	35	33	35	26	37	39	29	37	51	42	22	36	30	53	32
Dapma7bEVm001497	655	881	1323	659	1558	1139	1208	996	1997	1238	1299	1219	613	2224	907	1601	1007	1129	1218	983	1594	1064	1401	1061	1518	1204	1382	1552	1041	1874	1458	951	1687	839	1050	1703	810	887	862	1022	1091	1373	1072	1509	724	1263	1020	1113	1018
Dapma7bEVm001499	242	151	196	119	187	189	265	210	234	181	293	187	216	239	382	309	237	311	211	267	238	394	242	230	223	231	294	223	329	303	250	191	233	313	224	296	193	231	190	341	183	322	329	256	269	288	334	245	180
Dapma7bEVm001502	16	11	5	9	21	18	37	30	22	14	28	60	46	5	67	16	7	61	64	15	10	74	11	9	4	31	46	19	48	18	7	53	77	39	19	22	61	29	31	33	32	15	80	13	40	17	73	68	13
Dapma7bEVm001506	110	124	196	137	202	183	195	94	194	136	250	91	104	151	88	186	210	103	136	129	249	102	195	210	202	152	70	182	98	145	202	116	164	88	222	163	116	115	128	150	138	205	126	205	144	190	71	127	157
Dapma7bEVm001509	5	13	9	29	4	30	4	39	58	7	0	10	30	17	26	66	43	4	24	2	37	6	27	38	2	10	21	32	14	65	28	0	59	4	86	59	125	40	51	48	14	32	78	25	54	27	29	44	31
Dapma7bEVm001510	50	61	56	58	74	57	67	62	164	100	101	84	58	117	80	106	119	116	84	96	117	80	117	128	111	92	53	117	76	120	113	83	107	82	83	59	66	68	47	66	50	67	74	60	61	71	79	82	79
Dapma7bEVm001511	210	277	598	366	351	418	346	939	1350	393	226	186	219	887	1889	1130	940	536	506	292	972	431	1089	1526	861	332	380	591	683	2093	738	494	368	291	1177	181	209	157	201	269	291	248	254	282	439	404	236	456	143
Dapma7bEVm001517	55	56	81	53	80	71	89	70	110	91	121	59	118	132	158	109	81	168	90	100	112	136	81	110	93	83	123	108	154	87	142	87	120	109	88	101	62	73	66	124	62	74	130	87	71	123	89	90	49
Dapma7bEVm001525	1617	536	1447	636	1738	921	2269	2761	895	764	3514	1761	2187	1131	4839	1558	1072	2406	1752	2571	1071	4530	925	1063	1725	2195	1725	1304	1777	1329	1117	1597	1820	3633	793	629	1405	899	903	2066	939	1314	1627	1678	1570	1578	2170	2084	855
Dapma7bEVm001551	154	75	136	110	199	105	102	140	351	213	166	123	161	318	232	342	230	311	198	151	366	163	264	262	232	235	218	284	270	376	264	183	267	132	350	155	89	92	101	89	86	127	100	121	77	191	139	130	95
Dapma7bEVm001564	399	426	541	423	551	491	772	298	685	569	669	429	357	649	451	625	521	528	505	409	820	453	642	540	572	529	375	661	424	534	648	374	498	437	582	219	320	339	307	437	337	415	429	432	347	408	449	417	296
Dapma7bEVm001565	65	165	210	109	117	247	195	373	594	163	88	59	219	748	982	1125	1062	256	201	230	958	724	509	1521	468	81	196	741	400	2000	847	172	52	237	938	70	39	69	72	45	85	127	85	84	160	141	51	73	49
Dapma7bEVm001570	33	14	29	21	13	22	22	45	69	38	34	19	45	56	53	53	42	62	58	36	44	49	37	45	42	40	49	42	52	70	44	25	68	31	65	36	43	52	39	37	18	31	51	37	26	49	47	44	27
Dapma7bEVm001586	1251	42	55	151	100	95	246	653	46	31	280	353	215	106	1602	338	58	502	1666	257	53	2537	42	57	89	2094	1264	46	1705	167	706	325	597	2841	36	1014	1299	1035	882	628	485	193	1320	390	300	360	2715	2012	121
Dapma7bEVm001587	10	6	3	13	1	7	5	16	22	13	2	5	23	15	7	24	27	2	15	8	19	10	12	22	6	22	19	9	14	23	27	3	14	9	5	7	7	27	18	7	21	24	39	10	19	22	13	6	17
Dapma7bEVm001593	16	8	9	14	11	10	10	21	17	13	10	21	15	11	22	25	25	4	22	4	22	7	13	19	1	10	13	4	25	10	21	1	27	4	21	26	22	24	11	15	19	18	15	18	22	33	27	24	17
Dapma7bEVm001596	15	19	18	17	20	25	12	22	40	27	23	15	25	26	25	19	43	15	27	11	59	25	18	26	18	23	13	21	16	17	27	14	18	12	34	27	19	25	28	17	9	30	22	50	17	34	28	20	30
Dapma7bEVm001597	238	142	288	163	217	275	330	470	380	291	466	225	530	452	1205	645	476	469	325	509	532	1497	375	523	268	365	590	429	687	576	405	273	285	952	416	525	265	323	425	530	301	545	446	429	415	652	404	470	260
Dapma7bEVm001599	18	10	38	18	23	42	25	72	86	29	30	13	33	83	73	71	61	28	57	16	43	43	42	75	44	24	7	100	51	92	65	31	77	16	64	30	46	28	24	55	19	20	37	20	28	28	22	25	26
Dapma7bEVm001601	8	3	1	11	6	3	5	7	8	12	1	4	9	11	7	12	17	9	14	13	8	6	11	8	11	8	10	9	11	9	8	15	12	2	16	18	15	9	23	11	9	34	11	17	11	19	21	32	18
Dapma7bEVm001618	1946	1120	2708	1325	2121	2147	2738	1344	5128	3422	2371	899	1254	3999	2162	3567	3176	3339	1856	1727	5186	2562	4128	3425	2316	2138	1802	4043	2191	3820	3739	2017	2097	1296	2785	1758	1448	2056	2033	3928	1727	5145	3312	3759	2568	2886	1461	2797	2342
Dapma7bEVm001624	61	39	51	49	27	52	38	59	84	51	71	34	57	112	59	113	64	111	74	65	71	82	63	58	73	57	98	60	107	109	56	69	105	60	41	97	33	39	51	37	46	51	41	47	28	69	44	87	45
Dapma7bEVm001645	3798	2144	3369	2206	3117	3601	5084	2563	5313	4304	5915	3645	3897	5351	5750	5896	4596	6210	4581	4009	6820	5671	5123	5338	3954	5346	4595	5213	5254	5817	5139	3587	5291	5047	3575	4124	1899	2591	2574	4120	2378	3873	3657	3512	2745	4191	2523	2835	2247
Dapma7bEVm001646	40	47	45	47	33	38	55	55	103	73	39	25	31	74	52	98	91	45	45	34	85	57	94	74	51	40	36	51	66	96	72	35	43	32	62	39	32	64	48	52	49	85	50	72	46	62	49	50	41
Dapma7bEVm001650	10	14	20	38	21	14	27	54	26	3	13	11	45	22	57	29	24	17	28	9	31	26	38	31	7	30	15	47	43	23	26	17	22	6	22	20	34	35	56	21	42	44	57	26	33	47	22	39	37
Dapma7bEVm001665	42	36	24	26	4	47	18	135	86	27	24	15	114	19	63	88	60	34	80	48	50	46	41	50	26	73	77	42	68	42	30	67	117	83	63	65	124	51	58	83	41	29	80	33	36	67	32	41	48
Dapma7bEVm001672	95	48	97	71	115	95	128	150	138	144	199	112	153	196	202	190	195	128	148	206	227	283	165	159	142	193	134	189	200	212	164	121	165	161	157	89	146	112	151	148	97	192	166	172	107	143	106	128	99
Dapma7bEVm001673	190	99	218	113	178	154	235	125	251	218	275	188	149	239	176	200	210	254	185	188	297	216	207	208	244	239	145	258	169	184	209	190	220	170	222	132	133	116	106	186	111	138	179	163	168	170	192	127	143
Dapma7bEVm001677	29	38	35	34	30	43	59	53	75	40	57	52	76	56	66	76	49	44	94	32	49	82	36	62	35	64	56	72	69	53	66	50	92	52	95	64	123	61	42	78	41	77	133	62	46	55	85	83	33
Dapma7bEVm001679	11	10	16	13	13	29	8	47	38	26	31	29	44	63	32	70	46	16	49	11	42	36	35	33	16	16	13	94	22	76	32	9	23	13	44	32	29	28	31	27	15	33	60	23	30	59	25	23	44
Dapma7bEVm001680	39	45	63	64	69	108	66	101	152	54	75	62	153	67	116	108	135	60	194	54	97	88	85	78	67	112	84	114	63	117	107	57	210	59	175	171	241	118	113	207	86	72	290	97	102	118	138	85	109
Dapma7bEVm001683	814	354	792	365	675	518	956	936	679	676	1390	815	947	891	1685	793	760	1210	1007	1103	898	1958	682	817	905	1075	1067	921	1243	805	783	837	823	1477	613	536	625	587	612	950	638	835	801	784	700	842	794	822	512
Dapma7bEVm001692	44	32	47	33	19	38	76	23	46	43	29	21	21	20	13	46	32	21	22	24	54	28	31	51	15	32	9	41	20	33	33	19	40	27	37	27	70	29	55	109	58	61	84	89	113	63	68	82	81
Dapma7bEVm001694	33	40	67	36	59	70	61	82	103	46	56	22	46	247	93	103	71	27	43	25	80	132	106	57	37	44	29	284	28	122	82	19	35	40	70	104	82	99	109	179	111	162	126	136	132	207	90	120	133
Dapma7bEVm001697	10	19	9	19	7	12	4	18	39	16	9	9	15	19	18	25	18	17	10	18	24	19	22	26	8	13	18	19	14	35	21	6	31	0	18	33	20	12	30	17	21	43	35	20	14	31	23	18	22
Dapma7bEVm001706	37	21	29	24	30	88	31	106	83	26	33	41	85	46	57	123	85	33	108	38	79	38	74	87	51	42	51	99	58	119	55	23	114	32	114	71	139	75	62	127	52	73	165	51	44	79	40	61	45
Dapma7bEVm001745	162	76	165	95	244	126	284	487	171	136	511	211	271	372	811	256	209	327	295	416	187	1202	156	205	272	296	254	481	284	290	185	189	245	581	144	147	202	161	184	323	184	289	272	279	239	272	237	262	143
Dapma7bEVm001754	137	118	182	131	217	203	211	166	229	189	263	201	140	169	199	213	201	208	218	230	286	190	211	196	261	231	182	229	200	243	201	146	238	160	217	227	157	262	221	269	191	323	261	299	158	314	204	209	197
Dapma7bEVm001764	83	63	85	57	101	87	89	120	134	95	105	96	79	114	92	101	110	100	105	76	127	67	112	120	92	90	72	132	88	129	111	82	155	72	130	202	131	101	82	136	84	112	125	137	80	104	101	83	102
Dapma7bEVm001767	316	310	356	248	438	361	489	320	320	344	578	487	327	401	402	320	340	458	559	439	439	395	334	294	436	483	485	382	381	302	390	381	583	393	330	518	434	351	395	495	440	401	515	498	357	388	537	482	291
Dapma7bEVm001769	17	16	12	22	14	9	20	39	14	16	5	22	14	15	22	15	38	12	42	17	22	4	30	19	6	23	14	11	13	16	30	14	29	8	22	34	39	54	63	28	29	53	65	36	45	46	42	27	37
Dapma7bEVm001773	57	27	63	48	43	67	63	73	101	56	98	41	78	99	80	109	91	107	76	103	75	78	82	80	78	76	80	106	95	95	91	83	117	68	94	81	22	55	72	55	53	57	85	51	44	65	58	68	48
Dapma7bEVm001786	367	168	272	133	315	319	380	223	324	277	428	346	133	253	399	247	297	341	397	153	489	498	278	290	302	520	334	258	494	197	353	197	383	487	325	222	317	290	317	285	281	243	384	278	269	274	472	458	192
Dapma7bEVm001788	4	4	8	3	13	44	3	31	42	12	5	3	46	13	8	18	24	8	41	1	13	10	13	19	5	7	12	20	4	27	6	6	61	6	77	36	70	14	9	52	4	10	34	16	1	17	26	13	11
Dapma7bEVm001790	194	104	201	89	120	155	165	107	263	270	215	128	188	251	226	228	190	250	172	180	269	186	236	226	236	256	165	253	215	188	294	170	201	150	232	89	116	98	76	107	53	118	151	97	116	123	119	82	83
Dapma7bEVm001806	118	110	169	112	192	135	151	128	160	112	249	113	139	172	152	149	151	193	164	160	189	171	183	168	193	187	154	185	216	151	181	157	172	159	114	156	129	153	148	169	130	190	171	151	115	202	152	163	138
Dapma7bEVm001811	1	6	5	16	4	3	7	12	15	5	2	3	24	9	13	16	27	5	5	3	21	3	15	26	1	14	4	15	10	9	13	6	9	6	16	24	12	23	23	8	15	22	25	17	14	21	20	21	21
Dapma7bEVm001814	2	11	3	3	6	32	3	21	30	4	3	6	22	5	8	27	10	8	39	5	21	5	11	12	2	15	6	15	11	16	8	5	37	1	65	56	52	10	20	44	11	14	42	3	21	34	21	7	14
Dapma7bEVm001815	6	18	12	8	5	53	14	45	93	6	11	12	64	20	19	72	52	10	88	9	35	18	5	38	16	7	25	69	18	35	9	11	111	15	125	106	149	29	32	94	28	40	91	33	27	56	43	39	45
Dapma7bEVm001825	11	33	4	23	14	45	18	73	106	24	8	18	91	35	53	104	87	9	92	8	65	22	39	65	32	46	26	59	38	80	54	17	150	11	103	125	144	60	59	98	32	47	118	23	55	98	63	51	58
Dapma7bEVm001830	222	168	214	111	235	245	284	167	351	264	339	191	255	345	295	413	272	293	264	228	396	311	367	399	244	253	216	381	285	420	295	156	376	228	327	223	220	223	182	351	214	303	303	280	198	400	150	182	180
Dapma7bEVm001840	14	15	25	4	47	11	31	15	28	19	24	9	19	15	13	16	20	29	8	22	31	33	22	16	39	16	14	14	24	29	22	20	23	13	12	43	21	66	51	74	38	70	54	73	36	107	19	22	59
Dapma7bEVm001851	96	79	96	81	102	80	102	92	107	99	115	121	130	109	128	119	80	133	127	85	102	102	85	106	102	100	92	97	95	74	96	83	114	86	96	146	100	87	103	129	111	129	167	159	100	162	126	101	90
Dapma7bEVm001853	11	14	9	15	10	22	10	23	67	15	6	12	25	26	21	53	34	14	31	6	34	9	33	42	7	20	12	38	25	48	41	9	53	4	25	47	22	33	25	35	9	11	62	17	12	48	15	22	12
Dapma7bEVm001854	53	55	76	49	87	90	78	162	268	101	90	108	80	367	112	232	184	118	150	55	189	134	243	186	161	68	82	351	112	282	159	94	156	64	191	125	104	126	56	102	116	134	137	139	71	119	101	109	85
Dapma7bEVm001864	67	9	7	9	9	8	4	12	15	15	12	12	24	10	10	50	16	11	14	17	17	9	18	17	4	15	197	15	93	36	22	14	11	8	15	52	44	45	32	25	26	24	37	12	13	32	49	28	15
Dapma7bEVm001871	28	40	40	26	54	41	25	39	43	24	38	85	65	71	42	75	35	47	66	72	47	28	37	46	98	51	47	61	37	51	39	46	82	24	42	62	84	58	59	66	57	104	105	108	25	68	60	63	59
Dapma7bEVm001876	3	10	2	16	3	28	1	32	29	4	3	5	29	9	13	28	29	1	38	6	10	4	6	18	1	12	13	26	16	21	20	7	40	2	52	26	43	23	26	26	12	20	60	10	21	28	11	30	21
Dapma7bEVm001882	117	69	118	68	124	101	151	96	222	128	132	97	120	228	158	255	164	195	148	119	231	148	204	201	126	166	127	212	131	196	181	78	161	108	111	98	66	73	89	99	73	111	114	98	82	142	92	77	100
Dapma7bEVm001890	17	18	31	21	36	15	38	40	48	45	20	13	20	50	31	37	55	40	20	23	58	39	45	50	30	43	22	46	40	47	46	13	34	19	42	20	28	26	29	35	24	34	47	33	24	25	35	20	34
Dapma7bEVm001898	15	31	5	29	5	180	6	120	227	23	9	30	204	18	65	154	118	9	261	25	72	46	41	90	19	24	33	143	38	114	39	5	309	15	256	179	333	67	61	281	43	58	271	53	63	108	53	27	65
Dapma7bEVm001900	11	15	7	32	8	19	4	26	29	9	2	7	11	15	50	31	28	5	20	24	26	10	19	31	7	17	21	13	26	34	24	0	36	5	30	52	32	63	28	12	21	41	43	24	22	27	37	34	19
Dapma7bEVm001901	494	258	564	241	411	346	687	572	1258	627	740	359	679	1211	990	1138	702	1129	718	829	1016	790	916	783	814	751	642	1004	899	1226	905	623	704	727	488	301	262	268	269	350	254	407	408	333	270	454	389	401	272
Dapma7bEVm001910	102	90	160	93	178	161	183	109	194	158	203	136	145	173	238	205	165	205	199	109	221	258	170	178	167	219	149	178	192	162	163	97	178	151	176	103	159	94	140	182	100	144	187	175	135	180	143	155	101
Dapma7bEVm001912	15	21	21	43	10	19	4	37	21	24	20	34	48	41	21	29	41	12	27	27	40	28	34	24	18	24	27	26	37	26	41	18	35	31	45	51	34	31	40	26	27	37	40	44	35	29	41	33	44
Dapma7bEVm001920	160	106	217	101	205	216	249	223	191	209	407	176	208	238	377	248	248	310	253	321	292	293	200	239	273	244	261	216	297	214	224	193	323	309	192	183	231	184	202	341	254	224	303	233	173	242	236	206	159
Dapma7bEVm001922	317	191	265	159	362	337	360	478	531	431	751	331	721	527	1134	644	470	626	591	710	541	984	414	509	474	645	656	727	628	620	528	410	611	974	347	381	336	260	273	472	203	461	470	401	312	413	244	346	281
Dapma7bEVm001933	21	25	26	16	21	38	33	13	23	41	30	18	29	21	26	25	26	3	14	11	39	16	27	55	31	16	12	35	12	28	22	10	31	15	25	28	24	22	29	10	17	24	39	34	31	27	15	19	18
Dapma7bEVm001936	441	307	469	269	611	413	537	340	618	446	713	436	427	524	578	543	443	597	569	478	560	658	556	437	621	563	469	522	568	544	509	450	605	464	474	526	476	475	390	614	427	647	600	612	429	678	555	444	343
Dapma7bEVm001941	0	9	0	1	3	1	0	4	3	1	4	1	11	7	5	3	4	1	4	3	1	1	1	10	1	4	0	3	1	2	3	2	10	2	8	12	3	6	7	4	1	4	8	1	6	3	11	6	5
Dapma7bEVm001951	0	0	0	0	0	3	0	3	0	1	3	1	2	0	0	1	2	0	2	2	3	0	0	0	1	0	0	1	1	1	2	1	2	1	0	0	2	0	0	1	0	3	1	2	2	3	1	6	0
Dapma7bEVm001953	7	10	13	17	9	12	5	29	17	15	4	7	14	10	21	18	24	1	11	13	25	2	29	23	1	8	15	19	7	31	14	13	22	1	21	30	20	30	33	10	18	18	25	15	16	13	26	22	28
Dapma7bEVm001964	365	109	600	345	712	102	786	512	446	112	439	398	655	317	908	1222	342	2091	1355	1060	247	780	2979	236	1102	1505	1447	444	2329	1094	287	764	1899	1492	240	144	313	201	121	366	213	205	373	310	204	273	393	578	186
Dapma7bEVm001966	4	7	2	3	4	11	2	19	33	5	3	2	14	9	8	24	20	7	13	3	14	17	8	21	9	4	5	13	10	30	9	1	8	3	25	21	23	23	20	14	15	12	21	12	6	14	6	11	10
Dapma7bEVm001991	11	25	23	26	30	24	24	57	66	29	19	10	36	21	46	57	47	21	47	13	62	26	40	64	19	28	9	24	19	65	37	24	44	4	37	51	52	42	25	50	38	21	58	52	40	46	35	32	29
Dapma7bEVm001995	130	127	170	113	245	157	259	182	292	163	234	189	182	214	234	246	189	214	259	196	277	216	183	263	226	189	194	239	212	254	249	157	260	152	213	247	224	251	204	233	202	267	255	265	151	274	209	260	199
Dapma7bEVm002000	1964	1420	2377	1759	1733	2264	2948	1373	5080	3645	2627	1859	1433	6182	2301	4596	3146	2941	2249	1727	5541	2194	4033	3573	2629	2443	1995	5742	2331	4621	4416	1682	2669	1459	2701	2184	1180	1497	1273	1755	1124	1926	2090	2027	1660	2276	1597	1722	1415
Dapma7bEVm002001	407	221	416	276	396	402	495	298	574	409	618	301	405	573	758	583	542	595	441	460	694	576	560	587	430	507	463	511	581	548	529	386	475	539	399	234	238	303	226	315	234	358	320	310	317	372	347	389	247
Dapma7bEVm002007	2	37	14	32	14	18	13	63	87	31	9	10	63	16	33	80	71	11	58	14	56	30	43	80	9	32	30	62	40	70	78	4	46	4	76	94	107	135	105	53	36	88	191	45	66	82	92	77	98
Dapma7bEVm002017	27	26	36	23	43	22	22	63	42	31	116	32	89	58	165	67	59	78	44	86	55	134	43	67	65	64	66	57	95	72	71	38	72	98	42	63	49	60	59	71	51	91	105	89	59	61	53	74	38
Dapma7bEVm002026	9508	4336	7701	5510	7268	7901	13767	6913	8514	7447	14940	7819	9377	9823	16254	11154	8723	13556	9242	9330	14286	18439	8904	11016	8114	11919	10132	9605	11036	11134	9149	7389	9858	15002	7348	12223	6743	7887	8497	12088	8392	11764	11514	10748	8202	13986	8292	9743	6828
Dapma7bEVm002040	472	222	401	254	176	514	122	269	659	410	713	127	916	571	528	896	382	1475	991	1239	607	367	433	509	717	742	1268	383	952	693	524	800	1328	336	434	858	228	134	144	302	159	241	273	266	106	368	154	182	284
Dapma7bEVm002047	20	14	23	22	19	19	21	28	20	30	26	20	17	28	34	16	24	18	16	27	35	22	24	20	27	29	30	22	23	13	30	10	29	18	24	17	8	40	36	18	52	42	30	25	20	21	35	37	31
Dapma7bEVm002063	133	122	195	64	67	217	22	247	362	40	404	199	516	870	477	927	41	1188	549	1040	33	305	75	42	611	315	1280	135	465	955	122	586	809	402	40	678	54	152	109	186	204	228	179	362	77	353	141	187	158
Dapma7bEVm002070	71	43	69	53	71	75	89	57	124	103	78	54	83	93	139	103	135	82	84	69	143	138	103	127	60	94	90	142	96	117	117	65	78	90	93	91	63	80	97	96	97	130	128	131	77	123	110	85	62
Dapma7bEVm002090	57	28	56	32	33	82	84	29	64	34	41	49	62	30	37	78	65	34	62	44	70	39	51	92	35	42	31	62	47	84	46	18	84	29	60	88	141	70	111	223	81	129	182	134	207	134	101	124	149
Dapma7bEVm002096	56	38	62	51	49	60	64	73	95	66	70	73	97	71	121	71	55	106	90	73	77	125	49	57	54	82	74	81	74	62	66	84	102	92	96	93	125	72	70	105	60	67	141	73	78	70	120	97	55
Dapma7bEVm002105	14	38	27	21	23	24	23	21	49	21	19	21	25	35	31	40	28	28	33	10	56	22	35	37	23	27	13	39	29	42	34	18	22	21	31	27	37	24	18	33	43	18	28	23	23	29	62	31	11
Dapma7bEVm002107	151	84	141	148	158	155	194	132	176	177	251	137	82	156	128	109	142	161	155	131	231	157	167	132	117	147	114	153	96	78	160	106	158	134	236	118	173	76	76	245	80	79	151	136	144	114	119	192	146
Dapma7bEVm002114	91	58	115	65	163	111	135	111	120	121	211	104	85	143	111	134	110	159	131	100	155	138	98	123	110	159	118	139	112	113	144	96	158	106	141	98	136	101	125	130	124	163	141	163	136	149	117	139	110
Dapma7bEVm002119	17	36	14	28	22	128	23	82	134	34	13	20	121	14	36	104	91	17	155	16	67	41	45	54	14	37	40	103	33	57	40	15	166	22	206	99	273	42	68	160	31	40	192	32	27	67	47	43	46
Dapma7bEVm002120	12	8	3	4	14	4	10	12	13	13	11	18	13	10	24	20	17	18	19	11	26	18	19	18	18	10	17	15	23	24	30	1	30	7	14	14	23	27	26	15	20	30	38	37	32	23	10	18	21
Dapma7bEVm002123	8	8	6	7	4	30	6	18	27	9	4	2	23	14	15	29	38	5	35	6	31	16	26	34	4	7	15	20	14	24	15	8	31	7	28	27	31	28	18	28	17	26	45	13	17	39	27	27	11
Dapma7bEVm002124	34	44	32	23	64	36	27	47	61	29	28	31	50	53	70	72	55	16	43	45	63	65	47	52	48	27	29	64	29	74	65	27	64	33	55	49	82	62	102	65	62	102	72	83	36	60	55	56	70
Dapma7bEVm002127	33	21	58	24	42	31	47	44	72	31	92	38	69	56	67	51	66	55	76	51	59	74	47	60	71	67	70	70	66	72	62	36	45	70	47	62	57	54	37	50	42	63	57	47	58	66	60	48	35
Dapma7bEVm002128	157	150	184	150	258	196	335	173	210	191	352	297	156	194	201	186	178	289	223	191	284	205	208	228	233	238	187	220	191	192	182	191	293	225	218	188	255	153	127	219	172	213	202	220	226	204	244	230	172
Dapma7bEVm002132	74	48	112	55	133	94	132	150	141	136	164	93	111	187	199	198	151	157	95	126	189	232	172	155	120	119	130	162	134	227	119	92	123	164	133	96	87	153	141	145	124	245	157	164	130	150	59	88	100
Dapma7bEVm002138	171	135	207	131	239	167	243	188	331	236	287	275	290	332	290	317	245	352	318	283	293	263	274	263	327	242	316	270	301	336	234	253	391	293	229	334	139	173	141	253	229	200	239	287	150	221	227	287	143
Dapma7bEVm002139	90	61	97	66	102	98	145	90	87	85	189	87	59	109	100	100	123	111	83	122	134	107	117	109	95	136	68	95	72	53	110	64	82	86	85	72	89	102	115	229	110	185	183	177	157	176	111	128	144
Dapma7bEVm002143	210	86	137	117	103	109	105	173	168	101	246	208	261	168	231	293	146	397	362	368	162	262	149	129	211	204	415	144	286	338	142	263	369	281	83	423	143	121	134	139	155	111	192	196	121	200	150	207	145
Dapma7bEVm002162	12	17	20	14	10	24	9	32	26	11	11	13	32	8	18	21	25	7	11	20	21	11	26	16	9	16	17	21	21	19	22	5	28	11	22	42	47	35	44	35	23	46	57	32	24	43	34	26	32
Dapma7bEVm002166	2	5	1	0	0	2	7	7	0	2	0	5	2	3	5	11	1	3	6	16	5	3	1	2	8	2	1	8	3	23	4	1	3	3	2	2	0	6	5	3	0	2	5	1	7	7	0	2	2
Dapma7bEVm002170	81	52	90	73	68	81	123	79	112	91	152	89	68	86	128	141	158	93	104	79	147	134	105	132	83	86	96	117	86	119	129	74	79	101	135	52	86	101	76	126	48	102	94	121	74	94	61	88	72
Dapma7bEVm002180	116	79	98	67	108	96	139	101	197	134	181	104	121	165	168	203	166	220	140	137	138	150	155	152	171	161	139	143	149	172	167	100	194	141	112	143	113	120	109	134	71	128	144	120	107	137	93	100	110
Dapma7bEVm002187	78	54	67	33	95	64	86	115	109	107	147	125	138	148	200	119	88	186	156	221	104	140	96	106	133	127	191	152	188	141	82	157	157	132	74	107	92	50	81	73	86	75	85	122	56	90	143	151	59
Dapma7bEVm002197	140	130	171	111	237	188	175	160	322	194	162	116	116	266	204	242	187	231	155	154	269	179	278	228	251	215	154	276	185	327	220	129	193	153	171	130	100	196	165	202	130	253	157	201	104	221	117	154	142
Dapma7bEVm002216	4	3	4	4	5	19	11	13	28	9	10	9	20	6	5	16	13	8	41	5	4	7	3	14	13	5	6	27	9	11	7	8	32	1	44	18	68	11	12	18	5	10	55	7	45	15	9	15	4
Dapma7bEVm002220	36	32	43	16	43	36	44	95	154	55	60	31	83	169	129	178	134	150	84	96	97	118	97	152	103	62	96	121	136	222	102	64	102	82	122	47	34	40	37	33	22	73	47	37	46	94	36	47	48
Dapma7bEVm002222	133	111	151	115	238	187	179	186	217	185	232	127	226	170	228	259	203	249	247	216	215	255	167	180	184	205	186	194	185	229	192	184	243	207	191	293	225	218	205	253	128	211	300	257	225	241	205	205	144
Dapma7bEVm002225	64	65	93	99	154	144	131	94	195	244	157	99	115	173	123	177	234	76	119	140	271	138	186	202	158	144	85	223	93	146	232	48	137	101	258	81	102	153	173	141	107	226	147	201	126	162	104	147	109
Dapma7bEVm002227	30	97	163	107	158	112	167	251	356	98	67	63	140	505	504	597	534	254	213	232	475	217	383	691	352	77	169	358	278	1094	374	222	135	184	515	54	101	40	78	63	50	74	93	106	138	164	67	125	54
Dapma7bEVm002245	905	640	1045	738	1074	997	1389	857	1392	1163	1582	1111	631	1530	1065	1209	1057	1341	1358	925	1748	1066	1364	1200	1104	1164	958	1462	1062	1241	1358	1032	1369	790	1118	1034	763	732	710	818	748	901	963	1093	663	890	974	959	602
Dapma7bEVm002249	129	35	122	47	7	75	7	146	166	12	180	17	162	343	123	281	37	391	210	307	46	85	23	35	197	114	278	42	231	264	60	229	287	99	28	330	57	39	45	62	38	32	43	49	65	177	40	85	119
Dapma7bEVm002251	6	13	12	12	7	16	3	10	9	8	3	5	6	9	24	10	13	1	9	10	13	1	4	19	7	6	11	5	4	15	14	1	3	0	5	12	9	13	12	5	19	16	13	14	12	12	10	13	16
Dapma7bEVm002257	7	26	13	5	8	31	9	36	48	14	12	13	22	21	26	59	36	14	35	3	26	30	24	26	2	19	19	55	21	36	31	6	48	22	36	76	55	21	26	67	33	36	102	29	18	32	29	23	20
Dapma7bEVm002259	7	5	9	2	25	14	11	2	18	9	13	9	23	11	9	10	7	20	13	19	6	30	12	11	13	18	12	27	25	19	9	24	11	20	11	37	23	59	35	43	38	67	36	61	14	50	18	23	24
Dapma7bEVm002261	9	25	11	26	27	55	15	42	82	17	12	9	32	26	46	47	56	11	67	14	60	19	33	46	12	36	21	41	23	30	38	9	127	13	52	166	118	77	87	133	47	67	196	84	73	100	46	43	47
Dapma7bEVm002275	417	229	450	250	414	374	685	561	569	480	836	309	510	648	944	680	548	561	414	560	701	1011	487	574	480	545	415	646	523	627	567	368	418	784	440	278	268	423	401	606	334	607	554	485	359	673	384	476	298
Dapma7bEVm002278	41	63	26	39	28	112	50	111	153	35	61	39	145	60	61	135	117	55	200	58	76	61	74	78	43	49	38	122	77	84	53	21	205	40	184	170	269	74	84	236	47	70	214	41	59	125	87	55	92
Dapma7bEVm002279	875	118	355	187	218	251	274	564	508	246	607	160	781	857	748	689	265	899	910	772	297	1361	314	254	633	842	1165	400	1296	553	415	529	691	719	195	658	439	340	394	363	244	347	536	411	365	496	690	392	294
Dapma7bEVm002282	5	9	7	8	1	7	0	13	9	8	9	8	0	9	15	36	19	2	25	10	20	10	11	26	11	6	10	6	11	14	10	6	23	2	22	22	22	16	18	9	11	23	39	20	8	21	21	16	16
Dapma7bEVm002285	111	356	437	205	523	415	246	55	1009	786	287	1056	241	760	24	547	692	35	497	68	735	281	881	692	742	193	244	1159	175	498	700	358	843	98	425	832	115	303	189	409	495	362	340	734	217	418	231	323	155
Dapma7bEVm002288	12	12	15	18	9	27	9	33	35	19	10	8	34	19	25	37	22	13	15	13	32	16	16	40	6	11	6	27	15	28	20	11	27	5	57	18	41	29	27	45	23	27	63	10	14	37	29	18	21
Dapma7bEVm002292	23	36	24	30	16	15	19	32	31	32	33	23	22	45	29	62	52	21	37	27	59	28	49	60	18	29	31	37	32	56	37	15	40	28	42	70	40	49	55	19	47	40	50	39	35	33	40	43	45
Dapma7bEVm002297	12	19	14	16	22	11	13	17	32	28	19	18	23	30	24	28	35	5	32	10	24	7	24	28	13	31	16	27	25	41	21	19	23	9	25	32	30	32	35	36	27	30	50	12	17	26	25	33	15
Dapma7bEVm002310	225	237	331	242	406	313	450	161	286	346	405	314	127	327	221	196	204	263	246	196	448	296	289	245	164	394	164	397	217	198	296	211	253	205	379	100	155	183	156	209	107	196	229	180	186	202	220	195	132
Dapma7bEVm002317	726	433	848	462	709	766	845	762	1163	881	1144	671	865	1285	1739	1306	1083	1509	940	1022	1481	1442	1083	1246	1062	1039	1169	1238	1531	1174	1144	743	1096	1046	894	965	684	871	674	1034	665	1064	1061	1042	690	1374	1038	973	608
Dapma7bEVm002327	286	262	385	267	410	351	418	284	632	503	445	317	300	699	543	753	554	511	454	332	769	457	615	624	416	472	410	623	481	629	576	379	537	389	524	315	277	276	236	361	203	412	412	366	319	471	352	335	264
Dapma7bEVm002331	12	9	10	18	3	14	2	15	18	4	0	9	19	10	14	19	7	7	18	4	6	2	7	14	4	3	2	11	11	16	16	1	13	3	19	15	19	19	6	18	16	4	28	9	5	13	16	12	14
Dapma7bEVm002345	186	177	235	259	273	274	320	377	479	201	271	125	439	312	421	839	444	697	744	502	667	334	1255	307	631	410	721	473	888	931	325	938	829	640	458	323	598	233	199	366	300	214	410	377	208	611	323	630	142
Dapma7bEVm002347	137	82	93	54	127	87	146	138	116	118	188	110	140	182	269	171	136	161	94	167	175	324	150	162	125	172	195	183	198	155	161	101	125	172	122	128	139	145	108	205	104	181	173	192	109	207	171	196	119
Dapma7bEVm002349	1466	750	1379	769	1516	1379	1877	1324	2169	1466	2003	1189	1474	1992	2741	2251	1839	2086	1267	1527	2393	2734	2053	1967	1648	1755	1569	1848	1965	2295	1922	1209	1576	1999	1427	1339	938	1421	1346	2040	1150	2034	1573	1662	1344	2104	1225	1292	1189
Dapma7bEVm002359	231	138	289	147	244	257	324	251	418	277	370	269	266	367	407	362	272	422	390	314	380	350	322	363	307	322	350	353	375	407	375	302	376	293	247	242	180	200	173	269	171	203	269	226	189	213	303	297	157
Dapma7bEVm002360	7	3	7	12	8	28	9	20	29	13	17	11	17	13	19	33	25	6	29	7	16	10	10	29	4	11	8	31	10	28	11	11	35	15	34	22	36	33	7	24	17	11	50	10	12	17	6	7	13
Dapma7bEVm002371	123	38	96	67	152	68	151	290	145	112	320	164	285	277	744	200	149	290	181	259	147	799	109	154	165	237	222	335	242	192	151	156	150	371	108	90	135	106	112	238	127	188	136	154	166	224	195	169	78
Dapma7bEVm002383	112	75	109	63	109	110	122	256	168	149	216	103	165	266	354	237	195	191	141	241	245	401	139	182	154	175	204	215	220	237	209	128	165	269	152	154	90	124	146	213	98	178	177	216	125	207	130	140	131
Dapma7bEVm002388	276	272	381	222	422	354	396	226	341	363	452	362	230	283	192	275	263	289	294	263	437	275	321	285	379	319	204	315	236	219	353	318	401	249	363	269	342	290	326	453	280	328	509	457	313	359	351	361	273
Dapma7bEVm002389	37	44	38	27	46	51	58	106	63	43	109	43	153	40	249	59	51	73	107	111	62	257	46	60	46	81	85	68	91	65	33	39	94	193	49	103	116	52	69	78	68	40	161	38	62	63	78	99	63
Dapma7bEVm002441	149	167	189	174	225	213	179	200	458	243	235	162	140	450	239	410	347	262	206	244	410	252	366	383	249	233	196	433	268	476	357	154	274	141	355	208	191	172	178	248	121	211	226	245	140	291	199	158	189
Dapma7bEVm002442	63	56	26	24	61	62	35	37	60	66	57	52	64	49	90	65	76	59	36	33	57	75	37	48	34	40	55	45	50	49	39	25	58	58	48	56	43	56	70	51	52	72	41	63	59	77	38	47	29
Dapma7bEVm002447	12	16	8	29	14	12	5	31	23	25	14	8	20	32	26	41	28	4	21	5	36	13	20	30	3	14	11	18	21	29	21	7	42	2	36	35	33	50	58	18	23	40	38	22	30	41	48	43	33
Dapma7bEVm002457	386	766	868	656	1020	1230	673	377	2324	1721	763	1576	548	2023	696	1754	1662	547	1069	357	2059	775	1928	1915	1220	786	571	2298	682	1453	2011	656	1351	336	1260	822	374	775	511	574	737	773	607	1318	668	728	797	683	426
Dapma7bEVm002475	338	177	357	183	372	235	432	391	547	440	549	323	293	640	851	539	445	775	625	449	601	861	543	409	484	656	568	542	793	522	593	484	581	783	367	197	273	264	234	333	293	387	375	244	243	397	353	467	168
Dapma7bEVm002476	6938	3218	5587	4660	4926	5838	10634	3352	6704	6350	10505	6825	5314	7554	6926	7381	5873	9742	7316	5626	10824	7939	6189	7142	5886	8716	7219	7471	7472	6243	7541	5510	9135	6993	4790	7884	3933	5034	5175	6673	5000	7015	7659	6871	4945	7215	5680	5371	4209
Dapma7bEVm002485	40	11	13	22	14	12	33	47	33	15	16	32	21	15	57	18	22	20	43	37	27	85	16	13	8	22	20	11	28	19	15	20	35	39	22	20	73	35	39	28	41	28	41	24	48	45	36	55	29
Dapma7bEVm002495	26	20	46	29	32	32	24	28	48	45	39	15	55	53	100	62	59	65	48	42	50	105	49	52	43	46	36	47	40	59	44	25	37	60	39	42	28	31	32	27	26	30	39	53	48	43	28	32	32
Dapma7bEVm002504	363	232	450	228	467	346	451	354	562	380	563	239	374	549	689	576	488	512	401	445	615	784	520	525	485	459	432	539	474	591	539	317	362	532	415	373	261	375	301	609	293	500	421	434	402	568	380	479	301
Dapma7bEVm002514	67	46	60	57	86	53	56	41	104	99	109	64	60	105	92	121	106	99	59	68	118	97	102	82	69	98	76	100	77	97	99	44	80	46	98	54	30	70	71	42	44	96	39	66	81	104	85	49	62
Dapma7bEVm002518	1407	884	1482	857	1403	1466	1548	851	2986	2320	2079	1179	1510	3427	2354	2929	2280	2952	2064	1909	3365	2239	2715	2294	1981	2170	2335	2939	2510	2933	2803	1695	2340	1699	1522	1760	670	839	829	1318	784	1111	1045	1377	805	1572	965	953	945
Dapma7bEVm002519	13	15	10	15	12	7	1	24	20	15	0	5	15	16	17	22	36	6	17	9	23	16	25	22	3	6	12	12	13	25	20	10	32	5	26	31	32	22	36	29	15	36	43	16	26	39	37	24	31
Dapma7bEVm002524	244	139	97	130	174	95	207	544	122	334	207	405	371	152	146	126	220	192	245	306	142	152	131	126	217	310	214	99	143	90	90	274	398	107	233	198	325	229	270	254	570	161	359	209	147	175	202	298	187
Dapma7bEVm002545	6	3	13	11	7	25	8	10	18	11	7	10	15	28	31	33	17	13	28	11	24	27	20	31	18	19	13	11	16	18	35	19	42	20	25	22	22	19	15	26	7	19	44	12	9	37	16	16	11
Dapma7bEVm002548	43	54	50	42	57	116	62	104	122	45	54	69	123	50	54	89	97	75	164	50	90	72	72	73	79	95	87	130	89	81	70	32	166	67	156	111	234	100	144	192	90	75	188	85	82	127	87	101	123
Dapma7bEVm002558	42	65	64	72	44	81	46	94	206	114	52	47	75	151	107	159	167	43	77	57	177	94	160	158	56	69	45	150	75	169	159	42	105	42	153	115	131	120	133	142	80	150	159	129	93	143	100	104	90
Dapma7bEVm002561	0	8	5	7	1	14	11	31	17	4	5	13	26	3	7	24	28	2	31	1	11	9	12	15	2	7	12	12	15	10	20	0	42	2	38	29	54	22	16	24	7	25	67	2	20	17	3	23	9
Dapma7bEVm002577	274	217	446	292	419	423	459	371	885	631	612	299	204	834	459	723	642	493	408	363	745	438	813	662	466	470	323	788	402	750	720	356	444	312	573	268	242	218	248	289	239	312	353	354	275	333	287	386	276
Dapma7bEVm002578	791	221	527	260	207	345	499	554	473	445	1015	298	1735	775	1386	653	401	1727	1267	1672	453	961	341	500	855	867	1480	396	1290	548	576	872	1158	1055	182	838	270	208	138	487	182	264	628	355	184	560	275	397	135
Dapma7bEVm002584	135	116	169	120	201	140	196	172	225	151	259	170	144	245	209	231	203	226	243	164	257	220	222	222	210	177	167	253	190	244	177	182	197	235	175	114	162	142	109	178	128	190	134	172	157	155	153	178	139
Dapma7bEVm002599	342	438	534	508	393	619	658	263	1041	964	575	437	171	845	279	689	623	565	469	259	1025	276	1038	766	521	547	220	927	376	642	889	416	463	235	856	266	319	239	286	320	264	298	310	309	313	406	448	377	344
Dapma7bEVm002600	50	46	95	53	83	71	78	82	146	106	81	61	57	111	68	155	87	87	109	71	111	95	143	140	107	88	59	145	88	146	115	97	115	58	140	86	138	85	63	83	63	57	104	82	81	83	81	89	64
Dapma7bEVm002605	146	127	233	126	221	201	245	134	394	271	289	219	177	350	210	323	279	260	287	194	353	213	346	306	259	249	177	394	197	292	308	169	219	151	254	133	151	132	169	164	143	141	204	181	142	214	168	163	141
Dapma7bEVm002619	5	6	7	2	2	10	0	27	25	7	1	3	20	9	6	16	20	0	21	6	10	8	4	12	0	7	3	15	13	17	12	0	24	0	16	20	28	9	21	14	14	6	28	10	5	17	12	17	18
Dapma7bEVm002621	0	0	0	0	0	0	0	0	0	0	0	0	0	0	0	0	0	0	0	0	0	0	0	0	0	0	0	0	0	0	0	0	0	0	0	0	0	0	0	0	0	0	0	0	0	0	0	0	0
Dapma7bEVm002630	748	451	843	343	1042	606	834	668	930	719	1205	806	728	1175	1124	982	801	1347	1095	1112	924	1105	799	782	1102	1054	1310	1055	1268	961	913	921	1272	935	544	1050	618	679	582	820	663	928	821	969	520	1021	738	724	663
Dapma7bEVm002635	22	23	37	26	29	30	24	18	14	20	22	29	18	24	39	28	32	22	62	17	50	28	36	45	31	26	18	11	32	28	20	21	36	26	33	36	29	31	18	28	37	25	61	35	34	53	21	34	28
Dapma7bEVm002641	19	29	33	22	28	44	22	31	52	36	40	33	39	46	64	77	27	79	38	50	48	65	47	74	47	26	57	75	48	60	39	61	48	44	16	23	15	13	20	15	7	34	38	17	15	23	15	27	13
Dapma7bEVm002643	119	93	137	85	166	149	105	469	480	345	223	233	747	1255	1167	1201	507	312	443	501	487	1074	589	434	602	264	852	1354	497	1210	592	315	462	788	344	429	133	233	207	290	266	397	287	422	133	319	178	221	153
Dapma7bEVm002671	26	34	28	49	51	68	52	44	74	47	52	30	44	59	69	96	62	51	58	38	63	52	46	68	48	39	43	46	30	66	45	52	53	28	63	54	52	65	38	76	40	96	67	64	38	71	48	50	41
Dapma7bEVm002680	194	176	271	190	365	232	292	202	373	294	318	238	266	322	376	382	338	323	280	327	388	283	365	336	360	266	341	366	364	302	357	249	375	289	278	349	239	353	292	389	299	453	325	446	280	515	383	328	258
Dapma7bEVm002681	104	54	111	66	123	144	120	163	253	196	136	107	134	295	149	340	239	123	172	111	325	144	275	285	182	133	100	305	138	391	277	87	181	105	257	128	163	120	105	166	69	116	164	102	141	145	100	113	93
Dapma7bEVm002687	224	173	307	147	243	226	341	230	418	274	425	274	206	282	290	331	284	368	372	342	332	278	332	309	416	355	306	330	329	309	331	394	322	285	352	259	189	212	293	264	242	338	230	299	219	247	273	317	210
Dapma7bEVm002697	420	400	423	389	325	731	351	342	831	603	721	501	510	917	485	1004	505	999	801	869	1033	391	637	638	634	589	983	790	465	950	618	645	1044	434	626	1210	276	384	301	583	430	485	504	598	299	642	343	419	471
Dapma7bEVm002702	139	96	183	128	205	161	192	152	216	173	219	199	164	246	192	222	177	286	170	158	293	209	212	186	231	205	165	185	195	211	186	167	219	168	196	217	157	115	114	172	115	162	141	194	146	207	177	161	127
Dapma7bEVm002709	22	21	12	36	9	23	6	64	48	29	36	26	41	35	75	47	41	22	62	25	36	52	31	43	13	26	37	45	49	35	42	15	78	27	83	40	85	74	85	50	47	64	99	46	51	65	44	55	43
Dapma7bEVm002712	944	443	892	447	736	751	873	779	1045	856	1368	664	976	1092	1167	1125	878	1732	1238	1476	1087	1091	1037	1019	1034	1129	1622	1153	1362	1253	1048	1052	1469	1146	743	1492	638	490	453	705	688	684	733	853	600	778	866	1027	643
Dapma7bEVm002724	15	6	8	32	22	10	17	20	23	17	16	19	9	30	39	32	33	24	6	23	30	37	30	28	6	19	16	22	22	21	19	14	18	18	14	18	13	16	24	15	12	13	19	20	31	24	24	30	30
Dapma7bEVm002731	261	176	268	191	362	288	331	449	543	323	510	214	406	375	712	598	418	476	412	417	475	734	437	481	420	455	364	430	496	520	416	239	508	476	394	292	332	266	365	494	242	504	465	323	305	402	314	315	247
Dapma7bEVm002732	16	45	10	59	21	91	9	119	140	50	12	25	111	57	79	135	153	32	156	32	96	47	74	125	17	69	39	87	73	128	86	20	135	12	156	165	277	126	111	167	78	71	284	52	63	129	68	64	68
Dapma7bEVm002734	7	12	5	14	9	21	8	30	35	10	13	20	14	20	15	23	21	19	22	14	21	15	26	17	9	12	10	38	7	25	17	14	22	3	33	19	31	23	24	27	16	13	35	24	11	14	20	13	22
Dapma7bEVm002739	8	18	11	14	7	20	14	35	36	18	9	8	26	30	20	58	38	17	29	18	46	15	39	49	10	12	23	37	28	52	31	12	48	6	47	39	53	34	30	30	21	30	53	9	32	38	24	19	31
Dapma7bEVm002740	53	46	86	43	84	88	104	77	154	101	96	52	77	180	109	128	76	105	99	87	88	135	110	86	94	90	61	145	72	115	99	78	105	78	70	106	93	67	76	122	74	113	157	98	82	91	85	58	79
Dapma7bEVm002760	179	93	176	126	220	218	253	178	360	266	283	191	180	429	323	356	292	269	224	184	383	298	428	328	307	277	209	435	223	382	316	204	247	219	224	121	134	137	113	176	96	156	167	171	163	203	157	172	99
Dapma7bEVm002764	18	17	40	32	38	47	46	38	84	69	67	22	63	38	30	54	61	38	72	22	92	23	78	66	30	69	11	88	34	72	71	22	93	21	104	46	76	33	24	54	11	30	78	49	47	52	21	27	21
Dapma7bEVm002780	427	237	364	225	380	347	459	298	640	419	509	276	452	645	673	692	461	755	510	543	567	502	563	547	499	513	642	521	760	672	502	384	544	477	365	478	312	324	302	367	274	431	397	393	302	502	411	400	309
Dapma7bEVm002783	35	22	26	19	32	37	37	61	50	29	40	35	64	65	38	67	54	27	36	40	68	48	30	63	28	42	41	58	44	86	40	32	37	29	67	39	29	32	32	63	43	54	43	48	28	43	42	60	36
Dapma7bEVm002785	130	37	73	20	91	54	119	55	46	40	201	141	183	65	187	64	59	196	129	131	60	144	45	52	134	130	252	55	158	38	59	122	176	181	43	219	125	142	173	263	132	173	173	261	115	195	241	175	129
Dapma7bEVm002789	24	22	33	27	35	32	33	28	33	39	42	30	26	51	38	35	37	35	30	34	50	46	40	47	22	26	25	32	40	60	39	11	43	29	25	42	29	64	47	30	43	50	53	63	46	57	26	43	40
Dapma7bEVm002808	43	31	38	51	46	31	37	65	79	27	66	69	38	39	126	53	57	66	67	76	42	87	60	57	46	73	61	50	71	52	54	51	58	61	58	75	45	56	38	63	49	76	53	64	48	73	64	68	53
Dapma7bEVm002814	36420	15616	37201	17473	31029	28983	46113	22754	64458	46053	71188	34844	41610	73985	67359	66471	51362	85823	49445	47955	73002	46325	56695	56980	52392	69209	64616	63546	71226	60207	66258	37905	63947	52084	32879	26077	14300	20997	20485	29748	19371	32042	27013	26207	19781	35898	23126	26528	18245
Dapma7bEVm002869	27	3	13	11	39	18	18	43	36	27	41	19	53	18	73	49	39	54	40	31	44	67	31	37	37	37	56	31	40	35	29	32	49	35	43	31	23	57	23	29	34	60	46	52	33	39	29	47	26
Dapma7bEVm002878	124	123	232	95	199	203	181	169	380	221	224	136	142	324	200	297	201	313	239	163	263	163	281	258	319	255	212	307	250	350	262	251	238	154	200	184	126	95	121	151	101	183	141	218	134	202	226	166	111
Dapma7bEVm002884	0	3	1	10	8	12	5	10	13	4	8	2	12	6	6	19	17	2	14	5	13	6	11	19	7	12	6	16	8	15	11	14	32	16	31	39	52	6	29	21	19	19	50	7	9	9	23	10	8
Dapma7bEVm002890	4	12	1	8	4	4	3	22	13	8	3	3	9	8	8	21	12	4	5	0	17	7	6	16	4	5	6	8	7	26	8	5	19	0	21	12	25	13	5	16	10	9	27	6	3	15	13	5	22
Dapma7bEVm002892	26	29	35	34	49	41	48	34	109	62	37	36	21	87	42	85	77	38	37	23	84	41	78	81	60	44	38	93	25	103	78	16	52	33	52	44	36	51	39	48	44	74	56	33	29	38	52	25	35
Dapma7bEVm002893	311	286	364	241	564	305	466	310	539	464	581	407	264	469	334	475	472	542	439	395	569	369	540	407	584	484	324	581	344	402	537	422	615	298	637	312	275	299	312	350	300	395	333	401	344	424	364	377	274
Dapma7bEVm002896	173	114	168	120	196	194	187	164	375	218	299	222	169	277	272	324	221	263	240	192	355	280	265	322	255	294	254	269	252	269	312	195	278	175	211	171	134	117	133	170	130	171	163	187	129	194	165	168	124
Dapma7bEVm002901	32	292	195	51	1515	62	112	85	105	38	28	1286	119	26	38	117	89	19	358	19	45	16	71	79	1623	38	54	306	26	61	64	617	664	22	105	235	413	1515	1239	1027	669	2030	1274	1559	310	1394	282	263	632
Dapma7bEVm002904	0	6	7	9	5	11	7	5	19	7	4	6	10	7	18	19	24	10	7	10	20	9	20	22	5	14	11	9	14	20	18	7	9	4	11	16	9	24	24	3	8	15	16	14	9	17	21	9	11
Dapma7bEVm002915	9	11	18	12	14	25	11	26	27	25	4	15	17	29	34	44	37	28	23	25	26	8	32	36	15	11	13	27	28	57	26	2	29	20	44	57	47	22	36	14	28	29	58	21	13	31	44	35	19
Dapma7bEVm002921	21	397	154	362	38	795	40	104	3365	2494	17	19	78	5214	164	6282	4541	18	57	44	4128	217	4323	3764	56	29	46	5133	131	7229	3845	28	53	77	3045	71	66	102	94	43	68	101	95	65	126	133	51	55	40
Dapma7bEVm002957	146	82	107	71	145	102	147	187	169	110	203	149	158	174	199	177	116	193	220	211	168	222	122	97	153	192	185	138	222	164	151	154	190	188	181	187	155	131	147	163	132	159	212	199	150	158	185	201	99
Dapma7bEVm002960	0	0	0	0	0	0	0	0	1	0	0	0	0	0	0	0	0	0	0	0	1	0	0	0	1	0	1	3	1	0	0	2	0	0	1	2	0	1	0	0	0	0	0	0	0	0	0	0	0
Dapma7bEVm002961	0	10	6	1	3	8	1	9	20	11	0	5	14	7	10	10	19	6	17	3	15	3	4	11	3	2	3	18	6	5	9	1	16	2	22	9	36	19	16	9	13	3	50	8	11	22	25	15	5
Dapma7bEVm002980	47	17	39	36	23	49	36	85	88	34	30	33	30	116	81	105	82	72	65	37	106	51	81	68	50	44	31	95	47	128	84	40	79	36	95	27	67	63	32	32	30	27	64	54	41	70	47	38	33
Dapma7bEVm002983	485	217	339	164	339	324	513	648	553	478	726	410	586	597	1396	920	632	659	417	795	959	1700	714	814	499	532	635	767	689	995	679	334	473	949	503	488	403	633	601	871	542	929	762	727	595	1038	498	520	408
Dapma7bEVm002985	7	12	3	14	14	23	7	21	20	6	5	15	17	11	22	23	30	8	17	6	23	18	13	33	4	10	11	23	5	22	20	8	32	9	40	33	43	17	29	24	21	28	48	17	18	18	17	30	23
Dapma7bEVm003005	95	65	84	67	116	116	146	184	184	138	177	112	138	143	183	209	150	160	197	98	176	165	96	152	92	177	97	199	171	155	161	70	195	151	197	155	161	74	106	165	75	131	214	107	111	150	122	112	80
Dapma7bEVm003010	76	71	126	79	110	114	114	97	191	141	178	95	93	221	136	152	137	160	133	163	171	142	162	161	161	157	125	189	125	148	153	97	139	119	108	95	82	104	114	89	108	136	131	126	88	119	115	131	79
Dapma7bEVm003017	4	2	2	9	1	0	5	1	1	0	4	7	0	10	4	9	6	2	4	8	3	4	6	4	2	7	8	0	5	3	5	1	5	5	9	2	1	2	7	0	8	6	6	2	22	2	8	14	17
Dapma7bEVm003018	94	53	72	77	76	103	94	81	124	104	114	96	68	80	52	106	95	94	197	83	143	78	86	71	79	88	64	148	75	95	107	67	171	66	166	112	190	48	62	152	68	77	175	99	58	104	76	88	43
Dapma7bEVm003024	145	104	151	135	129	186	218	127	214	161	224	163	108	177	200	171	177	173	160	144	211	133	201	201	172	167	172	190	183	205	218	138	168	168	186	125	139	118	135	153	126	143	148	145	114	144	234	169	103
Dapma7bEVm003025	17	13	9	14	16	9	4	35	24	20	8	10	22	18	17	31	38	7	20	10	35	14	28	21	6	11	14	12	16	26	25	1	23	6	29	40	28	37	33	27	28	33	37	24	29	34	29	34	27
Dapma7bEVm003026	64	56	89	60	121	83	123	107	113	88	146	83	123	137	126	151	115	134	156	203	129	177	121	116	113	119	113	131	110	112	118	110	111	116	105	133	121	99	71	101	94	109	187	150	80	125	116	137	83
Dapma7bEVm003036	14	49	33	25	21	52	45	64	51	33	19	32	56	46	25	58	75	22	62	26	64	31	43	71	25	41	22	54	53	81	70	29	84	9	65	108	76	68	63	50	43	54	103	55	37	71	83	66	25
Dapma7bEVm003039	67	54	72	50	65	105	72	133	210	110	113	60	110	165	198	182	135	105	110	123	152	167	143	164	100	124	130	184	126	174	141	86	106	126	130	101	130	67	94	190	55	108	127	111	93	141	89	77	56
Dapma7bEVm003044	19	18	5	19	26	18	26	36	42	34	10	17	34	14	47	37	39	20	49	26	44	40	28	42	15	29	14	35	24	60	21	16	36	14	33	45	31	24	25	42	14	32	50	24	27	34	24	20	39
Dapma7bEVm003049	808	439	1268	544	1010	935	1124	771	2891	1695	1155	656	607	2946	1137	2793	2006	2008	892	882	2474	819	2413	2255	1748	1184	1014	2484	1424	2833	2267	1054	1430	646	1418	779	346	585	517	562	468	904	584	748	450	905	474	565	570
Dapma7bEVm003052	2	9	9	2	7	16	9	22	40	3	13	20	29	30	33	38	28	11	55	9	24	11	20	25	16	11	20	34	18	32	21	14	30	20	52	39	55	38	30	33	19	32	76	10	30	33	20	16	25
Dapma7bEVm003057	27	22	29	14	29	38	28	25	52	35	33	17	67	29	27	64	33	37	35	26	52	36	40	55	38	36	23	46	44	33	39	27	47	27	87	44	57	23	28	37	34	45	43	42	41	34	38	34	28
Dapma7bEVm003069	70	44	78	60	86	97	97	142	125	89	134	87	99	134	128	146	121	119	87	104	120	152	110	124	94	96	83	146	120	125	136	94	136	110	92	93	73	99	61	91	65	119	100	121	59	115	97	91	57
Dapma7bEVm003075	49	19	17	25	26	34	29	87	53	54	36	23	61	50	91	51	63	32	61	41	53	84	50	75	20	41	39	63	63	92	48	24	64	58	103	69	75	29	68	80	34	53	89	36	51	48	23	43	30
Dapma7bEVm003085	330	139	288	136	326	243	300	296	452	277	440	248	411	359	868	515	377	643	324	391	504	575	379	423	432	428	479	362	617	516	432	290	407	517	301	313	209	373	316	473	279	497	352	401	307	512	339	388	315
Dapma7bEVm003086	8	5	14	7	5	7	8	8	8	15	20	5	7	4	6	14	8	9	17	6	8	18	15	22	15	11	9	11	1	18	20	9	15	9	4	2	4	7	9	5	9	36	4	16	12	9	5	4	12
Dapma7bEVm003092	21	18	17	21	10	25	17	70	100	34	16	19	51	45	66	134	78	10	45	17	67	36	42	67	20	48	33	58	41	104	66	11	73	7	132	104	165	85	92	80	51	64	143	46	65	77	50	65	49
Dapma7bEVm003100	16	16	38	30	37	29	29	15	41	44	29	22	22	43	35	45	37	36	31	25	38	35	62	55	23	38	24	34	18	37	33	13	19	22	45	29	32	35	49	41	28	33	34	39	51	56	25	36	42
Dapma7bEVm003108	70	31	71	53	93	78	102	79	94	82	134	82	63	81	86	83	58	73	80	46	94	70	79	105	58	121	38	63	55	74	70	74	94	67	73	38	95	48	30	76	49	60	62	76	88	71	82	64	62
Dapma7bEVm003115	123	18	57	61	95	62	105	257	244	85	211	113	248	257	533	216	140	236	153	143	114	575	112	128	81	225	99	253	172	279	164	97	203	273	96	110	188	79	92	133	60	103	170	84	93	103	104	103	57
Dapma7bEVm003118	149	93	179	115	159	120	168	183	267	174	196	168	171	269	198	281	186	257	206	219	261	219	232	222	171	201	208	237	199	308	216	174	207	176	180	274	168	152	156	181	102	201	184	178	138	210	179	223	149
Dapma7bEVm003119	4	14	6	6	9	7	10	13	24	6	6	4	36	9	23	14	15	9	16	8	11	3	11	17	16	5	12	15	16	13	9	10	33	9	28	28	39	19	22	17	21	13	35	19	9	20	18	13	12
Dapma7bEVm003126	21	69	33	54	20	40	32	96	93	28	57	33	71	57	42	126	72	34	85	49	81	44	55	84	34	68	36	63	70	57	64	35	105	20	94	114	109	87	60	89	39	70	101	50	65	84	74	66	72
Dapma7bEVm003127	5168	2715	5320	3121	5988	4685	7471	5421	9402	7129	10142	5166	5909	12047	11904	10712	8509	8138	6348	6996	9271	11694	8630	8212	8091	8311	8478	10851	9259	10551	10357	5128	6543	9048	6172	4599	2865	4045	4446	7009	4160	7109	6065	5497	4758	6239	3832	4927	3815
Dapma7bEVm003128	4	17	15	9	6	40	27	18	31	9	18	18	33	8	18	28	11	10	65	16	20	22	13	25	8	12	6	35	18	24	12	9	70	13	133	46	94	11	30	97	15	18	61	16	27	28	24	18	17
Dapma7bEVm003132	7	8	14	8	9	21	10	11	31	15	15	24	19	27	16	29	24	32	10	16	24	14	14	29	13	25	15	25	20	42	31	17	15	16	19	25	13	6	10	19	6	15	12	19	8	20	12	16	4
Dapma7bEVm003143	1440	686	1186	509	764	926	480	655	1150	765	1541	723	1496	1675	671	1609	633	2336	1939	2191	935	801	752	683	2109	1115	2689	908	2531	1645	1062	1712	2468	705	644	3364	761	644	804	620	768	864	1204	995	749	1288	541	692	1301
Dapma7bEVm003149	30	34	30	21	42	29	20	35	34	25	28	32	24	43	31	41	34	16	20	36	33	27	44	36	24	43	23	50	24	32	44	30	28	31	23	46	23	57	52	73	37	65	50	62	46	71	44	63	54
Dapma7bEVm003152	81	65	39	46	75	52	42	83	83	57	95	303	92	91	102	55	45	109	200	81	84	89	57	56	131	127	140	120	131	103	120	164	234	136	60	232	81	165	88	89	167	117	119	203	104	102	175	115	73
Dapma7bEVm003155	205	260	286	209	340	292	259	313	511	329	367	262	322	407	393	464	411	403	325	311	536	418	391	396	400	393	279	485	393	488	437	240	461	258	447	369	343	336	350	407	280	400	467	409	285	451	336	329	224
Dapma7bEVm003171	241	149	259	162	317	224	291	188	577	433	304	218	178	581	282	500	445	259	289	194	675	320	577	446	320	302	221	684	209	516	456	204	330	184	421	192	160	213	183	172	191	280	228	227	117	204	186	210	145
Dapma7bEVm003176	610	34	66	82	41	32	37	98	32	27	199	40	759	87	237	191	32	869	600	570	36	172	24	33	180	186	682	21	865	96	54	462	547	143	28	1180	181	87	144	61	61	50	258	65	156	302	222	118	301
Dapma7bEVm003178	2	1	0	0	1	2	0	1	1	2	4	1	8	2	8	1	6	3	0	4	3	1	3	7	4	17	1	0	3	1	0	1	2	4	6	4	2	1	3	0	2	1	11	5	2	3	4	11	1
Dapma7bEVm003181	22	40	29	26	18	43	11	69	80	22	9	14	34	70	68	108	102	33	46	28	89	29	55	78	22	14	19	44	41	126	61	8	28	18	77	58	53	47	38	46	37	46	90	28	67	58	21	43	31
Dapma7bEVm003185	44	845	141	39	699	56	56	257	502	43	47	8168	1187	1003	297	567	64	67	2718	59	82	269	209	41	1355	75	1072	2180	160	562	174	2540	4418	77	43	3084	613	2504	1266	799	2762	1558	1191	4380	896	1135	2232	1177	178
Dapma7bEVm003189	331	145	322	149	283	268	267	234	309	166	399	207	309	372	246	360	123	626	378	520	232	231	177	231	514	285	459	202	404	383	210	430	480	231	232	708	219	183	163	278	209	307	298	327	168	375	188	232	265
Dapma7bEVm003191	20	23	47	22	28	46	34	77	71	44	44	51	64	58	63	88	62	44	70	33	63	50	43	56	43	42	45	62	59	92	70	29	61	57	73	59	78	55	68	53	33	73	56	47	35	59	24	46	44
Dapma7bEVm003197	361	388	419	396	467	544	608	205	679	644	659	603	213	516	443	487	470	513	567	318	905	418	647	550	384	524	338	568	392	448	710	395	582	420	579	369	325	286	277	427	292	407	370	467	300	385	454	469	293
Dapma7bEVm003199	637	532	916	493	705	837	1052	522	1336	1188	1031	681	532	1140	729	1125	901	1124	809	692	1309	603	1213	1128	980	987	656	1090	867	1070	1103	703	902	648	810	502	541	378	422	542	410	580	563	523	475	601	533	630	446
Dapma7bEVm003201	21	29	27	17	37	35	23	39	67	37	25	25	20	61	33	48	48	31	24	21	44	33	54	64	32	25	16	55	15	54	32	21	103	18	85	32	115	19	15	34	28	13	60	22	19	25	25	18	24
Dapma7bEVm003205	1	6	6	12	1	9	5	24	21	18	3	7	19	13	13	30	26	1	19	9	12	11	8	21	5	6	6	13	8	32	13	3	24	1	25	27	34	16	14	10	15	20	26	28	22	35	20	22	19
Dapma7bEVm003208	35	12	23	12	14	26	35	15	47	24	20	31	20	26	36	61	30	18	30	21	49	42	29	31	23	17	30	65	36	57	17	11	26	18	31	23	26	40	56	48	35	56	66	50	77	63	43	56	32
Dapma7bEVm003209	2	7	6	15	7	12	6	27	30	15	5	8	19	4	14	40	32	11	33	12	16	9	10	38	4	15	12	30	15	32	20	7	65	2	31	40	42	21	20	31	14	22	24	3	23	25	10	23	18
Dapma7bEVm003214	33	21	21	35	25	44	30	73	46	34	14	23	74	32	36	64	41	23	54	29	73	29	68	62	31	25	18	56	36	49	41	15	109	12	88	71	99	39	77	74	20	37	78	31	25	54	35	29	44
Dapma7bEVm003217	573	474	758	506	673	665	812	451	1296	857	773	681	331	1223	580	1001	746	954	726	473	1116	520	1138	868	823	682	480	1152	612	1014	1001	552	802	445	716	442	531	536	416	582	367	488	614	468	428	562	809	686	433
Dapma7bEVm003225	4	6	5	11	2	9	5	18	30	6	4	9	10	4	9	31	17	8	16	6	9	8	15	24	5	4	3	13	4	27	16	2	27	2	23	24	24	27	26	15	14	25	36	16	17	22	19	20	16
Dapma7bEVm003235	125	253	281	296	228	388	383	102	1142	1263	266	217	105	1226	138	745	906	159	186	124	1781	162	1315	913	359	335	73	1600	158	821	1241	186	265	90	1311	64	107	82	70	92	84	123	107	83	88	99	56	66	100
Dapma7bEVm003254	86	38	53	66	53	71	68	124	110	53	79	57	98	84	119	112	118	92	91	83	97	95	80	77	63	87	73	85	136	108	96	57	101	75	92	97	77	88	55	89	61	66	122	70	95	115	89	101	100
Dapma7bEVm003255	22	89	44	83	32	163	13	154	204	79	19	6	182	50	104	178	146	11	234	36	119	48	75	117	25	49	52	136	54	132	124	22	295	20	167	199	318	145	154	227	87	128	334	107	96	162	123	119	110
Dapma7bEVm003259	120	33	33	52	2	32	7	78	50	7	38	22	224	173	43	155	13	200	199	103	17	71	22	18	100	57	120	17	262	179	69	120	200	30	27	256	105	37	77	19	10	16	113	35	53	62	48	48	86
Dapma7bEVm003260	242	134	241	136	242	245	267	305	623	397	510	201	550	806	928	1006	739	825	391	617	668	629	637	716	398	431	554	698	690	1109	722	320	410	566	521	206	131	182	143	233	158	277	233	223	196	313	165	171	133
Dapma7bEVm003269	281	158	302	159	378	317	325	363	386	362	502	245	400	553	562	485	358	464	368	452	519	809	389	428	469	413	426	578	482	566	428	259	447	530	330	371	228	361	342	406	267	537	490	416	289	541	233	269	285
Dapma7bEVm003273	101	85	126	72	121	91	169	100	106	80	182	108	65	83	153	105	78	144	155	142	121	164	108	84	120	135	127	105	140	97	120	159	107	131	69	80	140	94	84	120	76	129	161	158	95	123	179	155	78
Dapma7bEVm003278	76	52	90	88	71	64	101	76	138	81	122	55	97	122	139	137	119	109	107	99	170	135	132	131	119	83	95	128	110	178	96	67	86	105	89	100	52	153	108	109	84	150	123	102	74	136	80	86	83
Dapma7bEVm003283	251	177	299	203	348	314	384	196	670	440	308	225	158	548	274	496	398	341	244	155	713	276	602	466	334	335	262	510	254	531	558	251	379	216	507	201	140	190	199	246	170	272	204	217	149	262	199	247	208
Dapma7bEVm003285	266	137	276	160	316	274	341	282	393	317	407	325	298	370	389	354	289	539	417	281	390	401	354	322	362	357	335	366	364	335	355	370	367	353	295	260	241	177	167	237	145	277	309	242	198	210	321	314	176
Dapma7bEVm003300	648	275	566	353	573	452	702	398	885	657	774	361	713	1163	1206	1004	771	1280	618	634	1143	893	805	993	644	810	843	879	1096	990	927	579	766	726	630	549	381	500	468	645	409	718	566	610	462	769	566	628	354
Dapma7bEVm003306	206	232	367	233	327	248	333	445	933	445	327	305	234	1260	491	954	485	398	321	229	660	670	885	468	495	310	256	1038	441	794	658	293	420	212	482	432	266	307	219	369	261	498	448	495	272	410	526	376	239
Dapma7bEVm003307	95	71	126	86	138	142	165	64	256	266	183	121	58	216	98	152	209	137	114	128	366	65	311	220	122	192	89	249	102	149	267	87	137	68	315	45	78	73	63	97	50	74	68	66	68	81	85	86	59
Dapma7bEVm003309	101	68	116	53	100	92	153	100	214	118	96	60	58	197	141	233	158	122	88	95	204	120	215	148	124	73	142	167	125	211	179	69	66	100	135	54	37	71	102	84	69	124	64	88	70	136	64	91	104
Dapma7bEVm003333	102	58	87	78	102	87	99	107	115	78	118	105	105	158	126	115	105	168	157	130	130	146	95	87	100	132	157	114	146	148	97	105	160	122	120	181	127	93	84	101	98	102	134	97	98	161	133	99	72
Dapma7bEVm003338	5	4	4	20	2	11	2	18	18	15	8	14	13	11	12	27	31	10	16	11	27	4	20	28	13	10	11	16	6	29	19	8	23	8	19	20	21	46	27	9	24	14	19	12	22	27	15	23	13
Dapma7bEVm003343	29	26	8	27	12	24	10	57	32	20	5	20	21	24	14	25	48	10	27	34	43	13	29	33	4	29	16	15	33	17	40	7	29	4	37	22	58	52	45	44	52	34	38	18	28	47	46	28	32
Dapma7bEVm003344	262	157	213	208	203	342	272	433	294	261	411	290	460	305	796	457	315	407	434	402	392	1031	220	386	252	338	423	374	566	415	324	250	407	611	354	403	464	310	320	573	268	372	557	389	393	440	404	353	277
Dapma7bEVm003360	47	52	65	49	104	68	62	77	105	50	99	82	75	74	76	101	81	92	117	76	90	79	94	97	72	107	87	87	80	93	77	59	140	60	110	86	79	95	76	113	66	101	86	74	72	106	94	95	51
Dapma7bEVm003374	59	37	33	37	44	40	45	67	114	72	63	48	28	68	73	70	53	72	66	39	67	60	67	98	43	49	42	68	67	89	79	45	43	38	56	27	44	53	43	34	32	65	41	39	41	50	46	46	23
Dapma7bEVm003390	84	54	110	91	116	89	130	92	173	116	114	75	83	139	143	115	120	80	100	77	166	143	121	139	106	104	106	178	121	150	125	86	126	89	138	78	75	101	119	135	77	156	108	121	111	122	106	98	60
Dapma7bEVm003395	26	15	39	31	27	39	46	23	65	49	41	41	30	60	48	66	64	76	39	54	72	49	69	70	48	36	48	60	38	52	65	30	56	21	42	40	19	20	44	33	18	42	37	25	29	59	50	32	39
Dapma7bEVm003403	24	16	18	23	11	24	13	39	37	21	23	21	38	31	53	37	31	16	40	31	40	54	39	36	24	31	35	37	52	34	29	20	42	35	38	42	42	39	42	40	34	66	69	53	39	57	64	42	34
Dapma7bEVm003418	16	16	59	51	30	50	32	47	78	39	5	12	16	126	92	126	100	27	24	29	104	26	115	75	53	17	15	118	41	216	72	49	11	30	93	0	5	14	6	6	16	20	9	28	43	82	7	8	9
Dapma7bEVm003431	68	27	52	16	43	21	74	54	40	27	62	44	64	47	97	54	38	114	104	75	50	100	24	41	57	60	84	48	93	48	45	69	91	57	39	64	76	51	37	66	32	40	95	32	41	54	92	70	41
Dapma7bEVm003435	108	70	114	82	158	106	137	97	217	113	174	109	154	251	328	277	203	238	163	156	243	271	186	213	155	169	188	209	243	295	220	100	142	233	166	126	74	128	116	195	112	188	116	149	136	214	98	140	160
Dapma7bEVm003474	229	169	170	166	229	199	304	209	204	204	283	260	210	213	208	218	149	239	287	198	229	214	181	158	227	290	234	262	248	203	232	227	293	232	219	235	312	174	163	224	148	175	303	193	207	199	397	287	128
Dapma7bEVm003476	144	9	9	84	57	5	152	201	39	7	125	223	104	65	433	48	17	260	340	22	11	490	8	22	26	315	163	18	352	54	159	188	237	401	31	25	282	105	126	177	141	13	294	40	108	107	298	394	24
Dapma7bEVm003491	1130	675	1296	769	1126	921	1448	791	1504	1273	1366	1086	670	1512	959	1326	1072	1494	1335	931	1692	1068	1444	1193	1430	1286	971	1576	1173	1377	1419	982	1340	917	1245	895	1004	780	710	848	674	899	1188	977	752	983	1132	1266	747
Dapma7bEVm003504	193	71	155	123	233	119	224	205	171	144	317	144	244	152	513	210	137	258	210	220	188	473	133	163	195	268	202	183	251	176	188	176	206	325	132	83	113	130	110	196	130	190	166	158	182	176	174	197	106
Dapma7bEVm003505	32	28	25	47	58	70	18	37	122	118	52	52	43	129	15	129	112	28	37	24	154	30	87	148	108	37	24	134	21	78	137	10	62	30	102	32	54	64	62	56	25	77	74	96	35	66	24	38	43
Dapma7bEVm003519	33	38	15	28	25	31	36	30	62	28	25	17	30	29	30	51	46	40	59	28	43	19	33	48	38	27	20	32	42	49	36	31	76	25	42	64	36	38	54	47	44	23	74	43	44	50	58	21	38
Dapma7bEVm003520	38	28	74	30	68	67	80	64	54	52	90	69	57	83	112	65	72	76	84	82	69	114	66	61	89	97	74	58	74	54	70	75	67	104	47	30	61	42	49	90	40	95	79	95	41	83	55	79	31
Dapma7bEVm003529	238	188	339	182	341	256	419	309	492	392	527	265	238	441	327	398	343	444	292	321	524	413	460	411	398	391	305	436	379	459	497	300	326	284	323	219	203	240	263	320	196	292	351	273	250	328	251	230	155
Dapma7bEVm003547	181	141	117	68	154	135	169	187	239	167	246	1545	298	267	263	231	169	248	684	184	200	277	185	182	318	263	280	349	251	223	207	370	759	219	121	463	168	361	218	174	436	226	308	462	222	162	402	280	118
Dapma7bEVm003560	9	2	22	10	8	26	15	8	28	14	8	1	1	18	8	23	21	12	4	6	32	17	25	24	16	3	6	39	3	29	12	3	5	7	10	16	21	19	29	58	26	42	32	42	72	36	19	44	35
Dapma7bEVm003596	186	142	134	161	135	203	178	130	277	236	218	146	168	320	133	260	237	242	171	166	373	211	193	230	151	141	215	304	196	222	243	148	179	187	309	322	106	140	122	203	123	182	185	177	190	192	162	105	171
Dapma7bEVm003600	530	338	560	331	533	555	574	446	772	696	880	482	465	769	543	730	518	941	780	640	914	706	713	636	725	830	740	651	705	681	759	673	807	620	616	575	542	449	459	488	372	449	603	442	383	456	684	566	401
Dapma7bEVm003601	38	37	78	45	52	52	83	62	74	57	106	56	35	65	91	95	66	121	67	86	55	93	60	80	73	75	67	78	122	64	84	64	78	107	54	33	36	59	41	74	36	65	64	72	65	44	88	128	30
Dapma7bEVm003602	189	133	177	146	229	194	183	145	343	273	193	204	124	338	201	286	256	241	173	145	365	233	334	277	263	195	156	330	184	285	341	162	255	182	295	106	108	173	119	161	136	260	188	188	173	171	134	148	137
Dapma7bEVm003604	29	16	33	16	22	34	29	34	34	34	41	39	38	31	31	39	34	50	68	38	27	40	30	28	42	23	52	35	35	25	19	41	39	38	75	27	59	15	25	45	20	27	39	29	23	44	42	25	22
Dapma7bEVm003619	833	472	747	601	847	872	1209	673	838	790	1388	908	724	970	1233	1059	863	1325	1043	969	1507	1243	1001	1113	978	1149	1093	1046	1130	1174	946	801	1124	954	1035	767	643	719	695	942	596	1045	1014	904	731	1172	857	838	578
Dapma7bEVm003627	195	114	193	110	189	202	255	201	250	197	287	156	159	317	340	244	236	299	250	193	296	305	266	236	202	260	235	334	271	280	265	185	224	291	211	154	165	128	175	213	137	158	224	192	199	174	192	208	130
Dapma7bEVm003630	24	14	16	19	18	45	26	36	45	16	17	19	74	17	40	28	23	41	49	36	18	36	20	26	35	29	24	24	32	17	16	24	61	24	36	60	85	35	24	75	32	39	104	33	33	51	35	39	25
Dapma7bEVm003633	11	50	19	44	14	64	16	87	82	23	10	12	97	34	64	92	105	7	69	29	46	25	53	46	8	38	22	51	44	57	74	0	87	4	68	85	199	72	98	53	24	53	124	49	49	64	71	61	46
Dapma7bEVm003643	7	6	7	17	11	17	4	25	35	17	13	7	12	21	14	37	14	14	22	8	24	7	18	17	10	17	11	32	24	27	27	7	34	8	31	29	30	32	22	17	11	12	28	5	35	24	16	21	10
Dapma7bEVm003644	415	9	26	24	8	15	23	303	206	3	14	24	97	719	411	291	20	106	364	84	10	750	28	2	98	450	394	8	463	361	127	58	91	486	31	125	539	259	257	54	13	4	526	5	130	72	665	242	48
Dapma7bEVm003649	434	215	450	246	435	359	430	344	848	536	591	314	482	870	748	954	575	650	499	550	703	675	764	806	549	589	604	715	614	960	736	364	631	590	386	452	225	356	292	489	282	446	391	444	321	491	338	336	365
Dapma7bEVm003655	18	13	9	14	9	14	20	17	35	22	24	10	19	30	10	31	23	35	33	12	29	12	15	26	34	17	34	18	33	28	24	18	34	16	31	39	46	7	24	16	19	14	33	20	14	28	16	7	14
Dapma7bEVm003657	49	41	75	49	47	49	81	69	117	78	78	55	48	129	89	92	88	76	80	80	91	79	108	113	107	82	73	96	78	103	97	70	71	48	74	98	54	70	42	77	57	77	89	90	31	63	71	56	64
Dapma7bEVm003660	264	284	324	203	266	436	267	408	831	898	527	480	674	1303	1130	1229	1216	550	839	663	1514	1158	1211	1406	499	366	1006	1477	834	1376	1048	452	1026	924	847	990	191	402	257	434	607	676	412	893	296	505	478	533	194
Dapma7bEVm003664	26	9	21	17	31	14	23	37	25	16	52	22	35	23	112	22	15	28	27	29	41	105	15	36	31	33	38	13	28	19	23	22	25	41	26	16	10	23	32	25	29	32	28	37	32	29	24	34	27
Dapma7bEVm003665	450	242	476	244	509	380	527	311	557	483	592	366	421	681	766	620	516	810	480	540	744	680	543	575	557	589	640	627	740	643	616	520	645	609	445	623	426	400	484	514	365	654	560	557	395	727	547	635	301
Dapma7bEVm003686	46	281	279	260	205	522	99	94	1750	1450	170	116	103	1532	135	1178	1187	140	330	248	1502	277	1611	1226	241	115	644	1518	282	1253	1217	170	674	346	1022	838	84	79	82	274	216	188	94	270	104	469	38	221	262
Dapma7bEVm003687	5	10	14	10	9	31	8	23	34	9	10	11	35	11	25	30	36	10	45	12	16	12	8	18	13	9	18	27	18	18	10	3	23	5	47	18	41	16	8	40	5	16	56	21	12	25	20	11	16
Dapma7bEVm003688	178	103	187	115	122	197	196	255	476	278	323	155	287	525	354	521	360	426	296	286	415	402	376	365	233	307	279	409	357	472	456	189	354	306	300	213	185	184	149	212	176	199	217	171	180	190	168	190	136
Dapma7bEVm003695	189	92	167	103	208	134	164	59	225	204	226	191	138	205	108	148	161	275	198	166	185	125	192	175	275	161	141	223	153	154	171	193	202	137	161	147	151	122	113	178	103	191	205	189	115	139	140	120	144
Dapma7bEVm003701	10	27	16	19	12	19	26	20	42	27	17	19	25	21	25	22	16	12	25	20	33	26	26	28	23	25	17	20	25	29	26	15	28	11	28	34	22	42	47	5	16	26	24	28	32	27	31	37	24
Dapma7bEVm003717	404	185	319	199	286	280	379	309	272	154	581	260	488	280	454	303	221	714	480	620	289	479	232	263	465	459	611	257	548	319	253	397	591	461	192	406	202	233	199	330	188	334	299	289	278	437	258	303	228
Dapma7bEVm003726	14	48	82	35	99	84	59	71	184	149	87	32	44	128	44	149	133	18	54	34	180	47	167	172	74	40	25	156	57	132	126	39	128	27	145	66	77	81	65	77	60	80	129	68	53	115	37	48	41
Dapma7bEVm003733	18	31	32	14	48	34	30	80	110	40	53	28	80	43	73	116	157	27	76	37	86	44	56	95	23	47	46	77	70	102	86	20	103	38	72	104	115	81	69	89	63	62	117	58	35	110	48	58	62
Dapma7bEVm003748	40	30	48	56	45	58	63	77	103	57	59	49	55	78	55	92	75	55	70	44	94	58	55	80	58	74	43	92	71	105	73	45	79	45	85	23	56	62	46	70	39	62	62	44	41	57	58	63	30
Dapma7bEVm003770	118	94	132	65	166	165	157	110	295	192	193	106	79	226	124	260	197	167	110	144	259	130	225	218	133	171	95	208	140	228	223	147	167	85	230	85	96	88	77	80	88	130	87	127	93	151	104	120	92
Dapma7bEVm003779	7	17	3	9	15	6	1	2	8	4	10	7	13	8	11	12	16	4	14	6	7	10	11	10	1	3	8	2	1	8	10	7	16	8	4	13	15	16	9	11	10	19	16	13	16	5	10	19	13
Dapma7bEVm003803	4	1	10	7	9	3	8	6	10	3	12	14	5	5	8	9	6	7	19	7	8	17	13	11	3	11	2	4	8	11	10	5	15	11	18	5	7	11	18	7	6	9	29	9	23	15	8	9	4
Dapma7bEVm003808	2	8	3	4	8	3	2	16	22	13	4	9	18	14	14	25	29	6	4	4	16	5	8	17	3	8	9	10	19	25	24	2	33	1	13	21	19	13	18	21	14	24	15	20	31	14	25	17	14
Dapma7bEVm003810	12	27	17	16	43	19	13	35	32	31	15	4	19	28	34	57	39	13	25	20	49	32	57	59	28	24	25	26	28	65	29	16	45	10	42	43	48	70	80	85	37	94	65	70	32	96	31	48	75
Dapma7bEVm003815	45	23	40	32	53	41	54	37	35	38	96	58	35	41	57	42	41	71	80	25	51	49	50	59	38	44	31	42	53	45	53	49	64	42	35	31	58	44	25	50	35	57	48	58	68	57	32	59	36
Dapma7bEVm003816	29	12	27	28	47	33	27	34	77	62	49	55	52	87	38	68	56	49	37	29	83	47	57	68	50	53	45	60	36	62	73	42	46	54	59	52	25	39	34	46	30	30	46	40	36	40	44	47	32
Dapma7bEVm003836	228	171	301	213	321	300	402	206	446	292	387	294	229	345	388	391	309	348	307	254	389	373	369	352	341	329	206	358	289	376	416	246	288	345	221	194	212	249	229	310	233	300	318	280	203	291	297	262	187
Dapma7bEVm003841	79	57	128	99	105	115	143	94	145	126	136	128	112	183	173	130	127	143	149	131	152	160	154	133	117	130	120	135	134	119	132	120	148	122	111	83	96	101	91	131	88	137	118	96	64	102	152	118	96
Dapma7bEVm003848	1	0	1	2	7	0	3	9	4	6	1	2	5	8	7	6	15	3	5	7	8	3	5	2	2	6	6	14	4	7	9	6	6	1	3	9	3	2	0	3	1	7	4	3	0	5	3	1	3
Dapma7bEVm003849	7	22	19	17	16	36	18	30	55	33	18	14	30	14	27	52	50	13	40	23	37	14	29	37	7	31	22	44	36	38	47	21	43	7	38	37	56	43	40	31	26	19	42	29	28	37	32	32	43
Dapma7bEVm003856	177	160	251	129	344	209	244	174	411	350	283	197	201	347	299	359	319	320	255	220	448	237	358	366	296	281	225	413	252	345	397	182	367	197	347	156	174	189	210	222	191	222	233	261	213	276	161	153	142
Dapma7bEVm003861	117	44	150	82	102	100	160	108	172	150	250	136	110	151	206	175	187	215	156	165	232	189	185	179	163	208	165	184	139	150	186	121	170	175	128	68	63	98	73	108	75	124	92	147	101	128	94	124	72
Dapma7bEVm003862	105	118	175	85	208	135	188	110	238	201	184	222	125	223	156	214	172	168	120	134	303	175	253	177	221	138	120	229	170	232	201	111	204	131	124	124	92	156	112	164	113	194	154	193	124	174	91	125	117
Dapma7bEVm003866	115	74	107	99	134	90	119	125	161	97	168	118	175	221	324	203	130	258	151	201	166	244	135	201	162	172	259	141	306	213	161	134	187	236	93	221	105	178	123	178	139	239	148	206	158	282	162	217	128
Dapma7bEVm003867	95	93	118	84	92	97	75	41	216	158	143	50	55	228	131	311	294	147	83	85	291	77	236	260	92	126	73	158	98	471	254	76	91	114	294	38	25	51	47	94	46	70	39	34	89	80	33	61	26
Dapma7bEVm003885	10	12	9	23	9	31	11	25	36	18	17	12	31	26	28	48	45	11	38	11	36	5	40	33	9	18	10	36	32	46	33	11	39	5	43	38	44	80	111	17	42	144	61	72	35	148	29	28	25
Dapma7bEVm003900	446	230	443	382	398	461	507	457	1182	864	670	312	612	1516	1221	1178	937	980	634	537	1136	1008	823	1192	613	626	757	1076	1004	1283	1212	466	631	753	599	522	319	436	395	548	408	630	515	525	389	826	485	684	353
Dapma7bEVm003920	8	18	13	11	16	4	17	15	9	9	11	14	16	19	39	25	13	1	9	19	16	188	13	15	7	6	8	6	11	21	10	12	14	28	6	19	8	16	7	4	13	28	17	16	50	37	15	30	8
Dapma7bEVm003922	457	555	684	478	713	841	711	276	1449	933	1018	497	316	1089	608	1121	1085	703	585	460	1441	494	1223	1123	802	824	392	1248	489	923	1120	494	657	481	867	313	296	385	434	475	357	548	419	530	410	606	353	366	442
Dapma7bEVm003930	18	13	12	22	13	20	21	58	51	11	22	21	28	29	32	47	41	30	43	14	22	35	11	30	9	18	26	27	18	40	35	8	52	30	30	26	44	38	30	48	15	30	45	29	13	38	52	43	21
Dapma7bEVm003936	0	0	0	1	1	0	0	0	5	3	0	0	5	1	1	5	5	0	1	6	2	0	5	1	4	0	2	1	2	4	4	2	1	0	3	1	3	1	4	2	1	2	4	1	5	0	3	5	9
Dapma7bEVm003942	64	42	63	54	84	68	76	84	125	73	111	71	92	114	130	124	97	130	75	112	92	105	86	93	99	117	126	98	84	100	110	76	112	120	74	87	45	82	48	58	50	88	65	98	75	114	82	106	46
Dapma7bEVm003943	5	8	6	2	8	11	15	4	8	15	7	9	1	6	5	14	3	5	4	1	14	5	7	7	3	8	8	9	6	8	5	8	7	12	13	3	8	4	5	4	2	4	7	13	11	12	14	5	5
Dapma7bEVm003944	28	35	25	39	24	35	29	46	68	64	47	23	41	63	46	82	69	41	35	38	81	42	62	79	27	63	28	54	25	60	50	19	54	22	75	34	17	22	32	25	21	32	23	29	35	37	36	32	28
Dapma7bEVm003945	145	88	170	107	144	186	185	127	197	143	231	128	165	184	259	241	176	240	207	211	246	225	184	218	177	247	143	209	235	199	211	152	233	197	112	97	99	86	103	190	122	182	141	129	122	181	140	131	92
Dapma7bEVm003956	11	8	34	23	12	8	4	94	102	14	9	12	14	166	58	70	28	17	31	23	29	114	34	27	45	8	19	92	63	68	14	7	31	2	38	35	40	26	45	46	19	30	49	40	12	44	36	44	22
Dapma7bEVm003962	4	8	4	18	0	1	3	8	7	10	2	15	7	8	12	9	6	6	7	7	19	16	5	5	2	1	10	4	5	12	13	7	9	5	6	3	7	12	13	7	12	6	5	22	18	14	9	9	18
Dapma7bEVm003968	106	82	128	72	109	106	161	105	138	116	174	88	147	144	160	145	126	187	122	137	178	234	134	132	89	123	130	131	124	126	112	114	123	196	120	115	78	96	101	169	66	133	152	155	103	174	126	111	90
Dapma7bEVm003994	81	66	72	61	89	93	84	155	150	163	155	75	97	389	284	182	158	110	125	126	240	277	155	175	122	121	129	417	155	208	165	77	100	126	178	126	82	168	171	160	96	217	211	161	85	188	104	127	85
Dapma7bEVm003995	13	24	3	19	12	10	6	35	25	12	27	13	33	13	30	32	23	20	20	17	19	33	8	26	11	21	13	16	22	14	33	15	25	19	30	40	26	27	33	26	28	29	35	40	21	27	35	28	12
Dapma7bEVm004006	513	624	909	585	1215	859	687	415	2713	1831	878	1204	570	2248	575	2089	1634	1025	922	577	2604	389	2177	1887	1371	797	899	2320	698	2451	1978	868	1619	437	1445	1756	360	1041	733	988	1059	1308	795	1630	561	1164	571	594	602
Dapma7bEVm004021	15	12	26	15	28	50	33	32	42	29	38	40	56	38	57	50	34	32	37	50	45	42	26	33	33	30	31	30	51	40	26	11	38	50	34	17	42	36	16	71	20	26	46	15	18	31	35	27	9
Dapma7bEVm004026	156	50	95	48	42	84	38	125	114	45	180	95	254	239	169	280	55	335	361	324	79	217	65	67	210	238	368	97	291	254	106	209	365	228	65	448	167	117	123	88	82	123	229	147	63	127	125	100	86
Dapma7bEVm004068	17	29	28	46	40	16	25	26	25	45	35	16	16	33	38	30	31	23	55	35	34	29	27	24	25	35	22	26	34	37	29	18	25	11	38	40	41	41	30	16	26	44	53	46	31	46	31	48	41
Dapma7bEVm004069	28	22	17	40	37	30	31	34	29	37	27	32	35	44	38	26	41	34	29	43	41	19	33	37	26	17	31	31	33	36	37	16	31	14	31	41	42	64	21	51	28	39	38	19	31	50	40	48	57
Dapma7bEVm004074	41	37	43	29	40	46	34	47	68	45	56	45	53	79	57	65	61	41	65	61	78	81	64	58	55	50	54	82	57	72	80	32	62	48	54	64	55	36	97	44	51	79	111	74	62	76	50	72	27
Dapma7bEVm004075	367	243	404	277	515	355	576	489	539	449	760	441	353	538	603	506	383	489	457	428	562	653	412	421	557	453	418	529	442	456	508	388	572	492	384	366	326	502	465	580	358	719	540	648	446	528	474	476	339
Dapma7bEVm004092	11	34	19	18	18	15	14	40	26	14	21	16	38	25	34	44	34	19	47	44	41	26	24	45	12	24	25	18	35	36	28	18	35	12	26	40	46	51	49	25	43	43	63	45	48	54	55	50	41
Dapma7bEVm004102	18	16	15	10	17	25	13	36	40	16	10	12	16	15	33	31	28	12	34	4	29	8	17	30	6	26	6	17	19	32	19	4	40	21	30	46	36	21	24	31	11	22	47	16	35	27	25	25	23
Dapma7bEVm004109	45	38	57	38	40	80	69	62	101	88	50	28	45	110	60	98	99	70	85	61	129	71	111	95	62	60	47	116	79	97	83	34	47	33	71	83	74	70	57	72	35	52	69	49	64	84	86	62	72
Dapma7bEVm004115	5	9	5	19	1	7	3	21	14	2	8	2	25	8	23	28	27	1	26	11	25	18	12	17	8	10	2	19	16	17	17	0	40	1	22	23	32	8	33	29	17	39	38	18	8	11	19	18	26
Dapma7bEVm004120	241	168	282	191	271	265	298	240	398	318	425	273	171	356	298	361	294	325	335	296	428	302	357	332	327	314	296	367	316	325	360	243	354	284	332	171	208	177	152	280	193	276	244	281	220	239	262	264	163
Dapma7bEVm004134	323	123	245	170	296	205	341	456	277	248	567	250	364	398	533	305	242	455	437	628	295	630	230	224	367	426	541	379	450	290	325	328	316	567	225	269	256	209	181	348	187	297	361	304	242	329	324	434	210
Dapma7bEVm004148	97	114	127	78	151	120	116	57	206	189	180	234	124	194	135	179	179	122	173	118	220	140	178	151	151	182	98	257	127	125	218	93	240	107	211	171	111	150	104	103	91	111	167	112	88	124	140	167	54
Dapma7bEVm004157	72	65	58	68	65	146	79	166	172	181	177	83	214	297	450	289	282	135	110	257	337	387	186	330	94	131	251	252	259	211	250	103	122	268	221	100	104	95	75	137	89	131	130	124	80	135	185	164	58
Dapma7bEVm004159	54	45	53	51	121	52	62	89	92	35	65	55	107	77	97	102	87	80	77	63	89	83	67	94	63	81	45	105	66	88	92	48	135	74	100	72	114	130	104	99	77	119	164	92	79	115	112	60	71
Dapma7bEVm004166	227	121	262	121	266	260	247	208	248	232	391	277	229	254	267	264	222	358	347	303	287	334	274	226	363	301	332	253	342	297	244	263	355	235	201	266	209	296	337	260	212	342	258	341	202	328	248	234	208
Dapma7bEVm004168	5	5	12	11	7	7	0	20	18	6	3	3	10	8	20	20	20	3	14	6	24	4	12	19	0	4	9	14	11	8	13	6	27	0	11	19	11	15	15	11	8	10	11	14	13	30	24	20	20
Dapma7bEVm004183	4	4	1	3	1	5	0	11	17	1	3	3	2	3	9	8	12	6	7	8	6	6	5	10	1	8	5	9	6	11	7	0	10	7	12	5	14	5	14	8	8	10	25	7	15	15	16	5	6
Dapma7bEVm004188	51	62	85	53	80	85	73	70	107	81	93	68	53	98	84	96	65	91	90	73	111	80	98	90	92	65	65	88	62	107	99	63	90	69	81	104	63	101	93	85	60	78	114	85	105	104	114	65	60
Dapma7bEVm004190	11	16	7	19	7	14	10	15	21	25	7	9	28	37	23	42	21	13	18	11	24	6	36	30	18	12	3	13	15	25	22	4	29	10	33	39	37	25	25	33	17	24	21	15	18	23	14	15	18
Dapma7bEVm004210	1	1	1	4	1	3	1	2	8	0	0	0	5	0	3	10	13	3	4	1	13	5	5	6	3	6	3	9	2	1	4	3	8	1	15	13	29	5	0	8	14	9	39	6	6	13	3	3	10
Dapma7bEVm004227	222	176	253	149	285	220	314	239	424	313	379	238	210	431	299	372	360	444	342	281	375	278	353	365	333	332	314	381	378	404	413	292	304	263	269	259	191	174	175	259	212	302	266	258	197	291	258	281	187
Dapma7bEVm004236	3	2	5	3	10	36	10	4	5	5	7	9	5	10	4	2	7	10	14	14	10	6	10	7	9	3	0	11	7	3	8	8	13	1	96	5	20	4	6	94	7	7	8	4	13	4	14	12	5
Dapma7bEVm004259	45	62	41	55	68	81	55	109	176	79	76	52	75	98	99	136	140	57	112	61	127	88	93	121	54	90	95	133	98	126	100	68	175	57	159	98	125	105	60	92	81	82	147	79	70	103	93	77	81
Dapma7bEVm004290	1820	530	1856	504	70	910	52	1266	752	79	3255	55	3596	2017	1818	2050	118	9652	3432	9303	237	1301	281	126	3898	3550	6604	179	2563	1585	403	3902	4201	1487	139	5446	216	112	291	858	580	413	277	512	158	1905	115	932	1356
Dapma7bEVm004291	33	44	40	24	40	33	54	58	96	43	57	44	48	68	98	83	75	72	65	32	85	61	78	89	57	74	64	84	79	100	68	20	97	65	63	60	89	35	75	61	74	67	67	48	27	79	49	67	34
Dapma7bEVm004300	114	88	134	141	93	106	198	129	224	184	193	119	160	136	135	198	149	159	230	104	157	128	154	179	97	196	82	161	146	182	183	132	226	92	166	118	154	98	99	127	85	107	152	101	84	128	121	143	77
Dapma7bEVm004310	51	49	57	63	61	88	71	93	74	46	108	62	69	71	94	102	70	72	123	123	102	103	59	71	85	74	106	65	80	52	81	62	147	53	68	91	80	115	75	89	82	140	105	83	51	94	109	72	76
Dapma7bEVm004313	186	137	209	150	233	226	280	214	374	279	261	199	201	315	270	391	292	251	246	144	361	235	318	310	241	245	203	301	281	269	290	185	360	208	321	266	232	216	181	239	144	211	316	247	237	281	222	226	211
Dapma7bEVm004317	51	48	64	30	67	72	110	68	79	66	133	64	34	72	104	84	44	69	61	79	91	96	71	67	62	81	66	67	72	67	109	46	70	77	58	37	50	48	79	84	57	56	50	57	71	67	73	75	69
Dapma7bEVm004324	16	22	5	11	12	13	13	13	9	10	2	4	10	9	10	13	17	6	14	20	16	5	16	12	14	15	12	8	14	19	17	6	16	9	18	26	20	30	25	14	11	36	25	13	13	20	11	22	22
Dapma7bEVm004353	102	56	115	68	107	121	169	173	189	162	184	99	140	201	290	256	192	187	147	167	280	312	227	229	126	142	188	232	201	263	211	130	134	236	151	140	83	147	139	169	137	247	150	163	179	267	133	186	138
Dapma7bEVm004354	19	22	12	16	16	16	22	11	13	23	33	6	30	23	21	25	27	26	20	12	20	13	15	35	16	28	21	21	21	14	20	21	14	7	27	17	9	39	12	11	16	33	26	27	41	25	46	20	14
Dapma7bEVm004355	26	28	24	39	47	35	40	33	50	51	47	63	28	63	37	37	53	58	57	60	48	42	35	54	21	77	37	56	36	53	53	41	48	45	61	55	22	18	36	32	28	31	22	38	26	32	17	47	14
Dapma7bEVm004372	14	18	21	22	21	26	21	31	47	23	12	17	21	46	44	49	27	20	34	19	53	63	40	53	26	25	21	44	43	46	42	14	23	33	41	29	29	40	35	11	13	38	37	34	40	47	25	39	29
Dapma7bEVm004380	82	54	76	55	85	54	84	79	126	71	135	54	86	115	170	169	130	124	93	101	144	149	114	133	105	117	99	110	94	102	117	49	111	95	94	93	63	89	103	118	88	148	129	96	113	129	104	101	103
Dapma7bEVm004381	16	22	16	14	19	18	45	6	21	23	18	18	16	17	14	19	28	20	23	16	26	13	32	22	13	25	5	22	7	21	16	14	8	14	21	16	12	9	21	30	13	17	19	19	18	24	20	10	26
Dapma7bEVm004389	1175	362	970	502	855	763	1376	2034	548	503	2070	859	1731	684	4829	933	580	1606	1190	1838	791	5875	510	657	830	1425	1857	668	2148	649	570	1061	1044	3692	507	1673	1312	1155	1169	1926	1152	1455	1868	1350	1257	1645	1719	1823	774
Dapma7bEVm004399	70	53	66	32	81	82	92	44	88	65	98	66	50	86	98	84	72	97	63	74	83	102	84	92	84	101	68	124	94	107	70	53	77	72	66	37	53	73	33	93	31	59	61	60	40	56	68	86	37
Dapma7bEVm004411	1	7	3	7	8	7	4	1	5	4	2	2	5	8	9	4	5	3	3	3	7	0	9	5	1	1	4	8	4	14	2	4	9	5	18	2	8	10	10	2	4	5	8	11	6	5	16	1	1
Dapma7bEVm004415	197	82	164	137	165	165	230	128	329	216	301	161	221	262	291	344	233	295	245	185	330	323	308	276	201	269	223	304	252	311	252	186	306	233	216	233	168	167	125	201	108	233	225	205	158	249	116	132	119
Dapma7bEVm004430	7016	3708	6243	3825	5697	5778	9466	4118	8511	6538	10227	6523	6136	8269	7618	9072	6907	10131	7259	6205	10006	8212	8520	7869	6544	9520	7126	8332	8517	8939	8119	6517	9006	7159	6211	7649	3826	4655	4644	6849	4955	6823	6316	6630	4743	6855	4949	5522	4225
Dapma7bEVm004437	930	543	921	499	818	762	1117	620	1168	989	1121	567	1141	1516	1811	1463	1041	1624	1078	1030	1368	1503	1105	1296	979	1140	1221	1185	1552	1535	1317	838	1128	1238	743	835	588	815	643	996	643	1104	918	955	755	1207	935	937	643
Dapma7bEVm004454	14	14	13	22	13	15	7	22	41	42	16	8	7	41	14	27	66	27	7	13	75	29	58	63	7	22	16	28	17	24	43	14	7	19	45	8	22	20	12	13	2	9	20	13	18	25	8	12	16
Dapma7bEVm004458	974	528	961	540	880	885	1298	709	1304	954	1578	857	831	1376	1493	1332	1115	1541	1157	1072	1511	1373	1223	1231	1252	1390	1185	1329	1317	1302	1194	899	1208	1171	1014	633	500	597	631	863	512	906	833	799	630	926	752	767	605
Dapma7bEVm004463	7	94	5	6	14	9	5	2	21	8	2	471	77	2	9	24	26	3	167	2	7	1	18	13	184	3	26	44	0	12	8	221	236	4	7	144	37	237	143	34	204	127	163	283	108	179	203	151	12
Dapma7bEVm004464	14	125	38	35	2	113	10	56	84	19	118	711	358	50	86	107	30	159	668	197	22	15	13	27	70	65	541	113	134	203	18	249	873	170	66	951	122	181	129	187	445	177	148	610	97	195	210	224	84
Dapma7bEVm004468	359	328	596	218	504	425	570	402	857	625	671	320	466	810	828	781	776	635	476	513	901	890	808	747	693	590	450	791	572	821	803	379	508	604	509	248	176	388	396	594	311	617	536	464	326	705	213	302	403
Dapma7bEVm004469	79	35	74	48	102	60	130	122	38	49	130	98	108	60	252	93	64	115	87	136	70	403	53	77	76	149	91	67	121	60	66	63	83	156	80	54	91	70	86	129	80	107	140	127	65	147	146	146	88
Dapma7bEVm004477	547	347	594	377	767	521	635	446	851	585	852	521	566	994	1062	959	732	1088	749	718	954	1019	860	828	822	792	785	909	856	985	784	672	826	710	627	570	341	546	472	734	515	761	569	691	488	827	596	593	334
Dapma7bEVm004490	2144	169	628	298	34	217	21	286	194	59	175	24	2843	1029	1477	2238	96	2012	1509	760	112	1295	63	109	579	688	2077	95	3564	1177	2637	1276	1920	67	155	3089	389	302	354	524	597	985	635	404	483	1495	467	392	2815
Dapma7bEVm004494	3	10	6	13	9	5	0	8	15	1	3	3	2	16	5	14	9	2	6	1	11	12	7	11	6	6	13	3	5	11	12	5	22	0	5	16	4	14	23	8	12	19	17	12	14	7	30	19	11
Dapma7bEVm004503	174	186	233	166	209	255	234	224	593	340	281	234	155	669	222	515	336	283	283	222	509	196	534	379	353	223	175	557	222	477	393	248	350	150	338	238	225	208	160	200	149	210	252	270	165	280	238	199	155
Dapma7bEVm004514	4	9	3	37	1	10	2	31	27	7	10	8	17	13	19	31	26	5	24	22	33	19	10	20	10	18	11	18	24	25	16	2	21	2	27	29	32	37	51	20	22	42	60	29	25	32	24	25	26
Dapma7bEVm004517	9	28	17	14	9	25	3	46	49	10	11	10	50	18	20	47	47	6	35	17	30	13	20	28	11	13	27	42	18	33	28	8	51	6	75	71	104	46	38	85	48	46	123	44	54	53	28	34	50
Dapma7bEVm004530	39	38	74	54	59	76	72	92	159	122	72	50	91	103	87	148	138	61	102	67	121	52	124	159	71	72	74	115	87	158	153	49	124	47	130	117	88	76	99	74	58	82	80	95	85	87	66	84	62
Dapma7bEVm004538	22	29	28	46	25	33	44	44	57	35	36	24	33	49	22	57	47	22	39	24	45	35	51	46	30	30	20	56	21	59	47	36	52	13	69	34	44	33	31	30	24	41	65	47	37	56	37	26	28
Dapma7bEVm004540	15	40	22	46	14	13	25	47	27	24	12	13	22	40	38	43	33	12	28	19	46	19	41	31	16	32	26	26	28	63	37	11	41	14	29	36	23	57	52	14	80	65	50	60	40	46	35	58	52
Dapma7bEVm004554	114	78	110	67	110	119	134	136	178	132	182	115	96	142	155	171	128	182	157	152	131	194	140	125	134	125	120	180	146	120	159	116	186	128	105	112	119	120	118	138	105	96	159	94	71	120	152	166	107
Dapma7bEVm004556	34	21	43	26	28	24	43	44	92	42	60	41	58	49	64	78	43	47	40	32	50	57	47	83	35	38	27	58	47	63	55	43	56	34	31	27	34	26	37	41	22	44	69	36	34	59	52	34	31
Dapma7bEVm004558	10	10	7	22	25	10	6	37	29	5	3	5	24	7	10	34	27	13	29	21	27	25	15	15	7	13	12	20	16	21	30	6	24	3	31	64	40	40	60	45	40	56	56	22	45	69	35	34	54
Dapma7bEVm004575	91	102	148	98	132	147	149	91	207	201	191	153	78	206	166	163	181	145	143	117	262	171	185	191	142	128	124	218	108	180	191	92	139	148	122	75	88	117	98	91	83	143	129	111	79	103	106	119	92
Dapma7bEVm004590	17	22	46	12	78	23	34	34	38	14	21	33	28	36	29	42	25	30	32	34	45	45	39	34	67	36	38	37	37	55	23	26	53	33	31	127	43	107	155	189	146	273	163	164	82	198	69	103	162
Dapma7bEVm004601	0	1	0	0	0	0	1	0	0	0	0	0	2	0	0	0	0	1	1	0	0	0	0	0	0	0	0	0	0	0	0	3	0	0	0	0	0	0	0	0	0	0	0	0	0	0	0	0	0
Dapma7bEVm004606	189	99	208	136	311	208	232	460	518	558	358	204	449	1113	1018	772	653	374	253	505	623	1263	560	633	387	322	548	1224	570	837	717	251	283	693	433	229	183	351	297	406	248	576	389	354	263	498	217	274	211
Dapma7bEVm004610	5	10	7	20	7	41	21	34	45	12	7	5	37	28	33	52	51	8	79	11	45	20	26	44	9	17	30	41	14	53	39	17	67	2	61	54	110	34	50	62	27	28	85	37	16	38	41	32	23
Dapma7bEVm004614	291	317	312	335	290	433	465	230	1052	950	396	362	183	809	279	720	749	334	403	329	1477	245	930	834	390	350	300	945	268	734	923	298	381	253	983	297	255	235	196	247	258	196	321	263	234	250	354	314	249
Dapma7bEVm004619	294	268	374	223	411	363	447	425	597	381	493	344	366	545	485	588	543	606	522	466	621	437	519	506	508	470	465	642	525	597	600	412	592	393	480	438	369	335	418	410	332	414	432	366	343	434	379	429	360
Dapma7bEVm004622	10	18	13	12	7	26	12	12	18	4	15	12	19	19	20	15	16	23	27	21	16	15	22	12	13	14	14	24	15	10	21	17	22	12	25	2	32	16	20	15	11	30	35	22	20	20	17	16	9
Dapma7bEVm004624	373	15	206	352	392	14	1112	764	14	7	1183	760	671	22	879	20	24	971	817	412	26	369	25	25	17	898	27	21	33	31	22	481	252	911	43	19	512	34	16	485	99	22	139	261	306	117	1136	417	63
Dapma7bEVm004631	29	22	33	30	26	28	47	23	54	39	17	14	24	40	31	53	64	20	35	10	53	37	55	57	26	33	19	45	21	46	48	16	46	15	43	32	38	25	87	73	24	65	42	55	76	72	63	53	45
Dapma7bEVm004640	0	3	1	1	2	1	4	6	2	2	1	0	1	0	2	5	6	0	4	2	1	3	3	0	2	2	1	1	1	1	2	0	4	0	5	10	4	1	0	7	3	0	10	0	2	2	1	0	2
Dapma7bEVm004644	418	255	467	252	474	364	520	463	476	413	713	391	436	538	544	510	450	698	571	627	489	558	445	423	563	606	609	547	610	465	518	506	608	463	373	427	299	319	289	353	238	396	456	408	314	387	407	386	312
Dapma7bEVm004651	71	60	72	94	70	100	110	118	139	148	135	99	47	123	98	109	113	80	87	62	166	62	125	119	45	130	51	157	54	106	149	57	62	70	157	57	82	49	64	82	56	65	92	86	95	97	128	130	83
Dapma7bEVm004655	350	229	491	232	446	389	423	329	863	569	639	387	369	856	628	770	650	760	466	459	718	550	755	718	639	606	484	787	608	790	728	448	617	536	456	384	224	339	252	361	280	349	355	333	227	416	330	310	254
Dapma7bEVm004661	59	53	48	28	59	50	53	113	70	66	118	70	97	86	125	87	92	88	114	111	74	130	63	75	63	87	108	101	102	64	69	76	92	93	76	65	66	36	43	70	38	71	76	68	59	72	36	69	66
Dapma7bEVm004664	35	33	28	25	38	31	45	123	88	72	41	48	19	99	205	77	63	52	243	29	85	441	77	62	48	208	130	95	311	109	266	64	73	322	62	27	102	100	95	108	44	21	180	36	98	48	147	265	23
Dapma7bEVm004671	48	47	62	48	43	55	57	74	135	68	43	28	70	117	82	166	113	73	76	55	169	69	170	158	58	64	41	117	69	216	99	39	67	30	126	58	49	68	33	35	37	34	65	43	46	59	50	54	26
Dapma7bEVm004673	75	31	24	47	14	19	42	52	23	21	63	33	40	41	52	33	29	17	43	59	29	25	26	35	11	92	14	27	35	25	33	30	33	32	36	67	72	47	58	41	44	51	56	58	61	55	71	44	41
Dapma7bEVm004675	21	11	7	4	14	15	10	21	27	6	13	19	27	14	15	29	24	11	25	10	25	11	12	24	21	15	7	23	26	14	29	13	39	6	36	38	45	37	19	13	26	48	54	32	23	22	39	21	15
Dapma7bEVm004695	19	9	29	8	24	21	40	26	19	31	41	29	45	34	50	41	21	41	47	55	29	47	17	46	67	21	24	35	47	35	39	20	39	40	14	14	18	12	21	43	27	20	30	16	33	37	19	25	3
Dapma7bEVm004697	15	11	21	17	11	16	16	146	44	16	19	14	14	26	108	39	18	31	22	22	43	37	56	17	35	21	8	44	31	55	30	17	15	8	19	17	22	24	28	15	18	4	24	17	5	11	21	24	16
Dapma7bEVm004702	12	25	9	19	16	38	7	89	88	19	11	19	91	19	59	94	58	7	64	13	29	17	14	72	19	24	18	62	34	90	40	8	110	8	71	63	151	39	41	92	22	26	106	28	27	50	50	22	32
Dapma7bEVm004721	283	175	313	187	293	190	294	282	424	317	399	217	331	472	592	494	344	445	303	407	496	564	377	407	317	360	416	432	464	484	418	259	316	433	291	288	237	229	221	357	229	399	332	352	294	336	262	324	195
Dapma7bEVm004723	0	0	1	3	4	0	3	0	0	0	1	0	0	1	6	0	0	0	4	3	0	0	0	0	0	0	0	0	3	1	0	0	0	0	0	0	5	1	0	2	0	4	0	0	0	3	1	0	0
Dapma7bEVm004727	13	9	14	9	6	21	6	25	30	19	6	7	20	18	29	42	36	4	25	13	30	14	23	37	1	12	19	13	17	52	13	5	43	3	44	34	62	20	42	39	22	32	59	20	14	29	22	21	24
Dapma7bEVm004735	534	140	313	112	14	265	10	556	555	28	627	43	857	1220	531	1194	42	1911	1058	1410	51	437	73	25	811	491	1818	61	1269	1261	341	959	1579	601	90	1724	126	68	104	299	357	258	216	608	105	597	102	280	340
Dapma7bEVm004741	48	40	40	43	55	48	76	32	88	56	85	35	64	105	65	77	63	107	62	61	95	103	94	76	70	72	74	82	59	90	72	56	72	75	80	56	65	60	44	47	51	48	61	75	55	77	59	58	71
Dapma7bEVm004756	17	8	13	15	10	13	16	8	74	40	14	7	18	52	27	49	50	34	35	20	44	19	48	39	37	29	16	46	22	53	47	23	32	14	32	25	11	14	11	9	15	24	22	15	30	17	24	26	23
Dapma7bEVm004767	188	126	147	190	159	213	291	203	299	312	457	177	342	335	780	426	388	350	203	408	505	687	321	435	194	301	345	387	384	313	355	257	215	517	268	223	219	338	287	380	207	477	389	319	281	550	357	425	248
Dapma7bEVm004770	10106	5831	9573	5823	9147	9385	14504	5429	12045	10223	15977	8271	8443	13927	14258	14240	11674	15804	11101	9742	18007	14111	12021	13296	10261	13775	11619	13742	13031	14229	13523	8597	12254	12035	7747	9263	3818	6171	6209	9934	5915	9781	8819	8767	6354	10461	5702	6640	5667
Dapma7bEVm004771	448	586	1077	585	1579	947	1129	294	2200	1664	933	760	311	1518	502	1538	1445	718	603	293	1691	411	1953	1554	1761	978	236	1702	524	1186	1755	557	813	362	1004	143	324	669	676	900	497	968	816	668	546	994	310	350	733
Dapma7bEVm004772	3	8	21	29	5	10	6	28	34	12	7	5	12	23	9	21	31	13	16	7	27	13	14	33	12	10	4	18	14	26	34	10	20	12	30	30	24	33	21	12	15	11	27	6	18	12	0	19	38
Dapma7bEVm004793	2	8	2	7	10	8	7	23	16	3	4	2	6	13	2	9	22	12	9	9	17	9	15	16	6	12	4	3	6	13	15	4	14	2	0	12	19	21	23	7	20	17	27	15	12	15	9	18	23
Dapma7bEVm004795	209	186	341	173	433	269	312	267	567	481	356	249	201	625	306	559	460	366	324	306	646	302	628	476	484	301	228	708	279	655	489	339	354	214	516	253	175	359	227	323	203	584	270	431	238	346	239	261	219
Dapma7bEVm004797	128	61	109	80	41	78	89	138	265	106	111	46	180	528	190	428	116	213	153	120	140	213	165	125	138	109	137	201	310	349	183	138	150	84	88	130	85	57	66	63	31	70	120	62	62	89	107	95	56
Dapma7bEVm004807	343	192	343	211	340	302	421	313	581	445	528	327	419	577	515	631	413	612	483	492	501	418	506	483	472	514	527	514	526	598	515	479	498	425	293	371	219	217	217	241	198	299	286	324	217	351	227	242	191
Dapma7bEVm004825	147	85	122	66	163	148	177	243	162	159	260	146	252	245	426	171	178	196	217	271	239	441	168	171	149	212	275	203	267	194	184	162	188	277	176	346	192	233	238	322	256	355	356	298	221	386	304	315	175
Dapma7bEVm004832	23	26	27	18	24	22	32	34	48	37	22	16	33	44	31	46	37	30	37	18	39	35	42	36	37	43	29	25	45	24	40	23	40	19	30	25	29	54	39	41	40	56	34	41	38	32	52	43	28
Dapma7bEVm004847	14	17	14	9	2	27	2	39	52	16	5	2	48	28	30	71	49	6	49	6	28	9	31	40	0	20	14	37	15	62	50	2	70	3	70	46	52	43	32	61	27	26	71	25	11	28	14	21	25
Dapma7bEVm004852	36	76	32	57	75	99	43	31	167	119	73	98	55	135	45	175	85	40	59	26	118	56	113	140	146	40	40	219	25	98	141	40	101	46	109	83	61	200	105	65	69	155	152	122	107	132	41	45	69
Dapma7bEVm004864	109	75	94	79	95	102	106	84	214	94	158	108	120	209	159	217	173	153	165	109	191	153	151	190	149	147	131	175	155	208	197	99	157	142	130	120	96	94	85	85	70	121	96	106	71	105	115	105	80
Dapma7bEVm004866	69	35	41	35	63	70	82	66	105	76	76	64	64	78	72	76	78	62	84	43	108	74	67	62	75	66	52	89	70	80	95	46	109	68	83	49	33	61	78	92	53	92	67	77	53	109	53	44	45
Dapma7bEVm004871	3	20	12	29	7	25	14	33	66	21	8	12	32	24	38	83	59	9	53	6	33	10	26	66	11	22	21	45	20	80	28	10	68	0	76	55	93	38	36	35	21	19	73	25	30	34	31	26	41
Dapma7bEVm004875	50	30	40	28	43	44	40	42	87	69	90	36	77	103	96	85	75	75	73	73	85	91	65	78	52	68	62	76	89	123	70	31	56	94	56	31	23	34	25	49	28	41	27	61	34	54	49	46	38
Dapma7bEVm004876	23	36	26	21	20	22	35	43	18	31	25	21	22	25	42	37	48	26	30	31	51	46	35	28	39	20	26	29	42	23	33	17	23	43	37	32	21	31	36	14	20	38	37	38	28	67	41	38	43
Dapma7bEVm004878	46	43	51	39	67	49	79	92	86	54	70	89	104	85	131	127	114	127	63	108	85	160	88	103	98	124	132	76	117	120	61	76	119	91	62	68	62	130	78	91	68	112	108	114	80	139	60	86	104
Dapma7bEVm004889	39	38	51	43	64	39	60	40	74	46	64	55	40	71	68	59	58	70	38	71	64	81	54	75	70	67	74	61	79	68	48	46	70	62	49	67	27	47	39	53	48	54	32	50	56	77	71	45	77
Dapma7bEVm004890	164	120	156	130	281	139	214	168	271	161	260	212	152	243	316	252	199	247	256	178	274	272	251	224	242	201	187	262	213	232	246	177	228	246	161	204	127	152	194	204	164	263	271	263	113	255	174	212	152
Dapma7bEVm004893	113	89	123	61	103	150	142	139	183	172	162	104	175	255	252	267	167	203	179	187	233	299	182	206	160	145	193	229	186	230	164	125	151	201	145	214	65	123	126	187	116	189	163	209	151	214	142	144	106
Dapma7bEVm004901	168	153	224	160	236	271	253	141	423	289	315	190	158	290	207	244	248	199	307	139	315	179	283	257	228	227	166	293	193	193	294	208	350	202	389	218	215	143	181	468	150	212	277	277	172	268	214	180	159
Dapma7bEVm004925	979	573	843	678	1007	1000	1279	620	1513	1150	1532	893	977	1406	1344	1756	1196	1696	1109	921	1847	1480	1470	1589	1060	1574	1106	1452	1322	1659	1301	922	1289	1167	1127	1000	465	730	627	1040	590	1031	945	993	599	1172	710	685	643
Dapma7bEVm004928	65	104	88	102	113	92	77	77	108	79	76	89	61	116	102	160	121	116	90	89	132	95	99	126	97	78	75	115	102	219	140	69	126	60	156	131	79	73	50	66	64	55	98	99	55	71	94	85	51
Dapma7bEVm004936	138	139	143	142	142	199	165	262	316	196	202	155	287	311	352	436	275	175	280	182	356	372	234	314	136	178	223	362	277	401	278	104	335	197	225	347	290	306	250	358	199	285	401	271	216	275	240	229	205
Dapma7bEVm004937	6	20	1	12	3	19	5	8	34	26	9	6	4	34	39	61	56	5	14	5	38	30	31	42	6	8	12	32	22	67	48	4	11	9	49	7	3	18	14	12	8	10	26	16	16	32	17	12	5
Dapma7bEVm004942	232	138	252	132	363	228	257	197	438	295	337	276	283	527	403	421	351	420	337	276	445	364	388	361	421	336	375	456	367	404	373	252	327	346	233	365	240	310	314	285	258	402	310	361	213	425	246	288	309
Dapma7bEVm004943	26	29	20	37	21	26	28	59	74	54	32	20	22	63	58	51	61	24	40	33	40	37	43	65	21	36	24	41	30	52	61	32	27	19	34	42	45	75	47	43	35	52	59	49	31	46	49	47	25
Dapma7bEVm004944	12	27	17	42	26	29	14	28	49	58	16	36	33	50	32	87	50	15	32	31	71	41	44	52	23	25	25	45	40	64	54	15	28	18	35	56	29	69	46	50	43	52	45	62	34	53	37	46	32
Dapma7bEVm004945	253	180	342	188	295	273	303	244	593	381	411	212	261	619	444	657	515	444	377	333	651	454	486	538	340	474	380	519	402	585	596	320	395	304	393	322	206	275	186	317	189	288	233	330	225	334	256	261	238
Dapma7bEVm004967	31	23	39	24	44	40	54	30	89	63	72	51	53	53	79	77	70	45	45	57	74	78	69	71	48	58	44	77	47	93	71	43	47	40	63	36	22	57	56	72	49	67	42	45	57	69	54	38	60
Dapma7bEVm004984	22	178	41	102	74	211	26	22	769	402	35	90	85	1273	16	1100	466	25	75	8	900	67	700	510	123	24	16	1171	21	1136	522	31	142	21	627	146	47	134	77	52	54	118	75	105	110	123	78	96	52
Dapma7bEVm004985	2	5	7	1	8	1	11	2	12	8	0	12	16	6	6	5	17	6	0	8	11	5	4	15	9	6	8	0	5	10	6	1	6	2	3	3	7	10	16	3	1	8	11	18	14	14	4	8	9
Dapma7bEVm004987	3	5	2	16	6	9	3	14	5	7	1	5	15	13	12	23	17	8	7	6	21	7	15	5	12	9	5	21	12	15	12	9	25	3	16	48	10	10	13	13	19	20	19	13	8	31	14	16	16
Dapma7bEVm004991	16465	8438	14233	10130	13988	13143	25813	11119	14230	13486	23761	16430	13463	16294	20530	16163	13665	21499	17096	16195	23151	24072	14325	14819	15219	20704	18232	15858	18345	15025	16110	13459	18683	19664	12024	21193	11394	14965	14275	18959	14500	20359	22778	19373	13920	20489	15139	16179	12729
Dapma7bEVm004999	8	12	18	7	15	33	11	25	53	40	17	24	42	33	23	48	29	16	44	12	43	16	29	26	9	17	10	48	14	27	38	17	59	13	62	51	88	31	22	37	10	24	103	33	21	19	34	20	22
Dapma7bEVm005001	10	6	7	18	15	31	9	12	39	17	14	16	22	16	10	30	21	19	23	9	23	12	20	46	20	12	17	37	15	37	20	7	33	12	44	48	52	20	40	44	32	58	77	42	38	55	18	19	42
Dapma7bEVm005011	171	110	195	117	180	224	243	205	260	208	326	187	168	213	296	264	262	262	232	191	286	264	230	256	214	278	159	261	235	252	231	168	254	208	244	159	182	155	125	247	154	204	233	172	170	222	187	189	148
Dapma7bEVm005017	11	39	13	13	8	55	6	40	71	16	10	3	33	23	31	44	38	20	44	16	29	15	23	32	12	20	26	35	15	35	36	1	98	13	35	40	91	51	35	62	29	27	126	36	51	53	53	37	23
Dapma7bEVm005021	67	45	62	58	83	90	137	63	120	63	157	167	60	75	120	94	97	151	120	41	110	66	79	89	68	92	64	106	56	96	90	53	130	90	120	74	96	63	86	93	82	86	154	58	94	122	79	68	53
Dapma7bEVm005029	16	19	26	9	33	18	28	20	36	12	26	29	26	25	33	39	16	17	25	24	29	34	26	41	29	29	18	29	13	18	22	26	26	17	35	30	62	36	60	42	17	51	76	34	71	53	41	67	60
Dapma7bEVm005035	148	41	42	50	31	63	45	59	45	32	132	55	191	78	104	117	46	313	168	289	44	46	50	42	169	120	264	78	130	106	37	167	248	102	35	653	44	48	72	47	40	45	104	70	65	177	57	87	187
Dapma7bEVm005061	40	32	35	21	28	27	40	38	36	29	59	31	27	49	45	35	34	37	48	38	45	59	24	44	32	44	30	35	27	15	44	19	42	31	44	25	17	39	32	40	41	32	33	37	44	55	28	34	24
Dapma7bEVm005063	63	1	21	20	66	10	88	76	23	6	96	158	79	5	228	18	22	192	136	29	14	213	5	9	18	88	52	15	98	11	23	96	133	149	22	28	90	34	23	59	43	12	94	30	37	61	66	129	30
Dapma7bEVm005064	22	24	16	26	10	46	5	71	67	26	11	21	43	36	51	62	69	7	69	17	63	17	20	58	11	44	26	33	29	51	37	6	78	9	88	78	139	50	87	70	43	43	116	52	51	79	70	76	71
Dapma7bEVm005068	8	13	7	12	13	7	6	20	31	11	8	8	3	11	28	29	21	7	24	23	12	18	16	24	2	14	18	16	11	35	15	7	28	21	32	38	21	22	33	23	11	14	17	18	20	24	32	11	14
Dapma7bEVm005078	70	55	72	53	75	60	98	39	154	106	79	57	55	115	72	95	101	72	54	37	162	71	113	142	76	67	49	133	72	80	97	62	94	46	139	46	49	62	53	71	77	68	110	125	40	96	85	86	41
Dapma7bEVm005089	53	47	52	32	71	71	67	52	68	61	132	52	53	69	90	70	88	97	77	81	74	102	58	50	72	92	56	81	63	59	67	52	84	76	54	70	41	29	57	65	51	65	42	76	35	60	61	41	44
Dapma7bEVm005092	10	11	31	30	7	23	12	60	42	37	51	19	46	41	49	47	40	60	80	49	38	50	26	45	32	37	85	38	69	65	36	31	71	33	78	78	49	39	38	38	30	30	47	49	48	50	27	54	21
Dapma7bEVm005108	27	19	30	26	26	20	45	28	42	18	36	11	45	31	53	51	22	27	24	34	47	33	26	59	28	41	11	39	35	53	42	11	45	34	29	37	47	48	70	124	55	60	96	59	105	79	61	67	89
Dapma7bEVm005117	3	19	3	6	4	19	2	13	22	7	3	122	53	10	12	26	17	3	85	0	8	8	8	9	4	4	38	21	13	9	7	14	57	1	14	73	29	35	34	18	56	14	49	52	24	25	41	23	9
Dapma7bEVm005125	116	111	133	95	281	105	201	106	137	98	242	371	110	135	158	128	135	156	179	118	131	144	108	112	195	220	135	124	101	91	110	149	192	128	143	126	169	270	203	276	203	267	237	305	170	284	225	183	122
Dapma7bEVm005137	27	29	35	22	61	41	28	93	86	9	43	29	91	20	59	91	72	40	156	15	44	9	34	91	59	50	37	67	55	71	34	38	170	10	106	81	120	48	48	105	42	64	119	41	37	57	44	64	54
Dapma7bEVm005140	22	41	19	50	37	27	23	70	87	32	12	12	64	28	40	61	70	17	78	21	63	30	42	57	17	44	29	67	33	42	44	14	87	15	82	120	135	74	106	63	59	39	193	86	69	64	95	66	56
Dapma7bEVm005142	4	20	4	8	3	23	4	20	40	11	3	2	44	20	35	25	35	1	48	11	33	10	6	21	2	14	24	18	27	19	19	3	30	2	47	23	36	29	28	47	13	27	54	16	18	46	32	18	18
Dapma7bEVm005152	0	0	1	2	1	1	0	0	0	0	0	0	0	0	0	0	0	0	0	0	1	1	1	0	0	0	1	0	2	0	0	0	0	0	0	0	0	0	0	0	0	0	0	0	0	0	0	0	0
Dapma7bEVm005157	32	47	16	64	24	99	30	159	102	41	12	20	114	44	61	123	122	14	162	48	116	37	58	94	14	67	49	97	81	93	69	25	143	22	131	180	235	122	145	163	76	107	213	62	95	133	123	101	111
Dapma7bEVm005159	142	34	171	58	168	119	253	162	133	84	366	158	137	120	205	138	105	245	143	136	100	215	79	120	173	228	115	126	144	138	126	166	168	182	92	99	113	88	106	166	91	144	98	130	112	145	114	125	109
Dapma7bEVm005160	34	32	26	24	21	34	20	20	70	47	66	25	52	35	45	65	53	68	70	62	69	32	51	54	20	76	27	47	47	54	70	28	59	53	64	33	38	27	27	50	44	55	56	32	24	40	36	19	20
Dapma7bEVm005169	29	38	20	23	31	54	34	61	85	29	55	31	57	38	34	52	54	49	89	36	74	30	44	44	41	42	29	55	41	57	41	20	74	33	79	62	76	51	51	63	34	37	100	32	49	59	39	47	50
Dapma7bEVm005187	75	84	82	92	144	95	153	104	120	104	132	104	87	115	109	106	108	104	135	84	130	112	88	87	112	113	90	117	75	106	92	107	141	87	136	65	84	74	71	112	76	90	120	119	118	113	180	106	55
Dapma7bEVm005198	260	166	310	146	355	207	355	311	403	326	511	312	264	446	460	355	318	520	391	402	483	457	365	437	416	409	321	412	391	384	346	324	323	402	328	202	205	195	220	284	182	339	281	304	233	301	296	297	196
Dapma7bEVm005242	84	69	115	94	92	98	128	76	122	107	133	93	61	106	94	132	116	105	115	80	140	106	92	128	77	111	76	137	85	94	142	86	132	61	94	75	130	116	113	218	118	157	120	182	167	186	142	135	138
Dapma7bEVm005247	275	167	284	274	286	269	443	218	413	364	557	437	245	395	306	355	334	457	462	321	554	252	358	317	336	442	288	420	205	344	367	272	506	289	383	374	205	137	129	322	234	199	254	358	181	223	340	258	144
Dapma7bEVm005248	2	2	4	3	3	0	0	12	10	2	1	2	3	7	12	16	8	1	5	3	4	3	12	15	5	5	3	4	5	6	8	0	10	2	12	17	8	14	10	12	3	5	10	11	13	12	15	11	18
Dapma7bEVm005254	11	8	16	2	13	7	17	18	13	16	16	21	14	8	25	7	11	12	11	21	15	35	9	9	20	18	11	14	12	10	7	8	12	19	7	9	21	18	14	13	6	27	6	16	13	23	15	10	13
Dapma7bEVm005258	22	18	43	15	23	20	27	34	31	19	10	15	21	28	82	57	39	30	46	26	36	34	49	42	25	38	30	31	50	51	29	17	47	35	24	24	27	25	16	34	24	34	38	25	29	49	52	34	18
Dapma7bEVm005263	14	11	16	19	17	14	17	23	38	27	27	12	20	16	40	46	28	9	24	23	41	18	29	21	28	24	8	27	20	36	23	8	29	15	26	35	28	9	21	20	19	48	19	12	22	37	29	24	15
Dapma7bEVm005267	34	21	15	13	29	40	28	40	49	11	24	14	54	26	43	39	51	36	53	20	30	33	23	34	23	41	46	40	46	60	49	13	42	23	32	35	40	49	47	29	25	42	41	28	34	46	44	31	45
Dapma7bEVm005268	9	9	10	7	14	8	18	17	32	21	18	10	13	19	20	26	19	27	18	17	19	33	24	21	12	17	21	28	26	23	27	16	38	18	26	24	40	22	10	16	3	21	31	25	7	27	31	20	23
Dapma7bEVm005271	13	15	14	16	10	13	19	20	22	16	8	15	29	32	33	17	24	15	12	16	26	27	33	36	22	18	30	20	21	32	22	15	22	16	18	40	13	35	22	29	25	25	55	19	23	21	36	19	26
Dapma7bEVm005272	0	2	1	9	6	5	0	2	13	5	2	2	5	9	5	13	2	6	1	1	9	9	6	15	4	5	2	7	1	18	9	10	10	1	6	2	7	9	10	4	7	6	19	5	2	12	5	10	7
Dapma7bEVm005280	71	52	74	48	172	69	130	84	95	77	109	137	97	94	82	96	94	111	157	64	108	105	61	87	96	92	117	120	82	93	96	93	199	63	147	135	126	114	110	123	103	126	122	100	80	166	62	133	74
Dapma7bEVm005282	36	34	45	30	77	50	39	27	83	74	64	155	43	84	49	61	51	44	102	41	80	40	64	54	85	63	37	85	44	51	53	64	112	28	101	80	76	49	52	91	72	77	53	63	8	63	36	45	32
Dapma7bEVm005286	6	8	6	11	3	5	2	10	13	15	5	3	0	8	21	7	5	4	4	1	15	7	11	11	3	9	7	5	3	2	8	3	16	3	13	12	9	8	13	1	5	17	14	14	11	23	11	11	13
Dapma7bEVm005288	81	44	91	40	90	77	99	122	120	72	139	77	118	202	187	154	72	105	93	119	132	306	120	140	93	90	132	224	113	158	104	77	98	124	120	133	62	123	130	158	102	209	180	158	94	203	99	116	70
Dapma7bEVm005293	1066	93	153	189	90	99	51	196	88	34	377	80	755	454	643	724	24	1069	965	623	33	742	19	17	497	1055	1166	32	1407	453	219	595	829	656	25	1240	637	498	543	121	104	144	657	132	307	421	1022	448	395
Dapma7bEVm005294	26	52	84	77	59	66	72	93	216	120	89	50	89	190	113	187	151	111	108	84	141	78	203	177	100	84	67	189	111	139	151	64	115	67	96	83	71	77	60	44	56	79	88	41	65	109	49	91	68
Dapma7bEVm005295	24	3	7	2	2	4	2	10	10	10	1	1	83	17	19	49	19	36	37	16	13	9	12	11	13	6	18	10	46	27	16	18	43	2	10	18	21	19	16	16	19	6	20	3	10	18	13	10	11
Dapma7bEVm005302	21	29	27	23	43	33	22	48	30	22	38	10	30	36	40	46	29	3	30	22	32	21	30	29	19	52	15	23	27	32	31	6	33	45	58	35	51	31	45	21	40	52	54	61	41	38	45	57	36
Dapma7bEVm005312	56	23	41	34	69	43	82	53	144	66	81	46	42	122	109	124	113	70	52	64	109	99	94	85	55	85	51	130	83	115	122	43	73	59	85	43	47	66	69	82	49	114	85	66	51	84	45	60	54
Dapma7bEVm005313	44	41	41	34	45	40	47	80	47	54	86	66	72	58	118	69	80	68	60	101	112	110	78	100	46	84	93	53	71	40	61	61	51	87	49	76	66	126	76	88	52	159	132	139	70	139	122	99	56
Dapma7bEVm005323	9	4	7	13	5	7	5	16	13	4	6	2	16	9	11	16	10	5	20	6	13	8	8	11	6	13	8	10	8	14	15	4	18	6	13	26	12	11	8	11	16	22	16	22	17	12	24	11	13
Dapma7bEVm005347	3	6	1	6	1	8	1	12	14	6	2	0	21	3	4	9	8	1	14	3	12	5	4	19	1	7	6	6	2	12	8	6	19	2	28	20	29	10	11	13	8	8	11	3	8	5	8	17	7
Dapma7bEVm005349	68	60	91	63	71	122	111	60	168	78	115	75	45	116	68	116	79	89	77	50	138	66	144	135	109	102	26	131	62	98	118	52	89	45	110	42	61	76	68	59	61	69	73	56	53	47	45	72	32
Dapma7bEVm005351	88	59	76	55	75	77	64	83	156	104	96	84	86	202	140	109	150	145	120	117	126	129	159	121	109	94	103	143	134	150	131	80	128	96	93	87	98	84	50	102	54	95	91	96	58	110	111	104	39
Dapma7bEVm005355	92	72	86	84	77	66	115	73	92	75	154	87	90	107	117	124	105	126	126	73	106	125	108	107	73	110	71	95	110	101	107	73	108	107	52	95	81	71	87	112	79	111	104	112	75	135	122	108	67
Dapma7bEVm005357	16	19	9	19	3	27	11	33	32	20	6	16	29	27	42	36	27	7	44	8	27	28	19	24	6	30	21	29	23	25	28	4	54	9	58	56	62	32	42	50	31	47	67	36	54	52	32	48	29
Dapma7bEVm005362	9	10	1	14	7	10	5	10	17	8	9	6	10	23	14	14	10	7	1	15	14	6	23	17	5	16	5	22	14	22	12	4	13	8	17	8	5	14	10	10	16	13	18	18	12	23	26	7	20
Dapma7bEVm005366	11	15	20	9	24	36	20	44	53	16	6	11	50	35	25	74	37	19	51	19	35	19	23	49	19	20	21	40	31	67	30	9	87	17	59	41	88	57	39	64	61	59	75	27	33	70	55	30	46
Dapma7bEVm005370	5925	2902	5275	3095	6180	4704	7331	3902	5620	4376	9023	5840	5279	6266	8612	6949	5184	10454	7139	6716	7751	8083	6004	5930	6600	9159	7729	5867	8831	6410	6009	5965	8219	7097	5087	6022	3046	4550	4169	6010	4265	6341	5679	5804	4095	7323	4399	4938	3584
Dapma7bEVm005385	17	23	8	32	7	18	11	42	23	25	6	11	40	25	28	34	48	4	13	8	44	16	18	19	0	24	14	23	22	26	28	9	36	5	50	32	54	45	50	11	23	45	35	24	49	44	41	68	43
Dapma7bEVm005394	9	49	20	56	26	79	13	97	136	41	7	24	123	46	53	128	108	16	162	28	94	24	42	97	9	45	38	133	43	120	57	7	191	16	190	139	257	82	107	166	76	79	249	66	50	90	62	65	66
Dapma7bEVm005402	791	396	721	572	582	772	1127	513	1611	938	1270	686	810	1578	1221	1717	1019	1353	976	745	1563	1150	1146	1269	889	1144	1194	1107	1163	1308	1289	723	1208	962	758	817	403	606	542	676	518	933	706	763	509	824	478	502	535
Dapma7bEVm005403	212	191	250	146	340	265	318	207	425	343	380	202	186	431	365	432	338	374	222	265	465	451	421	407	349	285	328	477	308	401	405	235	299	293	298	200	193	193	239	266	176	293	296	285	246	335	211	225	160
Dapma7bEVm005405	848	519	799	572	751	851	1044	468	1693	1175	1331	821	817	1588	882	1418	1073	1285	1085	714	1501	797	1330	1249	1124	1155	872	1403	949	1441	1325	879	1244	747	739	719	349	460	435	604	400	683	597	687	487	632	454	464	448
Dapma7bEVm005407	989	895	1197	684	2126	1247	1440	893	1931	1347	1606	1422	1275	1870	1764	2153	1588	1323	1394	1073	1954	1774	1712	1862	2318	1394	1024	2198	1368	2008	1707	1162	1579	1238	1265	1020	968	1794	1631	2220	1135	2549	1917	2132	1435	2349	1116	1173	1183
Dapma7bEVm005414	1445	898	1387	906	1542	1324	1765	1552	1753	1285	2347	1448	1838	2168	2713	1948	1587	2588	2025	2413	1823	2819	1593	1564	1991	2212	2342	1905	2297	1839	1664	1825	2101	2370	1203	1816	1482	1130	1215	1680	1132	1681	1816	1853	1216	1850	1806	1813	1142
Dapma7bEVm005441	54	53	98	63	102	66	108	57	160	107	135	92	67	128	99	131	121	126	86	84	179	97	122	149	112	98	84	125	102	154	135	74	106	93	90	96	113	78	54	120	85	87	110	83	75	78	96	79	79
Dapma7bEVm005451	84	72	71	44	78	110	124	99	136	156	125	109	87	140	105	157	104	102	117	95	124	73	150	149	121	121	95	153	90	140	127	114	133	101	97	137	90	105	88	81	68	125	110	95	68	94	93	57	68
Dapma7bEVm005460	19	10	22	22	53	19	16	30	33	25	31	12	29	23	34	33	24	13	37	31	33	31	43	28	43	21	14	24	27	36	34	9	25	23	28	103	44	101	70	90	65	146	88	94	44	125	43	36	54
Dapma7bEVm005461	147	101	141	94	118	202	140	140	303	222	194	138	157	297	185	255	151	255	256	230	213	188	202	200	221	205	229	254	215	231	246	231	267	194	171	270	197	128	94	145	97	134	187	160	111	150	127	166	101
Dapma7bEVm005467	109	56	99	66	111	93	132	164	102	99	169	106	168	113	249	113	110	147	127	167	142	251	98	108	106	128	138	185	140	98	99	99	174	180	98	115	133	76	101	165	110	122	156	129	120	102	126	125	70
Dapma7bEVm005479	5	17	2	10	2	4	4	18	17	7	8	8	8	15	12	17	16	14	11	14	15	22	12	22	3	10	15	16	5	17	3	11	24	6	11	40	21	14	11	20	16	10	36	12	10	22	24	15	16
Dapma7bEVm005481	52	38	57	63	39	70	126	119	137	65	147	124	166	100	141	124	101	159	206	104	94	143	72	108	88	108	95	85	135	111	101	109	136	107	96	155	149	86	106	145	75	86	190	87	103	130	109	139	45
Dapma7bEVm005483	284	383	416	236	541	395	431	334	756	569	524	643	355	705	336	593	523	461	505	376	623	348	542	541	682	374	422	782	335	523	548	514	706	233	458	487	312	460	389	405	507	618	447	687	324	516	459	413	344
Dapma7bEVm005489	443	359	473	320	505	458	576	437	473	449	697	561	316	465	527	475	399	575	583	469	565	474	499	441	564	630	458	537	552	490	472	600	675	454	385	376	466	356	315	495	408	384	575	484	415	454	630	597	323
Dapma7bEVm005499	4	8	6	2	1	21	2	5	29	6	0	20	16	5	10	12	12	3	22	2	8	1	7	13	7	11	3	15	6	16	12	11	16	8	39	24	32	15	4	9	11	7	34	9	7	8	15	4	10
Dapma7bEVm005500	27	20	40	32	33	55	46	65	102	51	37	12	45	71	72	101	96	69	47	26	60	48	86	133	55	62	55	92	65	99	81	54	64	33	68	57	52	53	43	42	25	43	64	41	52	56	57	39	16
Dapma7bEVm005504	22	34	80	17	60	40	57	57	102	63	66	31	56	123	101	123	100	95	41	73	87	97	96	102	83	62	54	135	112	119	125	38	67	63	61	18	39	23	15	22	34	64	59	45	22	38	75	53	14
Dapma7bEVm005512	570	667	578	404	1424	394	775	463	672	458	766	3974	585	1156	557	631	362	565	1336	395	486	653	502	387	2134	711	582	1062	691	543	587	1583	2053	536	380	843	779	1566	973	1016	1239	1719	1209	2023	697	1161	1378	908	452
Dapma7bEVm005521	199	150	252	181	257	241	247	218	493	334	372	207	172	499	387	437	401	379	448	295	484	395	412	383	286	334	287	479	324	481	423	266	386	278	302	289	183	176	185	267	148	249	213	261	152	291	234	216	173
Dapma7bEVm005540	12	23	14	29	19	29	29	38	38	14	23	29	36	16	36	22	28	9	64	20	44	20	24	31	13	18	15	37	21	32	22	17	44	24	41	49	103	55	45	63	24	43	75	68	33	68	65	36	47
Dapma7bEVm005543	74	103	94	70	122	135	85	71	281	216	102	75	54	208	77	198	189	82	74	76	327	99	224	210	130	85	68	240	94	163	222	50	91	86	178	92	82	113	103	110	116	152	176	132	97	159	109	76	100
Dapma7bEVm005544	153	121	60	96	91	100	128	176	95	205	154	192	206	131	82	74	157	149	176	164	134	112	108	78	102	109	179	69	124	64	90	153	110	94	163	201	245	141	169	154	131	119	242	107	92	144	122	192	115
Dapma7bEVm005560	88	80	121	117	139	107	146	151	167	108	149	120	77	162	143	182	146	148	142	145	173	139	167	118	160	145	140	142	126	137	157	107	136	104	149	130	116	88	126	135	99	141	150	143	107	145	155	146	70
Dapma7bEVm005563	5	8	18	27	37	4	8	17	26	20	15	44	38	24	16	17	22	6	47	18	23	16	15	25	37	23	42	68	21	42	23	13	60	8	23	99	14	58	33	26	54	69	55	67	42	53	36	29	23
Dapma7bEVm005570	45	24	38	44	54	33	33	77	39	25	72	41	59	47	73	29	42	78	58	54	39	51	39	33	28	93	44	38	58	39	31	29	30	66	33	47	45	61	45	43	36	59	87	48	49	41	51	60	56
Dapma7bEVm005577	20	24	19	15	21	35	22	65	71	30	20	22	52	54	82	94	62	22	66	23	54	36	45	39	36	36	46	49	38	73	43	8	76	26	88	66	71	58	39	54	35	53	61	44	32	52	54	47	33
Dapma7bEVm005585	75	114	226	105	169	149	200	189	276	124	119	85	175	406	643	478	366	394	309	388	442	253	397	530	308	141	317	351	568	562	392	230	135	281	295	53	96	88	65	64	71	115	113	76	113	219	86	156	54
Dapma7bEVm005594	1613	1330	2174	1476	2086	1940	2858	1479	2612	2527	2904	2473	1282	2485	1492	1941	2010	2229	2289	1782	3014	1666	2408	2104	2514	2304	1541	2648	1685	1914	2646	1974	2380	1552	2522	1539	1491	1437	1182	1580	1493	1743	1878	2063	1416	1672	1875	1945	1235
Dapma7bEVm005597	511	376	646	408	471	569	825	462	1600	1064	828	497	556	1485	833	1320	964	1073	761	682	1361	685	1219	1126	861	869	627	1333	942	1472	1196	591	864	683	830	303	437	348	339	384	281	430	434	367	321	498	610	521	301
Dapma7bEVm005607	344	193	321	229	287	367	345	221	525	379	547	288	312	503	596	534	423	493	403	393	566	573	501	444	383	446	418	474	471	464	506	379	442	503	313	483	224	300	265	460	255	366	388	481	336	514	325	372	259
Dapma7bEVm005608	239	157	250	184	246	280	322	271	321	245	378	287	210	367	330	309	245	287	307	295	330	376	274	264	257	355	269	363	282	289	311	244	287	298	202	236	249	220	197	315	171	233	309	225	201	252	264	247	187
Dapma7bEVm005613	6	5	2	5	0	4	5	1	7	3	7	9	2	11	7	7	15	0	17	7	20	8	3	10	2	3	4	7	9	5	4	3	15	6	16	10	10	11	17	8	7	14	20	9	5	7	1	7	13
Dapma7bEVm005621	324	353	455	280	465	424	483	329	809	619	562	458	262	813	404	740	646	609	509	414	883	444	957	631	634	565	371	829	445	749	715	420	674	306	766	444	222	289	247	325	245	364	346	397	254	443	317	308	195
Dapma7bEVm005624	13	12	12	13	12	36	8	57	69	27	12	23	45	27	51	58	61	4	56	19	44	30	40	60	13	30	27	49	25	59	48	4	57	12	48	52	59	38	32	47	22	37	90	31	33	51	32	45	38
Dapma7bEVm005625	148	128	165	120	182	112	168	136	181	156	174	151	89	184	160	145	160	193	232	168	204	152	182	170	181	178	134	191	127	173	172	168	167	119	160	166	119	138	119	147	126	139	183	136	128	158	169	144	112
Dapma7bEVm005644	8	17	7	14	9	32	12	24	40	53	20	17	22	28	15	44	47	22	13	13	36	4	44	37	8	18	15	43	15	70	26	21	36	9	53	19	41	19	34	20	20	30	34	16	23	28	29	30	12
Dapma7bEVm005646	271	172	291	172	331	250	363	248	439	308	491	277	268	371	408	370	326	364	307	354	448	454	317	348	347	409	311	386	360	362	359	272	360	397	254	235	202	240	165	369	205	315	276	290	283	281	268	263	224
Dapma7bEVm005649	19	20	25	16	14	22	21	44	38	33	29	21	26	39	42	46	41	20	35	14	50	35	29	40	7	34	19	25	39	51	33	7	40	24	25	42	50	41	23	27	34	40	57	26	43	43	35	28	37
Dapma7bEVm005653	343	158	183	194	114	259	123	263	626	232	269	192	578	1071	412	1020	201	660	506	399	340	412	307	226	293	310	583	325	739	1101	346	392	580	369	208	674	167	97	126	207	132	188	302	273	130	308	207	206	230
Dapma7bEVm005660	21	34	19	26	29	24	39	41	35	52	41	40	45	43	65	47	36	36	28	33	47	55	42	44	40	45	28	50	41	53	61	18	47	22	32	61	35	35	46	48	26	64	72	37	48	46	67	53	45
Dapma7bEVm005664	0	1	4	11	3	5	1	0	13	6	2	5	8	9	6	3	3	6	3	7	4	2	8	14	9	6	5	1	3	11	4	0	6	2	6	3	7	1	11	4	0	5	2	8	0	2	7	6	4
Dapma7bEVm005672	223	159	224	132	237	203	279	259	253	232	371	242	226	272	349	327	230	295	300	310	300	374	259	312	301	285	267	303	307	278	297	238	329	278	190	293	212	241	240	337	221	324	334	352	264	292	315	309	223
Dapma7bEVm005711	227	154	286	155	278	303	295	188	562	329	410	183	220	403	346	487	424	445	325	216	455	299	487	402	367	333	253	428	348	471	463	235	355	284	383	223	150	128	142	207	166	241	210	208	187	246	211	198	182
Dapma7bEVm005713	133	82	130	107	149	193	167	137	279	229	222	102	153	398	325	307	263	269	213	221	343	353	277	263	188	177	224	297	275	329	366	154	196	220	213	137	105	132	132	168	100	189	135	177	139	207	158	203	108
Dapma7bEVm005735	15	21	6	26	10	9	2	15	17	13	4	5	11	23	17	26	10	6	12	22	22	14	15	33	9	12	23	13	17	19	20	3	23	3	15	30	23	37	24	11	45	23	22	16	29	20	33	30	26
Dapma7bEVm005737	82	68	97	52	87	95	96	90	135	66	128	101	87	117	153	128	80	139	96	56	106	127	89	131	103	97	96	110	128	132	109	86	148	114	121	84	82	92	81	83	79	106	107	120	64	113	80	119	74
Dapma7bEVm005743	178	103	165	89	186	166	164	156	272	204	239	171	144	212	234	262	222	288	221	169	278	259	220	213	183	256	176	241	235	282	276	189	274	191	212	156	154	115	175	172	117	169	170	127	123	150	163	181	126
Dapma7bEVm005760	14	24	21	14	26	6	15	24	29	30	28	17	27	38	24	33	28	27	17	31	45	29	32	38	18	27	14	22	18	31	27	14	20	22	20	22	21	35	22	16	20	27	20	24	44	22	17	22	15
Dapma7bEVm005763	4	1	4	2	2	23	4	43	45	5	8	10	48	14	14	36	25	8	48	2	19	5	13	29	5	9	8	29	22	46	15	7	49	4	73	38	53	24	26	74	18	7	82	11	12	15	9	18	22
Dapma7bEVm005771	44	50	61	84	60	83	68	117	161	102	93	43	142	181	194	174	155	101	120	86	150	148	135	151	95	94	110	115	122	171	142	73	171	85	132	152	159	132	169	158	86	145	175	147	158	200	130	127	114
Dapma7bEVm005802	9	18	11	10	3	5	9	21	23	13	10	16	15	16	22	12	18	8	10	6	26	17	15	14	17	16	18	11	14	6	23	4	17	12	17	17	17	22	21	13	26	18	23	26	43	12	29	40	18
Dapma7bEVm005808	24	9	22	20	27	20	29	26	57	31	31	34	36	50	25	31	30	33	34	28	37	32	27	36	25	18	27	37	22	40	43	33	45	24	44	42	38	37	40	31	27	25	54	47	36	54	25	48	33
Dapma7bEVm005828	68	47	106	60	75	78	81	64	116	97	134	70	126	117	103	136	115	110	141	107	110	104	111	132	104	113	81	113	99	115	113	96	119	57	98	122	70	79	65	75	51	93	114	100	61	102	91	83	84
Dapma7bEVm005831	10	40	25	20	11	22	22	33	53	25	19	21	32	15	20	50	40	11	57	16	46	35	21	37	19	25	20	53	14	32	28	9	74	17	34	72	87	32	54	20	29	33	134	41	36	38	38	40	44
Dapma7bEVm005832	25	43	31	35	41	25	33	50	55	47	50	35	47	61	36	53	48	42	43	41	55	44	59	53	53	35	20	47	30	65	38	41	46	55	55	22	60	43	55	46	27	55	50	52	35	43	39	27	45
Dapma7bEVm005847	28	22	8	8	5	23	1	35	40	13	10	18	34	13	19	41	44	8	40	3	32	7	10	27	21	10	9	30	22	32	19	3	65	6	71	37	77	17	30	43	21	20	64	20	28	32	18	25	23
Dapma7bEVm005860	11	13	14	21	13	46	13	27	64	29	25	17	57	27	51	48	45	34	51	22	34	39	36	34	17	21	24	49	27	34	28	18	78	19	75	56	64	30	43	37	40	12	98	18	8	51	10	30	15
Dapma7bEVm005865	87	47	66	65	78	74	104	61	117	81	86	123	80	94	76	110	79	92	111	64	121	76	99	109	104	107	72	108	67	101	100	82	124	75	116	106	87	77	92	87	68	85	122	62	73	73	99	114	51
Dapma7bEVm005895	17	10	10	29	5	13	11	15	16	18	12	10	12	22	11	21	37	2	21	9	23	15	21	15	9	22	18	16	6	27	27	2	32	3	24	44	42	23	38	13	26	26	38	28	33	31	45	20	33
Dapma7bEVm005904	83	44	102	43	54	83	74	75	147	113	105	76	69	134	53	110	86	111	110	53	130	68	125	97	100	104	67	126	82	118	122	89	148	67	133	77	76	55	51	71	36	50	110	66	53	72	73	67	56
Dapma7bEVm005907	729	333	716	370	662	612	907	613	814	642	1032	812	580	766	796	743	578	1085	940	686	841	994	701	657	817	896	789	732	1003	719	765	807	956	827	681	667	614	562	470	681	511	483	687	672	516	569	829	882	430
Dapma7bEVm005909	13	13	9	20	8	10	8	29	34	15	14	11	23	13	19	33	24	7	22	9	26	26	29	24	11	12	13	9	20	19	30	3	19	12	16	20	31	35	39	15	24	28	38	36	21	30	27	31	14
Dapma7bEVm005915	2	3	3	2	0	4	2	0	0	0	4	1	0	5	2	3	1	2	1	0	5	2	2	5	0	3	1	6	0	2	2	2	1	2	3	0	0	0	0	4	0	0	9	6	0	2	2	0	2
Dapma7bEVm005916	115	91	145	82	197	114	173	100	317	257	217	142	156	256	223	271	240	241	194	133	259	227	266	266	197	171	171	257	188	273	251	136	189	193	180	103	134	123	84	114	88	151	130	105	116	142	145	124	82
Dapma7bEVm005921	8	13	4	18	7	34	15	30	39	15	3	5	22	27	26	72	47	4	48	5	77	8	30	87	11	18	10	31	12	75	48	8	54	6	73	32	29	16	14	49	15	14	72	8	42	24	6	20	24
Dapma7bEVm005933	106	66	132	93	147	126	209	142	187	148	222	117	100	179	212	185	148	139	138	176	179	246	180	185	155	188	116	177	169	182	186	121	166	176	158	76	130	104	141	171	79	147	152	120	113	133	152	101	111
Dapma7bEVm005938	169	133	199	124	234	169	231	157	303	204	323	179	172	295	275	288	221	264	288	254	314	258	279	252	221	262	225	261	216	253	261	245	348	222	229	228	171	204	166	224	140	213	208	228	140	244	221	217	155
Dapma7bEVm005939	577	175	464	554	774	223	1314	664	118	123	1168	924	351	100	940	88	79	837	558	344	123	516	120	113	254	603	87	133	198	86	154	447	451	720	90	30	665	312	370	748	423	464	404	750	556	389	1006	660	336
Dapma7bEVm005949	115	223	293	183	207	336	308	141	1098	750	242	328	140	1018	145	580	749	194	246	121	1152	226	932	714	518	238	132	1152	178	842	938	205	277	157	609	145	87	152	125	111	148	126	202	166	145	154	120	128	91
Dapma7bEVm005954	1	6	8	8	4	8	2	23	11	7	3	10	8	12	14	14	23	3	7	7	28	4	12	10	2	12	10	16	9	21	19	3	27	3	11	28	15	22	17	12	22	17	22	17	14	31	21	11	21
Dapma7bEVm005960	78	71	109	79	118	87	172	101	133	105	210	134	91	140	145	111	126	189	166	135	140	173	157	126	128	136	151	135	163	88	120	107	146	175	104	142	95	95	76	107	74	132	97	122	64	115	141	113	75
Dapma7bEVm005970	49	33	39	37	42	30	54	44	47	50	60	53	32	59	74	54	42	56	57	47	57	65	47	40	45	54	66	52	66	56	57	27	74	42	45	78	32	53	55	57	35	45	64	71	35	72	73	76	54
Dapma7bEVm005978	129	183	182	132	272	181	138	100	251	150	241	422	173	222	200	309	174	325	330	301	261	152	230	202	399	181	478	289	203	395	149	317	475	208	185	594	105	407	200	365	339	467	234	468	189	541	197	226	244
Dapma7bEVm005987	24	28	15	20	35	12	12	19	33	33	26	123	42	29	28	25	14	19	87	20	33	29	28	31	23	19	62	36	27	22	24	31	85	47	21	183	40	87	55	55	94	105	85	156	25	59	90	63	38
Dapma7bEVm005996	1174	719	1236	693	1283	1070	1215	978	2312	1675	1780	1266	1171	2569	1607	2165	1481	2050	1901	1443	2147	1599	1984	1722	1845	1701	1942	2026	1738	2264	2056	1316	2296	1459	1245	1937	700	962	785	1329	1027	1362	1133	1389	868	1549	961	1134	913
Dapma7bEVm006011	9	18	9	24	9	17	22	18	25	24	24	13	8	21	21	19	24	20	15	3	26	24	32	34	26	21	8	27	9	27	24	29	24	18	15	34	28	28	29	25	14	15	27	17	18	17	19	17	11
Dapma7bEVm006016	131	97	212	118	165	188	177	157	312	204	194	114	191	278	277	334	246	218	265	142	284	208	306	312	172	167	157	311	228	331	250	133	258	169	230	182	234	148	138	195	141	169	211	146	153	246	119	146	126
Dapma7bEVm006028	21	27	32	35	45	32	26	28	40	31	37	32	22	36	35	28	25	49	21	36	43	35	26	22	23	51	31	36	31	25	25	28	47	23	30	26	34	36	22	17	20	30	50	31	28	39	41	40	24
Dapma7bEVm006041	34	29	51	27	58	35	30	38	87	73	56	50	30	67	52	69	55	46	48	39	79	53	75	74	66	73	42	105	28	84	75	22	39	36	70	39	53	61	63	55	25	76	76	54	61	64	41	34	62
Dapma7bEVm006057	147	70	73	73	39	123	88	95	111	79	168	63	131	98	130	175	80	272	161	143	129	166	94	122	127	213	165	107	152	139	97	155	213	130	105	169	78	43	106	68	51	55	85	48	68	115	90	70	88
Dapma7bEVm006063	7	6	10	25	5	4	4	13	18	9	12	15	6	22	20	12	17	0	8	9	25	8	8	26	4	13	13	6	16	18	19	2	10	4	12	21	23	40	20	20	10	17	28	11	12	24	17	14	20
Dapma7bEVm006079	189	156	211	115	144	195	255	96	483	341	194	114	184	486	259	471	305	265	184	117	454	164	376	416	193	209	164	391	242	436	381	141	203	152	216	165	85	95	96	174	124	178	174	182	113	219	152	166	112
Dapma7bEVm006088	242	69	203	146	71	94	153	192	201	63	241	72	280	267	243	388	78	483	225	401	99	163	110	73	309	280	247	72	269	393	169	228	221	135	62	404	163	93	121	87	75	98	174	117	133	252	142	101	186
Dapma7bEVm006094	17	15	29	12	19	11	30	19	50	36	39	22	28	42	30	50	39	38	27	31	41	33	42	37	19	35	35	43	34	48	66	13	29	28	23	11	26	21	28	24	22	14	17	22	24	17	28	29	18
Dapma7bEVm006095	275	210	297	216	328	304	396	310	373	308	451	253	331	376	732	397	364	393	368	458	402	749	320	369	385	415	357	366	464	373	353	384	343	576	265	234	212	277	202	338	226	286	297	295	225	335	357	312	213
Dapma7bEVm006099	50	47	54	31	56	75	68	36	133	104	67	36	27	100	39	118	90	58	69	34	115	29	107	111	65	87	56	104	56	69	108	41	73	53	81	38	43	42	45	56	31	40	41	66	62	77	55	70	39
Dapma7bEVm006108	5	6	9	5	5	7	3	4	10	7	6	7	4	11	10	9	10	4	3	8	9	8	11	14	3	10	5	10	7	5	9	1	3	1	10	1	8	5	10	16	10	14	16	17	9	18	7	14	17
Dapma7bEVm006122	15	9	5	17	3	15	5	29	27	19	10	17	17	16	19	20	29	11	25	7	25	3	23	17	8	16	8	31	19	20	16	5	44	4	41	48	22	31	27	21	19	26	37	34	25	39	18	22	19
Dapma7bEVm006145	441	205	381	275	267	316	446	310	539	438	554	300	547	564	691	681	495	806	465	519	718	532	569	557	544	580	699	595	693	635	616	437	614	516	505	466	275	306	351	408	279	415	384	407	344	516	370	374	291
Dapma7bEVm006149	273	179	310	165	455	304	336	451	300	275	716	314	451	369	731	378	295	507	455	668	303	795	292	329	428	462	562	368	496	349	326	374	454	593	246	318	345	424	432	620	356	665	579	630	397	542	345	373	327
Dapma7bEVm006156	48	113	1221	14	4	187	3	4763	11456	9	1528	6	174	20034	1501	6435	135	2686	27	2628	5	13163	663	13	4182	319	2448	3395	10347	13829	77	1889	888	68	100	1813	191	36	53	114	636	177	188	1175	42	153	173	1034	127
Dapma7bEVm006170	47	45	53	45	58	33	48	46	55	44	64	53	62	60	66	78	59	47	59	69	49	88	71	83	54	57	71	54	48	69	70	26	42	44	38	84	50	94	83	57	69	93	113	70	86	83	61	76	47
Dapma7bEVm006173	160	114	216	121	192	174	281	195	283	230	318	198	186	281	208	242	228	258	226	206	300	232	213	254	202	287	232	250	247	236	272	221	273	208	218	194	141	151	202	187	178	196	202	233	191	203	194	191	153
Dapma7bEVm006174	43	74	67	47	70	74	63	62	183	129	97	40	64	173	95	170	141	137	128	70	160	111	165	136	124	78	67	193	85	151	149	72	133	62	144	41	92	49	31	64	40	46	72	42	44	87	41	73	55
Dapma7bEVm006175	14	21	15	10	5	15	8	20	23	15	11	18	22	11	20	31	33	15	29	15	13	25	9	25	12	14	8	43	14	17	17	14	31	14	33	24	29	15	26	32	11	18	61	20	21	25	15	23	24
Dapma7bEVm006182	55	45	84	60	108	69	89	83	98	64	129	64	74	80	112	85	84	99	102	68	141	87	108	102	92	86	88	102	83	103	127	85	134	77	104	70	53	77	91	82	68	113	101	110	90	98	95	89	73
Dapma7bEVm006185	14	14	19	19	27	14	15	31	32	25	24	21	23	19	18	34	30	17	26	18	26	10	27	32	21	12	18	35	14	33	27	29	35	17	45	22	52	17	11	35	14	28	53	22	15	31	18	19	24
Dapma7bEVm006210	560	274	531	311	605	449	735	671	524	451	938	566	545	506	928	504	510	837	755	590	670	873	436	477	557	788	549	519	627	405	522	602	633	786	511	425	552	429	445	688	440	577	683	579	518	558	688	696	374
Dapma7bEVm006218	124	70	167	45	167	122	160	232	108	92	352	157	157	149	332	138	145	213	174	272	175	401	111	146	153	198	182	149	214	150	152	170	121	369	88	47	107	132	84	162	71	147	165	155	95	97	115	174	84
Dapma7bEVm006229	133	88	147	127	128	142	199	130	191	209	227	148	123	194	140	169	136	212	182	148	192	129	169	177	127	191	142	175	155	156	154	181	169	155	136	97	156	88	78	125	72	117	163	115	98	115	160	160	109
Dapma7bEVm006235	73	67	86	59	143	75	109	59	176	112	135	159	69	151	76	123	100	157	111	110	158	120	113	104	151	83	89	158	110	143	106	94	119	72	96	97	86	132	79	89	120	140	87	139	78	116	86	106	80
Dapma7bEVm006238	2	8	4	11	6	9	6	14	15	10	6	3	14	15	5	23	8	21	5	6	10	9	7	13	2	7	10	7	6	9	11	4	15	2	14	16	12	28	23	17	16	22	18	14	17	26	27	16	19
Dapma7bEVm006239	39	9	15	22	13	9	28	30	24	19	63	39	35	23	54	32	17	36	33	28	21	23	4	7	20	52	23	11	52	21	19	35	22	32	21	15	18	23	36	45	29	43	17	32	25	23	37	25	31
Dapma7bEVm006244	10	8	2	15	3	15	2	13	19	7	6	4	15	9	20	16	13	3	41	11	21	7	15	22	11	17	6	23	12	17	7	6	36	1	35	24	33	17	23	13	18	13	53	20	17	17	24	9	19
Dapma7bEVm006245	210	532	221	539	254	678	121	1063	1016	434	168	154	1030	507	700	1102	977	150	1022	297	735	453	596	896	216	366	422	900	547	1006	651	96	1302	112	1097	1196	1609	1000	1130	1048	716	906	1612	575	760	959	665	785	807
Dapma7bEVm006268	7	6	9	17	3	11	2	24	13	7	7	5	10	16	9	13	18	7	15	8	9	9	12	4	7	7	4	16	19	13	12	5	17	0	17	25	11	15	18	24	6	26	29	18	28	28	33	3	18
Dapma7bEVm006286	80	69	100	55	142	76	139	160	153	112	189	132	133	133	239	114	126	126	145	141	157	234	102	172	134	156	106	164	141	112	125	133	148	171	88	132	105	164	130	124	116	182	191	184	90	106	127	122	87
Dapma7bEVm006291	0	0	1	0	2	0	0	0	0	0	0	3	0	0	0	0	0	0	0	1	0	0	0	0	2	3	0	0	0	0	1	0	0	0	0	0	0	0	0	0	1	0	0	0	0	0	0	0	0
Dapma7bEVm006303	66	47	37	56	41	51	45	62	78	67	71	73	54	91	81	105	61	86	72	81	92	83	102	77	72	96	59	87	69	103	59	63	70	44	83	45	62	67	59	51	47	45	78	63	52	63	44	67	33
Dapma7bEVm006309	103	85	54	75	36	168	24	211	218	40	95	139	340	118	153	219	169	204	410	224	105	79	89	147	109	113	283	149	200	204	87	132	464	81	220	827	336	175	220	239	183	143	296	260	122	306	152	154	214
Dapma7bEVm006316	16	15	17	8	4	18	5	19	15	8	4	4	13	21	31	30	15	7	34	11	16	10	9	7	5	19	8	17	23	22	23	5	31	8	35	35	59	41	34	29	19	13	44	22	21	39	46	35	25
Dapma7bEVm006324	59	80	162	91	142	116	132	181	231	151	106	60	125	165	158	207	198	151	168	128	180	171	177	170	195	140	59	182	162	213	191	97	208	98	159	80	165	177	134	95	103	172	195	119	104	156	151	187	86
Dapma7bEVm006325	6	3	2	0	2	5	3	8	7	2	1	11	8	9	8	20	7	3	13	0	11	5	4	12	3	10	0	12	3	9	4	0	25	3	13	26	19	19	12	5	7	7	23	14	6	13	8	8	15
Dapma7bEVm006332	77	51	90	63	88	90	75	71	230	110	120	53	65	183	118	149	153	121	113	69	169	91	197	164	112	112	93	166	92	159	189	76	112	67	135	75	60	106	59	112	56	104	81	74	49	106	65	57	64
Dapma7bEVm006341	8	10	6	25	8	13	8	11	35	10	3	3	32	17	23	17	25	6	21	12	16	7	25	41	6	12	24	20	15	47	23	12	42	0	30	38	37	42	32	14	43	37	41	21	28	44	27	36	21
Dapma7bEVm006347	2	5	9	5	8	11	3	18	13	7	8	6	8	6	12	11	12	8	10	7	13	2	10	12	10	7	4	10	8	6	10	1	13	6	10	15	16	20	20	16	12	24	43	28	18	34	10	20	25
Dapma7bEVm006348	20	22	18	14	18	15	9	8	25	23	11	18	15	33	45	33	29	16	19	18	30	47	26	28	14	24	11	18	25	28	15	4	24	17	20	17	17	51	44	36	24	36	29	33	24	54	30	31	39
Dapma7bEVm006355	262	1144	437	1089	343	1814	342	493	3378	2884	441	236	403	5173	784	4696	3911	449	376	396	4484	790	3587	3965	445	405	424	4915	528	5033	4244	237	454	381	3410	339	271	617	407	404	251	594	383	401	596	704	274	404	409
Dapma7bEVm006363	33	26	37	19	37	38	52	25	66	55	53	61	26	49	21	81	42	45	32	36	94	34	59	75	52	38	30	64	40	110	65	32	42	25	58	10	12	26	45	26	27	38	21	23	49	39	31	27	21
Dapma7bEVm006375	7	0	14	4	1	9	7	6	21	12	5	6	7	13	8	12	22	10	5	0	9	12	13	11	6	3	7	23	8	14	7	5	9	4	5	1	1	0	0	0	1	1	5	3	5	0	4	1	0
Dapma7bEVm006377	7	6	3	7	4	12	5	16	20	12	8	6	14	11	12	20	18	11	23	5	15	8	12	23	10	4	9	29	4	18	17	8	38	8	40	31	33	19	15	18	11	10	17	8	15	13	17	10	16
Dapma7bEVm006379	5	11	7	12	9	12	6	6	9	10	2	14	3	13	11	7	14	9	8	7	18	15	14	13	13	12	8	5	21	12	16	5	13	2	15	19	11	16	19	24	21	18	23	8	9	18	23	31	18
Dapma7bEVm006397	124	90	150	65	144	157	202	136	303	177	215	112	177	271	296	302	224	188	149	134	255	335	220	193	154	192	143	261	207	288	243	95	126	206	159	122	77	136	139	189	114	180	150	182	136	194	135	145	119
Dapma7bEVm006410	19	3	7	5	20	7	25	9	14	13	23	16	7	20	30	20	34	25	9	29	23	27	7	18	2	21	11	23	23	16	23	10	22	7	5	30	5	24	29	12	12	28	9	23	28	32	17	34	22
Dapma7bEVm006415	0	3	0	5	4	7	5	2	4	2	8	3	9	2	4	5	8	0	0	6	4	2	3	3	6	9	6	4	8	6	9	0	6	0	3	17	0	12	9	9	2	8	3	6	16	17	6	6	14
Dapma7bEVm006419	6	21	8	27	8	17	7	22	24	21	4	7	24	19	25	43	39	2	26	4	42	18	18	37	6	10	6	26	10	49	29	9	36	5	57	33	52	37	41	35	35	28	53	35	23	40	41	37	28
Dapma7bEVm006431	56	947	390	371	825	1020	121	50	3508	3837	171	3590	590	3015	44	2674	3197	31	1298	54	5846	184	3733	3579	1794	142	834	4864	184	2459	3859	1112	2279	49	3676	1248	208	1183	607	653	1284	1147	810	1799	361	610	865	555	238
Dapma7bEVm006440	47	35	39	47	42	47	55	59	100	53	59	43	47	106	112	99	74	74	64	48	108	94	81	95	49	74	77	79	86	127	89	40	48	57	46	33	24	68	54	32	30	57	62	53	30	73	89	42	26
Dapma7bEVm006441	11	27	12	18	12	26	11	28	18	24	3	11	25	16	43	31	29	10	38	26	36	20	18	31	10	18	30	11	25	22	34	1	42	4	37	44	51	76	58	42	23	56	94	31	39	41	62	37	33
Dapma7bEVm006456	63	39	87	42	107	110	90	95	182	79	144	80	125	125	108	117	112	105	142	68	120	80	101	116	134	97	96	131	90	101	125	88	129	86	118	125	112	86	70	110	39	72	136	90	59	78	48	88	62
Dapma7bEVm006463	100	53	94	85	109	89	151	197	83	82	171	127	167	102	259	135	118	204	178	238	168	277	96	125	128	144	205	89	226	131	106	136	177	209	128	85	152	111	87	112	70	98	135	99	120	140	147	194	84
Dapma7bEVm006468	0	4	3	3	3	1	0	23	0	2	0	0	6	2	1	9	8	5	11	5	10	1	5	6	2	2	3	2	1	3	12	3	13	0	4	4	3	12	6	4	1	10	6	9	7	13	7	11	13
Dapma7bEVm006470	20	19	8	22	13	16	22	20	19	35	6	20	25	18	15	30	32	5	24	4	42	13	22	22	14	10	24	13	9	17	25	14	16	4	31	28	12	42	26	22	20	17	41	25	29	21	24	18	20
Dapma7bEVm006471	15	19	21	16	10	22	20	66	61	12	15	16	28	51	36	46	27	24	61	20	45	48	22	25	14	26	39	20	39	45	36	18	67	26	39	58	83	37	19	69	28	42	70	35	36	50	33	37	33
Dapma7bEVm006490	77	77	62	20	49	77	35	80	48	33	131	437	163	88	64	88	32	226	318	166	50	53	46	27	149	114	256	110	118	119	46	176	409	89	32	689	66	103	127	72	225	104	157	309	123	180	126	174	167
Dapma7bEVm006493	26	67	89	41	71	75	81	42	109	91	106	59	49	117	86	109	97	86	67	73	98	75	102	87	83	94	63	131	84	84	113	70	101	56	93	35	50	45	33	29	21	45	39	50	38	61	75	66	52
Dapma7bEVm006495	153	182	209	111	202	213	212	142	278	173	214	176	136	207	105	207	173	178	211	128	257	158	251	207	238	197	113	263	159	189	230	179	256	97	223	174	173	156	119	211	112	148	177	190	133	214	197	186	151
Dapma7bEVm006501	64	68	111	90	128	120	186	101	152	143	171	112	67	188	135	156	120	126	133	87	237	155	150	182	122	125	116	190	131	191	171	117	157	114	141	83	113	76	84	153	91	154	151	158	104	132	148	120	61
Dapma7bEVm006504	203	50	192	89	291	96	280	219	63	47	358	185	153	62	411	124	94	191	231	211	78	360	69	114	149	247	73	105	138	100	101	150	96	262	100	65	215	139	178	368	200	310	244	307	233	218	216	172	169
Dapma7bEVm006506	40	23	60	12	28	45	70	32	64	33	94	61	80	43	54	59	50	101	120	65	40	36	32	39	83	72	48	58	76	29	33	65	99	55	48	59	106	23	21	76	20	26	68	65	21	39	37	55	12
Dapma7bEVm006533	51	39	58	39	89	63	55	93	56	44	107	38	60	72	99	87	57	70	73	73	83	120	52	92	83	73	50	63	72	68	60	56	83	75	66	70	107	88	95	110	73	95	116	78	84	110	84	90	81
Dapma7bEVm006546	61	81	69	92	48	111	41	164	214	74	51	51	190	66	115	216	174	44	210	83	171	73	139	133	50	91	86	184	123	214	105	31	258	40	208	267	313	141	180	186	92	154	306	131	111	167	128	125	138
Dapma7bEVm006556	66	33	127	42	115	80	134	62	130	77	125	76	99	128	151	147	102	141	137	110	131	113	109	142	152	144	112	152	116	127	147	85	147	120	93	87	70	92	87	97	72	156	109	90	93	143	119	95	79
Dapma7bEVm006570	42	38	52	32	54	50	68	52	74	62	60	56	40	105	74	102	61	60	71	55	85	73	74	80	51	65	57	78	64	64	93	72	60	31	66	50	24	74	82	52	58	82	73	62	58	86	62	86	43
Dapma7bEVm006597	63	25	15	41	11	24	144	65	50	16	154	140	260	12	397	52	51	248	130	66	35	112	28	35	11	139	27	26	144	35	25	161	68	187	72	59	108	47	37	127	60	22	115	30	58	44	115	121	25
Dapma7bEVm006605	76	89	92	57	144	107	101	87	239	136	151	103	80	300	157	236	196	137	109	109	219	151	251	185	300	108	81	273	137	290	175	73	171	81	169	88	96	159	93	123	74	219	86	143	86	225	111	158	76
Dapma7bEVm006620	178	127	164	131	211	157	216	119	274	296	248	150	179	288	253	296	289	266	180	192	384	248	280	280	265	221	206	257	251	280	279	190	172	191	220	205	92	165	173	201	195	270	173	203	153	235	170	222	129
Dapma7bEVm006622	284	263	283	271	305	327	323	224	409	293	379	327	319	372	383	420	286	393	330	289	492	380	389	382	267	322	295	347	323	391	369	257	362	321	291	407	347	319	331	347	289	394	478	355	297	418	394	344	270
Dapma7bEVm006636	215	227	289	207	223	308	328	258	660	503	364	210	255	855	467	711	498	328	344	268	736	476	562	555	255	332	281	748	322	719	614	219	357	337	343	213	162	211	145	257	183	296	286	284	257	244	315	253	185
Dapma7bEVm006650	162	175	249	139	176	229	262	129	476	287	315	188	141	370	276	410	312	264	230	123	465	222	374	397	246	272	156	433	217	377	413	161	250	177	214	97	82	144	152	135	116	169	122	167	130	181	142	159	120
Dapma7bEVm006654	20	7	18	24	9	20	9	20	30	15	23	16	23	34	30	31	43	14	17	16	34	22	32	29	7	13	12	29	7	33	27	11	33	11	27	30	24	35	41	21	21	32	26	26	28	44	26	29	25
Dapma7bEVm006666	1016	693	1290	679	2516	893	1594	568	1300	884	1255	1337	897	1497	984	1202	774	1268	995	837	1026	967	803	784	2632	947	824	1154	1362	1034	1070	1100	1279	830	600	999	649	1438	1542	1640	984	2221	1585	1733	959	1833	846	784	1705
Dapma7bEVm006697	664	309	676	343	552	559	815	377	1159	725	828	318	697	1259	1329	1181	974	1385	679	609	1218	982	883	1118	759	754	928	1059	1136	1160	1053	582	810	793	634	588	335	414	381	562	397	637	464	571	443	888	505	626	389
Dapma7bEVm006716	74	80	109	66	182	88	181	117	147	132	173	163	113	165	140	125	112	112	150	124	158	120	158	116	176	133	111	144	99	135	135	156	195	126	148	203	118	109	119	171	134	176	151	187	109	136	126	163	124
Dapma7bEVm006717	248	246	301	296	343	459	448	208	473	403	450	414	362	484	219	414	345	378	492	274	442	272	410	410	429	367	262	458	264	384	394	365	552	219	450	411	305	194	218	407	199	288	262	316	217	275	234	244	230
Dapma7bEVm006719	12	11	12	12	14	13	16	14	42	28	10	23	10	36	15	33	24	24	26	18	21	26	18	24	24	13	29	29	44	39	21	16	40	19	16	34	14	11	8	13	8	7	19	16	8	15	8	22	11
Dapma7bEVm006722	322	270	396	315	280	404	502	442	2768	1732	624	473	106	2135	249	1914	1367	904	781	219	1888	258	2179	1499	940	904	196	2202	382	2409	1666	609	916	103	1348	31	56	9	23	30	30	26	78	69	45	36	56	57	60
Dapma7bEVm006728	52	26	78	47	45	45	102	41	122	54	49	36	34	103	52	82	78	87	71	47	112	51	102	71	49	59	22	124	57	123	89	31	84	31	76	42	40	27	33	35	36	61	63	44	22	32	61	51	32
Dapma7bEVm006732	169	147	251	143	412	228	224	169	448	307	333	262	147	457	294	420	414	263	284	239	423	268	421	337	344	273	221	435	176	455	377	210	268	228	311	154	163	219	213	248	120	287	236	276	147	259	214	195	204
Dapma7bEVm006748	152	38	53	44	12	33	6	164	132	12	76	12	187	489	191	211	14	265	153	268	19	227	12	19	142	97	278	11	297	172	42	184	231	64	25	522	67	52	96	19	40	52	102	54	98	138	61	64	193
Dapma7bEVm006763	1142	705	1308	702	1265	1024	1577	1052	1257	1118	1838	1138	993	1432	1587	1147	1114	1642	1393	1402	1388	1641	1096	1079	1506	1411	1403	1470	1658	1198	1301	1144	1523	1478	802	1193	1027	922	812	1178	898	1282	1358	1376	920	1174	1287	1342	874
Dapma7bEVm006767	42	31	35	25	23	35	53	14	84	57	53	34	23	58	33	57	64	78	49	35	50	37	67	72	33	59	43	91	52	87	68	57	68	16	75	29	29	28	13	29	17	37	59	31	22	12	44	33	17
Dapma7bEVm006776	25	29	24	33	26	23	39	51	69	25	26	37	36	52	53	59	71	30	54	19	41	29	47	56	39	38	30	52	27	38	47	30	73	29	63	61	68	37	38	36	25	43	73	53	29	48	47	41	35
Dapma7bEVm006777	1	11	1	14	4	6	5	9	7	4	2	0	4	10	15	9	18	1	7	10	4	9	12	10	5	9	1	6	5	7	13	2	11	4	11	15	6	31	15	6	13	10	14	13	13	36	24	15	13
Dapma7bEVm006780	9	5	13	11	12	37	41	38	44	9	7	9	75	11	27	49	33	19	43	11	18	11	9	28	13	17	17	37	20	48	22	16	62	18	74	34	70	20	23	51	18	18	91	27	36	36	37	28	24
Dapma7bEVm006791	13	14	11	18	10	16	3	40	24	23	6	12	11	18	37	26	16	4	17	20	27	23	15	34	11	13	23	14	29	30	29	4	18	11	7	24	11	33	24	21	27	36	42	12	35	57	34	17	14
Dapma7bEVm006803	13	6	12	21	26	9	8	34	11	19	16	15	19	15	10	41	23	8	16	19	22	14	50	16	21	31	18	14	16	24	21	31	28	13	29	54	19	48	19	18	16	28	32	50	31	20	30	36	22
Dapma7bEVm006812	18	16	6	21	9	8	12	17	18	20	29	6	10	16	31	21	31	9	6	11	17	20	18	24	9	24	13	20	19	20	24	13	19	27	16	16	34	33	15	8	19	22	22	37	38	49	34	28	13
Dapma7bEVm006813	1200	821	1235	936	1098	1146	1786	871	1614	1518	1735	1227	776	1677	1424	1527	1326	1504	1473	985	1957	1168	1467	1405	1351	1492	1101	1600	1281	1381	1677	1161	1315	1218	1267	858	1110	850	770	1139	728	1117	1236	1190	863	923	1375	1195	766
Dapma7bEVm006824	42	45	61	44	50	64	60	42	99	33	93	60	71	131	97	89	74	64	70	97	58	88	69	78	47	70	61	115	75	88	81	45	65	77	63	49	52	72	63	63	66	63	72	56	40	58	69	70	30
Dapma7bEVm006826	26	40	26	41	39	29	52	25	65	42	40	23	34	47	41	63	54	38	51	30	63	42	66	60	44	48	36	55	46	68	67	24	64	36	43	31	44	24	31	34	15	67	36	53	34	27	36	60	48
Dapma7bEVm006832	13	22	15	20	19	16	31	33	31	18	24	24	26	19	26	35	29	17	26	18	39	22	42	27	15	22	15	54	23	25	33	8	35	7	42	28	23	42	37	15	22	28	32	43	25	50	34	39	24
Dapma7bEVm006863	230	155	257	139	288	208	323	229	262	272	389	202	157	210	285	244	196	333	259	250	382	355	253	240	298	314	283	287	280	244	276	215	284	264	240	216	251	224	223	268	229	284	289	288	233	235	285	308	194
Dapma7bEVm006877	12	1	5	8	9	4	11	16	16	16	2	7	21	19	19	30	21	7	19	13	13	6	14	30	6	9	11	10	18	21	9	1	30	10	31	37	17	27	19	16	17	23	16	18	39	47	21	23	23
Dapma7bEVm006879	206	142	184	103	177	172	147	218	400	287	354	185	581	482	645	566	419	602	389	415	468	397	381	564	361	346	493	425	496	755	450	313	454	404	379	335	154	133	131	181	114	173	248	207	103	291	119	210	110
Dapma7bEVm006885	8	17	10	23	17	50	5	34	70	10	9	7	83	12	35	62	51	5	75	17	37	13	30	60	7	17	24	55	27	39	41	3	80	6	55	49	99	43	43	49	15	29	104	30	24	43	42	27	32
Dapma7bEVm006886	4	12	6	7	4	8	2	4	13	1	4	1	11	5	18	10	21	7	19	9	12	13	7	7	3	8	8	8	13	19	24	4	22	8	19	15	28	18	19	10	11	10	15	11	9	8	11	16	3
Dapma7bEVm006887	57	44	85	48	103	85	95	81	119	81	134	85	61	114	112	97	120	129	66	83	123	161	108	117	115	88	58	102	82	83	117	59	76	127	78	84	54	80	95	89	70	103	105	104	94	133	82	96	79
Dapma7bEVm006898	4	2	5	9	7	2	1	5	7	7	2	0	0	6	6	13	3	2	18	5	13	4	8	15	2	8	2	4	8	12	12	0	7	7	14	8	4	16	11	5	14	6	6	3	10	10	7	14	7
Dapma7bEVm006949	808	296	682	558	507	546	703	481	1017	792	1059	506	677	932	841	1036	892	1130	731	621	1057	800	894	1018	660	1042	700	935	773	907	871	722	909	603	730	401	323	307	286	413	335	358	348	408	389	382	324	439	318
Dapma7bEVm006973	35	19	36	36	21	32	45	107	216	292	60	38	97	469	112	170	262	85	43	73	425	135	235	248	42	59	66	399	99	273	241	46	66	69	209	41	33	34	26	52	21	45	59	40	28	62	42	72	31
Dapma7bEVm006977	16	18	23	29	26	23	27	38	59	44	40	23	60	34	35	56	61	22	49	30	39	46	46	44	29	33	30	36	44	58	39	27	54	42	38	50	42	38	48	57	21	43	80	32	44	54	27	26	29
Dapma7bEVm006987	110	220	94	58	93	204	66	111	91	53	200	2159	562	140	155	159	55	202	1596	216	111	108	79	76	246	148	1203	355	210	642	142	404	1819	301	61	3039	244	616	299	703	1515	751	447	2001	282	708	626	641	264
Dapma7bEVm007001	8	9	6	11	8	13	2	20	17	9	6	9	15	7	8	19	25	4	22	5	24	4	4	13	4	7	8	16	11	29	9	0	29	1	20	41	21	27	19	30	16	17	17	21	30	14	25	15	17
Dapma7bEVm007018	371	231	475	220	365	343	485	400	712	498	582	373	508	733	687	715	561	729	552	510	667	605	686	608	661	553	588	691	712	806	649	584	600	515	405	440	269	336	291	350	284	434	420	445	314	473	401	438	312
Dapma7bEVm007019	8	5	3	18	7	5	4	15	17	13	2	7	15	11	6	16	22	2	10	19	27	10	13	18	3	11	14	11	24	27	15	0	19	3	25	25	20	40	20	13	21	22	18	17	19	27	20	19	27
Dapma7bEVm007022	8	0	11	7	2	8	4	9	14	5	7	6	7	19	4	5	15	3	2	1	11	1	14	17	2	12	6	16	5	16	15	5	4	12	14	3	4	5	1	12	8	8	1	3	9	8	0	2	8
Dapma7bEVm007023	39	42	55	34	70	61	84	61	44	60	72	82	42	59	76	44	46	71	84	56	68	86	44	68	51	64	48	72	58	60	57	44	57	54	41	50	59	85	55	81	64	87	93	60	57	96	52	60	34
Dapma7bEVm007039	85	81	114	66	80	94	121	93	182	140	135	109	103	134	167	153	106	140	107	105	151	109	101	138	115	111	87	129	128	140	138	95	128	134	78	95	78	85	35	121	49	86	120	99	74	83	102	90	78
Dapma7bEVm007041	2	9	3	6	6	20	4	20	24	5	5	9	5	8	14	20	11	3	12	6	15	4	11	8	12	8	7	15	16	11	10	13	23	1	20	25	20	7	18	8	18	15	26	16	12	17	5	6	12
Dapma7bEVm007050	61	44	74	57	68	72	87	56	129	88	92	87	62	74	85	119	109	61	86	45	111	89	100	118	89	73	49	109	85	98	97	61	107	51	77	77	82	120	86	106	88	80	112	113	62	102	85	52	80
Dapma7bEVm007073	86	78	90	102	129	71	139	69	211	140	115	67	98	240	143	204	149	111	93	92	211	136	157	158	105	110	86	178	106	186	153	72	126	85	133	82	87	90	83	123	48	120	98	94	79	121	93	119	84
Dapma7bEVm007080	39	28	38	36	46	46	57	38	103	52	42	54	67	77	54	99	73	53	73	53	67	42	95	76	69	53	57	96	57	99	63	51	61	25	49	80	44	46	55	46	69	37	77	52	47	86	66	40	61
Dapma7bEVm007114	9	6	2	2	6	7	4	12	20	7	3	2	18	27	10	25	15	2	23	3	8	8	9	9	7	9	10	20	13	18	10	4	26	10	18	18	18	22	10	9	10	5	20	18	17	13	15	14	13
Dapma7bEVm007127	23	20	8	14	15	9	16	32	38	15	32	27	26	41	75	35	30	40	66	26	48	44	19	44	31	54	33	25	64	52	29	22	40	34	21	32	24	40	22	26	16	24	82	17	37	27	51	23	43
Dapma7bEVm007141	10	9	20	18	8	17	13	37	33	11	18	3	21	36	37	46	23	30	18	43	44	28	25	36	15	31	33	27	27	35	34	27	26	5	22	36	12	37	30	18	23	39	20	49	9	44	20	25	39
Dapma7bEVm007157	497	119	175	110	161	161	64	198	205	60	199	454	1004	508	563	597	52	571	1138	518	59	439	184	61	429	339	1535	212	1212	656	234	474	1300	606	38	2124	282	525	337	550	740	942	474	1370	282	815	450	445	223
Dapma7bEVm007162	58	67	77	33	136	46	73	62	115	89	102	44	64	125	113	112	97	46	53	63	157	178	84	119	94	56	52	128	62	133	136	42	81	95	92	52	55	75	92	115	59	187	77	127	80	151	60	46	95
Dapma7bEVm007166	649	343	617	385	522	432	674	570	563	395	877	432	536	730	849	682	452	1016	698	770	575	842	492	529	722	804	753	609	832	589	516	643	792	669	469	692	512	307	377	514	336	472	565	501	444	481	486	682	477
Dapma7bEVm007173	124	69	119	70	157	117	128	150	175	139	187	98	160	178	308	194	148	261	153	213	219	253	161	194	188	205	237	162	289	207	174	138	194	200	154	162	101	175	150	147	115	222	156	191	130	259	148	152	156
Dapma7bEVm007221	10	24	12	10	19	26	20	33	39	17	20	31	20	44	29	57	44	16	29	24	31	22	43	43	26	25	18	29	39	37	39	9	54	11	59	27	69	32	59	36	44	39	62	37	32	21	45	43	29
Dapma7bEVm007223	22	13	33	17	36	20	34	53	31	24	26	19	33	33	34	31	45	36	58	16	32	30	27	35	31	23	33	37	26	44	24	27	37	17	74	10	45	20	22	26	14	21	32	24	23	38	14	17	11
Dapma7bEVm007228	315	38	58	45	41	63	50	155	80	55	44	53	47	118	572	239	48	74	350	47	75	645	83	74	50	465	371	60	312	159	113	37	94	472	56	104	356	236	222	71	53	63	252	45	63	66	611	201	65
Dapma7bEVm007233	4	8	1	2	10	5	7	6	19	9	1	2	22	6	11	19	14	4	12	7	21	9	4	12	3	6	2	12	10	19	17	0	18	6	11	15	18	24	10	15	9	16	28	14	20	18	7	8	4
Dapma7bEVm007237	7	5	4	10	11	10	7	11	6	10	13	9	6	13	3	11	10	14	14	17	8	1	12	16	7	18	10	12	7	20	8	1	13	4	26	18	7	32	19	13	19	31	22	21	26	23	25	14	14
Dapma7bEVm007254	324	186	256	200	279	290	317	359	424	343	377	295	401	395	318	410	374	377	395	362	434	384	371	323	361	382	424	427	379	372	374	296	493	363	400	350	429	297	258	393	200	344	387	327	223	290	340	325	236
Dapma7bEVm007256	127	158	229	151	235	258	213	221	787	636	256	195	191	1214	285	775	541	286	241	232	719	343	778	596	414	220	262	1160	228	863	621	190	340	171	443	232	109	208	155	215	138	312	182	253	131	221	134	150	152
Dapma7bEVm007259	40	10	32	8	2	10	4	36	10	9	49	7	47	17	24	31	14	151	61	126	14	11	12	6	81	54	103	10	66	12	8	67	95	26	12	145	11	18	13	14	17	10	17	23	20	35	17	43	34
Dapma7bEVm007274	130	97	155	136	245	174	183	163	214	145	250	166	115	209	222	229	209	156	200	182	225	206	191	235	210	163	133	200	150	259	214	173	206	170	197	161	153	182	164	213	152	260	195	234	156	217	143	133	101
Dapma7bEVm007275	67	50	66	66	79	116	103	72	100	95	103	109	99	81	104	69	86	108	161	73	101	73	54	48	100	130	36	117	61	38	49	87	189	93	214	123	213	61	71	220	66	62	147	83	98	70	61	79	67
Dapma7bEVm007279	28	35	30	34	60	32	27	12	40	35	26	37	14	28	25	38	48	17	37	28	64	23	40	40	43	33	11	37	23	34	41	37	32	11	59	64	41	71	62	36	44	60	63	61	58	66	52	44	78
Dapma7bEVm007297	43	30	82	37	67	46	61	87	125	95	108	41	69	101	143	130	118	88	70	98	101	183	102	83	74	79	88	140	75	129	89	78	90	103	75	35	30	35	61	74	47	47	72	38	58	60	30	62	31
Dapma7bEVm007309	555	261	552	304	784	464	737	513	605	485	946	593	490	642	911	518	408	958	793	865	577	883	506	526	694	718	837	536	709	518	516	663	770	824	436	653	571	478	549	755	531	746	739	778	566	789	798	854	515
Dapma7bEVm007316	71	50	57	60	72	66	68	56	157	76	91	58	78	158	100	115	79	95	88	56	126	63	112	96	76	78	58	138	80	77	105	55	81	40	97	71	84	99	81	68	35	84	117	76	54	98	79	48	67
Dapma7bEVm007328	53	66	63	75	64	80	60	99	96	86	136	61	86	91	193	106	115	81	108	118	119	179	84	109	62	133	96	76	99	109	107	44	107	129	68	69	102	107	134	110	65	132	122	133	112	150	104	126	79
Dapma7bEVm007334	15	10	6	19	11	10	2	26	24	10	2	7	26	12	20	22	39	6	25	14	23	15	10	25	8	8	3	10	13	11	15	0	30	1	39	25	33	17	16	11	15	35	26	14	14	36	9	14	18
Dapma7bEVm007349	4	2	3	0	0	2	4	4	1	1	1	2	2	3	1	5	0	7	0	2	4	5	2	7	3	1	3	3	1	4	5	1	2	2	0	3	0	0	1	5	3	2	1	0	7	2	2	3	2
Dapma7bEVm007354	17	26	25	22	32	28	23	39	44	35	47	20	38	43	58	46	51	25	48	31	56	50	34	33	26	49	21	48	31	36	34	21	24	26	47	33	42	47	65	37	28	53	39	30	45	39	43	37	33
Dapma7bEVm007358	0	0	4	1	0	0	2	0	2	3	4	0	1	1	0	1	2	4	3	2	0	6	1	7	1	1	0	4	3	1	2	3	4	0	1	0	0	0	0	0	0	0	0	1	0	0	0	4	3
Dapma7bEVm007368	205	152	230	163	246	223	245	277	367	223	362	238	281	318	482	346	260	340	271	298	373	528	320	325	312	325	335	336	317	407	256	213	303	364	227	190	181	283	256	297	185	371	283	368	220	277	269	286	200
Dapma7bEVm007373	227	86	222	137	219	163	205	147	322	198	300	152	167	319	301	282	211	304	241	192	320	299	279	306	250	301	197	329	278	300	295	199	187	230	233	139	131	167	156	210	142	236	229	242	161	285	203	209	128
Dapma7bEVm007378	44	66	44	69	33	229	33	229	209	78	46	43	177	88	106	241	208	34	311	53	133	65	111	145	44	74	46	232	62	154	111	32	328	27	360	218	454	147	184	323	139	131	415	127	126	176	135	130	130
Dapma7bEVm007384	30	12	14	13	17	21	21	25	42	20	27	15	16	30	42	38	38	17	19	31	24	14	27	42	39	22	19	31	21	30	33	21	29	19	23	14	15	11	13	18	20	14	25	15	21	29	24	22	20
Dapma7bEVm007406	30	39	79	36	54	50	53	70	96	71	46	43	44	90	64	102	84	49	60	52	79	61	83	97	70	65	42	111	66	92	81	50	70	43	100	48	95	66	65	65	54	52	93	33	73	55	43	86	54
Dapma7bEVm007409	13	12	6	9	5	3	1	17	17	8	2	3	17	11	15	23	25	6	10	21	17	12	13	29	3	11	18	8	12	17	16	4	23	8	17	16	21	24	12	7	8	14	10	14	17	44	16	25	33
Dapma7bEVm007411	11	13	12	16	8	49	21	35	46	23	23	19	38	24	34	55	31	22	52	13	38	17	30	41	9	21	20	50	12	51	40	19	80	13	66	36	81	21	29	62	16	28	104	25	23	44	19	25	32
Dapma7bEVm007428	666	489	730	544	656	785	846	585	1351	1000	827	592	583	1169	692	1179	950	925	803	556	1359	651	1124	964	791	836	502	1266	679	1033	1167	555	916	483	852	654	680	516	565	670	476	631	671	587	550	672	699	723	620
Dapma7bEVm007431	418	243	416	205	428	342	491	382	736	472	656	545	510	691	660	607	547	813	560	587	615	669	568	589	666	647	630	708	735	709	729	525	684	677	483	542	331	385	281	412	406	460	437	555	311	520	408	446	324
Dapma7bEVm007439	194	80	114	78	93	84	97	181	186	102	206	100	221	268	219	243	119	260	301	279	133	256	123	135	198	187	252	159	270	229	121	165	267	147	158	272	178	130	128	129	93	153	196	122	117	149	181	159	147
Dapma7bEVm007443	564	641	907	539	773	811	1003	467	764	855	1162	652	435	836	460	727	651	787	784	831	1040	537	850	606	798	868	601	942	609	648	866	766	831	460	806	707	622	453	514	598	523	638	726	710	570	495	694	745	685
Dapma7bEVm007445	63	23	57	53	51	102	173	142	97	27	177	160	118	27	123	85	80	85	190	62	75	95	19	68	40	115	54	100	65	54	35	57	139	95	148	136	233	79	89	213	60	89	185	82	96	110	120	129	74
Dapma7bEVm007446	199	169	255	146	349	223	291	226	420	289	344	266	175	443	310	449	334	415	324	256	388	327	373	381	322	308	270	370	314	397	355	239	398	230	314	191	264	267	207	245	195	296	252	268	239	315	269	296	207
Dapma7bEVm007452	41	47	36	66	52	84	45	91	216	172	53	29	46	187	137	168	150	55	72	44	221	169	167	162	32	51	35	231	59	155	183	41	83	28	227	67	84	73	78	68	43	76	116	75	83	81	58	55	48
Dapma7bEVm007455	15	18	11	16	8	18	5	12	17	20	9	10	9	11	11	28	17	17	16	15	22	10	9	14	5	11	16	27	13	8	19	14	42	5	40	49	41	24	24	38	39	19	57	30	26	32	32	17	35
Dapma7bEVm007457	15	17	15	8	42	26	19	22	49	28	23	10	14	42	35	32	32	27	28	14	34	31	34	28	33	14	29	57	27	33	41	8	24	19	26	18	22	22	13	31	7	31	13	39	12	24	13	20	17
Dapma7bEVm007465	37	54	70	61	84	74	96	71	122	79	64	44	45	96	100	125	115	105	88	63	108	107	97	117	66	89	74	124	68	99	82	80	123	62	102	55	80	68	57	54	69	76	80	56	67	95	57	75	50
Dapma7bEVm007501	21	34	26	29	15	27	8	66	45	35	20	23	44	56	45	72	49	22	72	23	40	35	42	53	19	39	31	32	43	57	45	17	60	15	62	68	57	63	47	59	55	86	107	71	58	69	53	79	82
Dapma7bEVm007527	10	16	19	14	6	69	9	83	79	22	4	4	72	31	34	55	52	10	111	3	27	15	23	33	8	15	15	50	27	33	29	7	114	2	114	97	188	44	69	126	34	30	127	35	37	58	26	22	30
Dapma7bEVm007528	3	4	5	10	2	6	9	11	14	12	9	9	8	7	9	12	23	9	8	9	13	20	11	14	0	8	7	8	5	19	11	10	6	7	22	12	15	15	5	3	6	16	16	10	10	22	9	11	13
Dapma7bEVm007536	133	73	103	87	107	145	146	53	191	133	186	96	97	158	101	168	167	152	129	91	223	106	162	193	98	179	100	159	122	177	149	63	144	83	121	59	43	60	56	79	66	84	96	103	70	113	72	81	77
Dapma7bEVm007546	21	13	35	30	50	43	37	53	66	22	40	30	56	23	73	51	33	61	51	47	29	42	29	36	41	64	64	30	61	45	31	45	91	49	53	89	81	49	54	70	54	88	96	69	43	79	61	53	40
Dapma7bEVm007554	1	7	3	3	7	4	1	8	12	11	9	11	5	16	2	12	13	7	6	7	13	8	7	11	7	5	2	9	7	14	6	6	19	2	6	9	18	20	3	9	11	2	4	7	7	11	10	3	16
Dapma7bEVm007565	15	11	32	23	28	37	34	32	77	43	42	24	17	31	18	50	35	34	55	15	51	33	47	46	36	28	5	69	34	47	34	35	57	34	59	16	37	22	16	39	19	30	29	20	19	31	35	13	12
Dapma7bEVm007606	2	0	0	4	2	7	2	14	3	1	0	2	4	2	5	5	1	2	1	2	2	3	3	5	2	0	4	18	1	7	2	2	17	1	12	10	17	4	11	8	3	4	7	1	3	8	0	6	3
Dapma7bEVm007607	46	57	61	48	58	66	98	60	99	69	92	93	56	120	106	97	83	105	72	66	102	76	83	59	46	82	76	87	80	78	76	56	104	71	78	90	72	29	23	58	44	47	73	79	47	67	81	59	25
Dapma7bEVm007609	430	305	393	293	458	402	543	336	528	579	597	475	369	716	511	508	496	616	599	447	697	464	559	498	599	503	411	633	454	502	522	519	575	420	489	419	420	374	270	488	392	518	488	513	370	509	528	507	295
Dapma7bEVm007620	0	0	0	0	0	0	0	0	1	0	0	0	0	0	0	0	0	0	0	0	0	0	0	1	0	1	0	0	1	0	1	0	0	0	0	2	0	0	0	0	0	0	0	0	3	0	0	1	2
Dapma7bEVm007625	33	22	35	24	19	30	32	28	55	29	42	26	31	41	35	41	40	48	38	34	65	33	33	46	24	31	17	51	31	57	58	41	37	11	44	22	36	39	47	48	44	64	34	48	32	60	57	49	51
Dapma7bEVm007631	15	15	25	14	15	16	25	31	41	23	22	16	26	61	48	64	54	40	33	38	32	51	29	36	18	25	22	34	43	80	28	38	41	36	19	20	16	26	15	23	16	22	44	35	19	23	23	35	15
Dapma7bEVm007633	10	22	10	12	6	28	7	31	42	9	9	26	24	10	31	45	51	10	37	15	20	13	29	26	4	16	14	25	20	37	13	3	34	9	51	40	54	52	30	62	25	39	83	16	31	48	30	40	41
Dapma7bEVm007660	226	192	303	208	296	320	427	217	451	396	449	236	216	405	360	353	338	324	265	259	412	352	393	385	300	348	205	540	286	373	409	218	245	288	361	100	168	120	216	219	203	286	195	261	208	253	273	278	185
Dapma7bEVm007672	21	16	11	17	11	15	23	23	23	25	19	21	30	26	49	31	33	10	17	31	22	39	26	30	18	15	33	15	31	30	25	14	24	25	28	37	31	25	33	19	21	27	34	54	36	30	44	24	35
Dapma7bEVm007680	3	4	3	3	9	10	7	14	15	5	2	5	18	4	14	17	3	1	18	1	14	14	12	16	1	4	10	12	12	18	15	1	13	2	4	15	14	18	12	9	14	17	15	9	7	11	14	0	11
Dapma7bEVm007705	59	13	36	23	30	33	48	65	99	41	78	60	56	359	143	106	59	81	85	71	97	141	114	79	58	58	40	313	75	127	61	35	60	50	44	34	40	28	28	37	20	46	55	48	34	58	53	60	13
Dapma7bEVm007713	8	1	1	7	8	6	9	10	27	13	3	5	5	14	10	24	8	13	4	4	20	11	21	21	7	4	3	14	8	39	13	8	15	5	14	17	4	8	15	4	17	16	19	14	48	3	6	7	17
Dapma7bEVm007743	616	3213	2715	1236	9231	2634	1011	363	8087	4915	2138	14498	1633	5023	290	4572	5080	1320	4973	635	5752	1661	6090	5939	15548	2478	1491	8277	1296	3909	5347	7960	10285	386	4207	2525	848	6578	2658	4403	3588	7923	3716	8872	1847	4741	2339	1783	1243
Dapma7bEVm007753	80	32	34	37	48	30	40	94	52	59	72	25	133	83	151	51	67	97	85	111	68	184	33	70	49	69	115	47	136	73	57	63	70	125	34	78	63	77	50	77	53	89	103	81	52	101	50	65	43
Dapma7bEVm007760	19	15	6	25	9	14	9	11	31	11	8	5	28	30	9	31	32	4	17	18	38	20	14	41	3	24	16	14	12	21	25	4	38	3	14	21	33	37	35	16	21	27	22	25	24	47	31	34	21
Dapma7bEVm007784	8	14	15	20	18	12	6	32	26	13	7	16	14	22	23	38	30	5	13	22	22	12	16	21	9	18	16	15	10	30	15	22	19	21	41	32	22	29	10	17	22	28	66	21	18	47	16	26	11
Dapma7bEVm007788	392	388	487	292	455	491	527	382	578	524	719	457	396	522	437	545	447	818	620	667	712	408	604	500	601	614	783	641	569	585	535	581	808	514	684	775	274	286	230	373	435	384	391	522	334	487	410	435	338
Dapma7bEVm007803	30	37	19	38	16	50	10	66	103	29	12	33	88	43	62	126	65	20	103	22	64	33	38	81	12	32	33	92	31	102	42	10	128	12	89	117	119	65	74	79	59	55	144	31	83	100	57	78	56
Dapma7bEVm007818	10	14	4	21	4	5	5	13	7	15	10	13	6	22	12	11	9	9	4	13	21	10	11	13	9	13	13	10	11	6	18	3	7	0	7	16	14	26	22	6	4	33	8	12	11	23	32	18	20
Dapma7bEVm007854	12	22	12	12	23	14	38	22	23	18	31	15	28	23	64	37	27	15	40	27	26	53	26	21	22	32	25	28	28	38	27	6	27	27	25	32	23	40	35	29	38	38	40	35	39	20	29	37	36
Dapma7bEVm007874	16	21	18	26	23	53	34	47	115	37	26	20	100	80	65	115	78	37	68	29	86	18	71	73	30	49	39	94	29	112	54	44	101	12	85	87	68	34	41	69	31	22	84	34	19	38	39	30	28
Dapma7bEVm007916	829	256	589	304	570	435	481	840	1186	497	951	414	1360	1669	2325	1559	800	1735	1070	1359	942	2275	760	849	876	1331	1895	843	2100	1323	935	855	1164	1792	530	1170	411	551	519	827	415	658	741	672	517	991	602	774	541
Dapma7bEVm007939	182	85	191	101	173	176	228	120	338	207	293	153	184	292	362	345	247	325	163	182	308	308	268	296	210	278	232	319	296	273	308	198	266	257	203	134	110	135	132	203	101	189	142	225	108	210	167	172	167
Dapma7bEVm007940	48	53	36	102	33	75	20	80	113	57	52	49	67	48	87	107	91	43	106	48	102	74	82	104	42	69	51	77	57	98	91	37	104	34	175	104	166	92	124	97	93	129	160	83	73	92	97	134	112
Dapma7bEVm007951	3	0	7	2	2	16	4	18	9	1	5	4	19	5	4	13	18	8	19	5	13	2	4	15	2	4	5	8	8	12	3	0	31	0	41	26	35	7	10	20	11	4	21	1	17	6	4	4	17
Dapma7bEVm007980	34	37	59	36	36	61	42	54	113	67	55	29	63	73	45	89	85	85	67	47	105	66	94	113	63	32	39	117	79	100	65	52	77	39	94	54	61	35	53	49	22	37	61	29	33	55	42	49	44
Dapma7bEVm007981	94	66	106	61	161	101	115	154	137	103	205	104	161	115	193	124	87	150	177	163	130	227	94	121	107	125	129	108	180	131	135	118	155	178	118	121	104	77	115	174	75	130	181	150	126	143	131	117	80
Dapma7bEVm008006	6	21	9	11	13	19	13	31	42	22	15	10	16	13	26	32	42	9	33	18	22	23	19	25	11	22	13	8	14	31	38	7	23	11	35	41	30	39	39	19	34	41	51	18	32	42	28	21	39
Dapma7bEVm008030	5	7	9	14	6	8	13	13	11	6	13	15	9	9	14	10	5	9	8	12	13	4	10	18	8	15	9	14	5	10	9	9	11	9	10	15	5	15	14	21	15	29	13	9	13	17	12	24	13
Dapma7bEVm008054	72	56	119	76	116	114	110	116	363	224	127	68	74	416	280	365	265	158	109	99	418	187	318	294	161	151	100	363	172	436	360	70	127	95	235	64	57	71	54	112	80	85	91	114	83	107	89	107	81
Dapma7bEVm008056	11	9	2	5	8	16	7	28	45	14	6	5	23	14	17	56	35	0	28	6	18	9	13	18	6	12	8	39	11	37	20	3	47	8	38	45	75	40	23	37	19	18	56	19	26	27	18	24	36
Dapma7bEVm008058	100	9	13	64	37	21	133	106	28	4	112	136	215	10	567	29	15	330	152	39	11	245	12	26	13	50	107	14	154	14	12	142	233	222	44	36	179	47	50	102	92	4	162	14	53	76	133	153	15
Dapma7bEVm008074	68	7	38	46	49	4	112	111	14	4	206	58	148	16	419	20	17	209	133	89	12	88	18	17	4	291	16	8	46	12	14	102	41	257	15	13	63	22	12	71	35	28	31	45	71	54	157	101	11
Dapma7bEVm008087	7	10	9	16	2	6	5	19	18	14	2	7	20	28	16	23	38	4	17	20	12	6	22	14	13	9	7	20	15	27	17	7	26	2	44	29	24	39	19	15	6	24	39	15	29	27	18	28	10
Dapma7bEVm008091	115	37	111	45	92	98	124	131	82	68	209	98	144	117	245	133	95	143	125	203	106	268	89	119	141	181	133	86	110	112	107	100	145	188	72	87	57	122	80	149	67	143	143	114	77	131	91	143	74
Dapma7bEVm008119	3	9	5	13	12	21	5	30	25	18	11	4	16	15	36	38	21	3	31	15	27	24	22	42	5	18	15	23	26	15	27	3	38	10	34	37	44	33	20	33	26	44	32	19	16	36	21	31	22
Dapma7bEVm008128	130	77	120	74	101	96	160	135	164	116	203	136	214	146	382	175	130	247	148	186	141	300	109	160	162	217	228	114	240	137	139	133	147	284	96	159	99	124	118	202	121	155	156	156	128	183	150	140	95
Dapma7bEVm008142	13	9	10	28	14	35	15	41	39	17	20	30	28	23	38	40	40	11	38	17	31	20	35	29	11	27	18	37	32	59	44	17	49	11	60	48	74	28	52	52	25	53	75	34	31	55	48	47	34
Dapma7bEVm008156	43	16	40	27	47	35	44	57	57	72	64	27	73	77	127	56	50	62	54	79	46	133	43	53	26	60	91	62	100	72	74	49	36	97	48	49	44	36	48	74	53	83	72	55	77	77	85	80	65
Dapma7bEVm008161	15	12	4	13	16	19	23	31	23	16	19	11	40	23	78	42	27	33	36	44	32	62	18	14	21	44	33	25	44	19	28	13	20	43	32	36	32	22	23	11	13	25	24	30	40	23	29	31	19
Dapma7bEVm008177	5	10	4	14	4	1	3	4	5	8	2	5	6	4	6	6	15	6	6	6	14	6	2	6	6	9	13	2	6	8	8	5	8	11	3	23	2	17	12	1	18	15	15	15	11	10	25	11	16
Dapma7bEVm008181	64	46	55	64	45	64	69	72	109	88	66	68	61	120	97	116	108	72	65	67	139	70	104	125	70	79	54	92	65	134	110	42	95	54	81	55	33	67	68	60	75	55	63	89	72	67	44	48	66
Dapma7bEVm008202	0	1	0	0	0	0	0	0	0	0	0	1	0	0	0	0	2	0	1	0	3	0	0	0	0	1	0	0	1	0	0	0	0	0	0	0	0	0	0	0	0	0	0	0	0	0	0	0	0
Dapma7bEVm008217	2	8	3	4	4	29	6	21	38	10	11	17	29	7	15	35	20	8	20	7	22	4	13	22	0	12	7	33	13	15	20	9	40	9	60	29	60	11	25	57	6	14	30	20	6	38	11	9	13
Dapma7bEVm008232	57	57	59	47	62	50	103	56	96	65	69	55	53	67	70	99	60	80	60	53	87	62	103	88	65	71	63	83	64	77	115	58	95	24	82	66	57	68	60	56	45	64	95	66	66	76	72	100	53
Dapma7bEVm008240	36	34	28	32	30	26	28	61	88	43	51	52	68	65	74	83	84	57	45	46	78	63	63	87	30	45	46	100	67	95	78	27	73	53	60	60	53	54	63	74	36	56	74	51	46	42	62	51	51
Dapma7bEVm008243	160	110	145	96	141	140	150	153	247	205	242	186	140	274	283	226	183	235	160	193	245	244	213	227	215	209	198	250	197	221	181	147	217	140	160	141	114	165	135	155	138	208	147	191	115	189	189	209	111
Dapma7bEVm008302	194	88	163	91	114	103	201	206	220	157	293	138	282	219	502	254	203	274	221	228	238	581	190	220	140	246	205	202	237	187	180	162	187	397	114	151	99	160	117	235	111	216	158	219	129	241	161	145	114
Dapma7bEVm008330	19	22	21	32	18	23	16	21	28	15	13	32	22	34	21	44	32	19	37	24	50	14	20	39	20	22	33	22	38	33	17	23	22	14	46	52	40	45	50	43	38	60	57	47	56	40	42	40	42
Dapma7bEVm008338	0	0	0	0	0	0	0	0	0	0	0	0	0	0	0	0	0	0	1	0	0	0	0	0	0	0	0	0	0	0	0	0	0	0	0	0	0	0	0	0	0	0	0	0	0	0	0	0	0
Dapma7bEVm008339	52	44	142	37	89	69	80	94	250	117	94	26	57	290	178	225	156	137	78	115	201	142	208	217	139	103	59	252	193	171	191	81	82	87	158	15	45	43	58	60	28	76	73	70	78	78	45	75	29
Dapma7bEVm008355	11	14	13	18	25	15	16	30	36	21	9	21	23	30	13	33	15	27	16	20	42	19	36	51	21	18	10	33	21	31	30	12	19	12	21	35	15	45	54	57	37	102	52	52	38	58	35	25	49
Dapma7bEVm008356	32	26	37	27	41	48	36	41	83	60	49	30	29	66	54	81	68	29	54	39	68	45	64	60	51	59	40	64	54	57	52	22	52	35	57	26	38	44	23	32	31	41	52	63	42	57	37	37	35
Dapma7bEVm008369	194	69	188	54	164	72	179	104	131	99	258	150	184	140	287	153	110	370	262	245	122	128	149	117	256	240	221	124	305	138	133	229	255	214	77	227	137	174	159	127	157	260	195	257	130	219	233	205	115
Dapma7bEVm008371	115	59	70	56	46	56	60	131	120	78	125	126	176	172	196	195	101	385	249	190	107	204	74	93	168	182	302	121	227	198	115	171	290	182	41	199	68	85	69	77	100	76	111	119	82	124	139	117	88
Dapma7bEVm008393	93	66	154	97	134	134	158	82	225	164	179	134	94	169	175	173	145	191	135	140	250	129	189	184	179	146	97	191	136	224	175	131	132	148	115	102	85	135	87	151	83	137	157	176	134	177	127	152	105
Dapma7bEVm008396	49	23	62	19	54	49	59	73	41	58	113	61	61	56	132	85	48	70	66	79	50	123	48	63	80	74	59	48	83	71	50	45	88	75	57	66	51	41	44	59	39	68	75	68	41	70	69	77	34
Dapma7bEVm008403	30	5	27	12	56	11	41	14	8	4	48	94	25	10	33	4	9	151	113	53	10	6	9	9	60	101	60	5	91	8	6	180	58	22	5	21	57	19	16	15	19	29	23	7	18	20	62	56	19
Dapma7bEVm008417	92	44	72	51	77	64	79	115	56	46	167	87	137	88	283	80	90	125	148	141	98	320	64	60	63	128	94	56	126	68	68	79	95	220	63	85	63	83	59	92	75	102	111	110	81	90	127	93	64
Dapma7bEVm008430	42	59	27	56	27	101	28	185	228	72	14	26	162	68	133	198	180	10	212	51	141	40	82	182	16	65	53	172	109	179	106	22	241	7	183	322	354	164	204	253	148	109	374	95	90	137	112	148	112
Dapma7bEVm008441	143	105	134	106	125	182	130	147	467	216	175	134	157	302	256	396	262	215	264	205	301	243	301	342	185	195	178	292	269	327	329	146	273	177	208	173	172	148	158	160	112	170	211	155	84	196	129	190	143
Dapma7bEVm008489	1516	688	1304	809	1134	1355	1421	1067	2047	1273	1989	1224	1731	2112	2719	2274	1678	2783	1543	1623	2297	2414	1684	2059	1552	2186	2125	1811	2408	2039	1854	1489	2139	1984	1467	1799	1188	1479	1406	1860	1131	2008	1794	2022	1313	2284	1718	1615	1204
Dapma7bEVm008501	38	32	16	16	29	33	23	55	48	31	36	28	74	58	53	60	31	55	42	52	49	61	24	47	21	52	59	40	45	65	51	35	107	28	48	97	83	47	51	39	23	47	79	31	51	55	47	80	31
Dapma7bEVm008551	55	316	101	55	191	66	41	122	164	47	109	1969	740	131	233	243	97	214	1195	304	28	125	41	57	728	154	872	938	377	518	69	836	2153	485	76	2084	363	594	476	449	1066	748	703	1592	418	611	799	636	90
Dapma7bEVm008565	14	12	7	37	4	7	5	19	16	9	2	7	3	13	25	16	17	15	12	18	31	9	22	19	6	25	12	9	19	12	21	9	13	6	21	33	16	45	48	14	24	17	38	28	27	29	33	19	30
Dapma7bEVm008566	30	13	21	20	29	16	21	33	30	33	38	34	36	68	38	78	35	56	35	47	56	41	56	34	27	41	48	45	52	79	49	36	45	35	40	44	23	39	35	19	42	60	32	34	48	43	18	42	21
Dapma7bEVm008575	24	35	31	47	24	42	11	75	55	37	23	25	82	61	44	91	70	14	68	44	71	32	42	62	16	39	36	51	39	80	45	19	128	10	106	117	156	133	100	85	68	113	139	71	59	96	86	75	72
Dapma7bEVm008592	30	29	28	16	18	32	27	25	37	21	30	28	17	21	42	43	38	30	34	49	53	37	33	29	23	39	35	18	33	34	30	17	24	52	24	12	27	39	38	27	26	40	31	35	23	32	29	52	11
Dapma7bEVm008636	37	16	26	17	21	14	16	32	26	28	26	20	28	43	34	35	36	23	26	19	55	41	31	44	24	44	17	35	27	49	28	26	34	39	33	27	26	30	34	27	23	37	35	37	24	47	20	39	27
Dapma7bEVm008644	39	53	40	42	26	114	21	159	185	73	36	22	161	51	85	162	132	31	141	30	115	61	92	140	28	56	43	174	69	113	93	28	257	18	170	204	334	135	144	181	78	113	275	88	100	139	93	104	113
Dapma7bEVm008651	8	14	22	8	6	42	6	45	61	13	9	6	27	16	21	54	55	4	48	21	32	17	10	21	12	33	21	62	27	36	30	7	64	9	56	70	112	29	35	62	37	6	61	13	45	33	43	33	27
Dapma7bEVm008666	2	10	4	0	6	20	3	15	32	7	3	3	19	1	6	16	25	2	35	12	10	3	3	18	4	4	4	21	8	8	2	3	22	1	37	18	65	15	23	47	5	5	63	9	9	19	8	6	16
Dapma7bEVm008809	104	98	74	149	85	388	141	239	255	105	118	249	283	134	87	208	182	97	410	135	189	95	92	163	130	107	111	228	94	127	127	131	326	86	702	284	666	241	242	564	195	228	499	208	188	236	197	274	231
Dapma7bEVm008831	18	17	21	8	9	36	2	59	90	37	5	4	64	25	53	62	67	11	65	12	46	13	24	70	10	30	28	47	33	39	49	4	104	2	79	69	125	40	64	71	49	45	124	46	43	60	38	45	52
Dapma7bEVm008851	20	18	3	18	8	1	4	7	9	7	2	0	2	11	3	4	8	0	4	5	14	6	17	8	6	8	2	4	11	0	13	3	3	6	10	15	10	21	10	3	7	20	15	7	7	7	16	16	17
Dapma7bEVm008866	24	21	28	27	49	20	29	47	45	33	52	32	49	38	71	44	51	38	33	57	73	84	41	39	29	50	25	45	41	36	59	31	46	46	30	36	35	34	47	34	37	54	40	32	31	48	55	35	47
Dapma7bEVm008869	3	6	2	4	0	15	2	30	20	7	3	2	12	5	7	11	22	2	25	7	12	5	6	13	3	11	1	12	11	18	12	1	13	0	39	31	36	12	12	21	6	14	32	8	13	10	9	19	10
Dapma7bEVm008948	25	57	163	45	1903	23	150	35	48	13	46	463	40	24	23	29	28	21	107	16	18	20	17	38	1910	38	18	37	26	40	27	428	408	5	44	26	91	604	654	512	397	932	723	518	118	902	59	74	513
Dapma7bEVm008969	205	99	231	144	274	214	278	191	381	260	359	203	239	357	441	414	308	347	272	327	393	427	327	387	250	323	310	357	347	396	365	259	358	348	230	215	167	224	169	298	147	287	245	278	199	316	211	173	180
Dapma7bEVm008971	21	17	10	32	6	28	2	64	88	31	1	9	78	27	50	85	68	10	61	28	51	25	25	56	7	37	23	42	27	78	52	4	81	5	44	89	56	62	45	52	28	28	87	51	34	56	47	44	30
Dapma7bEVm009015	708	1918	881	1669	861	3484	617	4098	3847	1564	752	989	3441	1331	2090	3595	3469	652	4311	764	2478	1241	1769	2519	772	1251	1306	3930	1517	2954	1976	594	4981	521	5563	5057	7928	3624	3535	5148	2393	2671	8688	2208	2424	3539	2386	2630	2731
Dapma7bEVm009016	14	16	6	26	7	7	5	10	13	14	7	11	7	13	15	24	16	10	40	5	15	24	16	26	5	30	6	7	18	2	17	6	17	14	14	25	27	44	40	17	11	42	26	12	23	16	34	27	12
Dapma7bEVm009024	11	18	6	15	11	13	3	13	22	15	7	13	18	14	17	28	21	1	12	7	26	12	11	27	2	16	10	10	7	13	13	3	23	4	32	29	28	20	36	15	17	22	35	17	14	20	21	21	22
Dapma7bEVm009029	10	11	11	18	22	6	4	14	12	9	2	6	14	16	12	16	7	14	19	10	8	18	16	24	28	21	15	25	10	17	25	8	18	7	8	13	11	17	10	4	9	21	29	18	13	16	6	19	16
Dapma7bEVm009058	12	18	4	14	5	7	6	6	11	11	3	1	14	17	18	25	6	5	9	13	16	14	9	11	7	10	11	13	23	19	19	4	10	9	13	26	14	13	9	9	10	9	17	6	17	10	9	16	7
Dapma7bEVm009105	54	30	46	22	61	50	47	64	55	102	89	37	55	97	92	113	74	52	33	63	123	115	65	116	70	77	37	90	64	85	75	45	66	64	78	34	46	74	73	78	77	80	81	75	55	92	28	54	42
Dapma7bEVm009178	3	0	0	4	0	0	0	1	5	3	0	4	0	0	1	4	0	1	2	0	1	1	0	2	0	3	0	0	0	1	2	0	2	0	3	6	6	2	0	1	2	2	2	2	1	2	1	0	0
Dapma7bEVm009261	572	705	819	463	547	1220	960	1126	1232	607	1131	599	1185	620	1122	1205	1043	919	1542	762	1026	1101	663	984	681	980	746	1259	1064	983	840	633	1633	782	1522	1212	2033	746	987	1434	854	745	1981	797	843	1048	902	900	766
Dapma7bEVm009273	10	3	1	6	1	13	9	6	6	8	11	4	9	7	7	9	7	3	18	6	3	4	6	4	8	3	9	5	1	4	6	1	16	2	20	12	19	8	17	5	8	5	15	10	8	3	3	7	6
Dapma7bEVm009287	4	11	3	4	6	27	2	49	57	7	5	10	51	8	31	70	46	2	59	4	17	15	7	46	12	11	8	35	18	40	12	4	92	3	69	70	111	16	17	64	19	8	105	12	36	39	28	23	18
Dapma7bEVm009307	7	2	3	0	0	17	1	14	13	3	5	7	20	7	5	15	12	1	13	2	12	6	2	11	12	2	7	11	5	10	7	8	22	7	24	22	44	2	22	20	11	18	48	8	13	20	8	9	0
Dapma7bEVm009405	7	6	12	2	4	9	12	18	24	9	5	10	22	10	24	25	18	5	20	4	19	11	11	35	12	8	6	14	12	21	28	13	11	5	13	8	30	40	25	15	23	30	34	25	12	23	15	26	18
Dapma7bEVm009450	2888	1715	3166	1673	3545	2507	3870	2439	3387	2847	4381	3613	3124	3287	3578	2997	2457	5247	4166	4209	3726	3958	3003	3002	4979	3890	4100	3570	4216	3167	3022	3895	4869	3668	2447	3650	3038	3618	3120	3028	2982	4657	3974	4314	2437	4104	3571	3785	2547
Dapma7bEVm009451	3191	2326	4326	2469	4947	3214	4983	3671	3718	3534	5932	3477	3758	4442	4808	3400	3069	5441	4593	5465	3935	5149	3241	3287	5227	4416	4480	4680	4619	3706	3839	4359	4627	4570	3189	3378	3925	3839	3634	3962	3317	5280	4894	4964	3452	4372	4813	5655	3114
Dapma7bEVm009453	6	11	6	6	0	30	4	17	31	12	6	9	26	21	5	18	11	21	45	2	12	8	6	8	8	4	8	16	8	19	16	6	49	7	70	35	75	10	16	53	18	15	26	14	20	8	16	17	16
Dapma7bEVm009461	119	143	137	80	142	323	143	308	448	208	142	89	263	269	171	362	366	209	399	141	340	158	276	276	183	213	120	392	204	333	213	132	425	107	477	208	532	160	166	449	149	160	401	164	137	195	158	140	93
Dapma7bEVm009468	4559	2193	3819	1966	2657	3220	2725	3583	3553	2541	7411	4775	5835	5601	5983	5351	2289	12419	7122	12445	3530	4243	2545	2324	7210	6115	15804	3471	7760	6285	3200	7435	12013	6119	2588	14348	2322	4169	3035	4924	5311	4812	4073	7884	2544	7495	4082	5024	4064
Dapma7bEVm009469	4	15	19	14	18	29	13	32	59	25	21	18	51	24	25	37	23	17	42	18	37	18	28	35	14	23	26	37	30	41	26	11	76	2	53	39	36	31	27	41	29	23	50	19	17	42	14	35	24
Dapma7bEVm009472	29	28	28	20	16	62	40	59	65	44	75	99	65	43	27	62	52	76	91	89	45	27	44	48	38	36	100	54	45	75	52	61	112	64	69	148	49	57	12	41	58	34	53	72	36	52	51	51	40
Dapma7bEVm009489	429	206	447	263	359	362	544	464	455	442	675	393	536	562	641	579	470	843	490	732	592	579	475	499	576	626	633	509	601	538	476	572	591	589	492	493	379	282	285	394	289	425	454	443	326	451	468	437	367
Dapma7bEVm009496	20	30	37	41	31	59	41	56	129	34	22	23	41	150	114	148	121	37	55	62	134	62	125	108	54	26	33	155	49	246	119	36	44	39	133	62	57	60	35	41	22	86	55	43	44	66	28	42	21
Dapma7bEVm009510	0	1	0	0	2	0	0	1	0	2	5	0	0	0	4	4	4	0	5	1	3	0	3	0	0	1	0	2	3	4	1	0	4	0	4	2	2	3	0	0	2	2	4	1	0	3	1	4	7
Dapma7bEVm009511	14	43	28	43	43	43	32	60	52	33	43	35	38	31	28	47	61	14	60	37	45	27	35	55	14	33	30	44	33	44	40	9	70	18	109	91	92	75	67	62	57	85	74	67	58	75	101	69	65
Dapma7bEVm009518	11	16	11	16	5	15	3	31	20	19	6	7	37	22	29	28	37	7	36	25	42	12	11	39	18	17	22	25	14	39	24	7	56	10	35	48	43	45	33	30	50	47	66	60	44	62	27	33	36
Dapma7bEVm009522	306	206	336	154	274	410	394	491	706	317	347	275	471	576	640	752	428	572	488	448	505	565	510	503	451	383	384	632	585	845	489	301	618	373	497	459	582	330	374	497	281	464	688	338	462	684	329	318	256
Dapma7bEVm009526	206	145	223	158	147	274	220	283	362	327	303	109	255	690	269	404	268	355	233	400	474	344	306	278	213	229	341	574	312	358	356	202	220	177	285	430	195	120	158	210	154	196	243	211	165	228	216	165	280
Dapma7bEVm009530	35	89	67	65	33	208	33	327	316	78	50	91	264	87	130	292	297	47	301	57	197	56	111	212	53	85	91	276	85	254	138	37	394	38	519	402	651	273	247	382	147	173	510	175	179	264	177	169	184
Dapma7bEVm009535	235	69	124	97	101	84	187	164	218	122	265	165	298	212	568	290	105	507	374	177	156	425	138	128	162	318	353	139	467	234	237	266	335	419	88	372	171	132	140	153	131	118	198	146	153	207	185	262	117
Dapma7bEVm009538	2541	1335	3150	1320	2556	2358	3298	2811	4149	3300	4728	2580	2815	4829	4229	4335	3489	5021	3349	3853	4699	4141	4071	3814	4082	3819	3808	4595	4032	4681	4182	2894	3462	3362	2909	2410	1559	1812	1554	2500	1778	2570	2226	2561	1837	2560	2175	2608	1561
Dapma7bEVm009540	5323	1706	4894	1644	3353	2505	5203	1748	1102	1076	4485	3803	5192	1036	5081	1502	1067	6955	3973	6055	1368	4851	1106	1578	4413	3823	7195	1057	6196	1011	1274	3722	4580	7160	1029	5975	4981	6707	5148	6692	5372	9136	10284	7096	6166	10946	6384	7140	4242
Dapma7bEVm009543	700	857	946	1027	1105	1368	1033	699	3007	2185	1242	955	834	3440	1254	3169	2269	1459	1218	898	3334	1251	2423	2769	1495	1050	1269	2879	1262	3011	2885	947	1407	1062	1647	1073	696	1210	854	1126	796	1572	1051	1184	1088	1464	766	954	1031
Dapma7bEVm009549	1231	625	1046	750	965	905	1506	1061	1203	994	1858	1452	1267	1293	1657	1287	885	2145	1673	1302	1240	1551	1035	978	1269	1614	1474	1246	1564	1171	1183	1441	1947	1434	891	1492	1100	727	669	1213	826	731	1165	955	888	1049	1361	1475	753
Dapma7bEVm009552	169	108	175	107	175	175	212	150	383	202	234	157	127	313	177	278	183	190	171	112	208	246	227	217	160	187	179	213	201	204	197	103	123	187	123	100	132	90	105	146	81	150	156	130	132	118	177	96	134
Dapma7bEVm009553	327	242	498	273	448	447	539	327	693	577	708	392	210	598	430	592	555	556	461	400	746	433	722	618	449	477	326	643	389	587	647	380	468	394	581	232	240	209	185	316	209	336	326	416	275	347	359	324	217
Dapma7bEVm009557	609	315	248	268	243	154	270	533	190	372	558	436	789	372	227	233	245	1011	722	999	218	354	135	138	628	491	744	117	510	202	178	662	602	282	247	1103	410	260	360	263	334	222	423	277	361	334	258	333	491
Dapma7bEVm009562	203	249	308	189	351	337	338	355	624	373	373	189	261	670	438	597	463	427	379	346	554	469	514	615	420	310	256	626	433	525	468	327	419	284	516	190	285	269	245	222	234	358	274	302	277	366	282	410	223
Dapma7bEVm009565	565	672	239	583	719	738	350	687	768	1089	402	679	541	1188	361	1146	736	629	599	414	1344	304	766	920	488	603	354	1044	350	1416	773	541	878	302	1485	484	829	357	294	519	500	431	697	344	589	518	347	467	361
Dapma7bEVm009567	160	173	292	185	272	241	293	152	387	279	287	135	199	341	324	408	314	264	207	282	406	239	371	400	281	250	220	298	269	454	338	192	257	223	327	222	140	155	141	296	175	187	216	219	190	229	190	221	174
Dapma7bEVm009578	580	384	635	528	613	727	833	740	1013	1075	1258	553	861	1443	1918	1551	1265	1058	748	1091	1878	1621	1299	1571	714	946	912	1424	1120	1370	1378	694	734	1255	1009	582	578	498	465	910	455	792	734	685	540	892	698	921	430
Dapma7bEVm009579	1	22	1	19	8	18	10	15	22	2	12	25	16	12	18	27	14	1	39	3	21	9	6	13	7	13	4	28	10	15	13	1	40	8	26	44	61	18	43	33	30	15	56	16	27	19	28	22	9
Dapma7bEVm009581	1183	897	1512	790	1989	1210	1672	1018	1462	1381	2099	2597	1033	1581	1399	1398	1302	1542	1806	1419	1828	1464	1483	1282	2143	1539	1390	1914	1289	1309	1623	1402	2137	1278	1337	1655	1225	1551	1322	1666	1711	2075	1831	2265	1280	1799	1596	1456	1055
Dapma7bEVm009582	6	22	29	21	15	82	11	100	161	37	16	24	128	32	83	140	100	20	153	25	54	26	49	104	22	43	38	91	28	109	63	9	197	9	143	148	194	70	66	109	36	50	167	57	62	83	77	63	56
Dapma7bEVm009587	46	20	46	29	29	54	50	37	76	35	51	42	54	40	71	78	60	74	49	56	42	25	43	62	48	55	29	79	55	75	38	37	71	55	76	50	66	51	34	58	30	41	55	20	20	56	50	24	54
Dapma7bEVm009600	559	453	997	527	1127	823	1103	369	1198	1025	1154	526	415	1038	557	1002	864	1032	600	748	1257	427	1005	962	1145	762	609	1027	667	894	1032	602	786	475	804	345	325	455	609	530	465	841	555	573	516	655	360	500	730
Dapma7bEVm009613	12	82	17	47	21	132	16	216	254	56	9	28	265	43	108	177	202	16	241	18	97	56	56	191	27	49	61	155	61	182	108	8	363	14	265	197	384	132	140	241	82	81	307	74	92	184	73	101	102
Dapma7bEVm009615	693	467	633	461	428	667	559	581	1182	987	821	637	833	1392	1053	1363	850	1266	910	996	1396	800	1152	1134	892	828	1168	1254	1104	1454	1078	779	991	775	725	730	417	421	309	478	315	529	511	618	438	716	634	477	409
Dapma7bEVm009623	21	16	24	26	9	40	31	37	52	61	24	25	18	48	18	62	64	30	40	22	74	43	49	29	19	23	23	69	21	46	36	9	41	18	90	9	51	7	9	42	12	7	35	24	18	8	27	18	25
Dapma7bEVm009653	63	29	24	45	36	46	24	57	85	46	43	22	50	106	84	137	76	142	98	92	94	54	51	75	82	73	161	56	113	167	67	67	124	51	66	167	24	54	31	39	37	45	61	63	48	93	28	33	63
Dapma7bEVm009657	588	216	369	223	395	338	407	555	373	220	718	280	646	582	547	427	207	1169	754	1088	293	652	223	235	613	802	1291	287	865	435	310	644	938	806	268	1071	475	434	346	430	416	565	650	518	343	583	648	645	478
Dapma7bEVm009659	200	3	7	9	20	13	27	6	7	5	18	47	174	26	19	127	7	30	49	20	14	52	7	9	12	24	568	9	778	42	24	24	54	10	15	493	110	69	101	33	54	26	256	59	241	102	137	43	56
Dapma7bEVm009666	8	10	3	3	3	11	1	4	11	2	0	0	14	2	4	20	14	3	22	5	17	8	10	12	1	3	4	10	10	5	8	1	13	0	10	14	18	11	10	28	9	7	27	6	15	12	16	15	7
Dapma7bEVm009672	386	170	433	254	442	371	470	371	781	615	687	393	433	876	700	688	673	723	509	525	742	644	620	662	613	584	493	849	545	636	684	486	576	538	433	209	251	258	241	324	255	394	383	330	257	416	244	362	221
Dapma7bEVm009686	113	55	128	49	141	73	150	320	120	105	274	141	256	186	413	191	164	193	183	273	137	476	121	148	151	164	204	179	212	229	88	142	169	349	109	131	167	131	149	153	105	191	175	176	140	162	153	123	128
Dapma7bEVm009689	7	6	1	5	6	10	3	3	5	10	6	11	6	5	1	6	2	3	3	4	6	8	6	3	7	4	2	3	7	2	5	7	6	4	31	6	2	4	2	21	9	10	7	6	5	2	5	6	6
Dapma7bEVm009690	160	135	220	138	236	182	275	197	237	183	273	176	195	163	182	171	188	235	231	211	211	256	205	199	245	236	200	222	227	185	215	160	222	171	219	181	273	148	180	208	168	223	248	221	237	201	275	303	164
Dapma7bEVm009691	4	8	2	6	1	1	0	14	12	2	0	7	19	4	7	18	12	2	3	9	9	2	3	14	3	3	10	7	4	9	1	2	14	7	24	21	21	12	21	9	4	14	20	10	11	18	3	7	10
Dapma7bEVm009693	116	8	48	21	10	36	47	115	66	48	84	38	248	93	183	159	67	296	160	227	81	187	63	75	120	107	219	63	222	140	72	100	198	125	83	113	80	56	38	56	46	74	95	74	70	134	45	85	51
Dapma7bEVm009705	39	43	60	41	110	73	79	98	95	72	108	45	84	67	109	93	85	57	81	62	94	109	88	94	93	95	78	58	65	116	65	49	75	83	45	78	58	120	100	91	76	127	177	105	85	110	52	72	81
Dapma7bEVm009718	24	13	26	31	18	66	39	43	41	21	50	29	49	31	34	13	14	35	69	19	16	28	18	28	62	58	23	17	32	22	24	39	40	50	76	26	87	17	43	57	16	10	70	36	32	14	43	40	32
Dapma7bEVm009722	88	58	111	78	97	120	119	83	233	119	144	105	59	182	95	166	146	142	128	96	183	110	216	150	167	102	98	165	92	183	151	128	144	93	153	79	75	33	67	42	62	90	75	67	94	111	115	111	85
Dapma7bEVm009724	0	0	0	0	0	0	0	0	0	0	2	0	0	0	0	0	0	0	0	0	0	0	0	0	0	0	0	0	0	0	0	0	0	0	0	0	0	0	0	0	0	0	0	0	0	0	0	2	0
Dapma7bEVm009727	70	37	65	69	82	67	121	69	59	77	128	95	58	77	86	71	84	100	85	110	81	95	74	80	79	84	65	84	94	50	85	61	92	84	57	69	60	54	63	94	92	62	85	115	81	59	104	99	77
Dapma7bEVm009728	55	144	71	31	101	89	37	68	182	96	78	895	332	175	124	227	80	176	553	199	120	132	132	80	270	114	325	409	152	219	122	326	701	147	78	942	174	398	273	190	564	336	349	795	232	341	357	307	109
Dapma7bEVm009731	6	15	7	24	6	40	4	44	86	22	5	10	50	11	31	65	65	10	37	9	42	10	37	44	9	15	13	49	31	34	47	4	88	6	76	63	126	66	49	71	37	47	87	22	31	65	17	34	34
Dapma7bEVm009732	11	16	8	10	19	12	7	20	22	11	9	13	7	18	19	36	22	5	13	7	21	18	10	13	4	14	11	14	19	11	13	9	23	8	16	27	18	20	48	9	30	28	32	27	23	22	22	28	23
Dapma7bEVm009746	1189	354	873	868	1172	625	2178	1427	540	557	2488	2197	1623	624	2577	499	440	2729	1832	1160	649	1836	521	583	861	1672	850	637	832	518	589	1443	1724	1831	455	963	1191	669	613	1563	1244	953	1052	1348	1016	1063	1759	1813	639
Dapma7bEVm009759	445	262	473	284	509	372	642	401	552	393	785	606	388	478	520	498	410	849	693	545	580	567	484	457	633	583	674	531	563	449	545	527	692	604	448	552	373	282	321	483	377	345	470	413	318	413	568	520	338
Dapma7bEVm009760	2	1	3	1	7	2	4	11	7	4	0	2	0	6	9	4	2	0	2	4	4	3	0	1	4	1	1	2	4	5	4	0	2	0	7	8	6	5	5	14	5	6	14	3	4	6	1	7	8
Dapma7bEVm009777	18	17	18	12	27	64	23	57	52	19	24	26	47	33	54	65	63	33	88	27	61	19	37	46	31	27	15	57	31	55	33	30	91	27	122	70	108	36	39	87	43	42	90	55	15	60	38	43	27
Dapma7bEVm009781	1078	736	1162	713	1026	1088	1497	881	2087	1598	1484	772	1078	2277	2392	2246	1910	1879	1273	1015	2659	1819	2041	2187	1312	1502	1463	1977	1859	2291	2056	905	1303	1510	1431	855	758	795	743	1207	654	1121	1119	1052	828	1429	1152	1203	581
Dapma7bEVm009782	157	88	132	137	161	133	184	144	242	194	199	154	174	216	294	265	222	244	173	190	251	276	221	202	162	194	229	211	259	253	234	129	179	236	171	248	177	202	197	238	151	247	265	253	194	376	224	214	144
Dapma7bEVm009788	669	475	768	455	1023	610	974	669	900	698	1122	845	575	893	939	756	647	1040	965	875	896	959	821	746	931	866	885	886	741	821	820	783	929	862	640	839	791	704	628	837	716	900	908	1042	754	857	1058	1025	720
Dapma7bEVm009799	492	155	293	192	250	254	444	416	307	164	578	337	700	279	513	369	152	968	620	800	182	493	166	181	499	577	795	227	551	386	229	655	647	577	201	819	335	241	253	397	265	279	356	405	289	322	455	409	352
Dapma7bEVm009803	381	239	345	237	371	312	423	365	627	364	562	400	355	799	483	522	302	449	417	433	433	575	414	382	523	371	381	441	419	488	376	349	455	374	349	384	362	321	266	389	232	421	445	439	310	328	317	299	347
Dapma7bEVm009806	388	174	852	161	469	431	701	466	863	619	569	314	526	774	1062	908	698	1539	555	876	733	704	762	1082	997	643	902	727	1174	940	740	720	753	648	520	278	287	375	292	262	312	563	397	359	257	582	286	417	271
Dapma7bEVm009819	11	18	9	31	8	50	10	37	43	28	2	25	43	15	24	51	25	6	58	8	26	22	30	21	21	15	21	37	23	37	21	17	54	4	84	52	68	52	39	68	35	50	81	22	23	29	37	51	35
Dapma7bEVm009820	5	9	6	8	3	10	5	23	15	4	6	6	7	2	10	12	12	2	19	2	15	0	12	10	6	8	10	22	6	11	7	9	18	4	28	15	37	9	12	24	3	14	36	9	12	14	11	13	18
Dapma7bEVm009827	85	99	115	83	106	124	140	145	319	344	194	100	90	513	170	310	238	157	154	110	384	211	331	319	166	147	111	431	136	336	333	104	152	112	245	98	103	124	119	94	83	153	142	135	111	156	90	118	89
Dapma7bEVm009828	476	377	660	430	494	711	686	572	1115	1021	1047	658	674	1268	868	1016	983	1079	999	1002	1560	734	1211	1016	782	826	1350	1272	823	1196	1067	660	1302	769	956	1277	406	345	283	762	593	658	516	1070	492	816	658	746	488
Dapma7bEVm009837	6	3	2	7	2	9	2	5	15	10	12	5	12	15	11	17	11	5	13	7	15	0	9	23	2	10	3	12	12	19	3	3	17	7	18	8	13	13	13	15	2	8	12	7	4	13	12	17	10
Dapma7bEVm009841	330	245	419	295	400	413	567	264	601	438	584	571	266	570	436	550	463	542	419	412	655	393	530	551	578	472	414	593	426	500	561	450	465	326	422	373	325	333	312	366	321	392	376	449	297	410	354	441	263
Dapma7bEVm009844	63	40	61	65	62	53	55	146	137	67	95	54	129	83	163	157	140	97	180	109	132	92	84	133	75	111	159	90	116	139	94	71	190	81	136	178	98	93	139	101	80	115	148	128	73	174	111	103	97
Dapma7bEVm009846	167	78	180	104	150	183	121	145	428	249	172	87	157	393	274	388	297	302	153	134	396	240	307	385	184	229	168	336	244	377	327	99	203	207	222	145	89	126	142	175	96	187	186	106	139	232	116	102	96
Dapma7bEVm009848	1516	861	1510	757	1333	1359	1099	1839	3585	1955	2431	1875	2025	3918	2497	4081	2154	4139	2453	3456	2634	1886	2342	2479	2874	2041	4367	2751	2773	4959	2583	2694	4144	1932	1552	3750	893	1549	1163	1964	1605	1889	1404	2705	1061	2204	1386	1756	1527
Dapma7bEVm009851	1097	841	1182	1008	1108	1351	1607	813	1911	1552	1601	1491	890	1812	1057	1988	1626	1578	1301	1092	2678	1247	2011	1706	1322	1470	1101	1865	1205	1851	1727	988	1591	899	1732	1360	922	1077	967	1154	833	1268	1168	1306	817	1357	954	915	812
Dapma7bEVm009858	307	302	339	221	310	372	369	399	504	399	444	246	432	571	422	525	382	619	634	674	464	442	421	471	599	405	540	557	545	536	465	425	561	357	413	687	477	305	288	393	208	317	377	406	264	388	357	384	279
Dapma7bEVm009862	0	0	0	0	0	2	1	4	3	1	0	0	3	0	4	9	3	2	5	1	1	4	3	4	0	0	0	3	0	7	1	0	8	0	8	2	7	1	6	3	0	1	2	1	10	4	0	2	0
Dapma7bEVm009863	5	13	7	13	9	11	4	24	39	9	5	13	35	12	15	57	35	9	38	7	20	12	14	18	3	15	17	19	14	18	20	8	26	6	24	35	38	21	25	31	17	18	87	15	32	30	15	20	30
Dapma7bEVm009874	59	98	148	77	110	111	101	143	227	149	144	98	148	257	205	237	171	175	128	123	186	175	235	151	167	127	164	202	180	265	159	96	175	104	135	214	124	129	121	127	76	216	147	161	104	152	130	116	119
Dapma7bEVm009880	1	0	0	4	4	9	1	5	15	11	1	11	5	11	2	10	5	7	6	5	16	7	9	8	2	9	2	4	3	15	8	10	16	8	21	13	15	8	10	8	9	9	36	8	9	15	16	20	9
Dapma7bEVm009896	6	9	6	4	0	10	2	27	18	5	2	6	21	5	11	24	18	7	17	11	8	6	8	18	6	5	6	14	8	11	19	2	23	7	24	26	44	20	21	18	12	5	41	15	15	13	14	14	20
Dapma7bEVm009908	662	344	764	380	642	636	894	627	1054	684	1155	600	976	1147	1565	1148	768	1224	1040	923	1079	1270	808	1074	808	1133	851	926	1102	1002	902	796	978	1241	578	584	406	478	419	736	455	684	762	690	571	818	581	548	406
Dapma7bEVm009909	6	17	9	10	5	14	7	30	17	10	6	8	21	9	20	21	16	5	19	8	17	8	16	25	8	9	7	18	10	21	28	3	35	5	29	64	38	54	34	20	23	7	36	22	28	32	24	23	22
Dapma7bEVm009911	1989	2074	2175	2375	2228	3368	2830	1823	6714	5558	3145	1739	2509	7529	4359	7042	5292	3151	2631	2226	7948	4187	6399	6686	2442	2663	2513	6780	2961	6345	5857	1945	2984	2996	4358	1958	1671	1744	1632	2275	1292	2072	2384	1962	1607	2565	2158	2423	1208
Dapma7bEVm009918	168	79	158	81	139	129	193	190	297	195	227	135	282	293	517	341	275	282	202	278	260	364	281	297	177	226	304	267	418	354	267	124	221	291	173	222	127	202	141	233	150	299	225	166	166	330	187	149	139
Dapma7bEVm009919	2364	1230	1969	1442	1923	1850	3401	1494	2380	2490	3158	1920	2296	2623	3222	2844	2228	2824	2030	2081	3457	4457	2579	2707	1988	2370	2391	2723	2746	2729	2583	1759	2219	3185	1941	3719	1797	2409	2671	3732	2549	3983	3894	3348	2483	3960	2593	2648	2176
Dapma7bEVm009921	1	29	10	14	4	44	5	71	99	11	4	2	60	19	44	101	70	13	52	8	35	12	27	56	8	19	15	58	24	71	33	3	105	0	82	65	107	47	42	65	14	39	129	25	27	73	25	30	42
Dapma7bEVm009948	21	22	31	29	27	37	46	60	53	30	58	32	36	45	85	47	42	40	42	58	53	88	48	39	33	55	40	38	46	38	34	30	51	47	43	45	51	55	44	65	38	38	53	63	62	75	59	38	38
Dapma7bEVm009961	14	12	12	8	9	17	16	32	26	16	13	5	6	9	21	24	11	5	15	17	23	15	9	30	7	14	8	21	14	30	23	6	30	9	24	36	18	17	20	24	13	35	36	27	32	32	27	32	35
Dapma7bEVm009982	0	8	0	9	2	19	1	15	13	8	2	3	8	7	12	11	11	2	6	5	6	6	4	7	0	3	6	6	3	8	1	1	10	2	17	10	12	12	5	11	9	16	15	7	10	11	8	11	10
Dapma7bEVm009989	6	11	11	10	4	5	9	13	14	5	6	7	17	17	12	17	19	8	27	3	26	14	10	16	13	9	10	18	12	26	20	7	26	8	20	16	15	26	10	7	12	14	15	16	15	21	17	11	6
Dapma7bEVm010001	1707	973	1498	972	1537	1643	2287	867	2562	2156	2694	1537	1613	2638	2387	3083	2286	2735	1989	1496	2930	2065	2492	2694	1741	2533	1836	2430	2238	2982	2371	1451	2095	2001	1455	1474	529	1032	984	1503	917	1660	1295	1340	1064	1728	951	1008	974
Dapma7bEVm010004	1	3	0	4	0	4	7	1	2	1	0	2	10	3	4	9	11	6	5	3	7	3	4	1	2	4	1	4	4	11	4	1	9	3	5	9	9	16	4	6	3	6	9	4	4	14	1	7	3
Dapma7bEVm010006	26	32	15	28	29	36	38	25	38	32	28	50	43	45	37	26	38	28	58	22	41	39	32	39	28	30	22	45	34	26	25	29	49	19	61	58	53	37	31	84	29	31	44	57	37	37	50	54	37
Dapma7bEVm010028	979	384	771	542	546	640	760	816	821	649	1168	796	974	1056	1218	1049	598	1872	1808	1533	895	1149	674	670	1106	1234	1644	746	1463	1074	799	1259	1594	1241	546	1686	822	585	471	629	640	571	925	788	529	800	838	991	526
Dapma7bEVm010029	420	134	361	266	343	288	525	816	254	265	909	499	734	385	1343	374	317	668	648	708	360	1464	228	325	473	648	696	352	774	310	320	533	589	1145	300	316	433	285	283	578	312	346	568	404	440	356	525	516	254
Dapma7bEVm010033	2	2	1	1	0	2	0	2	1	2	0	0	0	4	1	5	3	0	1	3	4	0	2	2	2	3	0	5	1	3	2	0	5	1	4	1	5	3	5	5	0	1	6	4	0	1	0	4	1
Dapma7bEVm010040	52	48	69	34	46	46	87	85	148	66	75	41	78	130	104	148	100	93	97	57	110	107	89	120	81	57	51	150	108	149	110	93	105	76	131	51	78	64	46	38	35	60	49	46	55	72	35	86	42
Dapma7bEVm010045	72	11	10	19	14	9	15	24	20	2	12	4	53	6	25	29	15	62	49	65	7	82	13	14	26	50	93	15	67	18	18	41	47	58	10	99	89	53	52	26	18	31	73	24	37	28	100	69	42
Dapma7bEVm010051	10	6	4	9	17	8	6	10	16	5	11	8	9	22	12	24	26	7	15	23	33	16	14	32	21	20	19	25	10	16	19	7	42	8	28	21	11	17	13	11	15	11	19	26	18	16	6	17	12
Dapma7bEVm010060	435	236	335	287	463	401	430	355	697	530	543	466	409	679	515	638	498	634	533	460	657	474	603	519	495	654	423	624	505	586	526	437	577	442	463	424	278	385	314	435	255	397	458	499	345	605	433	364	315
Dapma7bEVm010069	27	20	28	16	17	19	14	34	45	21	20	15	30	29	31	32	37	22	33	19	37	20	39	50	25	21	31	29	34	28	30	9	43	19	32	53	36	37	32	38	24	22	51	35	30	28	34	36	25
Dapma7bEVm010074	21	46	18	61	13	109	12	86	154	32	12	21	104	32	44	101	142	14	128	36	90	36	40	96	4	47	32	84	60	85	74	5	171	22	159	98	203	72	110	133	50	54	194	66	78	61	76	60	73
Dapma7bEVm010075	64	81	53	105	63	145	83	104	212	192	110	51	180	256	279	274	228	111	82	121	328	336	183	293	75	111	144	254	134	184	224	63	158	173	155	153	126	137	143	157	105	164	206	118	126	207	161	148	79
Dapma7bEVm010078	1572	689	1761	832	2177	1311	1635	981	3810	2561	2377	1059	1534	3809	2776	3622	2954	2923	1760	1377	3757	2380	3167	3360	2215	2362	1747	3096	2224	3567	3153	1503	2164	1962	1900	884	423	937	935	1312	819	1539	929	1117	1042	1783	651	821	937
Dapma7bEVm010082	19	74	189	27	13	156	20	117	423	16	326	280	461	526	349	1026	23	590	679	742	22	71	164	25	177	197	1367	532	398	1052	19	385	1217	797	96	1069	166	103	169	321	506	330	218	633	197	501	242	325	69
Dapma7bEVm010108	15	19	14	5	18	12	11	13	17	27	23	28	22	14	23	21	13	12	25	15	36	22	18	18	13	19	16	15	17	23	33	5	34	19	13	17	10	20	15	23	21	38	34	15	23	33	19	26	11
Dapma7bEVm010120	426	186	356	234	475	282	510	349	348	309	589	638	278	395	620	375	320	510	617	321	385	662	333	308	557	681	360	412	567	337	429	504	549	602	306	203	421	448	395	492	418	516	585	486	416	413	601	575	253
Dapma7bEVm010135	43	46	53	49	38	90	52	112	143	55	57	52	89	98	89	142	97	40	110	66	110	79	71	91	30	72	83	101	84	131	99	58	150	32	153	150	233	120	101	131	56	93	176	77	91	120	101	79	88
Dapma7bEVm010137	213	203	300	179	363	239	340	152	303	298	411	374	166	279	197	246	232	347	360	240	311	231	237	251	389	360	245	264	262	206	289	337	367	255	248	247	274	255	229	348	257	295	422	361	252	240	345	319	160
Dapma7bEVm010139	323	620	559	359	773	604	363	250	1273	905	592	4277	1073	1300	655	1180	989	719	2200	469	1446	663	1155	1068	1799	508	1568	1841	713	1272	1154	1585	3111	428	786	2266	468	1492	726	851	1611	1217	831	2426	635	1142	1345	981	389
Dapma7bEVm010152	14	23	17	24	13	22	37	28	101	78	29	20	19	59	18	39	49	25	23	12	79	18	71	57	33	24	24	71	17	40	80	22	25	7	56	21	15	18	20	12	28	12	23	28	19	38	22	17	21
Dapma7bEVm010154	1416	672	1158	805	1237	1099	2010	802	1311	1309	2018	1442	1352	1588	1583	1704	1136	1936	1424	1310	2153	1855	1365	1464	1392	1674	1445	1452	1660	1648	1433	1192	1625	1636	1089	1759	774	1193	1145	1682	1090	1595	1749	1413	1149	1842	1053	1180	956
Dapma7bEVm010157	523	401	750	380	742	664	773	474	1453	1034	979	596	446	1143	653	1118	938	786	705	629	1253	620	1288	1088	900	678	576	1270	668	1106	1219	684	860	576	922	417	484	487	466	577	463	670	612	548	435	686	548	527	390
Dapma7bEVm010173	3	8	1	17	2	21	1	31	13	4	2	4	29	13	11	36	16	2	27	8	11	7	8	10	4	9	18	11	15	21	7	8	42	5	31	25	31	11	18	14	16	14	38	10	8	25	15	25	30
Dapma7bEVm010174	5	7	10	5	4	10	6	22	12	9	9	2	11	14	19	23	22	10	23	8	15	14	9	9	5	10	18	9	18	15	20	2	21	12	24	27	20	6	15	14	19	19	18	11	29	30	17	19	9
Dapma7bEVm010182	6	7	10	15	10	41	4	63	39	25	10	12	42	17	37	54	38	17	49	26	19	24	32	47	6	28	20	26	27	54	31	2	44	5	59	53	74	30	47	41	23	24	53	37	15	56	25	57	39
Dapma7bEVm010191	283	148	196	227	302	291	350	223	368	528	406	327	305	314	301	397	250	341	327	264	448	379	354	335	234	402	316	335	294	301	276	254	449	314	371	329	270	253	251	399	200	358	381	331	215	399	286	233	190
Dapma7bEVm010193	387	211	416	146	436	282	446	525	415	175	702	322	839	283	1229	488	377	660	569	690	332	1705	340	507	470	698	755	351	810	501	370	311	602	1195	329	394	511	608	588	801	474	789	720	588	694	1105	570	658	388
Dapma7bEVm010194	2	15	10	7	6	23	2	16	37	10	4	2	32	7	29	44	31	1	34	16	26	10	16	35	7	14	4	44	14	57	24	5	81	6	36	45	47	23	32	17	17	12	29	18	21	20	19	25	26
Dapma7bEVm010195	136	90	163	83	210	146	199	122	179	145	226	179	101	193	211	195	179	242	155	134	314	236	183	163	175	281	170	186	190	190	202	128	207	158	351	146	63	115	117	166	116	139	117	136	99	185	121	97	81
Dapma7bEVm010197	6	13	1	6	11	24	4	17	27	4	5	6	18	14	12	50	31	3	24	7	18	12	17	26	8	2	10	20	7	35	10	4	27	2	39	43	45	18	32	11	6	24	37	12	8	32	14	12	20
Dapma7bEVm010216	222	180	208	170	256	263	229	175	340	280	364	206	210	329	239	314	246	298	337	249	360	243	277	270	278	254	205	381	212	307	310	250	332	223	332	173	225	143	133	236	150	188	257	219	198	209	221	221	149
Dapma7bEVm010217	39	57	78	23	55	42	70	61	104	65	33	30	64	79	79	99	88	61	63	63	112	104	88	109	71	54	51	114	84	113	95	61	82	40	74	32	87	62	66	34	32	30	65	36	56	67	73	78	36
Dapma7bEVm010224	130	125	226	107	304	229	249	115	295	210	371	187	143	302	147	199	247	205	196	190	359	154	283	272	304	307	130	260	177	164	301	178	308	147	300	124	169	138	161	244	118	247	228	221	154	230	159	148	123
Dapma7bEVm010232	66	29	84	59	102	80	89	64	89	52	79	94	75	106	100	107	63	109	104	55	78	114	94	81	83	92	59	113	87	106	97	46	93	87	81	57	72	40	41	118	58	74	123	87	65	95	99	72	63
Dapma7bEVm010242	0	1	0	0	0	1	0	0	0	0	0	0	0	0	0	0	0	0	0	1	0	0	0	0	1	0	0	0	0	0	0	0	0	0	0	0	0	0	2	1	0	0	1	1	0	0	0	0	0
Dapma7bEVm010250	54	67	104	43	78	68	75	67	298	169	81	110	87	364	106	231	149	105	107	59	214	108	230	195	155	83	91	462	91	276	227	56	111	62	132	82	49	105	56	85	45	106	77	102	60	68	85	60	79
Dapma7bEVm010257	1054	94	227	199	19	118	6	178	32	1	520	21	1187	95	222	217	10	1922	1035	1512	11	316	7	7	756	624	1250	4	1147	144	34	995	1122	265	13	2701	611	195	349	70	75	65	446	86	320	572	528	291	1018
Dapma7bEVm010261	1219	776	1432	813	1236	1267	1838	877	2421	1775	1944	1194	1359	2417	2110	2086	1702	2171	1415	1305	2713	1729	1984	2022	1544	1650	1862	2203	1982	1914	2323	1169	1844	1613	1279	1525	940	1151	1065	1597	1082	1556	1589	1618	1017	1802	1239	1452	1050
Dapma7bEVm010265	169	140	259	176	232	253	273	115	490	288	256	178	123	415	141	421	308	221	219	107	531	126	431	412	308	181	107	456	171	407	417	158	253	113	303	129	111	192	155	181	120	247	208	206	176	223	155	165	150
Dapma7bEVm010270	84	97	121	93	100	183	120	250	263	155	204	109	273	164	209	267	229	163	285	167	195	293	178	211	124	154	146	274	181	241	214	124	312	190	269	235	390	162	182	254	122	167	334	141	151	173	147	169	139
Dapma7bEVm010274	0	0	0	0	0	0	0	0	0	0	0	0	0	0	0	0	0	0	0	0	0	0	0	0	0	0	0	0	0	0	0	0	0	0	0	0	0	0	0	0	0	0	0	0	0	0	0	0	0
Dapma7bEVm010279	0	0	0	0	0	0	0	0	1	0	0	0	2	0	1	1	0	0	0	0	1	0	0	3	0	0	0	0	1	0	0	0	1	0	0	0	0	2	0	1	0	0	0	1	1	0	2	0	2
Dapma7bEVm010290	92	88	124	88	145	126	130	111	178	157	137	140	97	153	161	197	150	147	138	95	198	145	187	141	187	159	150	162	119	178	149	91	184	128	126	115	51	114	107	139	96	204	142	189	87	151	73	127	96
Dapma7bEVm010295	789	619	905	660	668	875	1266	559	1088	966	1013	472	1088	1219	1543	1298	1010	1328	927	882	1407	1427	1014	1303	824	972	1074	1167	1231	1012	1080	484	892	1183	613	991	615	886	820	1145	621	1221	1148	1056	784	1719	927	933	712
Dapma7bEVm010304	432	17	33	96	32	25	96	159	43	8	91	60	289	94	385	114	31	277	325	124	17	321	23	15	58	273	582	19	664	76	88	155	219	290	34	262	205	76	89	54	41	19	277	43	137	79	254	144	87
Dapma7bEVm010306	0	0	0	0	0	0	4	1	0	0	0	0	2	0	1	0	0	0	5	0	0	5	0	2	0	2	0	0	0	4	4	0	3	0	2	1	0	0	0	5	0	0	1	0	0	0	2	0	0
Dapma7bEVm010307	103	79	153	88	111	164	125	169	280	152	114	60	257	212	252	270	227	159	222	165	192	176	178	257	95	149	167	230	237	268	192	94	191	164	180	267	221	229	180	234	117	197	325	137	161	280	140	173	161
Dapma7bEVm010323	0	1	0	0	0	1	1	5	1	1	0	0	0	0	0	0	0	0	0	0	0	2	0	0	1	0	0	0	0	0	0	0	0	0	0	0	0	0	0	0	0	0	0	0	0	0	0	2	1
Dapma7bEVm010324	0	2	3	1	1	20	0	13	18	2	8	2	33	12	5	11	7	6	24	3	11	10	7	1	11	2	2	13	4	9	8	0	40	4	25	9	29	14	16	12	12	8	19	3	7	11	7	5	8
Dapma7bEVm010330	799	545	511	469	666	530	903	886	702	842	1028	1038	1026	763	1184	698	678	911	971	1088	832	1210	652	655	773	1002	898	642	843	671	612	897	943	924	610	1021	721	744	798	1038	828	734	1102	900	742	890	733	1038	614
Dapma7bEVm010343	1234	271	465	369	557	358	676	750	727	512	622	411	742	1074	1315	1134	611	912	1041	440	950	1792	766	700	545	1353	1275	936	1961	1042	917	656	827	1444	775	914	993	574	623	540	383	430	1076	451	752	713	1328	1085	519
Dapma7bEVm010355	169	172	240	153	360	237	171	136	420	322	286	301	219	455	154	335	230	262	367	206	369	229	296	274	443	244	303	380	247	319	319	281	461	151	268	409	205	218	211	215	198	364	358	357	169	278	229	171	182
Dapma7bEVm010356	3	5	7	2	2	12	6	3	19	13	7	9	19	4	7	23	17	2	15	3	11	4	2	9	7	6	5	9	6	15	10	1	16	4	19	22	24	12	21	9	7	13	15	14	6	15	10	4	18
Dapma7bEVm010357	65	32	47	44	53	64	65	42	109	119	60	33	59	96	89	76	83	40	43	49	120	104	106	101	79	57	40	92	69	106	125	24	56	65	71	46	33	71	78	82	49	139	68	108	65	98	45	44	71
Dapma7bEVm010364	12	4	12	14	6	25	7	35	20	15	8	7	23	6	14	25	32	3	32	10	30	23	22	31	7	10	11	19	10	33	22	5	25	3	38	37	16	26	16	28	18	18	39	23	27	21	10	13	27
Dapma7bEVm010375	7	15	12	21	13	22	12	32	46	10	13	11	28	16	28	33	31	8	17	9	26	11	20	26	10	14	19	26	13	47	16	5	34	11	16	31	33	18	16	21	14	32	36	16	25	40	14	14	17
Dapma7bEVm010386	125	121	79	134	49	132	96	229	203	67	169	64	232	110	113	225	175	212	201	227	115	86	105	162	172	217	161	176	117	187	110	160	319	51	221	445	322	105	159	224	85	101	283	104	107	180	100	118	186
Dapma7bEVm010387	18	9	2	19	15	12	6	31	12	13	13	9	23	4	58	13	12	21	58	6	21	74	11	24	2	24	27	22	46	17	18	17	45	56	34	22	20	19	25	23	15	15	55	24	44	21	24	45	15
Dapma7bEVm010404	1300	768	1241	788	1340	1233	1710	937	1762	1435	1976	1123	1581	2022	2715	2042	1601	2016	1367	1528	2134	2440	1733	1928	1455	1679	1691	1950	1916	1761	1838	1109	1552	1917	1317	1575	1147	1300	1330	1803	1026	1937	1864	1666	1378	2290	1728	1688	1075
Dapma7bEVm010406	27	18	40	27	24	28	23	42	58	26	59	26	31	66	76	43	60	53	41	34	53	50	48	73	35	40	50	65	36	48	53	40	70	39	48	63	19	29	49	39	48	44	38	26	41	55	39	38	44
Dapma7bEVm010414	21	26	25	28	8	44	33	41	66	36	53	23	30	36	48	48	45	61	67	22	43	49	30	46	24	42	20	44	44	47	40	43	58	32	50	36	76	21	16	45	26	43	78	36	25	30	19	29	24
Dapma7bEVm010420	87	35	46	39	77	43	65	103	80	60	116	56	88	54	156	87	72	113	65	90	83	227	70	100	56	88	145	67	125	112	99	64	75	129	84	80	76	75	94	82	69	90	96	83	75	146	69	96	60
Dapma7bEVm010421	5	9	7	22	6	2	7	7	9	13	8	10	11	14	12	9	16	7	7	5	15	12	9	10	11	13	7	3	7	8	24	2	12	10	7	20	0	17	18	6	13	15	23	18	28	29	29	32	21
Dapma7bEVm010423	0	0	0	2	3	2	1	4	6	0	0	0	9	5	1	7	3	4	2	0	7	0	6	0	7	1	12	4	6	5	4	3	11	1	11	16	18	5	3	2	7	4	8	5	2	1	2	3	4
Dapma7bEVm010425	399	204	1509	200	1601	193	1998	1447	427	177	1130	980	1960	855	7176	921	770	4957	3085	3606	526	2478	914	941	4125	1498	3319	461	4840	1006	873	2643	1091	2586	460	152	319	217	167	294	531	492	379	396	616	874	387	427	221
Dapma7bEVm010428	20	29	27	32	27	25	35	46	65	34	34	22	35	42	88	60	53	36	53	35	46	58	50	70	19	41	35	63	55	77	52	26	78	37	64	70	44	66	56	69	40	82	73	55	60	55	44	45	54
Dapma7bEVm010436	2329	1410	2153	1478	2251	2101	2982	1282	3137	2602	3145	1940	1955	3199	2575	3344	2607	3356	2675	1894	3939	2696	3057	3112	2188	3007	2276	3124	2768	3284	2848	2101	2823	2283	2365	2313	1179	1587	1435	2366	1420	2207	2112	2030	1538	2498	1615	1671	1463
Dapma7bEVm010437	73	67	94	78	108	98	124	111	158	84	116	91	154	132	163	184	121	148	125	79	166	129	115	114	107	151	84	120	132	172	140	80	162	125	96	133	92	116	85	154	90	153	172	125	99	116	72	129	76
Dapma7bEVm010446	34	95	44	76	54	130	35	162	198	64	26	31	144	85	94	199	184	43	260	49	110	63	99	141	36	59	76	155	83	169	114	33	269	6	244	269	384	145	168	225	82	80	394	88	84	162	110	140	138
Dapma7bEVm010447	13	3	6	19	1	11	7	20	16	5	3	9	11	12	11	9	23	5	7	9	9	1	23	15	3	3	9	11	5	15	17	2	16	3	21	25	15	30	27	8	10	18	22	10	15	24	28	11	26
Dapma7bEVm010448	467	277	647	364	529	526	733	653	1537	948	743	413	663	1496	1243	1414	1132	1089	667	531	1252	750	1161	1323	734	805	583	1236	1004	1410	1271	499	832	621	761	359	505	420	335	582	363	493	594	474	425	620	618	638	340
Dapma7bEVm010449	43	52	46	47	42	76	57	68	171	125	81	42	56	220	61	137	152	84	47	53	230	87	149	136	83	58	51	195	55	159	140	42	66	47	177	78	92	71	78	84	52	80	107	72	63	105	98	77	71
Dapma7bEVm010456	469	321	467	307	583	608	595	375	991	926	750	448	410	885	534	886	734	872	584	540	1354	522	1132	876	652	716	494	944	597	725	895	483	565	457	952	416	371	291	293	457	288	350	404	361	290	378	415	397	331
Dapma7bEVm010462	251	147	184	124	136	167	310	69	132	173	215	162	128	175	174	190	155	399	167	121	283	101	184	160	199	259	184	159	196	214	162	212	179	149	145	57	108	100	111	129	82	111	154	126	107	157	185	120	52
Dapma7bEVm010497	6	12	20	24	19	17	19	25	23	26	12	15	24	18	25	34	35	40	39	33	28	20	39	31	33	24	13	32	24	33	37	20	12	15	43	10	18	14	9	18	19	16	17	13	27	10	19	18	15
Dapma7bEVm010502	53	72	107	95	66	78	65	105	118	71	53	56	39	143	102	200	200	121	108	67	197	73	226	266	121	71	56	100	140	284	177	60	123	51	177	84	65	40	66	45	38	58	102	82	85	115	60	75	52
Dapma7bEVm010514	33	151	61	74	20	197	39	127	324	121	32	40	92	284	89	538	326	31	124	35	404	39	249	354	50	56	56	249	79	752	272	37	140	21	384	139	174	123	114	110	52	88	209	73	168	163	82	82	87
Dapma7bEVm010516	4824	2619	4282	3082	5695	4075	7027	3522	5151	4589	7689	4572	4246	5809	6517	5512	4566	6924	5078	4839	7030	7689	5449	5282	4732	7016	5516	5481	5812	4992	5265	3929	5616	6136	4543	5268	3199	4012	4499	6345	3858	6412	6056	5823	4027	7221	4404	4895	3598
Dapma7bEVm010533	52	30	58	59	61	55	55	100	128	66	71	44	80	90	147	127	93	65	47	47	117	105	95	84	54	71	92	96	72	121	93	34	66	79	69	102	59	59	80	82	23	90	71	68	75	79	70	91	43
Dapma7bEVm010540	253	210	347	160	300	286	356	240	600	399	429	153	297	561	393	562	445	405	321	290	514	397	445	536	366	358	293	616	381	530	534	336	339	274	335	177	203	197	154	213	131	289	222	231	210	290	254	324	182
Dapma7bEVm010555	7	19	8	8	7	7	2	27	33	17	2	5	28	21	14	28	17	7	25	7	20	12	11	25	6	16	17	26	21	16	14	4	38	6	17	31	42	34	31	26	27	14	35	20	25	30	13	25	23
Dapma7bEVm010556	5	8	9	2	7	48	5	14	20	8	7	11	20	9	8	9	5	23	51	10	6	14	3	7	7	2	18	19	14	7	5	6	43	13	77	24	45	9	9	97	9	6	42	15	7	9	25	16	7
Dapma7bEVm010557	122	56	119	90	71	92	127	119	118	60	135	85	199	86	185	125	96	234	163	188	55	159	61	109	131	143	205	95	258	107	64	122	197	177	104	143	117	112	128	141	59	135	175	101	124	115	123	120	103
Dapma7bEVm010573	55	42	45	27	44	60	69	57	72	40	99	76	62	70	106	75	74	50	68	64	85	84	70	61	57	77	74	62	62	81	85	53	88	74	71	59	76	62	58	72	55	70	118	95	56	60	62	60	70
Dapma7bEVm010576	61	26	60	46	66	29	105	174	116	54	209	99	168	165	342	153	96	154	100	101	76	364	77	98	105	162	100	135	124	139	110	75	105	219	49	51	58	40	40	94	64	94	65	88	73	70	84	74	56
Dapma7bEVm010585	16	7	22	4	23	22	18	7	15	4	26	25	22	6	23	3	5	46	36	39	11	14	5	9	27	14	24	1	21	5	5	36	35	21	7	32	15	11	24	29	36	43	28	33	32	20	13	18	19
Dapma7bEVm010589	6	8	15	15	9	27	15	21	33	8	19	19	13	13	14	32	6	13	56	6	17	7	7	16	19	12	26	19	8	7	12	20	39	8	79	23	71	6	10	48	9	11	45	21	15	8	18	12	20
Dapma7bEVm010595	105	71	141	84	179	125	141	126	192	106	178	130	89	193	180	167	162	138	126	103	204	174	168	143	153	160	147	140	142	157	161	114	181	121	119	81	125	110	170	180	120	155	113	145	119	161	148	125	99
Dapma7bEVm010599	113	107	116	56	155	131	121	439	293	198	243	102	415	605	878	615	388	211	204	311	278	1167	264	314	259	201	320	525	341	621	305	142	243	530	351	302	300	315	338	423	244	399	383	329	252	450	157	236	181
Dapma7bEVm010608	9	10	8	14	8	11	1	20	35	13	1	13	10	13	8	31	17	5	12	13	16	4	9	20	5	9	5	15	11	23	14	3	23	1	16	14	21	21	18	15	21	15	10	13	16	19	18	11	18
Dapma7bEVm010622	6	3	6	6	1	8	0	14	15	8	3	14	6	16	5	7	9	4	1	8	11	6	2	11	8	7	5	6	3	6	13	3	7	0	7	9	2	7	9	15	15	21	16	12	6	12	8	16	17
Dapma7bEVm010624	41	11	4	15	8	24	2	20	24	9	4	5	99	19	4	42	27	31	37	17	16	11	12	21	8	13	13	17	129	23	9	32	54	1	34	88	41	27	38	9	17	29	60	16	46	49	22	25	38
Dapma7bEVm010628	5123	3233	5075	3213	5198	4905	6549	3391	8376	6247	8078	4512	5655	9057	8690	8925	6886	10106	6050	5983	10143	6768	8112	8181	6163	7780	7081	8677	8169	8267	8160	5128	7336	6358	5919	4386	2697	3625	3344	4810	3068	4587	4287	4313	3361	6015	4110	4417	2867
Dapma7bEVm010637	19	224	18	21	284	48	9	74	112	17	24	2275	1196	143	45	93	45	46	1419	109	28	44	38	26	885	31	794	309	45	100	26	1430	1431	193	102	1028	276	1798	555	911	800	1831	579	2177	209	1293	502	396	117
Dapma7bEVm010638	1454	510	1171	612	1308	864	1056	1087	1729	736	1863	1108	1969	2068	2611	2201	991	3203	1945	1992	1192	2743	1111	1146	1707	2000	2945	1246	2831	2002	1150	1833	2574	2046	688	2189	711	1084	965	1380	922	1441	1227	1498	804	1931	1005	1066	932
Dapma7bEVm010639	135	107	180	68	181	156	206	75	347	205	198	80	84	242	215	291	229	152	177	108	352	163	281	260	160	222	108	256	180	208	254	113	177	172	161	93	79	65	77	150	63	123	124	90	112	114	147	110	112
Dapma7bEVm010649	1906	7048	4857	6298	4688	11485	3895	1935	22660	17395	3966	2020	1734	24468	3149	22884	18172	2137	1436	1888	25754	3879	21153	17591	3720	2830	2493	26161	3136	19136	21111	1493	2192	1898	13745	634	1076	2633	2660	2800	1461	3942	2000	2060	3296	4965	1204	1687	2902
Dapma7bEVm010667	1	5	8	7	2	3	2	11	8	3	2	9	9	3	10	9	7	5	3	4	8	0	8	13	2	5	5	9	7	14	16	1	4	3	9	9	11	8	6	13	4	18	22	19	9	11	3	7	11
Dapma7bEVm010687	837	513	913	673	619	787	1095	585	1013	904	1077	838	548	1029	728	925	744	1184	1059	720	1159	662	872	842	1003	978	692	913	805	955	1034	811	1168	608	828	766	675	568	572	717	552	621	819	675	667	636	888	785	551
Dapma7bEVm010712	11	13	11	19	11	20	13	22	22	12	13	12	27	5	15	29	23	13	31	7	22	8	19	21	13	17	4	16	14	18	22	12	35	14	38	21	62	26	19	22	18	12	48	23	22	15	12	15	24
Dapma7bEVm010713	13	7	8	18	20	53	17	39	48	28	13	23	28	29	34	72	40	23	70	15	24	17	18	32	19	13	16	46	25	47	29	13	57	14	107	37	113	25	15	81	23	25	84	23	19	39	10	25	9
Dapma7bEVm010714	87	26	47	33	50	31	127	31	52	30	213	68	56	20	99	57	40	57	59	108	33	22	37	42	36	182	13	37	9	50	37	64	26	127	36	27	50	33	55	60	48	36	68	55	56	49	59	76	20
Dapma7bEVm010715	8	4	5	11	2	7	6	9	12	6	6	6	12	4	12	10	14	7	25	11	15	1	3	13	2	6	7	3	9	11	10	4	22	3	19	8	20	23	21	15	15	16	22	10	14	19	17	14	7
Dapma7bEVm010720	134	41	38	29	48	43	36	69	68	39	73	41	157	56	131	81	55	179	113	166	46	158	46	55	77	93	191	61	126	79	40	88	79	130	26	195	90	54	94	78	68	62	95	78	84	111	96	81	68
Dapma7bEVm010726	17	18	5	13	6	7	7	12	10	11	4	8	8	12	17	16	12	6	22	12	15	1	9	13	3	11	9	4	11	7	14	6	18	6	25	4	12	25	35	12	15	30	19	22	32	11	25	14	28
Dapma7bEVm010727	22	9	19	12	9	18	11	16	10	17	8	19	9	26	15	25	14	11	12	10	27	15	10	28	16	12	5	21	15	19	20	16	15	4	15	6	28	38	13	22	19	50	33	28	9	21	16	16	11
Dapma7bEVm010748	11	18	3	9	12	7	5	39	12	12	15	8	17	22	21	25	11	15	15	2	19	11	11	21	17	17	17	16	17	26	14	12	24	7	15	28	24	17	25	25	8	26	36	27	22	26	37	24	28
Dapma7bEVm010754	2	8	3	10	6	8	2	28	14	4	5	3	14	14	15	18	25	4	11	10	7	2	12	21	0	2	10	5	12	15	9	0	15	13	18	20	27	21	13	23	13	25	22	13	6	31	21	20	13
Dapma7bEVm010769	11	8	4	18	10	1	1	10	9	10	2	3	7	18	12	12	6	6	2	14	9	5	10	10	11	9	6	13	8	9	11	4	16	0	18	12	9	16	29	8	19	26	21	7	17	26	16	17	8
Dapma7bEVm010774	47	82	87	100	57	125	71	132	197	89	32	34	119	49	108	206	134	51	213	64	127	80	75	180	85	85	25	171	113	140	111	54	227	53	196	292	332	196	197	208	96	105	361	137	81	129	157	93	109
Dapma7bEVm010776	872	703	1921	945	1941	1168	1989	291	950	695	1282	438	507	704	782	903	662	708	409	521	727	651	893	798	1647	939	288	695	793	439	778	420	620	401	457	352	786	910	1115	1673	700	1899	1269	1851	1460	1405	1215	971	1175
Dapma7bEVm010786	182	78	192	112	337	155	268	204	165	135	289	167	151	150	316	192	137	205	151	187	194	273	178	195	146	238	104	182	168	125	140	148	174	203	132	84	131	169	149	239	121	212	208	257	188	268	216	182	136
Dapma7bEVm010792	27	17	16	8	5	28	6	31	47	22	10	15	47	36	37	44	41	18	30	17	38	16	25	23	4	27	18	26	22	49	36	8	64	10	54	59	68	50	54	42	36	47	55	28	28	41	43	39	45
Dapma7bEVm010794	30	29	36	16	24	74	20	31	96	62	32	26	69	71	55	70	54	44	76	24	62	55	50	69	35	26	24	97	53	51	50	26	86	31	107	38	82	21	50	65	13	25	64	21	23	46	36	41	29
Dapma7bEVm010795	7482	4062	7291	4805	6487	6943	9767	4395	9138	6784	12316	7413	6520	8765	9043	9767	7435	11674	8713	7134	11112	8930	8645	8567	7409	10065	8442	8749	9500	8726	8317	6728	10135	8020	6219	6723	3673	5079	4882	7210	4202	6749	6750	6767	4378	7932	5800	5557	4034
Dapma7bEVm010806	1	8	4	11	7	6	4	18	19	9	6	1	9	13	8	27	11	10	9	13	6	9	5	14	8	6	9	13	12	17	14	3	23	7	17	29	25	40	12	17	23	32	37	23	15	18	15	12	18
Dapma7bEVm010807	496	299	599	345	528	563	726	479	573	496	978	581	631	661	940	609	563	828	692	719	656	971	542	619	648	780	729	702	716	556	630	505	663	751	444	537	335	419	416	513	363	656	648	671	591	641	538	553	430
Dapma7bEVm010808	8	7	1	4	2	3	9	8	14	7	11	6	7	9	11	20	9	3	6	5	8	3	6	4	2	6	13	7	3	11	7	4	9	8	14	11	9	6	10	3	7	11	28	19	6	12	13	13	8
Dapma7bEVm010809	12	15	17	25	23	21	21	17	33	25	15	15	22	33	26	38	29	16	18	21	42	26	52	26	10	33	24	35	21	45	28	17	22	17	18	17	20	16	23	15	14	26	17	25	35	18	14	30	31
Dapma7bEVm010819	140	99	134	152	194	138	198	99	180	122	230	195	124	157	145	151	91	198	172	125	174	168	173	111	145	239	109	138	111	119	135	116	169	164	112	115	104	105	90	211	95	172	161	188	141	160	159	129	95
Dapma7bEVm010820	7	6	3	13	2	4	1	13	9	10	10	11	7	20	1	9	13	3	12	14	12	6	7	12	3	5	11	11	8	13	10	4	14	5	19	15	13	13	13	5	4	12	9	13	18	24	14	9	19
Dapma7bEVm010828	69	44	38	67	30	54	66	50	75	50	107	49	134	71	108	114	36	160	120	93	60	96	46	40	66	122	127	71	135	69	86	108	125	69	83	142	91	43	63	105	19	40	101	52	73	71	72	74	57
Dapma7bEVm010835	181	172	212	120	343	277	347	212	371	292	282	198	206	361	363	414	378	235	191	231	480	429	458	377	322	228	181	406	212	442	329	164	233	232	358	149	166	293	336	408	260	593	378	346	224	492	141	189	242
Dapma7bEVm010840	33	20	23	7	29	24	38	38	42	18	48	23	66	36	70	43	35	54	27	51	61	95	19	45	24	60	43	20	62	47	38	18	30	59	21	33	30	46	59	69	45	71	75	55	55	68	62	47	46
Dapma7bEVm010847	7	9	9	10	3	22	5	30	35	6	8	15	27	22	15	42	28	1	33	2	30	8	13	26	12	13	14	32	20	37	21	3	72	5	65	43	57	26	29	20	14	22	46	14	13	39	12	22	18
Dapma7bEVm010852	22	38	32	22	34	39	32	48	80	33	59	37	54	35	72	55	51	34	57	29	34	69	45	53	34	46	27	70	50	53	36	23	73	46	79	47	57	48	18	59	26	32	49	49	21	50	53	27	13
Dapma7bEVm010869	2377	1332	2387	1448	2348	2095	2590	1850	5187	3246	3553	1982	2149	5069	3341	4812	3635	4220	2972	2499	5264	3454	4264	4000	3279	3241	3269	4355	3330	4677	4321	2405	3841	2603	2690	2366	1065	1626	1419	2047	1447	2292	1809	2088	1368	2460	1474	1579	1524
Dapma7bEVm010872	8	196	154	7	2829	27	36	40	29	9	6	1131	78	14	13	68	52	12	302	11	19	5	13	30	2876	22	17	99	14	32	15	840	694	2	65	129	152	1698	1867	1314	882	2895	1510	1664	322	2600	185	113	1590
Dapma7bEVm010876	0	2	5	5	0	5	0	3	14	5	0	1	6	1	3	10	6	0	9	2	3	2	1	9	0	4	1	3	7	6	5	0	6	0	6	21	12	10	5	10	4	4	19	2	5	6	2	5	12
Dapma7bEVm010877	129	101	104	72	139	138	175	146	127	107	214	134	124	138	166	158	99	173	139	204	139	210	105	116	155	159	146	105	149	134	125	116	156	180	129	148	168	177	169	209	137	243	263	235	159	273	146	179	114
Dapma7bEVm010911	163	89	159	86	173	129	163	129	223	167	183	161	156	208	165	217	160	178	211	160	187	168	167	174	164	188	113	202	175	186	173	172	236	150	172	213	168	146	114	181	104	157	216	204	112	162	202	150	145
Dapma7bEVm010914	10	30	7	13	5	13	11	30	45	13	20	6	18	26	12	28	27	24	48	7	24	13	10	16	7	18	8	29	13	23	18	11	33	14	46	34	25	22	26	36	14	15	54	8	10	26	20	24	19
Dapma7bEVm010925	95	27	89	86	84	52	182	158	131	62	127	139	60	464	226	110	63	138	114	40	107	317	61	68	62	92	54	80	76	145	140	80	167	137	108	72	143	96	67	194	146	103	132	184	124	97	201	164	55
Dapma7bEVm010927	0	7	0	2	2	2	1	2	3	1	1	3	8	6	5	8	3	0	4	4	5	6	3	3	0	1	4	1	3	6	4	1	4	0	9	2	8	2	3	0	5	5	6	0	9	4	4	4	10
Dapma7bEVm010949	301	183	373	240	360	301	429	266	431	342	576	360	264	450	402	446	356	524	362	398	470	418	384	391	409	459	380	437	397	396	460	336	456	370	302	321	246	239	191	257	237	257	290	313	287	271	288	288	236
Dapma7bEVm010950	103	77	103	60	138	104	121	166	160	105	213	104	145	165	292	144	130	168	126	145	103	238	132	160	148	172	106	150	133	148	126	82	111	160	114	85	95	118	103	136	93	110	138	119	112	124	144	143	115
Dapma7bEVm010966	28	155	39	96	36	205	27	167	758	574	37	45	97	1438	101	1356	796	42	164	57	877	139	858	673	39	76	58	1095	80	1424	739	43	151	14	720	175	235	163	131	150	95	140	207	85	114	194	132	69	131
Dapma7bEVm010968	20	17	10	15	13	21	5	25	21	18	14	17	12	28	40	54	36	10	15	11	42	21	41	32	15	29	18	26	21	45	27	17	21	21	19	17	16	39	13	15	31	17	35	27	18	15	24	36	30
Dapma7bEVm010971	2	13	11	27	13	27	6	42	31	14	4	12	33	16	11	24	35	4	37	4	27	12	5	27	8	16	13	34	10	43	21	8	52	11	58	60	63	31	29	43	21	28	82	26	19	32	18	29	49
Dapma7bEVm010979	4	5	5	9	1	4	1	8	2	3	1	2	2	3	11	5	1	1	6	6	3	7	6	10	0	2	10	1	10	3	4	0	3	0	9	5	10	8	12	1	3	6	9	10	8	12	8	10	9
Dapma7bEVm010990	45	18	32	35	35	15	45	54	29	28	61	33	54	18	57	56	44	53	49	32	26	24	35	39	31	65	29	26	37	38	41	28	31	65	36	16	34	32	71	43	47	46	57	29	41	61	51	61	44
Dapma7bEVm010991	7	10	7	7	3	22	5	15	14	12	8	7	8	10	4	10	8	8	27	6	12	11	1	11	3	5	4	6	8	13	9	4	22	6	31	32	20	20	11	19	3	1	13	19	22	25	20	21	13
Dapma7bEVm010997	157	5	61	8	7	39	4	90	12	12	84	14	515	75	585	100	9	669	422	298	14	630	6	9	163	696	852	3	1106	77	125	310	191	562	82	51	60	41	8	68	16	18	47	6	20	68	56	85	223
Dapma7bEVm011017	125	120	120	104	154	148	137	106	281	215	194	182	128	272	118	221	214	155	180	149	246	162	274	217	208	146	149	311	145	246	206	110	230	106	150	211	111	131	112	146	142	153	146	194	101	210	133	141	101
Dapma7bEVm011018	90	123	174	90	53	251	34	148	346	185	174	102	247	355	132	446	174	322	428	417	176	98	195	215	193	106	669	243	314	760	180	210	752	363	209	915	123	68	91	252	182	183	111	310	60	311	79	133	210
Dapma7bEVm011033	0	0	0	0	0	0	0	0	0	0	0	0	3	0	0	0	0	0	1	0	0	0	0	0	0	0	0	0	0	0	0	0	0	0	0	0	0	0	0	0	0	0	0	0	0	0	0	0	0
Dapma7bEVm011039	444	66	91	109	38	65	40	87	113	52	51	15	637	149	373	236	59	477	543	139	85	286	90	74	125	264	527	92	1071	141	228	325	345	178	74	305	144	48	99	23	22	37	228	32	104	78	119	59	121
Dapma7bEVm011047	108	122	170	129	151	167	166	183	405	294	161	121	117	480	346	632	455	158	160	108	531	243	612	522	221	139	124	450	164	767	428	135	146	139	364	108	79	94	56	116	75	162	131	130	148	200	87	126	83
Dapma7bEVm011063	77	69	83	96	76	84	93	96	186	114	94	72	91	166	135	164	173	107	111	57	188	76	134	129	91	106	66	175	83	180	148	51	186	77	137	109	76	80	83	87	68	92	138	57	85	99	83	89	57
Dapma7bEVm011064	12	14	14	17	2	32	14	37	27	5	5	7	37	15	16	24	25	10	33	18	21	14	12	29	3	21	18	23	11	35	16	8	38	12	54	51	55	26	25	45	22	34	53	21	19	31	34	58	37
Dapma7bEVm011067	132	67	124	67	131	87	143	161	107	86	218	104	131	151	389	135	113	211	159	159	176	507	134	161	151	198	226	139	247	154	118	120	151	325	99	109	87	86	77	154	104	133	191	151	175	182	158	157	112
Dapma7bEVm011070	38	22	43	20	31	38	63	62	58	49	66	50	58	30	78	59	49	61	50	95	77	74	58	66	25	57	40	51	47	55	69	23	64	23	49	54	66	49	91	65	58	67	79	102	67	91	58	67	71
Dapma7bEVm011071	5	23	11	21	7	9	10	24	15	14	9	10	7	9	12	14	10	7	19	7	15	10	12	12	12	8	13	9	9	11	22	2	6	3	10	23	27	44	28	7	27	21	17	17	29	26	34	30	12
Dapma7bEVm011073	17	15	18	14	17	7	21	16	25	20	26	12	17	20	23	18	18	27	21	12	22	31	12	19	10	23	15	26	15	5	25	21	18	10	22	26	14	7	10	14	15	14	24	26	10	16	18	7	13
Dapma7bEVm011084	6	26	5	16	14	69	1	79	68	14	6	14	102	15	33	66	52	6	101	10	35	18	27	66	9	16	18	55	18	40	28	4	136	7	75	77	149	47	46	68	36	25	96	26	33	45	36	29	33
Dapma7bEVm011087	23	24	15	33	11	36	15	38	81	19	20	9	47	40	65	74	51	11	61	26	66	29	43	73	28	51	40	52	43	66	43	17	86	20	69	76	77	48	45	72	36	28	105	34	36	41	34	61	38
Dapma7bEVm011091	443	347	466	423	423	470	476	750	991	688	796	565	897	1034	1363	1474	1086	1012	708	921	1116	1377	908	1328	590	943	1081	840	1209	1164	1142	437	1116	619	709	1219	1032	1335	1265	1158	947	1387	1344	1146	1050	1449	1081	1165	798
Dapma7bEVm011097	780	1105	1075	895	1570	1528	988	627	2500	1756	1155	1165	917	1838	1351	2671	1775	1297	1286	1204	2555	949	2231	2149	1803	1093	1325	1999	1044	2432	2122	1175	1958	833	1653	1968	679	1606	1141	1511	1062	1962	1466	2355	1015	1673	1135	958	1061
Dapma7bEVm011098	10	9	11	13	8	11	16	36	28	17	8	4	7	19	19	23	32	9	19	7	20	15	37	27	8	28	9	9	19	14	24	11	21	11	20	22	25	36	30	20	24	31	23	24	20	34	22	77	20
Dapma7bEVm011103	177	139	184	137	219	178	210	148	239	220	261	172	131	313	267	232	227	248	217	220	239	311	197	193	221	215	181	259	236	216	243	195	229	197	165	193	150	186	150	211	126	222	241	230	146	191	242	215	129
Dapma7bEVm011111	16	32	41	24	30	28	25	71	63	30	22	36	36	39	46	41	48	32	29	41	51	39	41	68	24	20	28	36	30	34	53	31	50	23	74	27	64	25	33	57	35	39	41	26	16	42	31	32	25
Dapma7bEVm011122	92	68	102	77	120	78	129	105	157	138	164	56	108	147	141	139	118	138	149	100	156	155	106	150	119	107	92	118	101	146	168	70	130	120	106	124	86	118	96	129	100	135	158	109	82	135	106	101	93
Dapma7bEVm011123	57	47	41	24	56	60	51	53	104	44	77	35	40	86	77	79	73	87	59	51	67	66	66	68	64	49	76	84	64	76	94	44	104	43	50	72	57	38	46	69	27	37	58	59	34	70	59	69	42
Dapma7bEVm011132	27	53	46	49	39	33	55	52	90	75	36	41	44	75	76	81	68	45	83	20	74	60	71	86	53	37	48	89	54	76	82	32	63	28	58	50	84	69	63	68	30	53	115	39	48	64	50	40	48
Dapma7bEVm011137	12	17	3	24	6	19	10	32	33	18	9	15	28	31	13	26	27	12	40	12	21	15	23	41	12	7	16	13	16	40	14	7	35	5	46	32	38	20	28	30	28	28	41	25	26	33	30	39	16
Dapma7bEVm011147	28	76	169	83	393	117	73	26	97	97	65	81	37	93	27	82	106	34	65	37	91	25	121	124	226	45	38	122	40	44	111	66	91	12	104	153	57	288	257	179	208	440	248	238	128	352	72	58	206
Dapma7bEVm011151	4	40	16	20	28	14	6	28	44	40	13	4	18	22	17	37	41	11	28	10	43	10	46	25	5	22	23	30	19	26	29	3	62	4	36	59	25	33	36	42	13	36	22	26	36	37	27	29	26
Dapma7bEVm011167	2	5	13	11	7	10	3	9	5	5	19	4	6	17	12	9	6	12	1	6	6	10	11	4	2	11	9	7	20	14	3	15	12	5	2	3	3	0	5	4	0	8	8	3	5	9	4	13	0
Dapma7bEVm011186	36	37	75	28	58	61	70	112	79	35	135	77	194	124	301	129	49	327	138	287	83	183	49	81	179	101	244	75	215	120	69	165	185	155	67	188	80	79	60	76	80	103	90	126	50	138	51	55	47
Dapma7bEVm011195	133	47	127	39	117	85	128	128	155	130	173	98	152	199	249	200	170	236	130	160	184	244	156	167	164	186	134	176	195	172	163	123	155	189	104	101	68	90	84	110	94	144	116	146	104	120	134	109	96
Dapma7bEVm011198	532	336	630	342	662	561	730	465	1176	686	692	395	690	1285	1294	1347	941	1098	647	686	1095	1031	958	1140	764	721	815	1047	1049	1251	1156	488	735	855	582	616	366	504	557	702	463	791	671	739	485	1027	638	666	486
Dapma7bEVm011208	67	49	45	34	16	114	21	130	143	31	49	39	167	75	83	164	119	113	182	116	65	69	55	114	103	100	131	104	85	167	63	99	237	21	176	223	237	87	82	151	41	63	230	51	68	89	71	79	87
Dapma7bEVm011227	0	1	0	8	3	9	0	12	7	2	3	0	8	8	7	9	14	2	15	8	10	10	4	11	1	5	3	7	0	16	9	2	5	3	8	12	12	16	6	13	12	10	17	9	9	19	12	4	11
Dapma7bEVm011228	4	14	6	20	4	2	11	29	16	9	8	15	4	19	18	20	11	7	16	22	16	11	22	15	8	9	17	9	14	14	9	6	11	6	12	22	14	12	6	17	17	10	16	18	17	18	36	26	18
Dapma7bEVm011238	39	34	84	38	61	63	62	73	104	86	85	49	30	97	69	93	86	85	99	62	104	69	92	82	80	51	44	114	71	77	94	69	96	60	93	48	63	62	57	42	41	54	77	54	50	44	77	75	45
Dapma7bEVm011247	32	48	48	27	90	66	51	21	56	71	47	101	26	61	12	55	36	40	50	26	74	43	79	62	136	33	34	90	25	54	60	77	76	35	46	33	29	98	67	77	70	109	52	95	52	71	37	54	66
Dapma7bEVm011254	70	49	88	56	78	92	83	55	107	82	94	43	75	89	122	117	94	118	98	74	122	120	103	80	88	87	72	95	108	77	101	64	100	91	101	88	84	50	51	94	58	84	91	68	68	90	69	94	47
Dapma7bEVm011264	8	7	4	7	4	0	4	4	9	14	5	4	5	2	10	9	15	10	8	8	8	10	6	14	3	5	9	5	6	8	7	3	14	4	10	16	13	6	26	9	11	13	4	7	7	15	26	8	15
Dapma7bEVm011275	298	231	337	260	273	345	338	286	688	438	533	253	537	894	829	884	604	671	482	532	823	605	613	763	418	497	691	797	545	942	656	420	586	622	462	357	197	224	181	298	162	279	328	314	251	437	245	332	179
Dapma7bEVm011284	69	109	81	87	74	205	67	137	167	114	119	60	157	84	82	165	122	111	231	117	175	71	106	137	103	94	139	161	98	139	132	99	271	48	247	327	238	100	122	230	132	98	202	89	78	137	101	140	143
Dapma7bEVm011293	0	0	0	1	0	6	0	5	0	0	0	0	10	0	0	4	2	0	8	0	3	0	1	2	0	0	1	6	4	2	3	2	14	0	4	3	12	4	5	4	0	4	4	7	1	0	9	4	3
Dapma7bEVm011295	11	21	8	38	4	89	7	89	94	29	2	18	114	22	42	91	77	5	106	9	64	24	24	58	7	28	37	74	41	60	54	12	119	14	103	100	177	62	90	95	24	42	163	44	78	84	50	48	58
Dapma7bEVm011307	0	2	0	1	0	0	2	1	0	0	1	0	3	2	0	0	0	0	1	1	3	0	2	3	5	0	2	1	0	1	0	0	1	1	5	3	3	0	0	0	1	0	7	2	4	0	2	1	3
Dapma7bEVm011308	362	503	1973	614	717	1172	1060	2874	1977	2508	1070	224	819	2329	5550	1949	2310	634	444	935	4155	3464	2887	3371	1286	1370	442	3816	2803	2498	2442	847	766	1354	1817	294	373	497	336	222	308	550	476	442	469	625	320	636	350
Dapma7bEVm011312	25	11	30	18	17	22	24	15	17	9	35	22	28	8	23	19	19	17	41	13	13	26	8	13	13	30	9	16	14	12	12	30	21	25	29	41	39	21	18	30	17	11	36	30	18	10	20	36	11
Dapma7bEVm011321	8	24	11	9	9	17	12	11	19	10	19	19	29	18	24	19	17	12	21	28	23	39	12	25	13	19	24	14	14	14	16	8	14	9	20	16	6	16	19	16	22	32	22	22	17	29	27	31	14
Dapma7bEVm011333	82	11	15	34	7	13	40	84	20	16	25	80	16	35	314	22	22	150	85	14	27	381	28	18	5	54	84	17	153	30	26	78	137	115	18	27	93	55	70	76	173	24	123	17	71	71	178	269	12
Dapma7bEVm011335	96	50	94	51	129	76	112	125	121	120	203	99	102	129	170	116	104	153	111	148	122	220	114	142	124	141	143	130	137	117	101	124	119	155	103	85	89	127	83	91	84	166	117	119	104	108	120	94	88
Dapma7bEVm011359	18	7	10	12	14	14	14	8	29	11	25	16	30	29	26	17	20	34	39	28	31	41	16	26	20	22	34	23	32	25	26	20	46	23	51	26	19	16	10	43	19	31	31	31	32	16	22	26	22
Dapma7bEVm011361	3	8	4	1	6	9	3	15	23	0	4	3	6	6	10	19	7	2	8	1	16	7	4	14	1	6	3	10	2	17	14	3	27	6	29	15	16	8	12	13	12	14	24	8	11	22	8	6	12
Dapma7bEVm011370	47	50	33	42	30	76	71	74	89	36	69	63	43	37	61	49	51	57	49	47	59	53	57	57	40	56	44	60	39	42	50	28	60	45	84	48	56	18	23	40	29	44	61	47	40	43	46	41	24
Dapma7bEVm011384	17	13	12	19	7	9	2	13	17	16	14	10	13	22	25	16	19	13	57	16	22	38	14	12	14	24	12	9	16	27	17	0	19	15	17	21	12	25	18	18	15	34	11	30	15	27	17	9	16
Dapma7bEVm011401	2389	1383	2648	1427	2228	2249	3015	1575	5640	3112	3270	2105	2047	4908	3251	5244	3211	4492	2997	2545	4519	2489	4377	4072	3437	3474	2881	4388	3882	5118	4304	2688	3779	2320	2643	2260	1425	1651	1491	2251	1347	2109	2077	2084	1700	2445	1835	2054	1550
Dapma7bEVm011407	4	10	6	0	7	5	7	6	19	16	9	10	5	16	6	22	18	1	3	5	9	8	14	19	4	8	7	10	9	28	25	7	15	4	17	13	6	3	13	10	2	8	18	21	5	14	13	4	7
Dapma7bEVm011408	5	7	1	7	5	88	0	19	38	9	4	10	31	20	12	44	27	6	89	6	20	6	10	16	5	5	10	42	5	16	12	2	74	6	125	43	128	3	14	128	9	7	66	9	11	14	8	12	17
Dapma7bEVm011411	2	17	11	15	12	17	12	17	27	11	10	19	16	19	7	22	29	14	11	15	21	11	14	25	22	17	5	13	16	25	20	7	25	7	34	16	29	29	24	32	21	26	45	35	12	21	40	38	27
Dapma7bEVm011434	8	9	10	7	8	13	13	25	20	18	3	13	37	15	21	30	25	7	15	8	25	8	24	23	12	17	10	23	13	23	17	6	25	9	28	38	24	19	38	32	18	22	36	7	17	23	15	16	15
Dapma7bEVm011436	1	11	10	14	3	9	9	30	21	12	8	9	20	23	11	28	12	13	26	13	16	9	11	37	10	16	12	21	15	28	19	15	42	11	39	34	34	30	12	25	13	34	28	15	10	24	18	10	18
Dapma7bEVm011452	4	13	12	18	29	28	25	24	36	21	21	33	26	23	17	41	32	19	60	17	19	9	29	32	27	16	30	34	25	19	32	17	69	17	61	48	51	29	32	35	21	19	66	15	16	47	16	31	23
Dapma7bEVm011453	11	0	10	17	4	3	4	8	14	20	5	9	14	15	9	23	22	5	10	20	22	7	12	20	6	12	11	14	14	18	18	8	15	3	16	24	21	18	15	10	6	16	22	13	12	22	18	25	9
Dapma7bEVm011463	0	0	0	0	0	2	0	0	0	0	0	0	0	0	0	0	0	0	0	0	0	0	0	0	0	0	0	0	0	0	0	0	0	0	0	0	0	0	0	0	0	0	0	0	0	0	0	0	0
Dapma7bEVm011478	80	55	95	58	116	84	112	90	174	139	188	77	104	164	249	191	150	116	135	151	173	170	133	152	145	145	117	202	132	191	179	114	119	143	122	102	84	91	80	97	75	114	90	79	78	125	105	129	80
Dapma7bEVm011480	38	42	54	33	48	69	56	18	240	140	45	38	10	160	41	146	107	52	46	30	158	31	152	113	77	54	21	162	28	169	134	25	43	22	53	23	20	45	26	41	16	27	35	32	23	33	24	10	38
Dapma7bEVm011490	0	0	0	0	0	0	0	0	0	0	0	0	0	0	0	0	0	0	0	0	0	0	0	0	0	0	0	0	0	0	0	0	0	0	0	0	0	0	0	0	0	1	0	0	0	0	0	0	0
Dapma7bEVm011505	128	83	130	59	147	112	206	85	103	78	237	135	56	100	126	89	64	132	139	80	79	114	93	76	119	167	50	118	104	73	107	110	118	108	70	71	88	76	63	113	57	95	137	100	97	106	133	119	105
Dapma7bEVm011508	12	74	40	69	25	112	19	143	115	51	15	18	82	57	101	136	150	13	146	48	103	49	64	85	21	43	51	147	52	90	82	10	197	13	180	147	309	153	142	157	115	86	276	62	91	83	111	118	106
Dapma7bEVm011523	31	36	52	56	26	77	32	100	109	77	51	27	105	61	95	111	129	46	119	44	97	83	52	101	52	61	59	100	58	108	72	35	151	40	136	123	134	81	83	141	54	109	151	71	66	101	60	58	67
Dapma7bEVm011532	9	21	30	18	19	20	31	34	130	52	17	6	37	105	50	139	72	62	37	26	67	54	101	160	51	34	19	138	59	142	87	35	37	37	51	17	9	15	23	25	4	42	28	23	5	23	12	19	9
Dapma7bEVm011534	0	0	2	0	2	0	2	1	0	1	4	4	0	0	0	0	0	10	13	2	0	0	0	2	4	4	4	0	2	0	0	1	7	4	0	0	0	0	0	0	2	0	0	2	4	0	0	1	0
Dapma7bEVm011548	31	41	13	25	31	42	31	41	47	30	44	25	30	28	47	56	50	30	40	35	62	36	54	46	40	42	41	27	48	42	36	22	60	14	48	61	75	60	51	45	32	45	49	40	27	61	44	41	62
Dapma7bEVm011550	187	40	52	55	55	39	51	124	80	80	94	71	226	110	359	144	81	213	250	175	80	333	85	93	68	294	250	67	387	86	116	111	208	321	65	166	159	163	113	79	72	60	194	85	83	120	218	152	59
Dapma7bEVm011554	10	20	13	20	4	7	4	9	11	11	17	12	14	13	10	20	22	6	20	6	26	14	31	21	10	7	12	11	13	13	22	2	15	4	14	16	15	27	23	3	20	41	24	19	7	23	33	31	26
Dapma7bEVm011558	0	5	0	0	0	0	0	0	0	0	0	0	0	0	0	0	0	0	0	0	0	0	0	0	0	0	0	0	0	0	0	1	0	0	0	0	0	0	0	0	0	0	0	0	0	0	0	0	0
Dapma7bEVm011575	10	12	10	10	7	13	5	18	32	5	20	15	28	54	17	69	3	38	29	60	8	22	13	4	43	17	72	22	21	55	14	18	37	10	22	109	18	28	18	23	20	20	12	43	5	42	13	17	10
Dapma7bEVm011577	0	0	0	1	0	1	0	1	0	4	1	0	0	0	0	0	0	0	1	0	0	0	0	0	0	2	1	0	0	0	0	0	2	0	2	0	0	0	0	1	0	0	0	1	0	0	0	1	0
Dapma7bEVm011582	449	262	506	336	539	456	625	492	630	632	840	436	637	733	1020	786	643	742	536	772	900	1289	627	782	646	616	853	700	796	699	760	465	650	871	521	694	546	682	816	843	676	1061	946	817	711	1135	630	712	611
Dapma7bEVm011583	1	36	10	10	14	28	6	39	50	10	10	13	31	10	22	40	40	13	41	14	25	13	21	37	5	16	19	30	14	37	27	3	41	7	20	42	30	32	28	33	24	40	43	43	29	56	28	41	20
Dapma7bEVm011592	4	4	0	15	1	5	2	17	24	12	3	4	15	7	16	13	19	4	10	7	18	13	11	25	8	4	3	14	12	19	16	3	8	1	12	12	15	16	19	14	16	22	15	12	12	20	11	18	15
Dapma7bEVm011641	124	49	88	66	65	94	106	77	83	70	129	107	99	101	122	123	86	126	128	98	122	127	104	74	92	126	116	80	159	126	96	91	173	156	62	102	93	88	109	77	76	85	144	98	88	104	136	113	48
Dapma7bEVm011651	5	15	7	14	5	71	9	90	61	11	4	16	63	16	32	71	65	0	95	6	39	11	26	53	7	15	6	43	13	41	49	2	91	3	104	82	152	49	59	111	23	23	136	20	29	56	37	30	25
Dapma7bEVm011657	24	41	12	38	13	81	21	98	110	41	16	36	94	49	40	115	99	18	98	22	52	24	40	59	15	20	27	110	45	70	44	14	165	15	215	153	261	75	78	209	57	48	216	45	68	80	80	44	68
Dapma7bEVm011670	39	9	42	17	32	29	49	53	51	32	66	43	56	49	123	75	51	81	53	79	43	157	50	67	65	68	65	46	67	75	55	35	43	121	50	23	32	44	42	78	30	87	40	60	60	51	24	41	42
Dapma7bEVm011678	11	8	4	13	6	30	9	33	31	7	15	3	58	11	18	32	21	24	48	21	21	25	14	29	8	19	22	34	29	30	26	22	67	21	29	46	30	22	23	25	25	20	37	10	14	30	33	9	9
Dapma7bEVm011687	28	69	28	45	20	123	10	142	160	55	13	20	134	38	76	148	146	15	164	39	116	36	85	115	13	57	37	108	78	161	102	5	226	9	170	211	284	146	157	161	86	116	278	102	125	153	122	148	94
Dapma7bEVm011693	1	0	4	0	3	0	0	2	0	2	14	0	1	6	2	3	2	5	2	2	10	7	0	1	2	1	2	5	1	1	0	10	8	4	1	5	5	4	1	0	3	3	1	3	1	8	2	7	2
Dapma7bEVm011699	7	9	3	3	5	11	4	8	23	12	0	4	12	8	11	24	20	4	11	5	17	17	10	17	5	12	7	10	13	15	13	3	33	3	22	26	17	19	12	15	14	13	23	5	9	28	15	15	8
Dapma7bEVm011721	4	6	8	3	1	19	13	6	34	7	8	7	13	19	10	19	14	13	21	2	14	14	23	21	9	7	5	11	17	30	16	9	30	12	41	17	25	9	3	27	8	8	21	7	4	22	16	13	0
Dapma7bEVm011723	41	113	39	109	48	113	30	281	210	80	32	22	195	85	148	178	206	29	180	48	136	69	118	162	19	80	72	177	97	188	148	18	259	27	286	344	327	200	200	176	130	185	307	172	141	188	117	203	132
Dapma7bEVm011726	21	27	19	39	25	39	8	68	95	38	21	20	52	48	46	83	83	8	61	13	70	17	58	61	24	49	24	47	49	69	34	23	110	15	95	112	99	58	57	71	43	62	92	72	66	83	54	73	69
Dapma7bEVm011730	5	31	10	29	10	28	7	18	45	18	11	6	24	18	39	21	42	2	41	21	35	18	32	41	4	19	19	26	18	44	28	0	42	7	62	46	63	43	45	30	31	51	77	28	34	47	41	55	45
Dapma7bEVm011734	5	23	23	15	28	32	9	19	58	21	19	14	54	18	30	44	30	8	32	19	56	9	25	34	23	25	22	41	16	20	20	12	47	21	60	35	54	41	26	48	14	22	51	32	36	29	24	17	27
Dapma7bEVm011742	879	642	904	568	948	846	1125	695	1033	798	1358	1377	894	1224	1255	1074	780	1258	1497	988	1128	1289	989	854	1195	1222	1390	1456	1160	1060	1007	1030	1739	1184	760	1566	749	863	714	921	880	1028	1091	1297	651	1049	1087	1143	656
Dapma7bEVm011747	15	40	13	40	9	130	22	104	140	59	16	43	100	89	49	202	163	22	115	27	129	36	94	151	23	42	35	170	52	188	107	15	161	24	226	146	222	112	98	203	94	106	246	51	57	94	77	82	82
Dapma7bEVm011748	2	0	0	0	1	3	3	1	3	1	0	1	0	1	2	0	3	0	0	0	1	2	1	0	0	4	0	0	2	0	1	0	2	0	1	3	5	7	0	3	1	0	1	3	0	0	3	0	0
Dapma7bEVm011791	159	84	92	65	117	124	175	98	169	130	172	133	108	198	187	169	129	200	173	159	211	150	179	120	164	181	161	189	198	203	169	127	185	151	132	169	109	104	57	129	102	134	142	152	88	133	135	126	91
Dapma7bEVm011793	15	20	4	11	4	73	13	58	56	5	22	8	50	17	15	39	43	17	98	12	15	15	11	27	25	8	11	45	10	21	16	3	88	8	106	67	138	26	13	93	19	3	83	19	12	25	15	27	20
Dapma7bEVm011814	480	314	490	384	455	430	755	308	545	501	710	506	244	578	504	488	497	585	586	315	742	481	547	534	423	567	286	625	497	501	601	434	487	466	507	181	300	215	215	387	286	288	408	293	288	250	422	411	239
Dapma7bEVm011827	184	105	151	96	164	155	187	127	280	226	226	155	200	283	242	321	235	302	158	182	268	226	244	261	203	256	187	258	294	293	233	169	223	241	163	144	83	116	102	157	105	174	139	139	163	174	194	133	104
Dapma7bEVm011830	34	15	24	25	20	24	23	44	71	51	51	18	47	52	68	68	57	45	36	31	55	73	56	63	32	82	48	51	38	55	50	29	43	40	40	55	20	19	21	30	20	42	40	26	17	28	19	34	30
Dapma7bEVm011894	501	550	508	344	283	1229	187	739	565	83	1621	2528	3377	1033	3656	942	43	2481	3071	4694	67	664	127	68	1218	795	9879	339	1657	1257	164	1843	4591	3238	49	16097	304	2088	1164	2230	5896	2408	1119	7252	1070	3661	3004	2300	1742
Dapma7bEVm011896	0	1	0	2	2	2	4	1	2	5	1	4	2	3	1	6	3	0	5	5	9	2	2	2	3	6	2	3	3	3	2	0	6	1	9	4	4	2	0	5	3	12	6	6	6	4	3	5	5
Dapma7bEVm011969	19	18	17	16	22	24	25	36	54	44	32	24	51	56	67	49	57	36	32	51	39	54	48	45	33	38	50	54	56	62	57	21	64	63	35	33	23	41	40	37	38	51	43	32	41	60	30	26	21
Dapma7bEVm011984	0	0	0	0	0	0	0	1	0	0	0	0	0	0	0	0	0	0	0	0	0	0	0	0	0	0	0	0	0	0	0	0	0	0	0	1	0	0	1	0	0	0	0	0	0	0	0	0	0
Dapma7bEVm012003	73	176	50	194	73	248	58	386	310	134	64	94	274	114	177	306	292	53	278	73	244	82	188	253	87	116	117	262	147	328	193	54	428	37	522	431	609	301	304	398	207	203	604	219	228	322	185	251	217
Dapma7bEVm012026	285	47	155	45	232	40	119	46	36	18	143	41	55	27	36	36	22	31	53	44	35	16	28	21	85	114	51	34	38	26	46	41	78	88	41	139	404	120	126	621	235	204	420	351	362	237	563	642	84
Dapma7bEVm012028	6	14	6	2	2	16	0	13	20	7	3	9	7	7	9	13	14	9	15	11	16	11	5	14	6	8	9	23	7	5	11	10	19	6	30	13	30	29	21	15	7	16	68	12	17	20	25	29	16
Dapma7bEVm012069	10	27	18	18	10	27	9	54	44	22	23	13	37	32	35	44	22	19	73	23	51	23	19	40	12	21	24	39	21	39	41	12	48	9	67	82	81	64	35	67	34	43	70	40	51	64	42	34	34
Dapma7bEVm012127	0	0	1	0	3	0	1	3	3	0	0	3	6	0	2	2	0	2	2	0	7	1	3	0	0	2	2	2	0	5	4	0	3	0	5	0	3	2	1	9	1	0	3	2	1	4	1	6	0
Dapma7bEVm012134	4	5	5	10	3	13	4	36	32	5	5	9	35	17	14	32	26	7	44	5	20	6	8	31	2	13	14	28	9	21	18	3	34	4	34	43	54	15	17	36	18	13	54	13	8	24	25	14	15
Dapma7bEVm012147	30	29	30	19	32	31	39	82	62	26	70	51	59	69	104	94	96	52	54	53	52	127	50	64	49	69	69	75	60	97	60	59	75	88	42	69	42	40	45	36	49	59	59	72	58	60	56	65	21
Dapma7bEVm012148	3	15	4	7	5	9	3	11	8	7	3	14	14	12	18	17	5	5	32	6	6	5	9	14	3	6	4	7	8	20	8	5	26	0	34	23	8	17	24	14	17	11	31	7	8	17	24	10	10
Dapma7bEVm012171	0	0	0	0	0	0	0	0	0	0	0	1	0	0	0	0	0	0	0	1	0	1	0	0	0	1	0	0	1	0	0	0	0	0	0	0	2	0	2	0	2	0	0	0	0	0	0	0	0
Dapma7bEVm012202	931	306	751	336	717	549	577	840	1028	562	1167	643	1928	1412	2916	1710	1012	2551	1267	1927	1016	2244	915	1220	1194	1410	2271	1140	2785	1864	1256	1174	1435	2023	943	1041	543	789	661	944	609	999	992	915	654	1418	811	976	445
Dapma7bEVm012204	3	9	3	12	2	2	33	23	13	10	4	4	7	9	8	17	7	0	6	1	24	7	13	26	0	8	11	22	11	9	8	0	16	0	7	9	19	20	23	15	13	35	10	10	5	10	19	6	14
Dapma7bEVm012296	6	4	6	10	2	9	5	10	21	3	5	1	22	22	11	10	1	7	2	1	7	4	12	8	1	3	1	7	7	21	7	0	14	0	16	18	16	12	11	2	5	12	10	3	16	11	14	0	11
Dapma7bEVm012300	8	10	3	7	3	13	8	23	21	2	13	4	11	11	16	25	17	4	27	10	15	17	21	23	14	9	9	11	11	45	26	9	25	6	15	30	23	25	30	28	22	10	39	26	19	38	32	32	24
Dapma7bEVm012324	6	6	8	19	7	5	5	12	9	10	3	14	11	7	13	10	12	4	8	28	10	7	18	14	2	14	3	10	25	11	14	4	20	8	9	9	18	14	12	8	9	15	18	13	18	40	12	10	22
Dapma7bEVm012375	136	74	114	72	91	120	130	180	131	87	187	117	311	172	274	143	97	250	301	326	100	322	109	105	181	210	331	148	292	167	142	200	278	293	114	292	172	144	112	180	114	199	186	176	114	214	168	158	132
Dapma7bEVm012381	1	154	5	1	120	12	4	11	18	5	5	1025	198	11	2	48	13	1	522	4	8	1	72	2	377	3	93	293	12	52	11	363	773	21	12	254	142	333	264	145	299	379	405	521	103	186	331	367	12
Dapma7bEVm012383	0	2	1	4	0	4	0	1	13	8	4	0	2	12	0	0	3	0	3	0	16	0	11	9	5	2	0	8	0	9	6	1	1	0	8	0	0	0	2	0	2	0	4	0	0	0	0	0	0
Dapma7bEVm012397	52	49	80	108	65	77	69	100	112	93	83	68	55	89	64	93	97	61	104	80	133	50	85	81	57	107	43	67	63	90	92	28	131	52	123	118	115	112	64	75	65	96	120	84	70	108	107	86	87
Dapma7bEVm012412	12	25	19	47	19	72	43	62	91	43	25	10	53	49	162	215	116	19	56	27	100	127	105	103	18	47	58	96	105	88	55	24	136	51	100	143	238	96	78	190	82	90	146	108	63	194	95	226	47
Dapma7bEVm012434	7	17	8	11	17	12	10	17	14	13	14	14	15	10	15	16	23	11	22	7	24	8	16	22	12	12	11	14	12	17	19	8	27	11	21	26	14	9	36	23	11	30	42	20	19	22	23	16	16
Dapma7bEVm012440	47	38	31	38	43	60	66	71	121	56	82	39	100	76	124	92	97	76	85	79	85	125	73	86	63	84	67	88	117	91	102	63	106	95	87	82	57	61	65	74	60	76	80	80	58	81	62	66	47
Dapma7bEVm012511	22	21	45	45	24	41	24	39	58	43	47	33	40	45	40	54	63	26	57	37	44	17	56	42	20	54	37	54	53	46	47	11	62	15	70	45	58	43	60	31	46	41	81	48	36	57	65	33	39
Dapma7bEVm012559	50	62	119	57	73	71	118	139	175	128	104	61	84	165	134	171	126	199	104	119	149	163	146	130	139	99	85	182	149	129	141	127	124	131	134	28	88	45	59	45	43	82	79	61	59	101	50	120	50
Dapma7bEVm012560	1	1	1	2	3	1	1	2	2	0	2	0	1	2	1	1	3	0	2	0	1	1	4	0	0	1	1	3	0	3	3	4	3	0	7	6	7	6	3	4	6	6	7	5	2	8	6	0	1
Dapma7bEVm012577	9	17	11	34	10	12	3	30	19	15	12	12	16	12	10	22	35	7	45	19	33	3	20	27	12	12	16	13	19	26	8	4	28	1	46	40	40	35	35	41	44	28	52	39	26	35	38	28	22
Dapma7bEVm012626	1	11	1	1	4	3	0	12	8	0	3	4	8	2	3	14	15	1	9	6	4	4	7	14	3	3	0	11	4	16	5	0	24	1	12	17	20	12	5	25	8	6	12	1	12	16	14	14	11
Dapma7bEVm012665	3	18	9	17	4	9	0	23	29	9	6	9	31	22	27	34	26	6	27	16	29	16	12	35	8	12	15	30	20	31	23	9	26	5	39	56	52	19	29	16	15	17	76	16	18	29	20	31	21
Dapma7bEVm012707	10	44	6	34	14	150	11	80	147	14	9	13	116	25	43	112	81	16	169	14	54	33	30	74	6	36	37	111	34	78	47	9	183	6	146	154	209	73	99	241	36	30	248	49	49	102	89	35	47
Dapma7bEVm012775	3	5	9	18	9	13	4	30	13	10	3	5	27	10	13	20	19	9	25	4	18	38	16	23	11	9	15	12	35	14	13	11	15	17	23	13	16	30	32	23	12	18	41	13	18	18	31	32	12
Dapma7bEVm012783	0	1	0	0	0	0	0	0	0	0	0	0	0	0	0	0	0	0	0	0	0	0	0	0	0	0	0	0	0	0	0	0	0	0	0	0	0	0	0	0	0	0	0	0	0	0	0	0	0
Dapma7bEVm012813	21	17	14	42	8	22	14	14	21	15	10	3	38	19	10	19	26	5	25	17	34	12	12	7	0	17	22	17	21	19	25	11	20	8	69	36	39	36	33	33	17	27	57	33	40	22	46	24	55
Dapma7bEVm012830	27	34	56	31	51	49	39	46	48	29	55	49	55	66	56	87	51	51	47	58	58	70	71	66	54	60	47	43	51	96	52	33	84	45	38	46	42	63	102	87	58	122	84	71	73	97	48	60	66
Dapma7bEVm012899	44	27	45	13	45	45	48	62	52	40	80	41	70	50	113	79	73	89	57	73	54	149	45	71	57	73	78	77	74	90	76	45	41	104	51	28	50	51	52	80	38	85	68	80	71	89	50	38	44
Dapma7bEVm012905	327	175	371	199	317	355	459	349	438	365	562	317	318	434	544	421	395	545	360	394	586	565	428	444	375	526	318	478	450	387	380	324	433	423	344	196	235	240	233	337	195	352	416	346	314	433	376	381	209
Dapma7bEVm012911	21	16	31	58	18	18	20	39	63	49	26	11	44	72	32	40	40	50	24	30	57	42	40	43	38	49	23	45	40	76	47	23	26	38	22	31	12	27	13	34	15	21	28	37	31	36	31	19	9
Dapma7bEVm012922	13	31	20	24	22	89	20	112	89	30	32	26	93	41	44	79	112	24	79	25	58	35	52	61	25	38	25	100	47	81	45	12	137	30	153	130	186	80	101	120	46	73	171	52	43	82	52	42	55
Dapma7bEVm012932	8	6	9	3	8	6	8	22	32	10	14	20	26	22	24	24	32	18	25	18	15	26	10	24	15	24	25	23	15	24	14	6	38	13	11	18	27	13	12	15	13	17	13	10	9	19	30	21	21
Dapma7bEVm012994	5	17	0	10	3	23	2	14	25	6	8	7	13	4	7	26	13	11	32	4	12	5	11	10	5	5	5	24	3	16	8	9	44	4	61	20	50	14	19	35	20	21	60	19	27	27	17	15	15
Dapma7bEVm013051	6	11	4	9	5	4	2	12	14	3	0	7	8	6	4	17	11	0	9	3	10	15	6	5	5	4	3	10	6	8	4	3	19	2	18	14	14	21	26	8	8	4	5	5	14	7	8	17	9
Dapma7bEVm013092	244	242	403	280	263	545	428	258	1250	775	511	259	259	1194	537	1147	901	591	410	343	1222	407	989	990	392	563	347	1007	508	1308	1046	300	443	342	848	138	115	257	201	182	153	222	184	194	240	285	168	232	174
Dapma7bEVm013111	38	24	39	17	33	38	43	49	81	46	65	34	47	55	70	57	37	70	60	57	63	110	40	59	42	49	47	41	70	35	61	54	28	57	34	34	31	36	19	29	13	49	51	53	19	53	32	46	16
Dapma7bEVm013269	9	10	13	18	7	19	4	33	32	15	9	11	18	13	14	29	18	17	16	19	14	8	21	19	6	20	19	19	25	20	19	9	42	16	29	23	36	22	18	17	10	18	35	15	12	28	14	20	18
Dapma7bEVm013337	189	378	145	468	187	292	125	627	411	298	132	203	373	313	340	516	522	125	491	275	508	249	395	470	138	272	245	311	270	449	388	128	559	112	735	686	790	688	719	540	556	604	825	437	499	708	649	619	637
Dapma7bEVm013354	0	1	0	2	0	3	0	0	3	0	0	0	0	1	2	0	5	0	1	0	1	0	1	4	0	1	1	3	1	1	0	2	0	1	0	2	0	3	2	5	1	1	5	0	0	3	0	0	4
Dapma7bEVm013382	4	18	9	3	6	37	2	64	57	11	4	11	51	13	16	58	35	3	68	3	24	8	6	23	4	8	16	44	12	22	22	5	77	4	104	69	104	28	35	62	21	14	74	21	24	24	27	24	27
Dapma7bEVm013413	51	201	81	173	68	535	52	613	720	123	53	105	646	157	248	630	511	79	758	95	354	165	179	414	45	171	156	570	204	467	346	55	1039	44	1005	718	1369	432	451	898	241	277	1191	272	304	507	307	302	322
Dapma7bEVm013641	4	18	1	21	6	1	2	16	2	8	2	5	2	20	11	10	13	2	2	6	15	12	15	8	7	9	9	6	12	9	4	1	7	0	5	8	6	14	11	9	15	25	13	5	20	22	11	19	6
Dapma7bEVm013856	4	13	4	6	8	13	5	14	29	17	2	16	21	11	13	28	25	11	18	6	24	8	14	16	2	8	17	32	16	36	19	5	35	10	33	61	18	36	30	29	35	20	59	21	24	30	22	38	30
Dapma7bEVm013863	1	7	12	7	3	7	3	15	7	12	7	2	6	23	8	17	8	5	9	10	11	9	12	8	4	5	4	9	5	8	7	0	31	6	4	21	11	16	9	3	1	13	10	6	19	13	10	9	10
Dapma7bEVm013996	0	0	0	0	2	0	0	0	0	0	0	0	0	0	0	0	0	0	0	0	0	0	0	0	0	0	0	0	0	0	3	0	0	0	0	2	0	0	0	0	0	0	0	0	0	0	0	0	0
Dapma7bEVm014146	683	1569	677	1643	661	1457	574	2553	1847	1220	566	757	1362	1289	1434	2287	2411	432	1857	945	2133	951	1612	2078	556	1123	915	1585	1210	2015	1856	390	2464	345	2806	3425	3598	3016	2627	2142	1969	2478	3761	1937	2178	2824	2205	2334	2347
Dapma7bEVm014230	7	24	9	21	10	28	5	34	48	8	9	3	24	21	28	42	50	12	56	34	38	12	18	36	7	31	19	48	29	43	22	4	72	5	47	51	63	39	37	54	20	24	73	26	37	27	37	47	27
Dapma7bEVm014294	0	0	0	2	0	0	0	0	0	0	0	1	0	0	0	0	0	0	0	0	1	0	0	0	0	0	0	0	0	0	0	0	0	0	0	0	0	0	0	0	0	0	0	1	0	0	0	0	0
Dapma7bEVm014438	11	10	15	17	4	12	9	29	16	12	9	11	20	11	41	33	40	10	31	15	27	16	18	25	14	13	7	14	9	30	20	6	37	10	38	36	12	30	45	29	47	28	44	37	18	39	35	43	39
Dapma7bEVm014552	11	22	1	12	2	4	4	18	16	3	4	11	12	14	9	10	15	8	15	0	18	6	15	11	6	12	6	5	9	21	15	7	24	1	15	28	18	13	26	15	9	10	31	26	21	31	14	20	30
Dapma7bEVm014636	135	157	143	167	176	169	102	289	257	157	203	205	257	223	229	348	287	191	285	208	243	185	262	274	227	202	221	249	268	364	240	157	388	137	273	375	361	250	257	233	230	234	423	262	211	349	228	272	269
Dapma7bEVm014669	2	0	0	0	0	0	0	0	0	0	0	0	0	0	0	0	0	0	0	0	0	0	0	0	0	0	0	0	0	0	0	1	0	0	0	0	0	0	0	0	0	0	0	0	0	0	0	0	0
Dapma7bEVm014697	7	5	10	12	4	8	1	29	16	9	14	15	15	8	24	10	10	0	6	17	23	5	12	22	8	13	12	9	10	7	16	3	19	6	21	23	21	33	18	15	11	10	31	13	17	18	22	14	14
Dapma7bEVm014939	4090	2147	3911	2073	4639	2979	4385	3271	3396	3205	5859	5849	3761	4530	3721	3486	2489	5556	5844	5416	3797	4378	2932	2410	6373	5655	5405	4061	5564	3394	3948	4846	6575	4253	2589	5970	3647	4105	3906	3973	3678	5244	5395	5436	3235	4515	4237	3956	3558
Dapma7bEVm014940	2252	1096	2356	1376	1993	1694	2877	2141	2324	1981	3050	2032	2307	2803	2672	2732	1876	3997	3222	3296	2598	2541	2332	2110	3076	2832	2984	2502	2821	2823	2140	2941	2909	2852	1912	2433	1814	1432	1379	1762	1471	2010	2191	2070	1683	2153	2272	2235	1475
Dapma7bEVm014942	95	83	106	93	132	121	156	115	152	109	171	148	80	189	144	184	142	90	129	92	195	182	130	126	99	127	82	311	110	160	155	75	181	80	223	136	153	169	134	179	101	145	240	155	128	190	162	163	115
Dapma7bEVm014955	92	95	114	109	113	106	106	155	159	121	115	66	72	164	139	177	134	121	125	122	175	107	151	173	110	132	125	142	139	183	148	125	191	112	145	145	152	118	127	121	94	103	177	163	112	132	187	155	104
Dapma7bEVm014958	2403	1271	2276	1262	2857	1812	3048	2408	2859	2371	3483	2913	2671	3631	3925	3166	2368	4177	3302	3057	3415	4517	2781	2559	3658	3433	3335	3396	3972	3327	2953	2691	3669	3249	2192	2920	2043	2522	2460	2974	2106	3482	3416	3295	2193	3291	2681	2597	1877
Dapma7bEVm014960	1972	891	1605	1297	1476	1655	2624	1472	1760	1090	2780	1795	1591	1400	2352	1909	1532	2191	2271	1228	1888	1764	1287	1638	1210	2639	1111	1709	1678	1726	1365	1533	2493	1664	1414	1542	2080	1186	1296	2022	1149	1347	2438	1325	1438	1732	2017	1910	957
Dapma7bEVm014983	4	11	1	15	5	6	6	26	23	9	5	11	7	10	12	17	18	1	20	4	18	4	12	21	2	11	5	10	13	19	12	0	26	3	30	9	24	44	22	6	8	12	29	13	10	35	13	16	22
Dapma7bEVm014984	36	89	62	82	46	157	17	271	237	89	10	19	197	86	131	246	232	30	284	40	130	77	115	195	35	82	94	248	99	221	152	25	356	16	300	255	411	229	184	302	101	163	426	91	132	211	145	136	131
Dapma7bEVm014999	32	22	24	38	35	28	46	72	70	21	45	45	69	34	75	48	57	39	79	39	45	59	31	52	23	44	29	36	39	54	49	28	67	42	67	47	75	40	44	64	33	43	113	40	47	47	47	35	37
Dapma7bEVm015016	59	71	37	92	50	115	27	179	225	87	40	44	142	123	134	221	201	65	152	77	154	66	138	191	32	80	81	163	119	148	151	28	245	33	225	208	256	160	215	203	124	155	295	113	140	143	124	175	115
Dapma7bEVm015023	23	70	35	32	32	60	61	91	110	39	21	36	103	72	104	158	130	37	153	31	92	50	69	125	61	68	53	90	106	132	79	20	129	38	154	115	168	85	113	120	50	84	204	59	68	102	62	96	75
Dapma7bEVm015025	807	243	379	294	471	293	556	479	614	480	633	396	530	607	1208	767	403	788	855	437	624	1116	535	515	447	1120	941	518	1301	560	688	417	467	1188	436	311	623	462	411	295	269	260	672	304	361	375	934	685	242
Dapma7bEVm015028	107	23	65	53	31	39	78	87	107	113	101	43	97	101	255	79	78	91	145	37	99	126	75	100	33	90	72	84	211	77	168	60	93	144	81	63	142	69	47	65	47	24	213	23	42	36	132	63	44
Dapma7bEVm015029	277	22	307	16	346	40	585	615	63	22	495	296	880	46	1854	116	77	781	771	1133	51	1218	29	105	584	399	945	37	1263	94	40	872	254	1167	81	191	250	122	152	204	196	321	203	195	224	683	369	401	149
Dapma7bEVm015039	18	5	13	16	5	1	7	28	10	15	13	1	8	13	23	16	21	12	21	17	25	9	25	18	20	24	5	13	12	21	21	4	15	10	18	22	22	16	15	4	15	18	33	7	17	26	27	16	18
Dapma7bEVm015041	63	52	102	50	118	107	98	82	195	143	151	112	114	172	108	132	98	121	137	97	168	93	145	113	152	96	100	191	107	161	133	105	150	106	116	117	92	86	83	102	53	111	127	144	66	110	80	118	71
Dapma7bEVm015055	19	40	16	24	12	17	10	27	33	22	15	18	36	48	32	45	52	12	19	13	47	10	16	41	11	24	21	46	23	45	55	0	67	6	29	63	39	44	63	27	33	63	84	47	29	53	61	62	54
Dapma7bEVm015061	775	1195	1849	867	1501	631	1966	1641	4653	2350	1403	515	1124	4984	3244	4365	3207	2122	1528	1192	3205	3181	3097	4372	2419	1401	1102	4412	3003	4532	3094	1686	1414	1504	2520	260	497	744	690	403	555	1323	586	935	742	1329	476	1310	489
Dapma7bEVm015071	666	301	528	339	492	561	795	393	729	533	913	609	629	764	1007	940	650	1094	726	747	904	1142	786	920	593	888	750	810	887	949	686	634	779	839	561	796	280	495	444	723	489	760	614	677	459	810	427	505	499
Dapma7bEVm015081	157	497	1136	736	955	385	848	192	2088	446	213	415	345	761	441	2309	1225	1640	865	929	964	413	3390	1013	1103	825	1214	712	1198	2306	1613	448	889	716	1233	338	1057	564	466	879	489	915	534	1084	481	1263	534	1496	500
Dapma7bEVm015082	22	78	71	133	52	171	43	209	384	99	18	45	182	107	136	376	249	83	299	80	157	87	261	252	83	121	94	242	148	278	214	36	314	34	370	287	511	181	199	323	98	133	501	132	129	192	111	185	190
Dapma7bEVm015107	17	18	19	20	15	16	13	28	43	28	9	15	44	8	19	67	46	12	52	18	32	12	16	55	17	34	15	47	23	45	44	12	56	16	54	74	99	47	38	46	34	28	103	43	26	51	19	40	22
Dapma7bEVm015108	35	39	70	36	182	183	42	101	148	45	54	51	186	134	58	168	62	195	254	115	46	50	41	57	244	54	123	108	102	202	58	68	266	38	195	237	245	138	137	326	95	230	205	186	76	203	48	79	118
Dapma7bEVm015109	1068	689	1195	739	979	1042	1432	1291	3604	2602	1527	978	820	3863	1285	2560	2286	1871	1408	1071	3415	1672	3176	2425	1686	1430	1047	4028	1365	3191	2967	1237	1482	1111	2659	730	820	614	588	832	652	772	844	724	786	858	1184	1087	603
Dapma7bEVm015122	275	143	329	172	279	330	346	349	563	366	533	243	361	797	876	524	446	431	310	423	572	1069	496	451	339	444	374	799	454	547	491	245	295	554	325	251	150	262	313	368	227	438	346	392	257	445	255	323	221
Dapma7bEVm015126	12	36	9	33	23	43	6	77	88	38	11	18	104	46	42	85	64	11	117	15	62	32	35	96	10	26	27	79	45	89	60	7	131	3	132	117	135	72	69	101	53	52	115	54	80	77	70	56	70
Dapma7bEVm015127	156	79	140	64	168	183	111	208	299	126	175	150	235	224	189	307	220	246	353	157	195	186	167	262	237	164	228	296	278	279	186	185	500	153	320	288	366	126	125	364	133	173	208	196	92	174	113	135	93
Dapma7bEVm015137	1648	1118	1558	1242	1852	1474	2526	1166	1787	1806	2920	2026	1082	1648	1749	1413	1433	2286	1987	1368	2167	1877	1616	1691	1753	2115	1206	1705	1578	1274	1740	1623	1703	1876	1351	807	1468	1146	1006	1524	1085	1241	1694	1390	1446	1265	1976	1791	1182
Dapma7bEVm015143	1754	616	1136	773	1355	897	1336	872	1111	822	1456	1152	1888	1282	2022	1775	1025	2013	2279	1294	1314	1975	1183	1266	1393	1910	2180	1321	2644	1679	1494	1402	1810	1638	996	1658	1394	1166	1193	1259	985	1375	1878	1358	1205	1584	1673	1466	1125
Dapma7bEVm015145	4	6	11	17	6	12	2	16	17	9	7	6	11	9	13	19	27	7	14	6	19	19	10	15	1	18	9	8	12	16	30	6	20	0	21	17	11	27	40	3	11	15	24	21	21	20	9	31	19
Dapma7bEVm015161	4900	2413	5084	2934	4680	3904	6314	2618	7702	7515	6143	3540	4580	9340	6625	7242	6571	8187	5164	4140	10016	5738	7416	7118	5580	6295	5513	8568	6938	7096	8176	3982	6239	4839	4937	4316	2711	3556	3137	4672	2915	4598	5076	3990	3451	6090	3518	4143	2695
Dapma7bEVm015162	64	41	67	47	49	50	65	81	87	28	45	38	38	51	87	87	71	90	46	33	63	39	79	96	56	63	32	56	60	101	63	42	56	31	81	50	52	28	38	46	43	45	48	70	40	36	85	56	22
Dapma7bEVm015164	33	16	39	26	44	33	28	33	59	26	36	22	42	47	74	43	35	60	55	56	47	69	33	26	54	37	71	40	81	57	34	31	45	66	27	39	28	34	38	49	31	42	57	51	51	59	56	69	48
Dapma7bEVm015165	14	20	25	28	13	20	11	64	76	26	16	19	44	80	80	134	113	30	69	47	74	89	86	80	24	28	26	106	31	137	62	13	46	41	125	30	30	44	38	21	29	55	35	29	43	48	24	35	24
Dapma7bEVm015167	3	16	6	10	5	15	9	31	21	11	17	37	23	5	39	18	14	17	56	15	18	13	10	13	3	20	18	31	21	11	12	8	57	10	45	21	76	24	31	38	30	14	37	19	27	35	35	63	25
Dapma7bEVm015170	617	430	997	414	848	749	983	547	1068	965	1167	729	522	1180	858	946	849	1164	858	785	1231	933	1083	949	959	861	684	1235	817	923	983	777	941	714	873	598	484	461	420	607	483	684	644	621	475	683	575	646	432
Dapma7bEVm015180	1	12	8	0	3	4	1	19	15	2	10	3	20	10	8	11	16	5	11	0	7	5	6	9	4	5	1	7	9	11	4	3	19	0	34	9	16	7	16	10	8	11	17	9	11	14	4	17	15
Dapma7bEVm015201	6	11	7	11	2	9	3	6	5	6	5	9	12	4	8	13	13	5	9	6	8	7	19	14	2	5	22	8	4	2	8	0	13	5	13	21	12	15	16	10	7	11	19	6	7	17	10	11	15
Dapma7bEVm015219	29441	16340	29483	18860	28623	26905	43861	19358	36504	34100	50439	36699	25799	42636	33943	38965	29402	51883	40747	32244	49026	31948	35951	34208	37804	48926	37058	42840	41832	37528	39609	34096	47511	32439	29839	27395	15541	18075	15627	23728	17796	24823	26750	25845	18102	25950	21883	22745	15899
Dapma7bEVm015242	2814	1356	3436	1633	2301	2438	4145	2674	4947	4603	4674	2016	4235	6562	7471	5999	5564	7091	3281	3758	7351	5523	5751	6672	4199	4815	4709	6413	6537	6110	5935	2772	3939	4900	3802	2015	2097	2456	2047	2957	1707	3085	2945	2346	2366	4174	3168	3257	1778
Dapma7bEVm015247	62	101	77	137	87	194	97	70	440	289	111	44	72	672	119	770	503	113	71	64	535	109	417	453	94	72	75	470	68	770	429	60	96	74	360	57	38	123	74	63	38	133	82	51	127	116	70	69	73
Dapma7bEVm015256	5	8	5	8	2	6	11	12	24	11	1	14	22	11	17	19	20	8	8	9	12	2	18	20	7	9	4	12	26	12	24	3	16	6	16	36	16	25	9	13	10	20	28	27	23	22	23	24	10
Dapma7bEVm015265	0	0	1	0	0	0	0	0	0	0	0	0	0	3	1	0	0	0	0	0	0	1	0	0	1	0	1	0	0	2	1	3	0	0	1	1	0	0	0	0	0	0	0	1	0	1	0	2	0
Dapma7bEVm015266	107	44	110	43	63	120	70	103	156	95	146	80	225	162	162	199	124	274	181	195	123	138	99	126	139	118	204	115	190	173	127	107	217	136	112	229	86	106	113	143	91	114	150	129	80	160	76	116	104
Dapma7bEVm015282	958	1038	1524	699	1200	1496	1101	513	1810	1611	1758	1195	704	1778	630	1556	1187	1237	1368	1331	2006	813	1545	1388	1791	1226	1450	1785	1047	1416	1652	1246	1899	728	1199	1685	617	813	830	988	848	1204	1076	1375	655	1003	706	862	793
Dapma7bEVm015291	59	17	19	19	11	23	30	31	100	95	67	36	62	93	56	76	94	55	33	40	119	28	57	79	25	51	28	93	34	48	84	41	58	59	53	28	34	21	10	28	30	32	51	18	36	31	20	20	15
Dapma7bEVm015292	123	105	158	142	168	151	196	133	317	196	308	145	169	303	308	275	217	249	182	184	280	270	244	236	237	195	207	275	216	269	262	150	249	238	136	161	110	193	106	220	113	222	187	212	158	194	159	145	129
Dapma7bEVm015298	23	71	49	60	21	58	24	127	134	86	30	38	54	200	91	289	173	28	111	58	276	69	144	318	52	58	68	243	71	348	220	20	83	22	220	102	115	106	106	82	83	96	136	69	78	106	76	117	81
Dapma7bEVm015306	4	19	7	9	2	8	5	23	35	6	12	5	27	12	12	35	21	5	16	8	28	15	15	33	8	13	10	15	9	30	18	8	23	2	22	32	36	27	24	23	21	21	30	11	11	35	14	15	17
Dapma7bEVm015308	7	12	2	21	1	6	0	7	24	3	1	6	15	9	17	24	16	7	7	10	24	5	4	17	5	4	5	9	12	14	8	3	20	4	13	21	38	26	27	19	12	10	40	15	22	22	18	26	13
Dapma7bEVm015323	5	2	0	5	3	7	2	7	9	4	1	3	2	14	6	10	14	7	10	6	8	11	11	13	3	10	4	8	2	9	8	5	15	8	3	18	5	8	19	13	13	12	9	15	18	13	21	10	12
Dapma7bEVm015335	3	16	6	14	12	13	13	13	24	18	15	19	28	20	17	16	34	11	37	13	15	6	8	31	13	14	11	32	10	25	26	16	34	11	30	17	19	15	13	22	15	15	40	11	15	23	8	27	7
Dapma7bEVm015343	5	22	10	8	10	52	5	47	79	12	1	11	81	21	24	71	82	18	69	22	48	12	23	49	14	23	7	71	15	63	34	5	77	7	87	84	110	19	33	46	18	29	104	22	30	60	14	20	39
Dapma7bEVm015354	33	11	22	18	37	28	36	58	37	9	46	49	54	25	40	40	18	43	46	51	36	35	33	26	35	45	53	36	37	31	17	40	70	49	57	52	38	27	23	61	23	49	55	43	26	33	56	44	29
Dapma7bEVm015364	35	26	35	34	22	44	49	30	83	36	58	44	20	72	56	73	33	28	43	26	81	54	57	58	42	38	32	55	29	54	46	19	78	24	62	31	22	28	41	34	38	56	46	68	37	53	44	22	47
Dapma7bEVm015365	590	266	439	384	560	470	634	265	835	781	929	545	473	1008	717	985	771	1023	779	544	1264	525	941	910	652	984	725	1228	824	913	891	555	790	554	683	335	183	237	183	338	277	303	341	248	294	401	295	283	209
Dapma7bEVm015366	244	148	268	150	333	220	226	199	860	427	415	152	410	849	909	933	688	742	308	424	614	656	669	740	327	426	547	589	723	825	741	242	419	464	363	375	149	264	243	373	218	392	250	263	198	542	230	203	251
Dapma7bEVm015369	476	306	458	268	488	474	569	311	997	565	791	381	564	863	860	1030	628	791	584	531	892	749	764	779	561	807	712	675	657	976	726	474	822	636	544	435	252	278	307	471	296	498	435	446	334	512	282	282	349
Dapma7bEVm015380	890	737	1141	734	1039	1038	1326	618	1848	1567	1275	974	615	1990	881	1702	1477	1189	1015	834	2260	920	1800	1388	1169	1059	881	2421	910	1823	1751	836	1340	786	1349	1451	687	1010	750	1041	965	1313	1079	1280	796	1243	968	1001	789
Dapma7bEVm015409	51	48	86	75	114	55	72	62	96	58	84	68	71	66	87	59	31	94	83	82	91	87	57	76	96	106	92	86	77	67	45	72	98	67	61	89	72	71	87	87	75	63	102	96	75	122	123	113	43
Dapma7bEVm015412	5	12	4	4	7	28	6	49	34	8	0	6	24	12	21	42	23	1	49	5	21	6	12	17	5	7	6	28	19	35	18	2	42	2	71	39	98	36	17	61	35	9	93	10	13	38	18	13	14
Dapma7bEVm015441	1477	827	1426	873	1808	1257	1790	1559	1840	1509	2658	1318	1861	2983	3163	2265	1762	2541	1867	2263	2650	3587	1883	1793	1782	2316	2527	3898	2423	1915	1928	1481	1897	2459	1567	1952	1038	1536	1421	2031	1269	2421	1930	2154	1373	2628	1518	1524	1166
Dapma7bEVm015452	40	44	39	42	44	35	62	44	51	41	74	38	45	58	57	58	56	64	64	45	85	44	67	49	49	53	53	43	33	74	66	47	54	41	42	50	52	64	43	37	46	58	73	61	50	38	52	55	55
Dapma7bEVm015470	15	22	13	14	12	27	14	44	51	27	14	20	20	26	20	48	40	12	37	18	54	13	27	35	19	19	18	23	21	44	37	17	39	15	61	46	75	51	36	33	27	43	146	33	37	55	62	54	43
Dapma7bEVm015471	1	5	1	4	4	8	2	12	3	12	2	3	4	12	3	7	11	3	5	7	2	4	7	22	6	3	2	9	6	14	5	5	24	2	12	8	9	14	6	7	11	16	16	20	9	5	14	12	8
Dapma7bEVm015514	70	36	83	49	68	48	128	74	118	89	138	75	86	115	107	108	91	119	141	94	104	88	115	114	83	106	69	119	68	112	121	102	98	70	64	74	45	53	39	62	35	67	86	67	81	45	102	97	37
Dapma7bEVm015522	1790	1108	1594	1255	1970	1589	1648	1132	5280	2543	2550	1507	2834	5765	5322	5544	3363	4088	1662	2088	3465	3490	3055	4197	2726	2401	2930	3085	3606	4749	3755	1425	2669	2795	1335	5289	2601	3480	3940	3652	2057	4233	3572	4063	2080	5260	3034	3342	1938
Dapma7bEVm015543	2	0	6	7	1	3	7	16	9	1	10	6	7	13	4	19	11	7	5	5	5	13	12	12	20	4	5	11	6	21	6	4	10	9	15	1	11	1	2	4	3	7	4	5	14	9	8	0	3
Dapma7bEVm015548	15	20	16	50	5	52	10	57	97	18	10	11	80	26	54	99	77	6	116	4	63	28	38	77	11	35	27	76	38	110	59	5	123	12	93	124	118	56	55	75	38	35	154	43	51	57	48	48	38
Dapma7bEVm015558	11	4	2	8	3	8	6	5	9	11	0	6	9	17	8	17	12	12	8	5	15	3	12	17	9	16	7	10	5	12	11	2	20	3	5	6	3	14	17	6	1	15	15	11	15	4	3	0	21
Dapma7bEVm015567	44	23	28	31	40	40	25	39	61	35	34	55	31	48	42	60	27	34	67	54	55	49	69	41	45	41	31	53	43	59	45	46	53	38	54	31	61	17	36	55	20	15	42	34	18	25	36	41	52
Dapma7bEVm015570	47	38	36	46	38	55	57	36	83	46	38	35	25	54	50	75	51	39	52	41	79	38	69	76	37	50	29	66	41	45	61	27	57	36	58	43	32	53	40	80	31	53	55	36	58	63	68	45	44
Dapma7bEVm015615	7	17	11	14	6	43	2	43	32	11	4	11	28	23	11	48	35	9	37	3	17	11	30	49	6	2	13	33	20	36	19	2	45	9	77	30	76	32	33	48	12	28	64	14	17	26	27	28	15
Dapma7bEVm015646	236	90	195	116	204	187	216	228	224	169	363	160	287	295	372	273	210	477	296	429	196	418	214	202	319	309	396	259	440	298	232	266	330	345	159	269	116	140	151	224	155	233	207	234	138	238	195	232	171
Dapma7bEVm015652	15	10	2	15	4	9	12	49	16	23	23	27	21	11	50	22	25	28	17	19	18	28	16	33	7	17	11	17	8	16	22	15	24	17	25	35	21	42	28	37	14	15	29	20	23	20	26	26	22
Dapma7bEVm015667	3229	750	1493	840	1475	1045	1941	2762	736	282	6672	4970	7687	1045	7402	2502	430	11303	6732	11180	471	5854	436	482	3317	5381	15238	813	7562	2403	433	6152	10195	8791	214	13368	1866	2723	1929	3461	3252	3587	3130	6143	1719	5146	3530	3392	2477
Dapma7bEVm015668	2	2	2	6	3	9	1	10	13	10	7	4	13	12	8	11	16	5	12	10	9	3	10	13	4	8	9	12	4	6	11	2	14	2	24	20	16	9	19	18	18	19	28	14	10	19	20	9	20
Dapma7bEVm015687	2	5	4	5	0	4	1	7	18	1	5	2	6	8	5	18	16	0	7	4	14	7	2	17	9	7	5	17	4	20	8	1	27	2	23	15	12	14	21	5	12	16	13	6	16	10	10	6	7
Dapma7bEVm015704	39	8	3	15	10	13	9	24	21	16	1	35	14	16	17	29	24	7	32	15	25	11	10	32	6	12	13	17	12	25	28	7	23	8	25	44	31	34	55	22	14	19	45	26	8	22	14	26	22
Dapma7bEVm015705	35	57	69	33	50	65	61	50	88	59	76	49	68	66	34	76	83	44	76	65	68	74	68	74	71	72	48	83	33	67	50	46	84	57	92	71	50	71	64	101	61	58	103	65	59	81	59	50	72
Dapma7bEVm015729	1	9	4	6	1	5	1	8	14	8	4	7	7	9	7	11	14	1	11	3	11	3	4	13	2	8	6	10	12	20	14	6	15	4	25	15	24	15	23	23	7	10	23	14	0	11	16	8	6
Dapma7bEVm015760	38	80	16	74	34	24	9	79	60	52	31	24	46	44	45	68	76	15	42	45	82	23	51	73	23	31	19	43	33	76	71	12	82	6	112	112	82	99	84	43	71	75	93	69	59	103	58	103	82
Dapma7bEVm015772	32	68	34	34	47	114	23	183	129	63	35	38	94	72	82	212	168	43	126	28	127	49	87	140	31	72	32	187	63	160	91	26	221	19	245	175	251	106	145	182	69	79	219	66	88	129	66	85	60
Dapma7bEVm015775	0	0	0	0	0	0	0	0	0	0	0	0	0	1	0	0	0	0	0	0	0	0	0	0	0	0	0	0	0	0	0	0	0	0	0	0	0	0	0	0	0	0	0	0	2	0	0	0	0
Dapma7bEVm015849	8	20	10	13	2	20	4	23	31	16	6	15	29	11	11	43	26	6	21	3	26	23	17	19	5	10	6	17	12	48	17	2	39	2	47	42	50	26	46	22	35	31	32	21	30	24	19	25	33
Dapma7bEVm015862	3	2	6	3	1	21	7	11	22	17	1	9	20	11	4	12	16	7	29	7	9	1	8	15	1	13	8	20	6	8	11	3	26	7	24	15	25	5	9	12	5	10	19	15	5	12	4	11	12
Dapma7bEVm015873	5	1	3	7	0	1	2	20	15	0	1	10	8	8	17	12	3	2	11	0	3	8	6	16	4	5	5	5	1	12	6	4	16	1	15	7	4	8	1	7	5	3	13	13	7	6	4	1	10
Dapma7bEVm015910	0	0	0	0	0	0	1	0	0	0	0	0	0	0	0	0	0	0	0	0	0	1	1	0	0	0	0	0	0	0	0	0	0	0	0	0	0	0	0	0	0	0	0	0	0	0	0	0	0
Dapma7bEVm015923	2	52	13	39	17	41	10	59	52	23	5	17	38	19	31	41	66	5	58	26	47	27	34	58	15	39	26	41	36	51	54	15	70	6	78	74	146	59	53	67	38	64	131	39	59	88	64	50	65
Dapma7bEVm015929	0	0	0	0	0	0	0	0	1	0	0	0	0	0	0	0	1	3	0	0	0	1	0	0	0	0	0	1	1	3	1	0	0	0	12	0	0	0	0	0	3	0	0	0	0	0	0	0	0
Dapma7bEVm015968	0	0	1	1	1	0	0	2	1	0	0	3	1	2	2	0	1	1	4	0	2	0	1	6	0	0	0	4	1	1	1	0	0	0	0	2	1	0	0	1	1	0	3	3	4	5	2	1	7
Dapma7bEVm016063	256	149	265	241	259	312	299	223	362	231	388	273	219	313	305	271	332	313	305	240	379	385	304	316	268	343	222	301	247	255	299	214	307	296	313	229	204	216	206	232	171	251	251	227	252	274	221	240	175
Dapma7bEVm016101	468	1022	440	1082	432	1556	331	2132	2048	777	320	362	1703	891	1163	2087	2052	249	2079	628	1605	617	1128	1545	309	858	740	1805	934	1727	1462	216	2581	176	2569	3006	4029	1876	2091	2530	1361	1593	4164	1209	1556	1980	1540	1641	1780
Dapma7bEVm016105	0	7	1	5	1	5	4	22	18	4	0	2	18	4	12	19	27	0	20	1	15	4	5	22	1	8	3	18	8	12	13	7	35	0	52	21	27	11	10	31	6	10	26	3	7	17	7	6	13
Dapma7bEVm016110	1	10	1	9	1	21	4	31	30	13	15	13	34	9	7	42	34	3	35	10	7	6	8	24	5	6	11	18	10	22	23	8	34	8	55	30	47	12	20	37	12	26	52	20	19	25	21	20	20
Dapma7bEVm016359	31	86	48	138	48	90	57	107	81	56	47	73	82	92	81	122	132	26	84	81	127	51	77	92	76	89	57	84	48	91	90	43	125	31	191	149	203	134	183	152	129	130	190	130	171	186	174	160	140
Dapma7bEVm016441	7	11	11	11	10	20	3	41	22	7	6	13	22	7	16	33	26	10	26	11	13	14	8	20	6	10	14	24	15	30	14	9	47	7	63	31	67	23	31	33	22	24	46	33	14	32	9	8	26
Dapma7bEVm016475	719	1542	682	1851	874	1485	576	2112	1891	1048	520	701	1720	1086	1239	1890	1883	457	1727	1034	1725	973	1159	1382	570	992	990	1704	964	1589	1401	299	2227	380	2560	2650	3732	2673	2490	2094	1776	2210	3914	1951	2040	2222	2332	1729	2065
Dapma7bEVm016561	4	21	16	4	13	9	13	11	31	14	18	3	7	26	14	33	14	13	6	7	15	9	26	26	9	7	11	25	20	32	25	22	11	9	17	0	7	7	2	8	6	9	5	10	4	6	5	18	3
Dapma7bEVm016630	0	0	0	0	0	0	0	0	0	0	0	0	0	0	0	0	0	0	0	0	0	0	0	0	0	0	0	0	0	0	0	0	0	0	0	0	0	0	0	0	0	0	0	0	0	0	0	0	0
Dapma7bEVm016647	47	87	83	72	74	75	68	73	162	103	89	42	69	147	104	115	132	97	97	93	117	102	87	104	109	78	93	151	100	102	103	55	145	67	111	71	114	58	70	108	59	76	76	59	77	99	62	78	61
Dapma7bEVm016711	19	4	3	14	3	9	5	6	15	20	2	6	22	11	13	33	17	9	13	5	25	7	27	33	10	10	6	6	15	12	27	6	25	7	17	33	11	27	45	15	14	28	38	16	17	18	36	16	17
Dapma7bEVm016753	12	50	19	52	26	39	18	99	56	32	15	23	54	40	50	88	72	13	68	23	65	17	60	52	10	33	35	48	39	75	56	12	86	22	107	100	120	91	92	87	56	106	110	46	62	80	71	51	67
Dapma7bEVm016764	0	0	0	0	0	0	1	0	0	2	0	0	0	0	0	0	0	0	1	0	0	0	0	1	0	1	0	0	0	0	0	0	0	0	0	0	0	0	0	0	0	0	0	0	0	0	0	0	0
Dapma7bEVm016858	9	10	10	8	10	17	14	16	23	2	6	8	14	8	12	18	20	6	8	18	19	8	9	14	13	4	7	22	9	24	5	2	30	1	27	22	22	31	19	37	33	22	43	30	10	15	15	18	30
Dapma7bEVm016997	25	21	70	19	48	41	63	17	91	66	40	20	18	69	25	49	60	29	34	27	86	27	97	50	51	35	29	76	24	66	76	27	61	36	83	41	54	26	27	54	24	36	72	34	51	33	33	15	20
Dapma7bEVm017067	10	13	8	12	4	11	2	44	22	8	6	5	17	18	19	32	19	7	16	12	19	3	22	18	6	9	5	19	18	19	17	6	19	4	48	47	36	46	50	13	24	23	43	19	30	41	32	36	44
Dapma7bEVm017122	7	17	5	18	6	13	5	25	18	4	12	7	17	21	12	24	38	7	13	9	23	11	14	37	6	6	11	15	7	24	21	3	41	5	29	25	38	20	24	7	24	21	37	4	24	25	25	19	24
Dapma7bEVm017129	2	2	2	1	0	4	0	9	2	1	1	3	7	1	2	2	4	0	10	2	5	0	1	5	2	2	6	2	0	2	1	2	10	1	9	7	14	3	0	19	7	3	12	3	1	0	0	3	4
Dapma7bEVm017152	101	76	100	104	107	96	178	139	102	70	196	146	103	82	166	67	102	131	155	98	113	127	89	72	83	126	78	85	107	66	111	92	141	135	124	126	146	110	118	176	96	135	165	118	103	147	159	156	105
Dapma7bEVm017213	86	157	190	187	170	242	193	309	360	190	193	83	176	255	251	294	256	156	259	168	326	213	216	291	192	152	140	245	203	284	257	121	349	121	357	219	324	211	277	170	138	225	294	158	189	243	182	252	204
Dapma7bEVm017332	53	83	45	75	43	166	53	122	172	58	62	71	167	38	67	130	118	47	176	40	126	44	52	84	55	78	55	191	57	112	92	46	254	34	463	228	453	115	145	270	109	95	436	98	77	176	92	117	129
Dapma7bEVm017340	0	0	0	0	0	0	0	0	0	0	0	0	1	0	0	0	0	0	1	0	2	0	0	0	0	1	0	0	2	0	0	0	0	0	0	0	3	0	4	0	0	0	0	0	0	0	0	0	0
Dapma7bEVm017393	0	0	0	0	0	0	0	0	2	0	0	1	0	0	0	1	0	0	0	0	0	0	0	1	0	0	0	0	0	0	0	0	1	0	0	0	0	0	0	0	1	0	0	3	0	0	0	0	0
Dapma7bEVm017437	21	26	12	25	15	18	17	29	38	35	7	12	34	24	21	49	29	14	31	14	32	23	31	31	13	20	39	23	25	39	44	13	59	6	33	54	46	62	29	37	38	65	45	52	51	54	36	52	53
Dapma7bEVm017578	4	28	14	11	12	25	4	58	29	27	2	5	41	21	42	37	41	10	30	8	42	16	32	38	6	21	18	35	27	21	33	2	74	4	103	59	89	38	48	63	31	19	73	15	30	37	23	50	31
Dapma7bEVm017789	25	17	5	23	14	26	6	50	42	17	7	9	56	14	24	36	36	4	50	10	30	18	24	34	7	19	11	30	26	36	20	8	44	7	92	53	71	41	51	86	23	32	93	26	29	42	46	38	23
Dapma7bEVm017922	9	23	8	2	10	72	1	62	80	13	17	9	51	25	12	56	50	5	95	18	24	12	6	52	5	26	15	52	17	36	28	1	112	7	133	89	183	56	35	141	23	37	95	14	12	51	20	19	32
Dapma7bEVm018264	3	9	6	6	4	13	2	9	19	5	9	2	2	8	6	9	4	5	5	3	10	9	2	4	4	12	3	19	7	4	12	14	4	13	8	3	8	3	6	8	4	4	1	3	1	5	3	5	1
Dapma7bEVm018290	12	40	6	31	20	10	8	27	51	18	10	17	35	26	29	61	36	12	32	25	44	28	39	59	5	21	16	30	28	42	47	9	59	11	42	47	43	69	53	31	59	62	58	54	48	66	54	53	21
Dapma7bEVm018305	0	0	0	1	0	0	0	0	0	0	0	0	0	0	0	0	0	0	0	0	1	0	0	0	0	0	0	0	0	0	0	0	1	0	0	0	0	0	0	0	0	0	1	4	0	0	0	0	0
Dapma7bEVm018376	412	272	420	268	400	410	387	325	1042	683	534	253	905	1533	1401	1450	1035	1132	689	781	1206	1031	898	1292	511	606	1000	1153	1073	1448	1100	546	669	907	649	382	239	230	188	356	212	384	367	326	262	523	316	349	211
Dapma7bEVm018416	425	241	429	215	373	320	441	263	1350	727	551	163	625	1377	975	1358	1000	903	510	441	1017	600	1034	1103	639	638	606	1046	972	1615	939	466	576	635	388	202	153	138	119	209	117	271	193	151	199	333	261	228	107
Dapma7bEVm018418	51	33	41	34	58	42	44	72	34	25	54	50	53	31	70	49	57	109	165	78	52	51	44	32	85	59	71	34	128	34	38	93	133	56	82	88	69	58	61	55	62	47	73	53	47	68	64	114	46
Dapma7bEVm018421	465	321	622	396	693	439	709	506	773	818	717	379	612	893	675	842	689	773	649	589	832	611	790	834	836	632	593	947	693	847	733	642	634	542	617	411	561	585	468	539	466	825	586	638	419	701	553	640	461
Dapma7bEVm018434	223	121	225	127	233	195	257	205	379	270	379	318	253	394	307	359	272	391	356	290	334	322	317	322	299	323	284	356	287	357	316	273	366	261	308	251	181	176	173	283	160	276	284	259	136	252	239	237	175
Dapma7bEVm018437	369	324	491	245	424	385	499	406	1056	741	598	366	322	1059	495	856	691	695	580	408	991	522	966	803	560	617	427	1224	537	937	879	448	550	436	643	301	313	279	298	325	230	345	372	324	273	280	480	444	227
Dapma7bEVm018438	26	41	35	24	39	47	34	40	53	46	34	37	35	59	63	52	66	53	41	38	62	44	41	44	34	38	27	41	41	56	46	25	43	24	51	62	37	59	53	32	33	53	48	35	41	64	52	46	39
Dapma7bEVm018449	1331	583	1078	811	1237	839	1869	832	865	928	1615	1348	970	878	1067	721	643	1648	1583	1105	1130	1360	889	639	1092	1506	1272	821	1273	615	851	1203	1462	1360	890	1181	1434	775	883	1143	883	870	1547	1055	938	1013	1588	1311	812
Dapma7bEVm018450	19	8	15	16	8	5	14	33	15	12	16	24	26	9	28	21	23	13	19	14	21	13	14	18	5	20	18	8	22	23	16	16	19	17	34	31	18	14	16	10	15	25	32	19	35	25	30	14	18
Dapma7bEVm018458	5	10	18	7	19	21	16	27	47	15	9	26	30	28	37	56	16	14	46	16	49	26	35	29	14	14	19	42	26	45	45	25	76	6	60	42	79	19	24	35	13	11	51	22	28	25	17	32	26
Dapma7bEVm018465	44	21	44	33	31	50	42	59	63	46	32	25	30	33	45	76	44	35	45	17	54	37	53	67	41	28	13	57	33	76	45	26	60	18	62	72	72	75	137	157	59	121	106	124	124	147	78	88	93
Dapma7bEVm018471	304	262	389	167	409	359	462	209	450	534	521	380	221	446	312	433	346	392	352	273	552	339	439	423	418	381	256	524	315	332	443	363	408	265	397	238	225	256	175	334	248	272	305	344	225	238	276	334	221
Dapma7bEVm018485	5	10	4	8	4	21	2	9	19	14	6	9	14	11	20	25	33	8	25	14	22	12	14	23	12	8	13	16	13	23	20	2	22	5	26	30	24	33	27	8	27	34	48	16	22	33	23	25	36
Dapma7bEVm018487	622	360	749	361	888	595	840	491	831	726	1016	663	522	715	540	679	700	952	785	630	862	666	731	742	1012	880	600	836	701	645	798	780	861	547	805	530	579	543	466	612	472	736	624	639	537	611	583	649	482
Dapma7bEVm018507	214	158	266	185	194	268	349	221	400	366	346	174	192	469	313	321	321	387	357	272	444	338	374	345	351	292	313	398	320	309	395	275	394	271	346	151	221	195	126	207	158	272	241	283	161	234	168	265	141
Dapma7bEVm018508	422	275	486	324	448	443	647	604	441	394	796	534	607	402	667	395	433	731	601	809	422	739	435	438	591	625	650	508	668	406	386	679	570	722	425	338	373	359	286	484	321	460	471	454	433	447	588	531	354
Dapma7bEVm018515	4	26	8	14	5	53	18	44	73	14	11	17	88	16	22	60	50	39	133	15	41	15	12	39	16	23	16	79	20	52	35	13	150	10	88	75	166	21	35	128	25	30	117	26	49	52	38	30	32
Dapma7bEVm018520	268	87	102	141	22	107	26	131	138	32	174	36	428	188	81	269	89	522	380	376	82	114	68	86	342	183	286	95	444	263	72	317	477	32	118	671	259	105	172	110	84	80	217	76	162	219	77	108	318
Dapma7bEVm018551	5442	3314	7441	3849	4343	5195	9030	3568	7170	5816	6345	3327	4393	8895	7803	9308	6272	10120	5370	4443	10093	6256	8051	8074	6429	6222	5305	8461	8179	9959	7586	4581	5974	5650	5241	3150	3135	3833	3060	4094	2485	4857	5029	3619	3354	6074	4560	4364	2258
Dapma7bEVm018559	7	12	1	15	2	6	12	5	11	23	12	6	14	32	6	7	27	9	2	10	26	3	7	19	0	7	3	3	9	11	18	0	16	5	24	46	7	25	32	11	18	9	38	13	15	25	48	19	11
Dapma7bEVm018560	4359	2293	3573	2861	3696	3559	6630	2481	3580	4026	6684	4627	3369	3949	4360	3946	3846	6044	4347	3975	6304	4724	4231	3961	3452	5688	4219	4913	4756	3526	4039	3655	4831	4054	3927	4931	2742	3370	3166	4785	2999	4258	4757	4284	3111	5205	3802	3751	2563
Dapma7bEVm018566	11	11	10	12	6	14	7	7	21	13	8	8	19	6	18	22	4	4	26	4	17	3	14	9	8	9	6	12	10	9	18	11	24	2	33	24	16	4	22	31	3	15	19	12	16	14	11	10	19
Dapma7bEVm018573	581	476	743	396	555	623	645	496	769	696	981	609	611	719	755	772	565	1118	843	1039	711	650	685	698	956	720	992	647	866	784	630	942	1011	710	543	1108	386	400	306	461	471	561	492	650	287	720	492	624	479
Dapma7bEVm018581	7	12	8	3	12	11	13	12	8	13	14	5	15	21	12	16	29	6	8	23	25	8	10	24	8	16	16	5	16	24	22	7	10	13	4	5	22	13	25	33	10	35	17	38	17	23	35	18	7
Dapma7bEVm018585	3	21	17	26	10	24	9	27	38	12	15	24	34	8	18	26	26	6	29	14	24	17	35	21	11	18	25	28	21	19	22	14	47	11	63	50	69	45	35	44	27	33	62	39	43	26	40	29	32
Dapma7bEVm018587	3	8	3	2	9	1	3	9	11	5	2	4	5	11	10	7	16	6	7	3	3	2	5	7	4	4	0	15	7	15	4	6	7	1	10	11	9	4	5	2	11	8	5	6	7	6	8	6	7
Dapma7bEVm018592	163	95	149	126	165	152	181	153	311	197	229	167	173	254	198	255	202	202	165	156	251	202	253	221	162	203	165	258	183	272	231	129	229	155	186	175	157	194	145	182	112	204	159	171	166	194	206	189	147
Dapma7bEVm018600	318	170	326	248	333	304	592	344	455	334	604	413	258	390	534	439	343	621	503	343	471	341	399	404	393	509	303	421	445	355	434	445	441	421	368	194	315	219	197	294	222	230	300	263	271	251	373	417	196
Dapma7bEVm018625	30	80	25	60	23	112	11	137	155	40	12	16	150	61	90	162	161	9	150	35	106	36	72	118	19	46	54	115	54	109	93	7	225	14	165	151	267	187	210	197	63	93	283	84	119	141	93	96	86
Dapma7bEVm018626	4	8	8	15	4	9	3	15	20	9	3	7	14	17	22	27	18	3	12	15	17	10	19	19	6	12	2	9	11	20	32	3	22	0	27	36	18	30	20	15	22	19	20	33	17	29	31	26	33
Dapma7bEVm018634	0	10	4	11	4	11	1	8	32	10	3	4	3	34	26	44	13	3	1	4	37	3	24	27	8	5	7	32	5	65	17	6	7	7	26	9	0	3	2	3	2	3	1	4	3	17	0	7	0
Dapma7bEVm018638	17	21	18	17	4	7	25	34	7	18	13	20	15	24	24	17	27	16	18	16	28	12	15	24	16	14	14	9	11	29	14	1	8	2	20	32	27	30	15	12	26	35	24	24	30	23	40	30	41
Dapma7bEVm018640	91	93	110	84	85	176	83	192	342	213	183	89	441	456	623	502	405	326	230	332	348	456	290	446	158	187	338	389	386	517	391	146	267	402	292	191	196	90	135	142	88	129	217	168	118	221	129	115	97
Dapma7bEVm018647	644	283	498	266	200	511	222	692	1026	382	899	270	1018	1609	635	1290	361	1584	1080	1562	553	686	464	453	1002	659	1556	605	1068	1184	494	872	1383	479	364	1768	300	192	280	336	295	317	402	475	262	526	297	341	602
Dapma7bEVm018664	39	52	26	71	21	46	15	149	129	37	45	51	104	61	96	143	126	26	101	49	110	38	89	123	25	85	56	91	54	134	71	16	168	22	134	122	203	134	108	90	80	104	172	81	113	136	121	107	111
Dapma7bEVm018677	7	6	10	5	0	1	3	6	7	5	7	4	9	4	10	5	14	0	6	14	9	3	11	12	6	4	11	3	6	6	6	3	14	8	9	12	2	10	2	8	10	23	13	23	9	9	10	24	23
Dapma7bEVm018686	0	0	0	0	0	0	0	0	0	0	0	0	0	0	3	0	0	0	0	0	0	0	0	0	0	0	0	0	0	0	0	0	0	0	0	0	0	0	0	0	0	0	0	0	0	1	0	0	0
Dapma7bEVm018700	85	91	103	79	138	129	162	123	190	123	173	134	119	117	165	145	119	167	143	95	172	137	150	156	151	171	102	133	114	160	155	123	175	89	208	113	139	137	140	140	120	148	170	179	132	146	129	91	113
Dapma7bEVm018707	7	21	6	19	14	14	8	43	29	16	14	13	16	32	20	26	37	9	19	28	46	18	45	39	8	28	6	28	26	30	24	9	42	12	65	61	40	48	35	25	40	35	71	32	51	57	49	57	42
Dapma7bEVm018711	37	23	36	29	43	44	29	65	77	36	50	67	57	85	64	88	63	46	64	31	73	50	86	59	41	65	55	54	64	82	61	30	89	56	88	54	64	65	61	51	43	56	76	63	44	54	52	64	44
Dapma7bEVm018712	22	88	51	72	27	101	26	185	194	61	48	43	121	88	96	204	152	27	148	46	139	63	78	168	41	65	44	147	80	182	138	22	194	18	219	216	293	122	146	223	102	100	243	87	85	157	97	138	112
Dapma7bEVm018740	1	4	8	6	4	8	0	6	12	11	1	2	7	3	2	21	9	0	10	4	15	7	4	18	7	7	3	6	7	14	4	0	24	0	10	8	12	4	7	6	3	13	9	5	7	9	9	7	5
Dapma7bEVm018742	8	27	10	19	10	41	16	68	63	28	12	5	51	25	33	96	44	8	42	13	40	20	52	51	5	36	20	45	32	51	45	2	103	5	98	72	119	60	73	45	37	38	83	41	57	51	43	69	32
Dapma7bEVm018752	2	14	9	16	3	10	5	11	21	8	11	22	2	11	11	7	14	5	6	15	12	7	14	10	5	9	11	5	16	14	12	5	3	7	16	24	11	24	19	15	10	14	26	29	20	20	13	15	20
Dapma7bEVm018755	4	8	6	14	9	5	7	11	17	10	3	5	20	11	14	25	16	3	19	5	12	12	7	14	3	11	3	19	9	12	12	6	19	6	18	13	34	24	15	15	14	14	32	11	9	10	18	13	3
Dapma7bEVm018811	10	6	3	8	3	5	7	14	6	10	6	4	8	11	24	8	6	11	7	8	5	4	16	13	8	4	4	6	11	11	6	7	19	8	6	9	2	16	26	6	15	14	20	13	7	13	10	9	12
Dapma7bEVm018858	5	27	10	22	11	22	2	29	34	16	3	11	33	11	20	42	25	1	26	6	26	21	22	16	12	4	8	36	8	28	17	2	56	3	58	37	69	47	51	37	47	60	97	23	28	27	30	34	33
Dapma7bEVm019130	0	0	0	0	0	0	0	0	0	0	0	1	0	0	0	0	0	0	0	0	0	0	0	0	0	0	0	0	0	0	0	0	0	0	1	0	0	0	0	0	0	0	0	0	0	0	1	0	0
Dapma7bEVm019143	2	0	0	0	0	0	0	0	0	0	0	0	0	0	0	0	0	0	1	0	0	0	0	0	0	0	0	0	0	0	0	0	0	0	0	0	0	0	0	0	0	0	0	0	0	0	0	0	0
Dapma7bEVm019181	11	29	6	30	7	33	14	56	57	27	12	19	39	19	21	49	48	6	50	23	48	34	29	41	8	26	15	28	27	81	42	12	53	7	84	76	76	55	84	71	50	27	99	52	42	56	48	54	51
Dapma7bEVm019196	14	2	7	6	10	29	6	26	24	13	6	2	7	11	11	26	22	5	26	3	17	0	7	21	5	10	5	15	5	21	10	5	29	4	28	38	26	17	16	24	14	13	37	11	11	22	14	11	21
Dapma7bEVm019204	41	25	43	35	33	53	51	32	86	38	51	48	31	71	40	57	66	56	43	34	81	35	75	60	44	33	38	77	54	57	88	46	41	26	64	18	18	18	14	27	32	9	27	23	47	38	36	39	20
Dapma7bEVm019213	15	50	27	46	10	68	9	104	116	43	26	27	59	27	41	77	106	18	43	24	79	38	37	70	21	44	39	64	34	110	51	5	100	12	124	139	121	88	99	128	84	68	155	48	97	102	76	54	67
Dapma7bEVm019265	1	5	3	4	2	0	3	8	5	4	2	0	1	4	5	11	7	3	2	0	7	7	3	2	3	4	3	1	4	8	5	3	5	0	7	6	3	3	5	10	4	8	5	19	13	7	8	14	11
Dapma7bEVm019267	111	219	100	130	122	459	82	413	530	163	157	74	441	135	366	493	429	116	618	157	254	259	198	365	74	203	183	436	243	390	282	99	646	127	475	591	779	384	415	619	194	295	854	268	318	383	353	242	284
Dapma7bEVm019300	2	16	7	11	9	17	7	29	37	10	9	12	17	6	28	27	20	6	23	9	31	5	9	26	6	10	5	27	22	19	12	4	38	6	40	48	55	28	19	52	16	18	39	19	16	22	12	27	22
Dapma7bEVm019310	93	70	116	75	86	111	175	141	151	110	189	102	134	155	196	121	148	167	169	153	139	151	151	177	149	145	132	153	145	129	126	131	144	129	141	70	82	99	63	105	66	110	140	86	99	134	94	108	59
Dapma7bEVm019337	0	0	1	0	0	0	0	0	0	0	0	0	0	0	0	0	0	0	1	0	0	0	1	0	0	0	0	0	0	0	0	0	0	0	0	0	0	0	0	0	0	0	0	0	0	0	0	0	0
Dapma7bEVm019403	4	13	5	9	1	6	5	37	27	2	1	9	36	13	11	26	20	1	44	0	12	8	15	21	6	11	4	23	12	29	15	3	60	4	54	23	57	26	14	23	8	13	56	14	28	24	18	21	17
Dapma7bEVm019409	1	14	9	10	4	23	5	22	43	9	2	7	28	3	15	31	36	3	29	8	15	5	5	20	7	9	2	25	8	20	17	2	26	10	34	27	43	23	25	29	25	18	49	29	19	22	17	16	7
Dapma7bEVm019421	0	0	0	0	0	0	0	0	0	0	0	3	0	0	0	0	0	0	0	2	0	1	0	0	0	0	0	0	0	0	0	0	0	0	0	0	0	0	0	0	0	0	0	0	0	0	0	0	1
Dapma7bEVm019427	4	25	8	10	1	8	3	17	18	11	4	10	9	11	21	12	33	11	28	14	31	2	21	21	4	13	10	20	12	20	21	12	23	5	24	33	13	27	16	19	14	29	26	26	17	36	22	21	28
Dapma7bEVm019488	6	7	0	8	4	5	9	16	7	6	0	10	8	7	8	19	15	1	11	11	13	4	3	5	7	7	6	13	10	11	6	0	15	2	16	12	29	15	17	8	17	10	21	9	11	31	18	18	23
Dapma7bEVm019535	0	0	0	0	0	0	0	2	0	0	0	0	1	0	0	0	1	0	1	0	0	0	0	0	0	0	0	0	0	0	0	0	1	0	0	0	0	0	2	0	0	0	1	0	0	0	0	0	0
Dapma7bEVm019556	9	13	2	8	5	7	1	15	25	4	5	17	8	2	3	19	20	1	10	8	9	12	3	9	0	2	2	8	10	12	9	2	32	6	22	14	30	12	10	14	14	8	29	4	15	24	11	13	24
Dapma7bEVm019559	12	10	9	29	10	3	3	15	12	6	2	15	6	7	11	19	18	14	23	4	17	7	3	19	4	8	9	15	7	14	13	1	21	3	17	17	21	14	26	9	18	16	42	20	10	13	30	13	13
Dapma7bEVm019598	6	10	5	14	2	24	3	28	30	15	7	9	26	16	7	37	19	15	78	17	22	10	19	22	5	13	22	16	20	25	13	4	67	2	44	45	51	21	39	33	24	17	46	19	20	32	26	29	25
Dapma7bEVm019775	5	9	7	10	4	31	11	73	57	11	8	12	57	25	27	54	53	21	115	10	44	26	17	33	19	15	20	62	28	61	24	8	93	21	105	47	129	25	25	93	30	29	83	20	10	48	34	22	27
Dapma7bEVm019776	2	5	6	9	4	28	3	20	14	5	2	8	37	6	12	19	10	0	40	7	11	6	2	11	4	5	6	22	3	22	8	2	40	0	41	35	65	10	7	37	12	11	35	13	9	11	14	12	13
Dapma7bEVm019806	10	60	20	42	21	92	16	114	104	24	13	15	69	27	61	68	79	10	107	15	79	37	53	65	9	57	30	116	38	64	58	10	137	10	121	147	219	82	113	147	69	66	225	46	53	121	65	46	73
Dapma7bEVm019807	0	0	0	0	0	0	0	0	0	0	1	0	0	0	0	0	0	0	0	0	0	0	0	0	0	0	0	0	0	0	0	0	0	0	0	0	0	0	0	0	0	0	0	0	0	0	0	0	0
Dapma7bEVm019840	2	2	1	5	4	1	1	10	17	4	1	5	17	7	10	10	14	2	10	0	10	2	8	3	2	1	4	12	9	17	15	0	15	1	18	10	43	8	9	14	9	3	21	8	9	18	4	11	10
Dapma7bEVm019841	7	11	2	18	15	12	3	14	30	14	13	12	23	34	25	39	34	8	14	11	27	7	17	21	11	23	9	30	10	24	26	3	34	7	30	14	25	23	34	12	19	36	52	25	16	31	34	41	18
Dapma7bEVm019888	3	15	5	24	14	14	6	29	39	14	2	18	31	20	16	20	27	2	25	9	19	7	23	17	5	20	6	17	16	25	17	10	31	7	34	43	36	45	27	24	9	14	42	20	28	26	14	31	39
Dapma7bEVm019908	32	65	34	84	44	64	16	70	117	37	20	47	72	58	62	115	113	23	89	43	85	30	52	84	13	63	44	85	46	93	73	11	176	17	193	126	182	127	94	108	84	96	185	77	108	120	100	94	65
Dapma7bEVm019940	2	9	3	12	0	10	0	11	6	6	0	2	13	0	4	7	13	0	15	1	9	10	3	6	0	4	4	5	6	5	4	0	13	2	15	9	8	11	16	16	3	5	14	0	4	10	7	5	13
Dapma7bEVm019947	0	0	0	0	0	0	0	0	0	0	0	0	0	0	0	0	0	0	0	0	0	4	0	0	0	0	0	0	0	0	0	6	3	0	0	0	0	0	0	0	0	0	0	0	0	0	0	0	0
Dapma7bEVm020023	23	65	55	39	142	234	59	213	263	40	36	168	295	67	70	207	180	42	391	57	88	35	78	167	198	44	64	245	51	187	86	66	519	43	573	355	591	200	175	420	183	185	455	222	104	235	95	106	153
Dapma7bEVm020154	99	95	193	65	235	171	141	75	297	223	180	166	105	311	71	217	212	194	192	221	262	95	216	222	279	153	184	243	130	238	246	153	268	55	193	206	66	144	103	158	135	195	158	211	86	277	79	108	123
Dapma7bEVm020394	53	54	75	67	136	91	90	38	149	101	91	58	66	141	125	131	101	51	80	49	128	95	110	136	160	110	44	137	71	132	139	47	97	77	92	52	77	77	99	111	44	126	100	123	81	140	56	37	94
Dapma7bEVm020545	0	0	0	0	0	0	0	0	0	0	2	1	1	0	0	0	0	0	0	0	0	0	0	0	0	0	0	0	1	0	0	0	1	1	0	0	0	0	0	0	0	0	0	0	0	0	1	1	0
Dapma7bEVm020549	4	1	8	1	5	4	2	11	7	9	14	4	9	11	3	6	7	1	4	10	7	10	6	13	9	2	5	7	4	5	13	11	10	7	6	6	2	4	2	1	0	8	9	6	5	8	5	8	3
Dapma7bEVm020553	1	0	0	0	0	0	1	0	0	0	0	2	0	0	0	0	0	0	0	0	0	0	2	0	0	0	0	0	0	0	0	0	1	0	1	0	0	0	1	0	0	1	0	2	0	0	0	0	0
Dapma7bEVm020579	4	9	10	12	7	15	1	24	19	9	2	9	17	8	17	33	26	4	34	6	10	6	10	25	17	4	5	15	9	20	17	4	34	4	48	27	43	16	16	14	25	13	31	18	12	28	9	12	25
Dapma7bEVm020639	2	0	7	2	5	0	11	0	1	0	3	2	2	1	2	0	0	2	3	1	0	1	0	1	0	1	0	1	0	0	0	0	3	2	0	5	1	0	3	6	0	3	5	1	2	1	3	3	5
Dapma7bEVm020817	0	0	2	0	0	0	0	0	0	0	0	0	0	0	0	0	0	0	0	0	1	0	0	0	0	1	0	0	0	0	0	0	0	0	0	0	0	0	0	0	0	0	0	0	2	0	0	1	1
Dapma7bEVm020938	2	0	0	0	0	0	0	0	1	0	1	0	0	0	0	0	0	1	2	0	0	0	2	0	0	0	1	0	1	0	0	0	0	0	0	0	0	0	0	0	0	0	0	0	0	0	0	0	0
Dapma7bEVm020969	5	35	12	50	10	90	6	94	101	19	7	14	101	28	44	105	96	12	128	11	51	29	52	100	10	37	27	98	27	62	35	4	131	5	156	125	250	83	78	123	46	69	191	51	69	77	52	52	103
Dapma7bEVm021066	0	0	0	0	0	1	0	0	0	0	2	0	0	0	2	0	0	0	0	0	0	0	0	0	0	0	0	0	0	0	0	0	0	0	0	0	0	0	0	0	0	0	0	0	0	0	0	0	0
Dapma7bEVm021111	1	2	0	0	0	0	0	2	2	0	0	1	1	0	0	0	0	0	2	0	1	0	0	0	0	2	0	0	2	0	2	0	5	0	0	0	0	0	0	0	0	0	0	0	0	0	0	3	0
Dapma7bEVm021187	0	0	0	0	0	0	0	0	0	0	0	0	0	0	0	0	0	0	0	0	0	0	0	0	0	0	0	0	1	0	1	0	0	0	0	0	0	0	0	0	0	0	0	0	0	0	0	0	0
Dapma7bEVm021188	2	8	0	5	6	6	3	15	19	6	0	1	9	2	7	13	24	5	14	7	17	9	4	10	0	15	1	6	4	6	14	1	27	5	14	12	15	15	16	19	11	18	11	6	9	11	9	11	1
Dapma7bEVm021230	0	0	0	0	0	0	0	0	0	0	0	0	0	0	0	0	0	0	0	0	1	0	0	1	0	0	0	0	0	0	0	0	0	0	0	0	0	0	0	0	0	0	0	0	0	0	0	1	0
Dapma7bEVm021235	0	0	1	0	0	0	0	0	0	2	0	1	0	1	0	0	0	0	0	0	0	0	2	0	0	0	0	0	0	0	0	0	1	0	0	0	0	0	1	0	0	0	3	1	0	2	0	0	0
Dapma7bEVm021264	0	0	0	0	0	0	0	0	0	0	0	0	0	0	0	0	0	0	0	0	0	0	0	0	0	0	2	0	1	0	0	0	0	0	0	0	0	0	0	0	0	0	1	0	0	0	0	0	0
Dapma7bEVm021336	0	0	0	0	2	0	0	0	1	0	0	0	0	0	0	0	0	0	2	0	0	0	0	0	0	0	0	0	0	0	0	0	0	0	0	0	0	0	0	0	0	1	0	0	0	0	0	0	0
Dapma7bEVm021348	1063	4915	1588	3057	1609	10041	775	8480	9904	2792	971	1468	8665	2694	4663	7848	7969	978	12304	1601	5919	2649	3649	5382	1384	3102	3182	9328	3526	5999	4998	735	13853	746	9912	12973	18722	6753	8000	13988	4754	4727	21849	4605	5102	8016	5464	5256	5858
Dapma7bEVm021397	0	0	0	0	0	0	0	0	0	0	0	0	0	0	0	0	0	0	0	0	0	0	0	0	0	0	0	0	0	0	1	0	0	0	0	0	0	0	0	0	0	0	0	0	0	0	0	0	0
Dapma7bEVm021571	0	0	0	2	0	0	0	0	0	0	0	0	0	0	0	0	0	0	1	0	0	0	0	0	1	2	0	0	0	0	1	0	0	0	0	0	0	0	0	0	0	1	0	0	0	0	0	0	0
Dapma7bEVm021641	12	18	15	16	24	12	34	55	25	9	14	28	42	9	34	40	16	27	48	25	15	40	22	16	4	30	25	19	28	29	13	25	64	26	37	45	81	15	19	57	45	12	54	36	20	30	60	50	15
Dapma7bEVm021841	0	1	0	0	0	0	0	0	0	0	0	0	0	0	0	0	0	2	0	0	0	0	0	0	0	1	0	0	1	0	0	0	0	0	0	0	0	0	0	0	0	0	0	0	0	0	0	0	0
Dapma7bEVm021970	3	7	10	17	10	14	8	25	17	20	18	9	12	9	16	19	14	14	28	13	14	12	14	25	13	13	8	15	15	11	27	13	13	16	21	43	16	28	31	19	17	30	25	21	16	21	21	18	15
Dapma7bEVm022071	7	0	1	3	1	5	4	11	5	14	3	3	4	11	16	4	19	3	6	5	15	8	6	13	4	6	4	2	4	5	9	2	2	0	5	9	2	20	7	5	8	12	15	4	7	20	3	11	13
Dapma7bEVm022112	5	10	3	12	3	13	8	18	16	6	12	8	11	12	17	29	19	8	27	19	32	9	12	22	8	9	8	15	13	10	13	1	25	6	45	25	42	10	13	37	13	14	38	22	20	10	20	12	30
Dapma7bEVm022115	1	0	1	1	0	0	0	0	4	2	0	2	1	0	1	2	2	1	2	0	0	0	1	2	0	3	0	2	1	0	2	0	4	0	9	2	0	0	0	4	0	0	19	0	4	1	2	3	0
Dapma7bEVm022227	1	14	1	8	6	10	6	24	24	8	5	6	18	6	16	23	14	4	19	4	24	19	13	7	4	12	5	20	5	12	11	3	29	3	60	26	58	15	9	18	9	15	44	16	21	22	19	18	17
Dapma7bEVm022232	3	3	9	6	3	33	5	46	34	8	11	10	34	18	16	23	41	4	37	3	36	15	15	29	6	20	9	23	12	25	25	5	78	6	63	43	65	22	21	71	18	16	51	10	15	27	16	16	21
Dapma7bEVm022429	53	110	48	179	49	135	39	223	176	95	28	55	146	106	140	198	188	38	168	102	165	101	139	154	47	106	67	153	82	184	139	27	218	29	270	299	343	287	272	194	189	205	381	137	179	238	171	202	204
Dapma7bEVm022492	12	5	5	12	3	27	2	44	57	12	3	13	46	18	21	52	39	1	61	11	25	12	11	42	10	13	16	45	5	51	30	7	75	2	62	45	90	14	29	80	24	20	97	25	21	55	24	7	14
Dapma7bEVm022530	12	22	17	40	19	27	8	56	43	34	18	17	43	38	38	55	50	19	68	29	58	32	29	50	21	32	17	34	42	32	45	10	61	10	91	74	88	52	120	38	58	63	85	47	36	70	51	55	55
Dapma7bEVm022592	33	51	14	65	18	85	10	160	146	45	16	16	107	59	59	131	120	14	105	39	102	40	98	117	22	40	55	83	70	141	87	7	124	2	140	193	209	119	141	101	84	91	218	75	135	139	111	116	105
Dapma7bEVm022738	0	0	0	0	0	0	0	1	0	0	0	0	3	0	0	4	0	0	2	0	0	0	0	1	4	0	0	1	1	0	1	0	3	0	2	0	0	2	0	0	2	0	2	4	2	0	5	4	0
Dapma7bEVm022755	2	3	0	8	2	5	2	12	14	4	7	10	13	8	7	11	8	5	10	8	17	3	7	12	2	7	8	4	10	11	7	5	11	1	9	17	2	39	20	3	7	11	16	9	12	14	13	12	13
Dapma7bEVm022800	7	31	7	26	10	82	29	114	70	10	13	9	53	18	19	75	59	8	106	16	40	26	17	67	10	26	16	53	22	44	37	3	76	7	130	92	152	50	53	86	29	36	98	21	31	69	22	40	34
Dapma7bEVm022813	0	0	0	0	0	0	0	0	1	0	0	0	0	0	0	0	0	0	0	0	0	0	0	0	0	0	0	0	0	0	0	0	0	0	0	0	0	0	0	0	0	0	0	0	0	0	0	0	0
Dapma7bEVm022832	279	253	360	161	442	296	292	261	465	362	481	760	350	603	262	431	286	476	536	441	429	288	358	309	712	400	383	653	378	544	323	671	844	312	358	754	282	438	423	327	387	553	400	648	286	447	477	373	361
Dapma7bEVm022883	0	0	0	0	0	1	0	0	0	0	0	0	0	0	0	0	0	0	0	0	2	0	0	0	0	0	0	0	1	0	0	0	0	0	0	0	0	0	0	0	0	0	0	0	0	0	0	0	0
Dapma7bEVm022900	113	54	135	34	27	84	5	161	298	3	205	104	547	597	265	546	14	898	504	708	10	272	15	12	321	253	775	104	364	512	76	415	625	249	35	812	74	90	44	121	171	218	109	288	53	189	85	122	96
Dapma7bEVm022906	9	12	9	24	15	16	19	16	23	11	6	17	20	15	16	23	19	12	42	7	18	25	11	18	5	12	19	18	12	31	14	12	49	9	31	36	70	36	28	35	27	17	84	46	58	46	29	35	39
Dapma7bEVm022974	9	22	7	14	9	25	16	47	77	25	17	23	49	16	32	65	35	6	46	20	27	18	32	54	7	24	16	38	31	56	32	6	96	4	106	71	104	46	60	53	29	33	80	19	31	51	15	35	43
Dapma7bEVm023007	2	9	8	6	8	10	3	11	18	12	5	7	22	20	10	34	12	15	34	11	14	10	20	21	12	2	14	21	7	17	23	7	26	5	31	19	24	13	13	9	10	12	20	18	17	20	13	13	25
Dapma7bEVm023016	19	21	16	28	23	53	25	73	70	19	16	18	73	11	63	60	51	14	75	25	47	26	22	37	8	16	17	73	24	54	40	16	116	22	100	77	178	50	43	101	48	47	123	29	47	57	43	59	55
Dapma7bEVm023023	15	13	6	19	11	6	7	15	20	10	15	13	21	16	29	22	27	11	16	15	33	10	9	23	6	12	14	21	13	25	19	0	28	4	24	23	20	29	37	26	21	15	38	22	20	25	41	23	11
Dapma7bEVm023048	4	3	5	8	5	34	8	25	16	16	1	19	19	4	8	28	30	14	37	3	16	7	8	22	6	9	9	32	1	17	10	5	43	12	63	41	90	21	31	32	14	5	50	10	11	17	16	15	15
Dapma7bEVm023068	9	6	8	8	9	4	3	9	8	10	10	12	6	23	16	19	11	2	6	10	20	6	8	6	6	11	0	6	6	11	4	3	6	4	11	18	14	30	28	9	13	25	12	24	24	26	24	27	32
Dapma7bEVm023075	0	0	0	0	0	0	0	0	0	0	0	0	0	0	0	0	0	1	0	0	0	0	0	0	0	0	0	0	0	0	0	0	0	0	0	0	0	0	0	0	0	0	0	0	0	0	0	0	0
Dapma7bEVm023100	7	17	13	11	4	8	8	10	29	14	6	3	14	10	21	20	18	4	12	4	17	2	10	19	4	14	9	15	11	14	22	7	23	0	29	23	23	15	18	14	18	21	37	12	14	20	21	21	15
Dapma7bEVm023104	2	10	8	5	5	15	3	26	37	9	13	14	37	7	22	41	43	2	38	7	11	17	16	27	6	20	8	16	9	33	17	8	46	8	35	45	53	32	24	28	29	11	48	15	16	41	18	27	16
Dapma7bEVm023110	15	25	13	33	5	21	6	25	35	15	7	8	22	30	19	37	22	5	28	26	38	19	34	30	0	23	18	15	27	27	24	15	34	7	38	36	47	67	69	39	29	32	28	35	54	43	44	41	52
Dapma7bEVm023118	9	3	7	12	14	10	7	12	16	18	8	6	8	9	8	22	14	9	14	7	11	20	13	17	2	14	4	9	11	22	28	3	9	4	8	14	5	22	7	3	10	32	19	28	30	14	30	17	20
Dapma7bEVm023122	6	6	6	4	6	21	6	28	22	4	9	8	37	5	6	35	15	1	41	11	5	4	2	14	3	7	4	19	7	18	15	6	35	1	52	26	53	33	19	32	13	22	38	13	18	30	17	18	12
Dapma7bEVm023143	11	9	16	20	6	3	8	19	6	13	1	3	8	9	6	28	35	9	9	14	19	13	12	28	7	9	15	18	10	23	21	3	4	13	23	25	8	22	19	11	14	16	27	21	9	24	18	16	9
Dapma7bEVm023148	28	9	13	37	14	25	4	63	50	66	16	20	53	24	33	76	60	6	43	10	45	24	31	62	14	40	23	45	20	76	45	7	84	14	61	70	87	54	56	40	40	55	59	30	37	70	34	43	51
Dapma7bEVm023184	20	35	23	17	18	21	12	42	15	15	37	23	39	12	65	22	34	47	37	51	30	72	10	16	30	44	55	18	35	18	26	30	39	35	12	25	34	51	40	28	28	45	52	35	34	73	43	64	46
Dapma7bEVm023195	12	24	30	18	56	38	40	35	52	31	39	29	25	59	43	38	49	65	42	23	50	40	42	42	43	40	39	38	51	45	61	27	37	26	40	39	9	15	14	36	10	32	28	19	14	46	29	18	12
Dapma7bEVm023204	27	27	28	22	19	60	24	68	109	33	24	47	64	34	65	74	74	39	95	22	72	41	44	95	22	71	39	79	29	112	60	21	136	33	79	96	157	85	95	116	27	50	123	40	59	62	58	59	51
Dapma7bEVm023223	18	34	12	12	12	25	25	88	85	35	34	15	77	35	48	75	50	34	41	29	57	41	35	75	11	28	33	58	35	68	64	13	96	21	83	94	96	73	83	56	37	62	99	72	41	94	32	57	50
Dapma7bEVm023225	2308	1892	3190	1902	3845	2777	4132	893	3214	2732	3664	1703	1396	2792	2240	2521	2413	2800	2063	1672	3378	1737	2883	2722	3359	2732	1823	3084	2292	2062	3115	1758	2476	1821	2015	1303	1396	2397	2420	2612	1721	3451	2633	2373	2228	3403	1700	1933	2365
Dapma7bEVm023239	85	92	140	62	146	64	212	154	190	85	134	74	132	215	277	233	185	184	183	129	172	232	155	195	167	96	141	171	267	223	159	134	151	190	159	80	119	112	129	90	100	203	148	132	116	140	96	197	78
Dapma7bEVm023240	555	447	691	422	709	736	838	786	1122	716	1053	718	642	870	859	988	826	912	1009	692	966	714	883	893	860	960	728	1029	782	822	929	770	1077	560	983	703	831	582	602	646	523	680	805	659	523	758	637	649	439
Dapma7bEVm023295	4	10	2	17	5	3	2	23	8	6	3	5	10	10	7	7	6	5	3	7	14	4	8	9	0	2	6	16	10	8	15	1	15	1	8	18	9	15	18	4	17	29	26	9	35	25	18	15	14
Dapma7bEVm023318	2	2	2	4	1	1	1	5	7	1	0	0	4	5	4	1	4	1	4	4	10	2	9	9	0	2	2	1	4	4	1	1	6	1	5	12	3	6	7	4	3	8	6	4	2	5	9	8	7
Dapma7bEVm023322	60	42	50	48	69	51	73	86	132	64	98	46	60	90	184	106	64	108	59	79	88	146	76	99	48	77	72	84	94	87	83	49	70	118	69	68	46	64	67	69	44	74	56	89	66	69	50	73	77
Dapma7bEVm023344	0	8	1	0	0	3	2	4	10	10	0	0	7	0	3	11	8	3	12	4	7	7	4	6	4	3	2	4	12	11	5	0	12	2	6	14	4	6	6	11	2	4	5	4	8	7	5	4	6
Dapma7bEVm023350	205	186	268	173	229	284	343	109	462	352	404	304	157	363	169	355	319	361	317	208	451	128	400	338	334	360	214	360	273	324	365	222	320	135	293	140	120	93	90	149	94	117	152	142	112	123	146	105	115
Dapma7bEVm023366	1	0	2	18	6	2	5	14	9	2	8	2	17	5	11	17	8	3	8	7	6	18	6	10	3	8	10	2	7	17	6	6	19	1	13	11	14	21	9	1	17	10	9	18	17	9	16	12	8
Dapma7bEVm023372	1	1	0	2	0	0	0	4	9	5	0	2	2	1	2	7	2	3	0	2	0	3	4	4	0	1	3	2	1	4	3	0	7	0	3	6	9	4	8	6	1	1	9	4	2	2	3	0	2
Dapma7bEVm023380	2	2	2	5	3	10	0	26	26	8	3	1	10	12	13	15	23	2	8	6	14	12	13	23	2	5	4	18	10	18	12	1	18	5	7	19	13	19	16	13	4	6	26	6	16	10	25	9	9
Dapma7bEVm023409	20	47	9	42	8	32	10	66	68	25	13	26	58	30	36	57	52	4	62	10	42	11	37	56	8	32	6	48	21	57	49	6	77	14	90	75	68	88	66	58	46	51	97	52	41	78	44	49	58
Dapma7bEVm023423	543	190	265	213	51	258	47	301	275	86	529	61	937	824	489	1215	104	1834	889	1275	83	385	71	90	726	447	1089	105	746	1086	179	839	957	327	99	1490	212	70	186	152	177	185	228	251	144	497	90	249	565
Dapma7bEVm023444	0	0	0	0	3	8	0	6	5	3	1	5	4	1	5	3	8	0	10	1	0	0	2	1	3	13	6	9	2	6	1	5	2	1	8	6	7	12	2	8	10	6	12	7	3	7	5	5	9
Dapma7bEVm023458	1	0	0	0	0	0	0	0	0	1	0	0	0	0	0	0	2	0	1	0	0	0	0	0	1	0	0	0	0	0	0	0	0	0	0	0	0	0	0	0	0	0	1	0	0	0	0	0	0
Dapma7bEVm023459	0	22	7	12	5	29	7	42	50	25	2	13	38	21	14	57	39	5	63	5	27	7	10	33	4	14	21	38	18	54	21	2	77	9	50	39	83	65	42	56	27	33	72	6	24	33	35	21	30
Dapma7bEVm023466	3	8	3	6	10	6	0	12	24	6	3	6	10	13	13	23	20	4	22	12	13	10	13	7	2	11	7	27	7	19	8	7	31	4	27	49	42	29	35	32	14	16	47	14	14	27	25	18	24
Dapma7bEVm023565	0	0	0	0	0	0	0	0	0	0	0	0	0	0	0	0	1	0	0	0	0	0	0	0	0	0	0	1	0	0	0	0	0	0	0	0	0	0	0	0	0	0	0	0	0	0	0	0	0
Dapma7bEVm023576	64	151	89	155	93	179	52	265	273	112	54	133	254	122	153	232	254	62	244	111	229	99	155	164	54	113	96	241	140	201	181	87	283	48	478	392	476	324	285	244	200	243	631	202	184	303	258	201	274
Dapma7bEVm023600	22	52	27	52	12	57	16	70	92	19	13	33	67	44	40	86	99	18	75	27	60	29	49	71	16	31	54	50	54	85	61	8	100	7	177	168	178	100	88	109	94	92	132	40	60	67	61	72	129
Dapma7bEVm023625	0	0	0	0	0	0	0	0	0	0	0	0	0	0	0	0	0	0	0	0	0	0	0	0	0	0	0	0	0	0	0	0	0	0	0	0	0	0	0	0	0	0	0	0	0	0	0	0	0
Dapma7bEVm023649	53	160	109	177	106	270	73	180	746	393	108	56	183	705	134	729	644	117	212	111	717	127	562	641	125	88	138	654	157	997	624	87	247	62	587	242	236	172	194	211	89	153	236	132	178	256	104	110	148
Dapma7bEVm023650	0	3	1	0	0	2	0	9	2	2	0	0	0	1	0	1	0	0	0	0	2	5	0	1	1	0	0	2	0	0	0	0	1	1	1	0	0	4	1	0	1	4	2	1	2	2	4	0	4
Dapma7bEVm023672	49	65	72	80	55	95	86	101	205	96	72	53	92	148	89	171	135	73	115	100	195	63	134	137	72	61	80	169	97	141	180	74	138	38	221	138	158	145	125	137	122	94	189	113	100	119	125	123	115
Dapma7bEVm023704	87	73	84	72	118	78	116	85	166	88	151	180	114	100	111	114	87	208	127	86	133	100	135	78	160	143	94	107	139	118	97	104	172	79	139	85	129	101	90	75	75	63	101	94	52	112	107	126	72
Dapma7bEVm023711	4	15	9	12	8	2	1	24	10	17	8	6	13	11	15	12	21	2	0	11	21	1	9	17	1	17	7	14	12	26	22	1	8	2	18	7	10	12	9	14	13	24	16	10	6	20	20	16	22
Dapma7bEVm023719	15	15	16	16	35	28	19	33	46	29	16	30	20	32	42	42	21	29	28	15	36	20	31	38	24	30	15	30	27	51	30	25	26	20	23	24	26	37	21	21	19	21	45	31	22	39	32	16	27
Dapma7bEVm023773	257	366	195	437	227	402	229	764	585	398	232	280	410	349	381	710	671	153	528	274	614	294	419	566	177	379	275	460	362	547	490	134	721	139	1040	881	1245	734	896	602	635	716	1063	566	569	810	599	662	695
Dapma7bEVm023793	3	7	5	19	5	2	1	9	11	9	10	4	12	11	7	11	16	6	1	4	9	2	4	14	3	16	9	9	9	8	14	1	4	6	5	18	11	18	19	8	9	12	12	14	11	20	14	12	9
Dapma7bEVm023819	0	0	0	0	0	0	0	0	0	0	0	2	0	0	1	0	1	0	0	0	0	0	0	0	0	0	1	0	0	0	0	0	0	0	0	0	0	0	0	0	0	0	0	0	0	0	0	0	1
Dapma7bEVm023877	37	57	63	23	59	39	49	74	138	102	53	35	64	148	165	165	157	117	73	68	148	88	133	127	65	124	81	102	116	146	134	51	80	71	138	28	61	59	81	25	33	49	92	58	73	88	67	64	41
Dapma7bEVm023882	0	18	9	3	4	18	5	19	21	8	6	3	23	5	15	26	15	2	23	6	19	2	8	22	2	4	5	17	9	25	10	1	49	0	41	35	62	12	15	32	8	14	44	11	11	24	15	9	12
Dapma7bEVm023892	812	81	125	74	84	64	21	219	53	423	20	25	314	145	166	142	186	173	34	172	9	40	58	251	114	102	88	15	69	25	10	125	274	68	61	104	48	207	63	18	62	23	352	51	26	30	15	71	401
Dapma7bEVm023897	0	0	0	0	0	0	0	0	0	0	0	0	0	0	0	0	0	0	0	0	0	0	0	0	0	0	0	0	0	0	0	0	1	0	0	0	0	0	0	0	0	0	0	1	0	0	0	0	0
Dapma7bEVm023907	17	19	3	7	4	13	5	22	19	12	8	6	11	15	17	20	32	5	26	1	29	15	16	24	4	17	11	16	5	25	28	1	43	3	25	34	30	16	24	32	20	23	40	19	21	28	15	22	21
Dapma7bEVm023914	781	483	768	538	1362	748	1325	672	775	631	1541	1083	635	663	889	537	547	902	1108	817	705	830	589	654	1179	962	638	626	599	492	639	916	1042	892	584	668	904	806	713	1127	785	1020	1026	1194	817	883	872	909	697
Dapma7bEVm024000	16	23	28	20	24	30	32	32	61	19	33	32	55	22	36	50	43	50	61	40	48	26	26	41	20	48	18	57	22	25	44	21	66	25	76	70	48	48	40	47	27	42	70	25	34	35	46	38	37
Dapma7bEVm024011	30	45	64	47	52	63	74	44	82	65	68	50	26	53	81	84	64	57	55	49	112	43	78	98	63	56	51	60	60	68	89	49	68	35	42	35	62	56	68	63	60	65	68	82	51	63	59	111	55
Dapma7bEVm024032	28	122	30	69	40	187	18	152	220	44	30	64	242	39	125	143	169	23	309	36	108	42	77	146	16	69	57	173	83	117	84	25	260	31	260	248	515	182	205	374	131	145	434	174	140	254	175	133	119
Dapma7bEVm024040	168	50	21	44	36	58	26	117	36	191	19	32	83	65	133	86	130	48	61	64	45	53	48	75	26	59	45	58	53	72	39	35	88	66	70	85	83	122	49	78	70	64	171	62	69	70	59	56	111
Dapma7bEVm024100	1	13	17	25	8	40	16	40	43	18	15	29	57	7	10	32	31	15	74	26	14	19	18	27	27	18	16	20	16	29	23	14	48	8	163	49	157	42	51	89	22	25	85	32	27	52	27	20	31
Dapma7bEVm024147	26	46	34	73	24	78	13	93	89	50	19	22	93	61	50	125	78	19	106	63	77	60	57	97	25	61	35	89	42	101	87	19	121	27	200	114	242	125	101	143	71	100	204	83	76	128	85	69	120
Dapma7bEVm024164	14	52	23	49	22	87	6	103	102	30	10	26	92	37	45	91	118	19	108	30	72	41	59	63	12	27	15	111	43	80	53	11	141	6	245	130	212	80	84	115	64	71	179	46	68	117	53	57	54
Dapma7bEVm024184	12	17	9	12	11	17	8	31	24	13	13	6	21	12	13	31	24	2	24	3	12	26	14	20	9	11	6	22	7	19	26	5	29	5	38	29	42	29	22	24	12	17	32	16	9	28	21	16	14
Dapma7bEVm024238	0	0	0	0	0	0	0	2	0	0	0	0	3	1	1	0	1	0	0	0	0	0	1	0	0	0	0	0	0	2	0	0	0	1	0	0	0	0	3	0	1	0	2	2	0	2	2	0	1
Dapma7bEVm024244	7	5	5	9	7	19	5	19	35	1	6	12	21	17	13	32	19	8	31	5	12	5	4	15	5	8	12	26	7	22	8	8	24	4	32	21	37	6	12	18	5	8	26	9	19	18	25	19	19
Dapma7bEVm024247	3	6	3	11	2	11	2	8	13	1	3	5	5	6	12	6	8	3	7	4	4	3	4	10	2	7	4	1	3	4	2	5	5	8	7	11	5	13	12	8	5	8	18	16	7	8	10	8	15
Dapma7bEVm024248	6	7	4	5	6	8	3	18	12	4	0	0	6	9	5	8	6	1	11	5	5	9	2	12	0	3	5	5	7	13	3	1	13	2	5	7	29	6	10	9	18	7	20	4	9	11	15	6	7
Dapma7bEVm024278	15	21	7	16	10	66	9	78	105	14	9	13	81	23	39	98	90	5	112	17	48	26	29	45	1	29	26	70	27	73	50	6	122	8	155	95	155	44	86	99	38	35	131	40	48	73	56	47	42
Dapma7bEVm024305	23	62	15	36	14	143	10	159	237	63	12	13	196	43	90	189	108	8	241	21	98	47	82	163	6	49	51	182	67	184	90	16	293	10	194	217	412	148	131	277	55	86	409	80	100	134	101	62	88
Dapma7bEVm024311	15	22	10	19	9	40	28	74	73	10	14	23	45	29	36	91	60	8	65	12	40	19	34	50	12	30	18	44	30	58	41	25	90	3	112	92	91	67	46	68	39	45	126	40	47	76	34	40	48
Dapma7bEVm024419	4	10	3	9	6	9	6	20	14	13	5	1	10	13	8	22	15	8	8	11	9	6	11	13	10	6	14	6	7	4	8	4	8	6	20	36	31	22	34	9	8	19	25	18	15	21	19	17	20
Dapma7bEVm024547	21	31	35	19	70	44	47	31	53	39	68	49	38	47	46	45	32	48	68	58	47	39	43	33	77	68	47	57	48	51	42	47	75	42	44	29	49	55	40	49	46	77	76	55	47	59	57	61	57
Dapma7bEVm024662	16	34	14	40	11	58	4	114	101	13	7	7	107	30	62	108	121	6	113	17	72	22	34	77	7	38	25	95	29	79	56	13	150	7	128	82	167	75	86	124	59	49	162	45	63	82	46	62	46
Dapma7bEVm024981	15	18	11	8	10	11	8	43	32	10	1	4	23	21	14	26	24	3	22	19	24	14	13	18	14	12	13	27	18	38	22	1	61	4	33	49	56	34	26	41	36	12	37	38	11	39	19	29	33
Dapma7bEVm025154	19	35	15	41	21	36	7	70	56	19	17	21	55	41	33	52	54	16	45	26	36	22	30	46	14	25	14	30	38	55	46	12	57	12	71	74	91	59	65	67	58	53	100	59	65	78	51	57	54
Dapma7bEVm025189	33	65	30	93	42	65	35	141	81	66	32	34	55	50	54	89	92	20	71	34	105	46	83	53	18	58	37	64	41	62	84	21	105	14	136	142	184	125	132	65	78	96	176	100	74	123	88	112	122
Dapma7bEVm025316	12	9	7	12	9	10	4	7	18	10	11	17	13	13	13	19	21	7	15	14	14	6	12	23	4	12	16	11	6	23	23	6	18	5	31	28	33	23	31	27	13	15	27	19	10	38	36	16	14
Dapma7bEVm025416	13	13	9	16	2	6	6	14	24	11	8	4	11	11	23	23	22	1	18	8	26	17	10	19	12	8	8	18	7	12	19	1	16	9	21	16	22	21	26	13	6	18	42	9	11	22	10	11	24
Dapma7bEVm025418	3	12	4	14	4	18	5	23	21	14	6	3	26	14	27	23	20	3	53	10	28	12	15	16	4	8	16	37	6	28	21	1	36	1	31	31	71	27	42	28	17	13	36	28	23	33	27	25	25
Dapma7bEVm025462	4	11	3	17	12	10	11	9	20	8	3	9	14	16	7	20	14	5	16	7	16	13	12	17	3	16	6	7	11	11	11	3	7	0	11	25	20	14	34	15	24	19	26	19	13	10	32	24	21
Dapma7bEVm025743	14	62	24	15	40	29	19	45	38	28	24	12	29	17	31	44	36	17	21	35	29	24	38	17	16	22	13	25	28	34	41	20	49	18	40	26	33	43	58	45	44	44	57	35	36	50	51	52	26
Dapma7bEVm025783	13	22	25	20	23	27	23	14	145	139	26	14	20	130	19	127	149	16	27	13	158	26	133	124	13	18	13	188	8	115	103	8	37	11	126	11	15	18	17	39	16	13	27	17	13	21	26	22	20
Dapma7bEVm026291	20	28	21	50	27	37	14	33	39	31	15	16	25	32	37	44	65	23	39	21	53	40	40	49	11	40	23	10	33	52	49	19	41	12	59	35	40	79	57	35	46	82	67	39	60	67	73	59	42
Dapma7bEVm026426	37	19	52	34	60	44	57	46	68	51	71	35	36	61	64	75	70	84	36	48	72	50	54	88	55	53	65	74	67	61	85	52	62	39	51	57	27	72	62	57	33	96	58	93	41	61	62	56	66
Dapma7bEVm026442	5	12	17	8	10	13	2	33	26	14	6	12	25	9	12	20	27	2	26	5	17	14	17	18	8	12	9	9	7	25	14	4	32	7	52	49	49	27	27	14	24	33	45	34	20	32	28	24	35
Dapma7bEVm026478	5	4	5	1	4	13	4	26	28	4	0	3	39	11	1	38	12	5	30	0	10	2	4	11	9	9	2	22	6	21	5	5	53	4	39	10	52	14	13	30	3	4	32	4	13	12	5	7	12
Dapma7bEVm026556	8	8	6	17	4	4	12	29	20	18	4	13	10	14	15	22	16	7	19	11	24	13	15	20	7	20	24	12	18	26	18	5	24	5	23	16	26	29	33	6	31	40	22	25	31	34	35	28	11
Dapma7bEVm026608	7	18	16	14	3	12	14	40	21	19	12	32	23	17	12	41	39	7	21	10	25	15	13	19	5	24	10	21	15	35	29	9	42	5	36	31	41	37	29	26	21	47	64	19	33	32	33	38	31
Dapma7bEVm026612	6	3	0	3	0	8	0	5	10	10	0	3	3	7	7	7	4	3	10	0	3	11	9	4	1	0	6	4	12	8	5	1	12	0	7	8	6	10	21	3	7	4	14	6	10	13	3	12	7
Dapma7bEVm026619	10	10	3	15	3	8	5	19	14	11	2	8	9	9	19	25	17	4	6	2	22	8	7	23	4	10	5	10	17	30	20	1	33	0	16	29	16	22	22	15	20	15	32	9	15	32	30	20	15
Dapma7bEVm026701	10	20	19	15	21	13	14	26	27	20	19	18	35	38	21	20	26	14	34	18	28	13	16	28	20	28	13	31	19	35	29	10	26	18	23	33	39	24	24	21	15	31	55	25	32	29	42	26	19
Dapma7bEVm026730	23	23	21	28	11	26	31	38	54	22	5	14	34	34	34	42	42	28	51	36	36	18	30	56	15	34	27	28	35	44	41	9	65	6	43	52	54	58	43	44	51	33	62	33	31	59	47	38	30
Dapma7bEVm026740	0	4	1	0	4	6	7	8	5	2	4	3	6	5	4	4	3	1	7	8	16	2	5	8	4	10	0	1	8	8	2	5	4	0	3	4	0	6	2	12	3	5	15	7	5	7	17	8	3
Dapma7bEVm026791	3	2	3	5	3	4	2	5	11	1	7	4	1	12	10	13	7	8	4	4	10	2	12	11	8	11	3	6	2	8	13	3	9	0	6	7	6	13	17	5	7	8	11	8	6	18	11	23	18
Dapma7bEVm026807	0	0	1	0	0	1	0	0	0	0	0	0	0	0	0	0	0	0	0	0	0	2	0	0	3	3	0	0	0	0	0	0	0	0	0	0	0	0	1	0	0	2	0	1	0	0	7	0	3
Dapma7bEVm026918	64	28	25	17	28	34	39	31	86	40	51	8	38	71	59	83	48	88	66	49	69	43	54	79	49	45	39	60	77	91	57	40	41	28	47	28	31	16	12	27	13	20	31	14	24	25	38	41	9
Dapma7bEVm027043	257	216	404	222	330	306	343	238	978	653	530	210	273	949	394	810	658	521	389	321	858	463	736	744	421	493	335	933	412	783	743	325	405	306	535	179	185	157	113	198	131	240	187	214	208	271	184	215	161
Dapma7bEVm027247	149	60	118	74	183	95	227	146	104	107	339	157	118	72	170	60	54	130	186	155	66	203	89	78	136	185	104	87	114	59	87	121	147	217	78	58	118	86	107	185	105	170	176	166	158	149	160	152	90
Dapma7bEVm027251	31	38	50	38	19	51	10	71	69	20	54	76	189	44	82	84	51	76	189	154	36	24	20	33	49	42	317	77	107	121	26	91	245	99	74	568	116	49	65	132	125	125	148	238	61	204	85	100	131
Dapma7bEVm027262	7	11	25	18	27	43	33	35	65	44	19	26	44	39	38	50	35	29	52	16	42	25	33	38	35	15	20	61	26	76	36	31	53	8	61	30	72	22	24	32	29	21	62	43	43	39	30	26	30
Dapma7bEVm027263	35	29	40	44	46	39	41	56	105	63	71	49	69	68	59	102	58	58	109	40	66	53	78	63	55	37	49	99	46	95	42	53	119	60	78	141	80	56	44	78	71	55	74	95	46	59	61	49	20
Dapma7bEVm027279	4	70	8	8	170	14	7	12	17	18	7	213	110	12	16	25	15	8	106	10	16	6	24	25	298	22	37	133	27	22	18	174	285	7	16	84	113	228	70	111	79	464	198	255	36	95	119	89	6
Dapma7bEVm027346	61	155	46	122	33	329	18	243	280	63	24	68	313	64	127	240	207	32	380	42	117	67	83	164	44	72	55	265	74	186	115	17	478	28	424	351	719	197	196	462	107	122	580	147	166	207	175	128	192
Dapma7bEVm027368	24	64	28	71	21	58	13	54	64	40	8	22	44	24	27	46	71	16	50	45	71	31	46	52	15	46	20	62	38	58	33	19	87	9	61	110	111	103	89	58	97	64	143	64	85	94	96	79	55
Dapma7bEVm027382	157	164	137	143	133	262	204	429	428	185	289	128	519	229	502	454	352	358	499	244	328	368	247	378	138	367	132	420	269	368	328	218	579	249	423	416	589	269	325	464	210	252	673	172	189	321	305	292	166
Dapma7bEVm027384	6	57	15	25	16	155	8	57	159	16	7	16	101	29	44	83	79	2	215	1	55	27	38	65	5	20	24	116	34	65	29	7	158	2	126	148	316	67	75	217	35	39	270	45	30	82	37	38	72
Dapma7bEVm027389	8	29	12	21	21	68	10	61	86	18	15	16	83	42	26	108	47	24	67	17	52	16	25	61	16	23	19	50	37	62	55	15	92	19	107	85	120	27	57	68	51	20	118	26	24	75	29	29	24
Dapma7bEVm027400	390	231	397	261	332	322	470	286	602	408	485	266	328	453	438	539	439	457	470	398	560	421	561	527	399	408	380	498	396	521	506	343	399	383	334	424	245	228	208	292	211	357	336	357	304	354	347	348	270
Dapma7bEVm027409	5	6	12	12	11	23	21	28	20	11	13	7	14	33	23	20	32	11	24	10	24	15	20	53	15	12	6	28	18	71	33	4	28	8	60	22	24	25	15	14	25	21	19	16	15	25	9	10	10
Dapma7bEVm027411	5	10	13	28	3	15	9	24	52	7	5	16	35	15	37	53	23	12	39	15	26	11	18	51	5	19	13	22	15	46	38	6	48	2	33	38	37	35	48	21	38	19	48	19	19	36	20	36	34
Dapma7bEVm027414	18	18	7	8	4	14	10	11	20	11	4	11	11	10	11	18	20	4	12	10	13	6	6	19	10	6	6	4	10	36	19	1	10	8	28	12	22	11	19	6	19	18	18	9	14	22	24	14	10
Dapma7bEVm027460	139	34	133	53	108	121	143	121	285	162	178	72	140	300	311	292	233	276	290	123	206	337	206	206	172	276	179	234	303	338	289	179	190	289	145	71	74	77	40	158	68	91	95	58	70	116	122	140	46
Dapma7bEVm027464	122	71	148	83	132	110	205	259	162	147	326	166	160	179	307	191	204	223	211	268	245	377	171	184	183	218	215	224	228	212	205	170	249	250	169	111	136	109	141	149	153	126	172	146	148	176	159	176	130
Dapma7bEVm027475	12	20	9	39	17	32	18	65	49	48	16	20	53	52	42	54	63	29	36	39	79	47	40	65	22	40	33	47	33	61	62	25	67	30	81	61	89	66	63	64	36	95	93	53	47	62	39	53	51
Dapma7bEVm027492	61	25	59	41	49	43	33	67	67	61	102	45	49	52	116	78	53	81	50	73	86	106	76	74	78	70	76	74	91	52	85	49	63	81	66	26	39	42	44	43	63	66	65	66	46	76	60	61	38
Dapma7bEVm027493	23	10	7	16	5	6	9	12	23	10	8	8	17	23	13	24	39	3	19	20	29	21	27	22	8	25	8	18	21	24	14	7	35	16	24	33	41	42	37	25	28	23	49	25	18	33	34	39	22
Dapma7bEVm027494	1	4	1	15	2	4	0	21	5	5	3	4	5	4	8	17	8	3	3	1	17	3	5	8	0	4	1	3	7	17	12	0	15	0	10	20	18	13	29	10	10	27	13	6	12	3	12	4	8
Dapma7bEVm027495	2	11	11	16	4	8	2	10	16	10	1	16	10	12	17	32	13	9	18	10	17	8	14	15	12	8	13	11	4	11	12	17	11	8	22	6	1	11	6	0	17	5	23	16	2	19	20	6	8
Dapma7bEVm027498	14	20	8	3	6	11	3	11	19	6	3	8	16	12	26	14	18	1	8	1	12	5	9	15	5	9	6	9	22	24	12	4	18	3	19	12	30	13	12	19	18	10	26	19	4	19	14	22	15
Dapma7bEVm027509	29	16	30	12	18	34	33	23	37	31	30	40	38	19	32	27	18	31	59	32	39	15	32	27	36	33	26	34	20	34	37	19	46	28	28	19	33	30	21	64	20	21	21	31	27	31	19	36	24
Dapma7bEVm027519	0	0	0	0	0	0	0	0	0	0	0	0	0	0	0	0	0	0	0	0	0	0	0	0	0	0	0	0	0	0	0	0	0	0	0	0	0	0	0	0	0	0	2	0	0	0	0	0	3
Dapma7bEVm027521	11	22	7	18	7	20	10	18	38	22	14	10	14	19	18	41	31	5	16	23	19	11	25	26	4	15	21	23	23	28	39	5	29	7	49	48	42	66	27	23	34	56	66	27	26	33	25	38	38
Dapma7bEVm027522	10	46	41	42	61	51	12	41	134	110	19	29	41	125	33	123	107	15	21	23	171	42	95	118	40	35	22	155	41	97	121	16	40	20	156	43	56	101	83	54	35	66	38	45	75	93	25	39	86
Dapma7bEVm027529	21	37	7	21	14	50	5	65	73	27	25	8	52	35	52	72	78	6	81	25	41	26	43	70	6	38	19	43	32	56	47	6	89	6	90	79	100	65	70	80	49	73	122	25	41	60	24	50	25
Dapma7bEVm027550	4	7	4	1	2	8	3	9	10	5	9	4	11	5	4	13	8	10	11	3	9	5	6	8	3	4	3	5	15	9	6	2	16	11	19	16	31	11	9	18	7	13	14	10	2	8	10	5	8
Dapma7bEVm027561	9	16	28	20	12	51	14	34	104	32	10	13	27	73	112	184	97	28	37	19	79	46	51	124	44	21	30	71	39	122	90	13	54	22	120	26	69	43	32	58	32	25	84	21	43	53	25	35	31
Dapma7bEVm027564	152	104	176	110	139	196	216	157	376	244	202	113	244	339	309	379	262	289	163	187	373	235	308	313	192	201	214	290	266	353	291	122	246	177	210	217	137	166	237	231	150	256	229	177	175	359	208	191	174
Dapma7bEVm027575	15	16	7	16	12	42	10	43	49	14	9	22	43	19	51	44	42	8	25	25	48	21	37	59	9	41	19	35	26	54	35	11	62	13	68	45	52	63	58	22	38	50	57	29	43	37	18	30	46
Dapma7bEVm027581	237	158	265	172	259	239	402	275	243	212	455	310	220	314	340	247	215	378	348	345	305	273	225	268	273	321	292	342	281	238	263	289	304	317	249	326	164	224	199	266	248	252	265	287	262	216	276	277	194
Dapma7bEVm027599	25	43	21	44	19	92	10	121	123	41	5	29	133	34	72	105	105	25	138	28	77	34	51	85	22	33	45	135	45	86	57	10	163	15	163	135	236	101	96	200	49	74	213	57	60	105	80	92	100
Dapma7bEVm027606	0	0	0	0	0	0	0	5	1	4	0	0	0	0	0	0	0	0	0	0	0	0	0	0	0	0	0	0	0	1	1	0	3	0	3	2	0	0	0	0	0	0	1	0	0	1	2	0	0
Dapma7bEVm027608	33	49	52	47	19	61	20	115	78	41	18	38	65	38	47	104	91	11	125	28	88	37	52	48	16	47	34	69	39	83	51	20	110	22	146	109	171	83	70	93	76	49	125	62	64	73	88	55	82
Dapma7bEVm027617	0	0	0	1	0	1	1	4	5	3	0	0	7	0	4	13	6	0	0	2	3	0	2	0	0	1	2	1	5	6	0	2	12	0	7	5	2	0	2	4	2	1	14	2	1	2	0	2	2
Dapma7bEVm027640	77	43	77	58	93	94	84	113	82	70	113	146	91	72	106	90	71	106	158	111	83	115	71	64	151	114	141	101	123	101	72	122	237	91	116	146	113	152	101	120	107	135	176	187	96	123	120	112	50
Dapma7bEVm027642	5	5	3	13	7	4	2	23	18	2	3	2	16	10	10	6	15	4	6	7	15	3	7	13	4	19	8	8	13	10	10	0	15	2	10	34	13	11	11	12	9	18	21	4	18	10	23	9	8
Dapma7bEVm027644	128	121	188	93	0	214	0	161	67	6	435	8	232	9	218	101	31	661	215	1015	25	12	8	33	213	246	968	57	153	81	21	273	553	234	83	1199	120	12	49	142	81	65	75	56	30	295	11	184	397
Dapma7bEVm027654	9	7	23	17	3	4	5	24	9	14	1	8	15	11	18	21	20	7	25	8	21	15	23	16	6	21	13	6	12	17	20	6	14	4	12	11	8	14	23	6	6	11	23	12	17	20	16	16	12
Dapma7bEVm027660	216	117	142	130	189	175	170	121	428	245	227	129	202	369	270	469	307	446	191	185	437	244	386	399	183	236	253	337	330	501	356	185	275	165	325	223	108	168	104	166	95	161	154	182	134	265	161	127	116
Dapma7bEVm027676	9	7	6	9	4	32	5	33	34	3	12	18	26	13	21	32	20	3	33	14	21	9	25	17	9	12	9	45	9	36	12	7	60	6	64	59	55	32	31	39	11	17	75	19	31	22	22	34	30
Dapma7bEVm027677	9	6	4	13	4	7	12	7	5	7	14	10	11	13	14	11	10	6	8	15	20	3	10	9	5	11	10	5	12	7	9	6	15	4	14	12	19	12	13	9	13	17	9	19	19	8	27	9	13
Dapma7bEVm027691	3	6	7	7	8	9	5	7	5	4	7	10	16	6	7	13	12	2	20	4	8	8	9	13	4	4	3	9	5	14	4	4	14	2	16	15	26	12	5	11	18	7	11	13	8	14	4	25	11
Dapma7bEVm027699	0	0	0	0	0	0	0	0	0	0	0	0	0	0	0	0	0	0	0	1	0	0	1	0	0	0	0	0	0	0	0	0	0	0	0	0	0	0	0	0	0	0	0	0	0	3	0	0	0
Dapma7bEVm027708	565	368	729	454	806	587	890	768	939	681	1158	754	660	940	925	867	807	1098	928	902	984	904	877	884	928	939	821	961	830	866	835	739	900	822	774	563	498	506	442	645	512	678	629	697	546	610	640	718	424
Dapma7bEVm027711	6	12	7	14	10	10	3	19	14	10	4	5	20	21	9	14	11	9	14	7	12	13	13	26	3	13	7	9	8	23	20	3	25	13	15	21	20	19	23	15	9	22	21	25	18	29	11	17	25
Dapma7bEVm027719	847	470	339	412	737	285	635	1260	286	868	694	1278	965	547	1065	270	486	686	794	1030	402	690	273	402	725	831	754	301	637	278	274	981	928	712	544	590	643	412	601	578	1062	483	810	552	535	409	487	828	531
Dapma7bEVm027722	20	8	7	25	7	20	22	33	20	16	16	14	25	18	29	25	26	24	26	22	20	30	15	31	12	27	21	22	42	22	27	6	38	21	37	26	38	29	42	24	18	25	34	31	14	39	29	37	22
Dapma7bEVm027726	2	6	4	4	7	5	9	2	12	6	3	5	6	8	8	6	8	5	2	4	4	5	7	7	1	2	7	8	4	6	4	2	11	0	12	13	2	19	16	13	12	14	8	4	4	15	7	8	10
Dapma7bEVm027762	6	6	2	7	4	12	2	18	15	11	3	4	11	1	0	19	12	7	29	4	4	4	4	3	4	9	6	6	7	9	4	4	20	5	60	19	29	13	8	43	3	13	16	8	4	7	10	10	13
Dapma7bEVm027767	15	10	2	30	1	7	2	32	29	17	9	9	22	12	22	19	22	5	17	12	19	16	15	29	4	11	21	9	13	40	15	3	24	0	13	21	8	19	18	10	11	20	26	7	21	28	19	9	11
Dapma7bEVm027771	18	4	5	18	7	5	2	21	20	9	7	13	17	8	11	22	24	11	33	10	15	6	25	24	2	17	5	17	10	32	14	4	37	3	25	40	26	43	27	39	23	30	35	13	34	48	48	24	21
Dapma7bEVm027781	25	59	31	47	16	75	7	97	94	33	23	10	112	61	79	97	87	9	117	48	86	52	48	87	9	68	55	78	66	89	77	16	141	15	154	147	223	70	144	169	79	81	226	75	60	103	109	75	71
Dapma7bEVm027787	25	16	9	12	24	8	27	27	23	9	17	22	33	18	30	29	15	33	38	20	22	20	16	20	7	23	17	18	13	30	20	23	37	11	24	16	38	25	12	24	31	24	26	18	21	23	41	27	29
Dapma7bEVm027790	498	315	397	342	496	520	723	388	489	470	745	541	333	347	610	366	364	510	439	357	612	690	496	403	412	592	437	424	369	307	436	353	551	524	450	535	481	502	496	752	520	602	663	720	485	633	709	688	529
Dapma7bEVm027827	2	4	8	10	10	6	5	16	16	5	3	8	21	9	12	19	12	6	16	11	9	1	6	38	1	10	9	21	13	22	12	2	21	1	21	15	11	22	18	4	16	27	33	19	11	18	20	20	18
Dapma7bEVm027830	45	34	46	20	41	51	60	25	36	43	61	48	48	64	63	59	34	80	44	39	60	46	33	32	64	58	81	51	44	44	50	23	75	50	37	84	47	51	53	51	50	75	40	76	24	58	48	59	27
Dapma7bEVm027836	15	20	10	15	8	19	11	44	48	14	8	7	33	13	20	41	31	3	22	9	19	10	13	36	11	15	10	16	20	39	24	6	58	1	39	35	43	27	27	32	18	36	29	26	27	53	31	22	17
Dapma7bEVm027840	1	6	5	5	4	3	5	10	12	5	3	5	4	10	11	16	13	11	14	10	8	5	13	6	4	11	13	9	9	14	8	2	18	6	17	11	10	13	17	18	11	1	23	10	12	12	2	2	8
Dapma7bEVm027847	9	14	4	3	4	9	4	13	6	5	2	6	9	6	7	13	22	0	16	5	16	5	5	13	1	4	13	11	4	8	13	8	22	2	29	8	24	23	19	11	13	13	24	11	15	13	9	15	4
Dapma7bEVm027857	17	8	5	15	20	9	11	19	14	9	4	7	20	9	30	23	28	6	10	17	29	10	16	15	3	13	12	9	14	23	20	5	21	12	22	25	40	23	45	20	35	42	36	32	37	78	36	31	25
Dapma7bEVm027876	23	16	29	22	24	28	36	42	52	28	27	31	19	37	39	62	41	66	60	40	61	33	43	39	32	44	43	33	50	57	38	37	52	24	36	35	35	23	23	22	19	32	45	27	24	39	29	50	15
Dapma7bEVm027877	6	12	4	8	2	6	3	17	26	8	8	8	24	10	13	20	15	11	19	9	15	8	14	19	2	12	12	10	9	19	26	7	29	9	15	17	16	36	20	13	13	19	21	17	28	13	39	17	11
Dapma7bEVm027886	190	577	253	471	206	959	161	1664	1756	383	128	200	1400	536	721	1766	1556	184	1546	254	939	415	730	1416	169	524	471	1287	609	1613	900	134	2243	124	2122	1972	3145	1257	1406	1823	817	851	2655	566	845	1278	765	809	995
Dapma7bEVm027897	0	0	0	0	0	0	0	0	0	0	0	0	0	0	0	0	0	0	0	1	0	0	0	0	0	0	0	0	0	0	0	0	0	0	0	0	0	0	0	0	0	0	0	0	0	0	0	0	1
Dapma7bEVm027909	17	37	31	27	68	33	33	41	72	47	32	35	20	34	53	60	55	45	27	51	64	33	46	43	32	25	23	39	43	47	59	17	47	30	46	38	47	39	36	51	12	39	40	24	34	48	16	24	25
Dapma7bEVm027932	19	8	12	7	6	10	9	11	12	6	18	7	21	6	14	15	24	11	14	13	15	10	15	24	7	7	5	9	18	19	11	9	14	5	25	15	15	23	26	9	12	22	17	10	11	22	17	20	36
Dapma7bEVm027934	0	0	0	0	0	0	0	0	0	0	0	0	0	0	0	0	0	0	0	0	0	0	0	0	0	0	0	0	0	0	0	0	0	0	0	0	0	0	0	0	0	0	0	0	0	0	0	0	0
Dapma7bEVm027936	2	7	3	15	3	9	9	15	18	8	2	6	19	15	28	21	24	4	20	9	23	13	13	19	6	14	14	11	15	20	5	4	33	3	16	16	9	38	26	18	30	29	27	28	18	21	23	34	11
Dapma7bEVm027937	923	442	890	603	786	830	896	453	1880	1284	1030	417	725	1701	912	1696	1197	1448	886	726	1699	1064	1562	1293	1096	1032	892	1481	1135	1604	1723	760	994	683	782	741	337	691	503	1220	431	1200	760	961	689	899	308	618	598
Dapma7bEVm027942	9	15	9	7	9	8	10	25	9	20	4	9	8	13	13	17	18	3	18	19	20	20	13	21	3	9	6	5	23	15	36	3	13	6	10	16	18	21	18	2	12	24	19	29	34	35	35	28	25
Dapma7bEVm027959	11	21	41	21	37	26	39	21	62	46	46	10	16	59	56	45	33	48	26	22	38	34	55	70	39	27	31	55	63	65	71	32	32	35	43	6	15	18	19	12	33	29	16	20	20	21	32	53	10
Dapma7bEVm027961	4	8	4	6	4	7	1	12	6	8	2	6	4	5	5	9	12	4	6	13	9	5	16	9	2	8	6	4	10	20	20	4	12	1	15	2	12	9	12	7	8	16	13	10	7	14	14	14	7
Dapma7bEVm027967	2	4	1	1	3	8	7	2	7	0	10	4	8	4	10	11	4	5	5	8	12	8	8	3	5	9	3	8	1	8	5	6	15	9	10	27	24	7	7	10	8	2	31	11	17	5	6	5	9
Dapma7bEVm027980	1	4	4	4	2	25	4	12	22	8	1	8	28	2	11	20	16	5	40	4	11	3	6	21	0	3	0	22	3	5	8	1	31	0	55	19	54	17	7	45	6	9	47	5	8	15	7	9	14
Dapma7bEVm027987	6	9	4	4	6	8	3	6	13	9	9	9	14	13	8	9	3	4	5	3	7	6	1	9	4	7	4	8	5	16	12	7	4	1	10	10	19	17	22	15	16	10	17	12	9	10	23	10	12
Dapma7bEVm027994	121	84	83	57	110	96	100	75	65	69	133	103	64	67	71	75	86	89	133	82	101	91	81	53	70	141	82	86	79	66	87	111	106	74	61	74	122	46	63	67	56	48	121	73	79	67	158	110	63
Dapma7bEVm028045	88	47	71	74	68	61	120	56	89	76	168	86	53	62	85	81	69	102	111	69	98	88	89	65	51	161	42	66	79	57	96	47	105	84	79	47	60	76	55	74	64	22	66	45	43	75	107	104	26
Dapma7bEVm028051	11	9	10	13	15	9	12	4	16	11	13	12	11	7	16	20	28	8	10	20	23	14	25	22	9	13	10	17	9	20	16	5	17	2	18	26	8	43	25	4	29	16	46	27	25	28	36	25	37
Dapma7bEVm028060	0	0	0	0	0	0	0	0	0	0	0	0	0	0	0	0	0	0	0	0	0	0	0	0	1	0	0	0	0	0	0	0	0	0	0	0	0	0	0	0	0	1	0	0	0	0	0	0	0
Dapma7bEVm028064	223	153	234	138	279	193	255	230	403	227	363	289	224	417	332	376	295	432	343	257	371	347	312	306	314	321	295	338	332	420	312	335	458	272	278	259	183	265	189	247	210	278	259	296	195	375	313	261	192
Dapma7bEVm028071	34	40	25	38	37	46	37	88	95	54	79	35	69	57	104	90	97	52	92	46	88	96	78	84	34	50	61	69	77	108	81	18	89	49	66	71	73	76	65	100	41	57	91	66	79	74	107	61	66
Dapma7bEVm028078	25	58	26	69	20	162	14	267	236	80	13	15	203	66	114	241	209	12	214	42	133	45	96	211	19	70	46	167	86	192	108	11	333	6	272	213	426	183	223	253	103	110	416	102	110	195	135	105	113
Dapma7bEVm028079	131	44	49	66	37	66	20	131	58	34	93	26	169	34	98	101	64	180	189	173	62	84	41	72	81	124	170	69	163	107	56	115	230	34	105	287	173	115	136	115	81	85	131	72	119	159	122	86	179
Dapma7bEVm028081	7	32	14	28	14	31	20	69	72	20	6	23	71	17	44	74	57	12	62	11	55	21	28	42	7	18	18	41	31	47	35	7	73	8	90	86	81	82	49	67	60	46	111	37	59	76	55	48	52
Dapma7bEVm028106	7	15	20	17	36	36	9	57	63	11	31	32	46	36	32	76	54	19	53	17	46	14	21	47	15	36	32	45	33	62	32	26	63	20	72	44	88	44	44	94	29	39	82	58	28	53	36	22	20
Dapma7bEVm028117	42	72	64	58	78	75	63	85	146	109	66	85	57	105	81	110	109	67	105	63	137	86	91	126	82	73	93	113	74	109	123	38	133	37	139	86	121	111	122	120	112	127	131	101	93	125	105	99	96
Dapma7bEVm028132	4	10	0	5	5	5	3	16	8	10	3	3	12	7	4	5	9	0	11	6	9	2	4	12	1	5	2	13	6	2	5	2	14	0	12	8	7	4	8	19	13	10	20	14	3	19	9	15	15
Dapma7bEVm028149	41	73	86	58	67	95	103	45	218	166	90	62	62	187	102	229	205	107	69	61	219	75	227	201	54	77	67	246	83	254	186	47	123	64	235	87	51	62	80	74	60	105	98	48	83	76	63	86	64
Dapma7bEVm028154	400	337	483	334	360	548	544	295	613	561	676	343	334	591	333	563	509	519	557	440	681	386	505	524	496	520	399	617	346	476	578	413	565	329	548	457	343	275	268	398	262	395	423	444	349	344	392	317	317
Dapma7bEVm028166	0	0	0	0	0	0	0	0	0	0	0	0	0	0	0	0	0	0	0	0	0	0	0	0	0	0	0	0	0	0	0	0	0	0	0	0	0	0	0	0	0	0	1	0	0	0	0	0	0
Dapma7bEVm028198	3	13	10	7	9	58	11	64	45	7	17	10	29	10	16	31	56	25	73	15	25	12	6	22	15	13	13	34	19	24	25	11	79	10	96	75	106	39	26	82	40	29	95	27	30	47	36	34	29
Dapma7bEVm028228	6	21	2	5	4	39	2	66	76	12	9	18	52	20	34	49	53	22	68	16	34	10	30	48	13	21	29	28	18	42	37	12	90	5	103	63	106	25	27	62	33	37	84	33	19	54	27	30	25
Dapma7bEVm028272	18	30	14	38	16	62	14	109	73	34	27	16	54	24	32	81	60	19	61	19	52	15	26	52	13	11	17	49	35	71	36	14	101	10	152	94	160	77	66	108	58	49	169	41	49	69	59	38	50
Dapma7bEVm028290	8	5	5	13	1	4	3	3	14	5	2	7	4	7	5	7	12	3	8	8	6	5	9	10	5	7	5	5	10	9	6	1	9	5	8	10	7	25	20	2	15	9	10	12	10	12	13	8	9
Dapma7bEVm028301	23	21	26	16	5	326	18	143	158	20	27	69	217	22	47	129	76	35	436	30	64	17	20	63	36	29	27	157	32	74	48	28	333	35	499	161	529	50	33	519	41	36	203	44	19	87	54	69	37
Dapma7bEVm028330	566	452	249	434	1232	394	475	992	491	1179	489	851	682	467	394	477	596	442	751	524	485	424	323	467	461	1111	497	462	395	341	367	618	948	393	1447	950	1222	533	511	679	793	505	1156	567	512	655	537	691	611
Dapma7bEVm028337	13	20	17	21	8	21	10	32	60	11	6	9	56	17	27	41	43	11	79	18	36	13	22	32	16	15	27	44	14	43	27	10	76	11	68	49	74	48	56	50	46	29	128	36	43	40	29	29	52
Dapma7bEVm028346	1	2	2	5	1	2	1	1	13	4	0	3	12	1	10	17	10	1	14	1	11	8	9	13	2	7	8	7	12	12	5	0	14	0	15	6	12	17	11	2	2	3	5	10	7	13	4	5	6
Dapma7bEVm028351	398	382	639	368	757	459	604	471	649	638	768	542	480	683	518	620	570	759	703	650	792	542	597	570	699	666	593	768	537	514	646	508	805	489	735	503	478	338	419	528	376	521	550	578	418	568	507	527	333
Dapma7bEVm028352	57	64	79	60	64	92	62	185	253	145	69	75	225	188	250	257	209	168	153	73	183	131	122	227	118	111	171	219	204	253	177	134	221	97	142	129	207	124	110	158	70	116	208	85	88	140	135	129	108
Dapma7bEVm028369	7	12	8	14	14	7	14	14	18	10	21	17	9	25	16	14	22	21	14	11	21	7	21	6	24	24	12	23	11	37	21	9	20	11	34	14	10	20	12	8	5	19	15	12	5	11	5	22	2
Dapma7bEVm028371	10	19	5	11	17	2	4	22	12	5	8	6	11	21	14	22	21	6	12	8	15	10	17	18	12	11	8	3	15	30	15	1	18	9	13	21	22	34	32	8	18	27	37	17	19	29	14	13	23
Dapma7bEVm028373	24	19	33	17	18	16	30	38	40	45	47	18	23	47	55	49	29	47	64	52	46	46	47	42	38	67	51	48	47	62	42	31	56	42	41	81	33	31	32	22	39	46	59	39	29	47	49	60	33
Dapma7bEVm028401	0	3	0	12	3	5	4	4	13	5	2	4	7	7	6	10	5	4	5	6	6	2	9	9	0	4	5	5	5	4	4	4	8	1	9	13	7	5	12	3	11	13	19	15	7	17	16	18	11
Dapma7bEVm028409	0	0	0	0	0	0	0	0	0	0	0	0	0	0	0	0	0	0	0	0	0	0	0	0	0	0	0	0	0	0	0	0	0	0	1	0	0	0	2	0	0	0	0	0	0	0	0	0	0
Dapma7bEVm028432	0	1	4	8	0	2	1	9	6	6	2	1	1	3	1	7	5	0	3	3	13	3	6	7	0	4	3	0	2	6	5	3	9	2	9	4	7	8	11	5	4	6	22	7	1	8	9	12	0
Dapma7bEVm028439	6	20	7	14	17	30	6	30	39	29	8	10	27	22	26	45	29	6	41	20	33	12	30	37	15	19	14	44	29	27	31	2	62	5	50	51	58	39	38	28	25	29	44	24	21	34	25	28	37
Dapma7bEVm028449	4	8	6	14	6	13	5	30	12	15	0	2	13	15	15	18	27	1	19	3	20	10	11	18	5	7	7	10	14	15	11	0	20	1	18	20	32	24	19	6	3	6	31	17	21	27	19	27	21
Dapma7bEVm028457	18	17	11	21	19	51	7	48	25	7	12	12	44	16	17	47	20	13	55	17	40	15	23	13	6	15	37	30	18	21	12	9	68	1	59	50	73	39	18	55	19	28	54	26	11	33	33	29	23
Dapma7bEVm028473	8	4	12	16	16	31	18	37	50	8	34	22	32	10	34	49	30	15	61	15	20	8	6	40	14	17	16	35	11	26	10	5	53	5	72	46	85	33	18	62	28	32	101	19	30	48	31	51	32
Dapma7bEVm028481	0	0	0	0	0	0	0	0	0	0	0	0	0	1	0	0	0	0	0	0	0	0	0	0	0	0	0	0	0	0	0	0	0	0	0	0	0	0	0	0	0	0	0	0	0	0	0	0	0
Dapma7bEVm028499	36	10	19	11	3	25	2	22	60	5	31	14	94	85	48	65	27	117	99	52	13	22	43	9	23	27	116	17	78	106	69	58	100	30	38	96	30	24	22	26	38	34	40	25	24	46	28	37	15
Dapma7bEVm028503	11	47	14	33	15	45	13	83	60	35	12	19	38	25	51	48	79	13	51	22	58	23	44	51	11	41	27	46	33	40	48	17	78	6	85	96	129	68	75	69	57	88	112	42	54	107	62	81	55
Dapma7bEVm028505	493	105	82	42	84	16	39	131	31	1368	24	60	227	120	126	230	196	207	48	186	13	49	34	139	93	283	129	25	43	7	6	140	267	72	103	94	33	172	28	21	170	29	574	74	33	15	31	102	128
Dapma7bEVm028517	1	5	6	31	3	8	3	7	6	8	5	18	5	13	12	14	11	2	3	9	9	16	7	16	4	8	10	2	14	15	16	3	4	3	11	9	4	27	24	4	8	21	7	15	16	23	13	11	21
Dapma7bEVm028524	69	43	73	56	95	116	91	124	165	114	181	99	153	123	142	153	94	105	166	122	102	145	100	99	135	118	110	119	108	158	102	146	230	140	116	146	125	65	112	149	73	128	110	132	85	121	89	82	62
Dapma7bEVm028536	12	11	3	2	2	15	3	22	27	9	13	9	25	11	16	20	27	2	18	12	27	6	8	25	6	12	10	18	8	12	22	7	37	5	34	28	46	22	21	41	26	18	50	6	21	27	39	10	20
Dapma7bEVm028555	4827	2516	4554	2583	5764	4093	6650	3480	6358	4093	7207	4709	4247	6344	7773	6994	5086	7941	5181	4891	7715	8065	5893	5579	5404	7500	5872	5872	6854	6355	5891	4344	6276	6028	4749	5017	2593	3897	3826	5875	3766	5612	4985	5132	3720	6766	3642	4198	3306
Dapma7bEVm028568	4	3	0	7	0	2	4	17	8	4	2	3	2	5	9	8	13	7	8	3	10	2	9	7	5	9	7	3	3	10	13	1	15	2	3	15	2	5	20	5	1	11	16	6	3	13	0	2	14
Dapma7bEVm028582	493	219	544	365	495	398	713	398	917	581	782	499	479	849	916	808	644	893	664	460	876	798	833	781	491	655	416	925	555	869	786	539	642	630	492	269	275	241	254	419	271	291	394	313	346	368	374	440	243
Dapma7bEVm028590	48	51	38	57	34	101	17	172	189	68	18	37	133	96	84	240	153	37	138	32	121	44	100	169	35	62	66	162	90	208	133	45	224	26	217	167	231	114	112	179	72	92	244	62	70	110	75	84	70
Dapma7bEVm028591	22	54	25	17	16	56	14	89	89	28	15	26	88	23	17	85	76	12	73	18	40	18	23	61	11	27	30	66	40	70	29	12	146	7	171	97	155	45	64	102	42	40	227	42	60	81	43	39	57
Dapma7bEVm028592	19	120	27	65	44	197	11	242	276	67	18	14	194	60	110	242	185	17	281	20	144	66	88	190	20	75	54	203	92	166	116	12	298	9	209	253	441	176	192	317	87	127	535	97	111	167	137	141	184
Dapma7bEVm028610	53	86	141	99	149	129	78	85	173	127	93	83	90	104	78	190	160	64	158	67	180	87	135	149	111	112	42	175	97	154	177	63	157	39	160	175	189	123	102	120	66	127	186	106	96	168	108	102	122
Dapma7bEVm028619	3	1	5	6	1	1	3	3	0	0	8	3	0	1	2	2	3	1	5	11	2	1	5	4	2	9	8	1	4	0	2	10	5	0	3	5	5	5	5	3	3	11	10	10	9	5	11	2	0
Dapma7bEVm028665	1	3	1	12	1	3	0	6	8	2	3	7	12	5	10	7	10	2	0	12	17	8	8	7	2	13	9	9	4	14	3	0	5	3	6	7	6	21	27	10	11	33	47	12	9	20	3	19	13
Dapma7bEVm028672	87	256	122	268	94	322	63	464	372	181	87	93	323	217	265	405	400	57	469	162	309	130	232	305	68	175	165	404	202	359	282	42	498	43	590	641	730	448	507	537	339	371	796	350	363	447	350	421	354
Dapma7bEVm028683	11	8	0	11	2	10	1	19	20	9	4	5	30	14	25	34	16	3	25	5	30	8	23	31	8	9	15	15	13	27	18	3	30	11	26	14	29	24	25	10	13	28	22	17	40	21	25	21	18
Dapma7bEVm028693	45	128	48	99	26	112	33	175	165	73	40	39	135	79	95	127	134	24	170	69	129	70	70	107	22	71	92	105	74	82	130	16	189	17	111	208	206	126	157	242	84	115	286	133	127	169	150	129	144
Dapma7bEVm028806	219	125	186	92	261	166	256	246	268	178	352	153	225	215	501	272	253	355	269	302	301	554	208	265	285	260	275	226	350	198	256	215	239	381	188	178	192	249	202	411	228	307	368	236	234	394	336	299	254
Dapma7bEVm028827	17	18	6	12	13	36	7	33	51	26	4	10	26	30	35	50	46	10	39	25	30	15	26	41	4	19	15	25	26	64	27	3	68	8	64	68	90	31	36	48	25	38	67	10	24	45	29	24	43
Dapma7bEVm028854	416	363	280	169	6	803	6	678	198	22	1517	1625	1822	205	1463	1699	67	3159	2044	3298	40	434	23	60	1014	548	4840	1055	2032	1819	26	2174	4518	1457	112	3296	217	305	174	496	821	293	263	1241	166	1007	279	481	405
Dapma7bEVm028860	0	0	1	1	2	0	0	2	2	0	2	0	0	6	1	2	5	0	3	4	1	0	2	1	0	3	1	1	2	0	3	1	5	2	1	1	1	1	3	1	3	3	3	1	2	1	2	3	1
Dapma7bEVm028877	517	825	1294	856	651	1163	1175	1761	1802	705	605	531	1143	2448	1981	3695	2964	1288	2043	858	1913	1036	2213	3292	1920	908	791	1517	1789	5914	2296	945	2045	584	2981	1545	1863	1087	1138	1338	812	906	1686	810	1003	1358	952	1019	749
Dapma7bEVm028892	1	0	0	0	0	0	0	0	0	0	0	0	0	0	0	0	0	0	0	0	0	0	0	0	0	0	0	0	0	0	1	0	0	0	0	0	0	2	0	0	0	0	0	0	0	0	0	0	0
Dapma7bEVm028906	25	33	30	36	31	31	17	76	84	30	15	28	52	28	82	97	92	48	102	24	56	29	44	73	52	41	22	56	58	98	43	31	113	7	76	88	128	92	44	77	42	48	127	58	33	86	48	83	56
Dapma7bEVm028917	0	0	0	1	3	0	0	0	0	0	1	2	0	0	0	0	0	0	1	0	0	0	0	0	0	0	0	0	0	0	0	0	0	0	0	3	0	0	1	0	0	2	0	0	2	0	0	0	0
Dapma7bEVm028928	0	16	7	5	10	42	6	28	35	7	12	8	40	12	17	29	20	2	54	6	17	10	8	22	3	11	15	40	7	19	16	6	74	3	37	46	85	22	13	65	14	13	56	30	9	33	13	14	13
Dapma7bEVm028944	221	127	201	140	156	233	215	117	290	214	320	139	202	313	288	333	260	365	280	215	346	300	307	338	222	266	300	288	310	363	261	133	271	266	196	207	106	176	166	222	129	200	183	178	181	227	179	152	146
Dapma7bEVm028957	7	10	9	16	2	24	8	52	36	7	5	4	22	22	16	26	22	6	40	18	19	5	6	29	5	18	11	26	10	25	23	10	56	11	45	43	77	33	28	46	19	22	79	26	26	37	29	19	23
Dapma7bEVm028970	7	4	5	6	8	1	3	9	7	3	10	2	2	12	9	10	13	3	10	8	15	5	8	14	5	4	7	0	5	6	16	7	6	2	9	7	2	20	14	7	17	11	10	12	1	9	19	16	7
Dapma7bEVm028972	5	37	21	19	16	32	10	39	50	52	12	28	19	25	24	51	26	15	32	16	27	8	28	34	10	23	17	25	26	58	52	7	38	6	55	29	110	46	19	36	18	28	35	21	26	35	21	19	25
Dapma7bEVm028994	5	18	8	8	7	6	2	15	18	12	3	10	15	11	15	33	29	1	16	8	13	9	11	15	7	8	5	19	3	26	15	0	32	3	30	17	24	34	17	18	13	23	35	15	16	30	48	23	20
Dapma7bEVm029031	3	14	4	15	2	13	2	9	18	7	3	9	16	5	6	27	13	4	14	1	10	4	9	13	9	2	5	4	8	17	4	0	24	11	18	10	31	16	51	26	115	17	43	14	2	26	12	74	23
Dapma7bEVm029055	7	38	21	37	12	29	5	32	54	16	5	19	35	21	32	58	47	16	33	12	29	20	22	30	21	21	23	40	27	35	27	13	62	16	51	69	68	63	55	49	33	30	135	36	41	43	55	55	41
Dapma7bEVm029176	0	0	0	0	0	0	0	0	3	0	0	0	0	0	0	0	0	0	0	0	0	0	0	0	0	0	0	0	0	0	0	0	0	0	0	0	0	0	0	0	0	0	0	0	0	0	0	0	0
Dapma7bEVm029187	13	18	5	16	21	9	2	32	16	11	10	24	18	7	18	13	12	14	11	20	19	14	9	22	7	18	9	9	19	13	10	7	18	5	16	40	16	27	28	30	28	44	58	38	23	51	37	35	31
Dapma7bEVm029200	9	12	7	34	4	37	8	71	65	17	5	4	39	23	41	80	73	7	53	11	34	19	24	54	7	32	15	45	28	72	36	2	74	5	60	59	88	59	65	53	25	38	64	25	26	56	38	54	50
Dapma7bEVm029209	78	71	117	81	139	113	125	86	184	148	175	128	94	145	80	132	89	140	108	96	165	95	132	141	139	178	62	162	72	98	156	95	173	82	231	58	109	84	94	173	81	117	145	96	85	92	61	104	62
Dapma7bEVm029234	3	20	17	12	26	24	14	50	41	17	12	11	36	28	53	100	47	21	65	8	31	39	66	33	35	36	29	28	42	54	38	13	93	8	57	43	79	37	49	36	24	43	62	46	39	39	28	46	35
Dapma7bEVm029246	5	9	3	8	2	13	10	18	28	14	6	5	21	9	11	30	13	5	34	6	14	1	13	16	7	16	12	10	13	23	8	5	32	1	34	45	45	24	15	30	17	24	29	13	18	16	27	19	13
Dapma7bEVm029274	0	0	0	0	0	0	0	0	0	0	0	0	0	0	0	0	0	0	0	0	0	0	0	0	0	0	0	0	0	0	0	0	0	0	0	0	0	0	0	0	0	0	0	0	0	0	0	0	0
Dapma7bEVm029311	22	27	13	29	18	36	13	46	45	26	19	18	52	25	42	39	38	4	54	22	28	16	31	30	12	32	13	26	14	28	21	11	76	11	77	79	81	72	54	63	41	32	81	51	33	42	65	49	48
Dapma7bEVm029320	0	2	0	7	0	0	0	5	3	2	2	4	1	2	1	2	2	8	6	1	2	2	3	4	1	2	3	2	1	5	1	2	5	0	8	2	12	4	4	2	4	2	10	3	3	5	2	3	5
Dapma7bEVm029343	9	9	8	11	3	11	6	15	18	7	3	8	18	12	19	30	21	1	9	3	18	13	13	12	13	2	7	19	17	33	13	4	24	10	22	25	30	15	24	20	15	10	27	23	30	21	14	19	22
Dapma7bEVm029386	0	9	1	12	5	3	3	6	11	7	0	8	1	7	6	8	5	2	3	11	12	4	10	11	10	4	7	3	3	8	6	0	5	1	6	15	13	7	8	5	11	7	28	6	14	15	12	12	10
Dapma7bEVm029402	6	8	2	5	2	20	7	18	39	6	11	9	20	4	11	34	22	6	45	6	17	12	14	15	1	15	11	25	23	22	7	15	46	6	51	48	40	15	26	45	13	15	59	19	13	30	12	20	23
Dapma7bEVm029432	39	78	32	64	36	101	21	104	160	29	18	13	113	44	74	124	101	42	121	42	90	41	66	86	25	52	53	110	50	116	61	19	196	3	164	196	216	107	148	147	71	91	276	71	86	121	84	85	87
Dapma7bEVm029436	333	1168	477	775	379	2392	413	2864	2677	841	369	623	2486	749	1143	2661	2296	404	2947	372	1616	748	923	1772	451	801	798	2540	972	2147	1397	335	3515	303	4102	3245	5929	2008	2276	3499	1373	1412	5427	1167	1487	2088	1247	1595	1641
Dapma7bEVm029445	0	0	0	0	0	0	0	0	0	0	1	0	0	0	0	0	0	0	0	0	0	0	0	0	0	0	0	0	0	0	0	0	0	0	0	0	0	0	0	0	0	0	0	0	0	0	0	0	0
Dapma7bEVm029516	2186	147	453	453	38	157	57	521	58	25	1018	45	2537	331	395	630	19	4229	2222	3247	31	561	25	21	2025	1270	2278	35	2391	323	102	2202	2289	200	30	3874	692	170	650	55	60	56	654	54	584	886	505	237	1433
Dapma7bEVm029518	0	0	0	5	0	4	0	0	0	0	0	0	1	0	2	0	2	0	3	0	0	0	0	4	0	0	0	0	0	2	1	1	1	0	3	0	2	2	3	3	0	0	3	0	0	0	0	1	0
Dapma7bEVm029549	126	322	132	365	140	603	68	669	650	269	85	75	578	266	355	702	650	57	787	158	482	261	368	527	85	240	259	604	232	495	453	53	784	36	773	901	1412	719	755	937	436	531	1259	466	417	598	560	547	594
Dapma7bEVm029566	8	10	2	13	7	22	1	34	46	15	9	9	57	11	18	53	31	3	36	15	29	23	11	22	7	22	16	30	13	42	30	8	55	3	52	36	67	37	32	53	19	19	64	27	18	37	16	19	19
Dapma7bEVm029570	20	18	7	12	3	43	7	39	39	15	4	11	28	11	10	44	40	4	29	11	35	14	16	27	17	10	10	30	16	26	16	5	57	2	52	47	77	36	33	72	36	21	95	22	31	32	30	13	25
Dapma7bEVm029588	6	5	6	3	5	9	2	15	24	3	5	6	20	7	12	25	18	5	36	3	9	1	2	16	3	4	9	13	9	16	16	2	16	5	10	9	18	13	7	22	2	12	19	4	14	12	7	14	11
Dapma7bEVm029616	12	42	12	35	14	110	14	141	129	39	14	10	116	31	66	123	121	7	121	23	77	75	58	150	7	50	47	89	66	100	96	12	216	10	117	187	235	115	113	185	67	84	240	46	76	97	86	105	81
Dapma7bEVm029623	5	6	4	12	12	7	9	14	8	9	4	10	3	10	16	16	16	7	9	12	14	5	15	24	6	9	8	10	8	21	15	3	17	2	12	25	11	18	18	8	16	17	24	24	19	16	26	24	19
Dapma7bEVm029691	38	35	61	23	68	47	60	44	134	72	114	46	72	135	98	151	96	103	84	104	110	102	93	117	64	98	86	88	100	91	103	79	99	92	84	71	40	87	106	94	50	93	49	84	54	98	65	66	42
Dapma7bEVm029739	2	3	2	7	13	0	6	3	3	5	0	4	11	1	2	1	7	3	8	0	2	1	3	2	4	6	2	5	3	4	9	4	4	2	8	8	3	15	1	7	8	9	12	6	15	4	1	6	0
Dapma7bEVm029746	14	8	8	8	3	5	7	12	11	9	1	8	7	8	20	16	15	12	21	19	16	11	13	8	13	8	5	13	11	17	15	17	17	3	22	32	39	28	10	15	10	10	35	10	14	18	13	11	21
Dapma7bEVm030003	0	0	0	0	3	0	0	0	0	0	0	0	0	0	0	0	0	0	0	0	0	0	0	0	0	0	0	0	1	0	0	0	0	0	0	5	0	0	0	1	1	0	0	0	0	0	0	0	0
Dapma7bEVm030306	7	11	10	9	4	10	11	22	15	18	6	15	25	10	15	14	20	8	12	16	15	6	12	20	1	8	5	21	29	15	15	6	33	1	19	37	41	14	34	26	25	19	42	20	18	29	27	24	25
Dapma7bEVm030360	8	22	12	26	12	26	3	45	42	22	13	12	20	13	21	37	32	12	30	9	27	11	30	33	2	20	22	20	31	59	22	2	31	8	58	37	63	57	40	36	20	32	71	41	30	54	29	58	37
Dapma7bEVm030374	2	22	12	10	9	21	3	25	22	14	4	4	17	9	5	40	28	4	29	19	24	19	19	11	4	13	12	28	10	29	20	3	28	2	35	20	54	33	29	32	31	29	69	17	26	45	21	20	34
Dapma7bEVm030383	74	22	61	50	67	64	93	83	77	45	132	70	61	44	90	53	38	82	71	56	52	94	44	34	45	94	47	61	40	54	51	59	66	87	73	72	70	34	25	91	44	58	81	64	63	48	68	60	36
Dapma7bEVm030405	7	8	11	2	2	21	5	13	25	4	3	5	29	10	10	18	31	7	40	16	19	6	14	19	3	4	8	26	8	14	18	4	32	4	45	35	49	9	44	45	7	24	45	9	24	24	14	30	34
Dapma7bEVm030410	9	8	6	9	10	5	8	5	14	7	20	8	5	8	1	7	9	8	3	10	8	8	10	23	8	17	8	10	11	4	13	5	14	9	5	7	9	19	13	9	14	27	19	13	21	26	18	10	20
Dapma7bEVm030441	227	252	281	362	267	430	445	249	520	569	495	380	189	548	306	342	391	348	348	271	745	310	525	456	292	352	245	718	236	384	506	320	313	309	661	304	339	229	236	371	258	239	337	326	293	286	367	401	214
Dapma7bEVm030446	19	25	25	29	26	26	45	13	21	28	48	26	18	25	22	26	22	40	13	38	46	16	35	30	21	23	13	30	32	35	29	17	22	22	16	2	20	11	17	19	10	23	18	14	27	27	42	15	22
Dapma7bEVm030474	389	353	479	330	579	401	711	427	561	571	719	468	302	513	372	425	462	556	540	393	693	435	494	422	516	511	415	559	408	398	549	427	494	363	632	287	439	318	298	421	284	454	441	396	375	456	466	526	320
Dapma7bEVm030477	19	25	24	9	12	23	20	4	53	26	24	54	25	44	27	52	33	16	29	25	52	20	42	48	39	35	32	58	22	51	41	15	48	24	17	66	13	19	14	17	30	15	12	35	32	17	17	22	24
Dapma7bEVm030579	12	31	12	10	8	68	9	62	77	13	20	26	70	15	25	81	51	17	125	11	35	22	34	46	20	25	21	53	17	53	27	16	139	14	169	86	133	43	48	152	29	43	117	37	24	48	48	37	63
Dapma7bEVm030665	3	3	5	8	5	3	5	5	2	14	2	3	9	5	6	6	14	2	7	5	8	7	18	12	0	7	0	1	6	7	6	2	4	1	5	6	0	12	10	8	10	11	19	11	18	10	3	8	8
Dapma7bEVm030706	868	677	1229	612	1015	1210	1065	319	3038	1810	1413	712	613	2627	773	2834	1885	1427	1049	578	2752	665	2248	2483	1390	1307	939	2118	989	2532	2113	785	1441	542	1212	1050	346	581	472	792	604	777	583	893	586	994	452	511	447
Dapma7bEVm030707	81	61	100	79	113	122	101	111	269	145	163	108	149	311	155	298	168	162	130	87	227	175	193	191	158	161	104	286	145	247	199	87	177	116	176	105	119	110	136	153	107	201	154	123	108	150	86	93	73
Dapma7bEVm030719	39	17	37	20	27	40	29	29	50	34	40	32	24	54	46	48	46	31	41	26	49	40	56	46	42	45	38	50	28	51	62	33	75	20	47	31	23	43	21	37	34	35	56	35	24	52	47	55	34
Dapma7bEVm030726	324	156	272	162	279	212	327	311	257	240	409	280	308	316	390	266	231	473	371	403	276	513	266	253	328	359	348	263	368	255	233	354	382	356	211	282	202	218	215	289	253	302	265	289	291	236	354	351	195
[truncated: 289 more columns]
